# Supplementary material for: Expansion of the Transporter-Opsin-G protein-coupled receptor superfamily with five new protein families
Source: PLoS One. 2020 Apr 22;15(4):e0231085. doi: 10.1371/journal.pone.0231085 (PMC7176098; doi:10.1371/journal.pone.0231085)
Supplement: S1 File — Folders and ouput files are compressed in a zip file. Folder MEME contains the motif models; folder MAST contains the motifs matching the training sets, and folder DATA contains both the training and test sets. Check the included README file for a detailed description. (ZIP) [file pone.0231085.s022.zip]

Archive with 54 entries (42 files):
- Motifs/
- Motifs/MAST/
- Motifs/MAST/TOG_oops_vs_NC/
- Motifs/MAST/TOG_oops_vs_NC/._mast.html
- Motifs/MAST/TOG_oops_vs_NC/mast.html
- Motifs/MAST/TOG_oops_vs_NC/mast.txt
- Motifs/MAST/TOG_oops_vs_NC/mast.xml
- Motifs/MAST/TOG_oops_vs_TOG/
- Motifs/MAST/TOG_oops_vs_TOG/._mast.html
- Motifs/MAST/TOG_oops_vs_TOG/mast.html
- Motifs/MAST/TOG_oops_vs_TOG/mast.txt
- Motifs/MAST/TOG_oops_vs_TOG/mast.xml
- Motifs/MAST/TOG_zoops_vs_NC/
- Motifs/MAST/TOG_zoops_vs_NC/._mast.html
- Motifs/MAST/TOG_zoops_vs_NC/mast.html
- Motifs/MAST/TOG_zoops_vs_NC/mast.txt
- Motifs/MAST/TOG_zoops_vs_NC/mast.xml
- Motifs/MAST/TOG_zoops_vs_TOG/
- Motifs/MAST/TOG_zoops_vs_TOG/._mast.html
- Motifs/MAST/TOG_zoops_vs_TOG/mast.html
- Motifs/MAST/TOG_zoops_vs_TOG/mast.txt
- Motifs/MAST/TOG_zoops_vs_TOG/mast.xml
- Motifs/MEME/
- Motifs/MEME/TOG_oops/
- Motifs/MEME/TOG_oops/._meme.html
- Motifs/MEME/TOG_oops/logo1.eps
- Motifs/MEME/TOG_oops/logo1.png
- Motifs/MEME/TOG_oops/logo2.eps
- Motifs/MEME/TOG_oops/logo2.png
- Motifs/MEME/TOG_oops/meme.html
- Motifs/MEME/TOG_oops/meme.txt
- Motifs/MEME/TOG_oops/meme.xml
- Motifs/MEME/TOG_zoops/
- Motifs/MEME/TOG_zoops/._meme.html
- Motifs/MEME/TOG_zoops/logo1.eps
- Motifs/MEME/TOG_zoops/logo1.png
- Motifs/MEME/TOG_zoops/logo2.eps
- Motifs/MEME/TOG_zoops/logo2.png
- Motifs/MEME/TOG_zoops/logo3.eps
- Motifs/MEME/TOG_zoops/logo3.png
- Motifs/MEME/TOG_zoops/logo4.eps
- Motifs/MEME/TOG_zoops/logo4.png
- Motifs/MEME/TOG_zoops/logo5.eps
- Motifs/MEME/TOG_zoops/logo5.png
- Motifs/MEME/TOG_zoops/meme.html
- Motifs/MEME/TOG_zoops/meme.txt
- Motifs/MEME/TOG_zoops/meme.xml
- Motifs/README
- Motifs/Sequences/
- Motifs/Sequences/TestSets/
- Motifs/Sequences/TestSets/NC_homologs.faa
- Motifs/Sequences/TestSets/TOG_homologs.faa
- Motifs/Sequences/TrainingSet/
- Motifs/Sequences/TrainingSet/TOG.faa
