# Supplementary material for: Expansion of the Transporter-Opsin-G protein-coupled receptor superfamily with five new protein families
Source: PLoS One. 2020 Apr 22;15(4):e0231085. doi: 10.1371/journal.pone.0231085 (PMC7176098; doi:10.1371/journal.pone.0231085)
Supplement: S1 File — Folders and ouput files are compressed in a zip file. Folder MEME contains the motif models; folder MAST contains the motifs matching the training sets, and folder DATA contains both the training and test sets. Check the included README file for a detailed description. (ZIP) [file pone.0231085.s022.zip › Motifs/MAST/TOG_oops_vs_NC/mast.xml]

<?xml version='1.0' encoding='UTF-8' standalone='yes'?>
<mast version="5.0.4" release="Wed Jan 23 14:05:40 2019 -0800">
	<command_line><arg>mast</arg><arg>-oc</arg><arg>/ResearchData/TOG/Motifs/MAST/allFamiliesTogether/balanced_variable_width/PC_NA_bal_oops_ofNC_w1550_n10_d-7_evt-50_vs_NC_bal_mt-3_ev-3_mev-50</arg><arg>-mev</arg><arg>1e-50</arg><arg>-ev</arg><arg>1e-3</arg><arg>-mt</arg><arg>1e-3</arg><arg>-seqp</arg><arg>/ResearchData/TOG/Motifs/MEME/balanced_variable_width/PC_NA_bal_oops_ofNC_w1550_n10_d-7_evt-50/meme.txt</arg><arg>/ResearchData/TOG/Motifs/sequences/testSets/NC_hom.faa</arg></command_line>
	<settings strand_handling="unstranded" max_correlation="0.60" remove_correlated="n" max_seq_evalue="0.001" adjust_hit="y" max_hit_pvalue="0.001" max_weak_pvalue="0.001"/>
	<alphabet name="Protein" like="protein">
		<letter id="A" symbol="A" name="Alanine" colour="0000CC"/>
		<letter id="C" symbol="C" name="Cysteine" colour="0000CC"/>
		<letter id="D" symbol="D" name="Aspartic acid" colour="FF00FF"/>
		<letter id="E" symbol="E" name="Glutamic acid" colour="FF00FF"/>
		<letter id="F" symbol="F" name="Phenylalanine" colour="0000CC"/>
		<letter id="G" symbol="G" name="Glycine" colour="FFB300"/>
		<letter id="H" symbol="H" name="Histidine" colour="FFCCCC"/>
		<letter id="I" symbol="I" name="Isoleucine" colour="0000CC"/>
		<letter id="K" symbol="K" name="Lysine" colour="CC0000"/>
		<letter id="L" symbol="L" name="Leucine" colour="0000CC"/>
		<letter id="M" symbol="M" name="Methionine" colour="0000CC"/>
		<letter id="N" symbol="N" name="Asparagine" colour="008000"/>
		<letter id="P" symbol="P" name="Proline" colour="FFFF00"/>
		<letter id="Q" symbol="Q" name="Glutamine" colour="008000"/>
		<letter id="R" symbol="R" name="Arginine" colour="CC0000"/>
		<letter id="S" symbol="S" name="Serine" colour="008000"/>
		<letter id="T" symbol="T" name="Threonine" colour="008000"/>
		<letter id="V" symbol="V" name="Valine" colour="0000CC"/>
		<letter id="W" symbol="W" name="Tryptophan" colour="0000CC"/>
		<letter id="Y" symbol="Y" name="Tyrosine" colour="33E6CC"/>
		<letter id="X" symbol="X" aliases="*." equals="ACDEFGHIKLMNPQRSTVWY" name="Any amino acid"/>
		<letter id="B" symbol="B" equals="DN" name="Asparagine or Aspartic acid"/>
		<letter id="Z" symbol="Z" equals="EQ" name="Glutamine or Glutamic acid"/>
		<letter id="J" symbol="J" equals="IL" name="Leucine or Isoleucine"/>
	</alphabet>
	<background source="--nrdb--" A="0.0730919" C="0.0181455" D="0.051688" E="0.0622785" F="0.0402434" G="0.0692596" H="0.0224055" I="0.056227" K="0.058435" L="0.0916218" M="0.0230443" N="0.0460321" P="0.0506238" Q="0.0407153" R="0.0518462" S="0.073729" T="0.0593523" V="0.0642985" W="0.0133282" Y="0.0326497"/>
	<motif_dbs>
		<motif_db source="/ResearchData/TOG/Motifs/MEME/balanced_variable_width/PC_NA_bal_oops_ofNC_w1550_n10_d-7_evt-50/meme.txt" last_mod_date="Sat Oct  5 18:48:45 2019">
			<background A="0.0919996" C="0.0158003" D="0.0306002" E="0.0308002" F="0.0635999" G="0.0722998" H="0.0164003" I="0.0753997" K="0.0353001" L="0.123999" M="0.0313002" N="0.0325002" P="0.0409001" Q="0.0278002" R="0.0418001" S="0.0719998" T="0.0566999" V="0.0820997" W="0.0204003" Y="0.0383001"/>
		</motif_db>
	</motif_dbs>
	<motifs>
		<motif db="0" id="FFGLLIALLLLLAGLYLLVRIWKKKSIGGVSRLLLILGALGLLAWLIFPL" alt="MEME-1" length="50" nsites="650" evalue="9.4e-453">
			<pos A="5" C="-229" D="-421" E="-268" F="121" G="-80" H="-236" I="95" K="-247" L="21" M="-42" N="-276" P="17" Q="-157" R="-272" S="80" T="-7" V="-8" W="-15" Y="17"/>
			<pos A="-10" C="-229" D="-328" E="-325" F="205" G="-209" H="-180" I="63" K="-248" L="24" M="-42" N="-748" P="-462" Q="-310" R="84" S="-145" T="-80" V="27" W="184" Y="-145"/>
			<pos A="52" C="-19" D="-833" E="-270" F="-1" G="158" H="-140" I="-18" K="-737" L="60" M="46" N="-750" P="-192" Q="-720" R="87" S="-85" T="-49" V="11" W="-270" Y="-259"/>
			<pos A="-65" C="-173" D="-328" E="-325" F="79" G="-56" H="-693" I="56" K="-119" L="64" M="-33" N="102" P="114" Q="-310" R="-762" S="-19" T="-34" V="11" W="84" Y="-18"/>
			<pos A="63" C="10" D="-833" E="-742" F="105" G="48" H="-694" I="71" K="-737" L="42" M="6" N="-425" P="-271" Q="-720" R="-459" S="-9" T="47" V="48" W="-141" Y="-228"/>
			<pos A="94" C="-19" D="-424" E="-741" F="69" G="57" H="-694" I="132" K="-288" L="-89" M="82" N="95" P="-271" Q="-402" R="-459" S="33" T="-67" V="-33" W="-366" Y="-117"/>
			<pos A="99" C="54" D="132" E="-694" F="-51" G="16" H="-329" I="-55" K="80" L="-30" M="-74" N="-31" P="78" Q="-687" R="-272" S="63" T="26" V="-63" W="-92" Y="-162"/>
			<pos A="-113" C="-35" D="-328" E="-742" F="161" G="-61" H="-694" I="12" K="-737" L="76" M="36" N="-425" P="-312" Q="-402" R="-764" S="-145" T="-24" V="120" W="184" Y="-73"/>
			<pos A="36" C="215" D="-833" E="-742" F="-97" G="32" H="-180" I="30" K="-434" L="62" M="70" N="88" P="-115" Q="-720" R="-459" S="53" T="8" V="11" W="-366" Y="-145"/>
			<pos A="18" C="-4" D="-328" E="-229" F="-41" G="-43" H="241" I="88" K="-433" L="25" M="-9" N="-158" P="-312" Q="-401" R="-368" S="-30" T="-7" V="83" W="126" Y="-5"/>
			<pos A="36" C="96" D="-199" E="-742" F="-16" G="-80" H="-694" I="-2" K="-737" L="55" M="-62" N="102" P="21" Q="-402" R="-764" S="-13" T="-29" V="76" W="-92" Y="126"/>
			<pos A="3" C="34" D="-833" E="-742" F="-61" G="-10" H="17" I="121" K="-434" L="58" M="74" N="-277" P="-312" Q="86" R="-241" S="-38" T="-15" V="71" W="-366" Y="-18"/>
			<pos A="156" C="-133" D="-830" E="-229" F="-24" G="-75" H="-694" I="-118" K="-735" L="-20" M="-130" N="-50" P="-214" Q="77" R="-194" S="116" T="-67" V="8" W="96" Y="45"/>
			<pos A="-108" C="-136" D="-218" E="-78" F="92" G="128" H="-104" I="54" K="-30" L="2" M="-174" N="-6" P="7" Q="-127" R="60" S="-134" T="-73" V="-115" W="138" Y="31"/>
			<pos A="-81" C="-229" D="-819" E="-52" F="-16" G="-295" H="-236" I="76" K="-343" L="107" M="56" N="-180" P="90" Q="140" R="-194" S="-42" T="-473" V="22" W="-92" Y="111"/>
			<pos A="-77" C="-176" D="-165" E="34" F="24" G="-36" H="-102" I="10" K="-125" L="-64" M="-133" N="-173" P="185" Q="-148" R="104" S="-143" T="-127" V="-8" W="-42" Y="214"/>
			<pos A="-225" C="-177" D="132" E="-55" F="-86" G="46" H="266" I="-171" K="98" L="36" M="-415" N="-196" P="-49" Q="242" R="-5" S="-134" T="5" V="-88" W="-272" Y="-55"/>
			<pos A="55" C="72" D="-766" E="-15" F="-9" G="-103" H="-329" I="84" K="56" L="98" M="70" N="-236" P="-65" Q="-58" R="-117" S="-172" T="-127" V="15" W="-73" Y="-162"/>
			<pos A="-118" C="-731" D="-305" E="-138" F="68" G="-174" H="91" I="26" K="41" L="-15" M="-54" N="109" P="-709" Q="2" R="96" S="-106" T="-109" V="68" W="106" Y="146"/>
			<pos A="-31" C="-104" D="138" E="-55" F="-167" G="22" H="-79" I="-228" K="227" L="-91" M="-102" N="-77" P="-268" Q="-32" R="231" S="-72" T="19" V="-226" W="-93" Y="26"/>
			<pos A="22" C="-755" D="165" E="11" F="-138" G="-346" H="-39" I="73" K="155" L="-88" M="-65" N="102" P="125" Q="-108" R="37" S="-134" T="-60" V="-39" W="-93" Y="-19"/>
			<pos A="-12" C="-104" D="146" E="-26" F="40" G="-270" H="40" I="-153" K="59" L="-129" M="-415" N="-89" P="-10" Q="10" R="99" S="-119" T="-109" V="-70" W="303" Y="146"/>
			<pos A="-31" C="-56" D="60" E="98" F="-92" G="-221" H="246" I="-98" K="249" L="-208" M="-65" N="-13" P="-447" Q="24" R="159" S="-53" T="47" V="-39" W="-272" Y="-728"/>
			<pos A="-135" C="-234" D="101" E="-18" F="32" G="-195" H="-39" I="48" K="171" L="-46" M="50" N="102" P="-10" Q="49" R="76" S="-41" T="88" V="-156" W="-840" Y="-260"/>
			<pos A="34" C="-756" D="-109" E="-35" F="-205" G="-91" H="91" I="-67" K="268" L="-82" M="-325" N="14" P="-307" Q="79" R="184" S="-77" T="-157" V="-109" W="-840" Y="96"/>
			<pos A="55" C="-5" D="73" E="46" F="-255" G="-207" H="-79" I="-215" K="21" L="-43" M="-152" N="-37" P="-21" Q="115" R="63" S="206" T="-93" V="-239" W="-272" Y="-73"/>
			<pos A="28" C="175" D="-253" E="24" F="-52" G="2" H="18" I="60" K="63" L="-174" M="-88" N="-103" P="26" Q="31" R="-22" S="18" T="75" V="-13" W="-369" Y="26"/>
			<pos A="5" C="-756" D="187" E="159" F="-837" G="86" H="50" I="-215" K="113" L="-174" M="-699" N="7" P="54" Q="31" R="150" S="26" T="-39" V="-182" W="-215" Y="-182"/>
			<pos A="-76" C="-136" D="64" E="192" F="-374" G="137" H="-79" I="-300" K="113" L="-232" M="-54" N="127" P="-10" Q="141" R="102" S="-5" T="12" V="-310" W="-42" Y="-203"/>
			<pos A="-135" C="-104" D="-305" E="-138" F="-73" G="-97" H="6" I="88" K="67" L="-2" M="-44" N="-6" P="-140" Q="-66" R="114" S="-2" T="98" V="79" W="-141" Y="-94"/>
			<pos A="14" C="-136" D="-253" E="-206" F="-113" G="-97" H="-226" I="-62" K="16" L="-101" M="-44" N="7" P="-92" Q="-32" R="79" S="194" T="131" V="-32" W="-214" Y="-728"/>
			<pos A="18" C="-234" D="-188" E="-119" F="-38" G="19" H="-22" I="-98" K="32" L="-8" M="-102" N="-56" P="12" Q="-170" R="205" S="13" T="-39" V="-70" W="-214" Y="116"/>
			<pos A="-72" C="-740" D="-95" E="-241" F="-79" G="-56" H="-543" I="109" K="180" L="57" M="-54" N="1" P="-65" Q="2" R="-11" S="-41" T="-39" V="-104" W="-173" Y="102"/>
			<pos A="-85" C="-19" D="-424" E="-737" F="124" G="-110" H="-140" I="25" K="-191" L="73" M="101" N="-333" P="-10" Q="-157" R="-52" S="-6" T="75" V="15" W="-141" Y="-25"/>
			<pos A="-7" C="-76" D="-327" E="-323" F="69" G="-139" H="-680" I="-32" K="-118" L="99" M="117" N="-49" P="-271" Q="149" R="-241" S="-234" T="-73" V="3" W="187" Y="40"/>
			<pos A="12" C="-175" D="-401" E="-39" F="-37" G="-86" H="-137" I="79" K="-184" L="-7" M="46" N="-80" P="-752" Q="68" R="-115" S="69" T="109" V="-1" W="26" Y="31"/>
			<pos A="-47" C="-56" D="-48" E="-27" F="-52" G="46" H="-173" I="-92" K="71" L="119" M="35" N="7" P="-448" Q="-93" R="-113" S="10" T="-44" V="30" W="-28" Y="-444"/>
			<pos A="22" C="-78" D="-126" E="-182" F="42" G="89" H="-313" I="-81" K="-86" L="-19" M="-3" N="56" P="-65" Q="-148" R="5" S="-22" T="-15" V="32" W="71" Y="71"/>
			<pos A="121" C="22" D="-97" E="-253" F="15" G="-103" H="-320" I="84" K="-17" L="63" M="-75" N="-22" P="-364" Q="-56" R="-75" S="-121" T="-61" V="39" W="-173" Y="-228"/>
			<pos A="40" C="-35" D="-423" E="-722" F="-5" G="-24" H="-236" I="17" K="106" L="40" M="94" N="-277" P="-22" Q="-309" R="9" S="-84" T="-34" V="-3" W="151" Y="27"/>
			<pos A="0" C="-54" D="110" E="-688" F="-51" G="161" H="-236" I="-126" K="-286" L="-227" M="-33" N="-70" P="96" Q="-397" R="-455" S="113" T="77" V="40" W="-790" Y="-202"/>
			<pos A="-2" C="54" D="63" E="-404" F="103" G="-123" H="-139" I="45" K="-244" L="34" M="-25" N="-15" P="-173" Q="-393" R="87" S="-90" T="-49" V="92" W="-793" Y="-73"/>
			<pos A="-23" C="-4" D="-115" E="-417" F="33" G="-97" H="-331" I="58" K="-737" L="80" M="66" N="-333" P="-816" Q="-310" R="-764" S="-64" T="98" V="80" W="-56" Y="91"/>
			<pos A="128" C="72" D="-231" E="-741" F="-61" G="-103" H="-694" I="-156" K="-343" L="15" M="-74" N="-206" P="43" Q="-402" R="-459" S="142" T="92" V="22" W="-92" Y="-202"/>
			<pos A="-119" C="-35" D="-833" E="-742" F="89" G="93" H="-694" I="-125" K="-248" L="-26" M="-114" N="18" P="-156" Q="-720" R="106" S="-207" T="-67" V="-130" W="341" Y="131"/>
			<pos A="-51" C="184" D="-833" E="-742" F="73" G="-47" H="-331" I="1" K="-169" L="58" M="51" N="-333" P="-271" Q="86" R="-368" S="-102" T="5" V="86" W="-270" Y="126"/>
			<pos A="-69" C="54" D="-833" E="-742" F="24" G="-110" H="-694" I="139" K="-737" L="16" M="-263" N="-237" P="-141" Q="-136" R="-241" S="65" T="5" V="103" W="126" Y="6"/>
			<pos A="-280" C="250" D="129" E="-253" F="180" G="54" H="-257" I="-78" K="-184" L="-106" M="-173" N="-156" P="-76" Q="-59" R="-191" S="-25" T="-89" V="-173" W="-113" Y="219"/>
			<pos A="24" C="80" D="-309" E="-140" F="-21" G="27" H="-105" I="-30" K="-203" L="14" M="-53" N="-79" P="191" Q="115" R="-425" S="82" T="-101" V="-171" W="71" Y="-94"/>
			<pos A="-136" C="-4" D="-826" E="-417" F="107" G="81" H="-692" I="86" K="48" L="42" M="-1" N="-122" P="-192" Q="-157" R="-106" S="12" T="-24" V="-8" W="-366" Y="22"/>
		</motif>
	</motifs>
	<correlations>
	</correlations>
	<sequence_dbs>
		<sequence_db source="/ResearchData/TOG/Motifs/sequences/testSets/NC_hom.faa" last_mod_date="Wed Sep 25 16:53:08 2019" seq_count="7421" residue_count="2947368"/>
	</sequence_dbs>
	<sequences>
	</sequences>
	<runtime host="saier-144-23.ucsd.edu" when="Sat Oct  5 20:02:52 2019" cycles="378615" seconds="0.379"/>
</mast>
