# Supplementary material for: Expansion of the Transporter-Opsin-G protein-coupled receptor superfamily with five new protein families
Source: PLoS One. 2020 Apr 22;15(4):e0231085. doi: 10.1371/journal.pone.0231085 (PMC7176098; doi:10.1371/journal.pone.0231085)
Supplement: S1 File — Folders and ouput files are compressed in a zip file. Folder MEME contains the motif models; folder MAST contains the motifs matching the training sets, and folder DATA contains both the training and test sets. Check the included README file for a detailed description. (ZIP) [file pone.0231085.s022.zip › Motifs/MAST/TOG_oops_vs_TOG/mast.txt]

********************************************************************************
MAST - Motif Alignment and Search Tool
********************************************************************************
	MAST version 5.0.4 (Release date: Wed Jan 23 14:05:40 2019 -0800)

	For further information on how to interpret these results please access http://meme-suite.org.
	To get a copy of the MAST software please access http://meme-suite.org.
********************************************************************************


********************************************************************************
REFERENCE
********************************************************************************
	If you use this program in your research, please cite:

	Timothy L. Bailey and Michael Gribskov,
	"Combining evidence using p-values: application to sequence homology
	searches", Bioinformatics, 14(48-54), 1998.
********************************************************************************


********************************************************************************
DATABASE AND MOTIFS
********************************************************************************
	DATABASE PC_NA_hom.faa (peptide)
	Last updated on Sat Oct  5 17:58:24 2019
	Database contains 16771 sequences, 5676114 residues

	MOTIFS meme.txt (peptide)
	MOTIF ID                                                 ALT ID WIDTH BEST POSSIBLE MATCH
	----- -------------------------------------------------- ------ ----- -------------------
	    1 FFGLLIALLLLLAGLYLLVRIWKKKSIGGVSRLLLILGALGLLAWLIFPL MEME-1    50 FFGPFIDWCHYIAWQYHLYRDWKKKSCDERSRKFWTLGAWGFTSWCICPF

	Random model letter frequencies (from non-redundant database):
	A 0.073 C 0.018 D 0.052 E 0.062 F 0.040 G 0.069 H 0.022 I 0.056 K 0.058 
	L 0.092 M 0.023 N 0.046 P 0.051 Q 0.041 R 0.052 S 0.074 T 0.059 V 0.064 
	W 0.013 Y 0.033 
********************************************************************************


********************************************************************************
SECTION I: HIGH-SCORING SEQUENCES
********************************************************************************
	- Each of the following 2563 sequences has E-value less than 0.001.
	- The E-value of a sequence is the expected number of sequences
	  in a random database of the same size that would match the motifs as
	  well as the sequence does and is equal to the combined p-value of the
	  sequence times the number of sequences in the database.
	- The combined p-value of a sequence measures the strength of the
	  match of the sequence to all the motifs and is calculated by
	    o finding the score of the single best match of each motif
	      to the sequence (best matches may overlap),
	    o calculating the sequence p-value of each score,
	    o forming the product of the p-values,
	    o taking the p-value of the product.
	- The sequence p-value of a score is defined as the
	  probability of a random sequence of the same length containing
	  some match with as good or better a score.
	- The score for the match of a position in a sequence to a motif
	  is computed by by summing the appropriate entry from each column of
	  the position-dependent scoring matrix that represents the motif.
	- Sequences shorter than one or more of the motifs are skipped.
	- The table is sorted by increasing E-value.
********************************************************************************

SEQUENCE NAME                      DESCRIPTION                   E-VALUE  LENGTH
-------------                      -----------                   -------- ------
9.B.191.1000.1000-XP_012800521                                    1.7e-16    212
9.B.191.1000.1000-CEF60075                                          4e-16    213
9.B.191.1000.1000-GAU89168                                        5.6e-16    212
9.B.191.1000.1000-XP_015375912                                    8.1e-15    212
9.B.191.1000.1000-XP_020480610                                    1.8e-14    215
9.B.191.1000.1000-KRX85671                                        3.1e-14    220
9.B.191.1000.1000-NP_509703                                       4.1e-14    213
9.B.191.1000.1000-BAT73595                                        4.8e-14    243
9.B.191.1000.1000-XP_021951192                                    5.5e-14    212
9.B.191.1000.1000-XP_010366977                                    6.9e-14    222
9.B.191.1000.1000-NP_001011046                                    7.6e-14    212
9.B.191.1000.1000-XP_019723990                                    8.8e-14    212
2.A.123.1000.1000-WP_072013326                                    9.3e-14     92
9.B.191.1000.1000-CDI97532                                          1e-13    212
9.B.191.1000.1000-PDM83968                                          1e-13    213
3.E.3.1000.1000-EDK72530                                          1.1e-13    253
2.A.43.1000.1000-CRG85333                                         1.3e-13    320
9.B.191.1000.1000-XP_015759857                                    1.3e-13    230
9.B.191.1000.1000-XP_012048732                                    1.7e-13    213
9.B.191.1000.1000-XP_021375012                                    1.8e-13    223
3.E.3.1000.1000-KGM15768                                          1.8e-13    260
3.E.3.1000.1000-OGY84021                                          1.8e-13    263
9.B.191.1000.1000-EYC00460                                        1.9e-13    241
9.B.191.1000.1000-XP_020574646                                      2e-13    215
9.B.191.1000.1000-XP_003110952                                      2e-13    218
2.A.43.1000.1000-KJK63648                                         2.4e-13    322
9.B.191.1000.1000-OZJ02618                                        2.6e-13    212
9.B.191.1000.1000-ELU09888                                        2.6e-13    212
3.E.3.1000.1000-AHB42135                                          2.8e-13    253
3.E.3.1000.1000-KXK09919                                          2.8e-13    257
9.B.191.1000.1000-OTF77748                                          3e-13    239
3.E.3.1000.1000-KKP65948                                          3.3e-13    253
9.B.191.1000.1000-XP_009009959                                    4.1e-13    213
9.B.191.1000.1000-XP_020378344                                    4.8e-13    214
3.E.3.1000.1000-OGO67411                                          5.5e-13    266
9.B.191.1000.1000-XP_003647835                                    5.8e-13    219
9.B.191.1000.1000-XP_004998731                                    6.5e-13    214
2.A.123.1000.1000-WP_032524752                                    7.1e-13     90
9.B.191.1000.1000-XP_014157913                                    7.4e-13    211
9.B.191.1000.1000-XP_009267257                                    7.6e-13    215
3.E.3.1000.1000-WP_024286383                                      8.4e-13    260
9.B.191.1000.1000-XP_019194920                                    8.9e-13    215
3.E.3.1000.1000-OGN88050                                          9.5e-13    255
2.A.123.1000.1000-WP_046020003                                    9.7e-13     85
9.B.191.1000.1000-ORX88009                                          1e-12    211
9.B.191.1000.1000-XP_004346433                                      1e-12    212
9.B.191.1000.1000-XP_018741803                                      1e-12    213
9.B.191.1000.1000-PIA42086                                          1e-12    215
9.B.191.1000.1000-XP_014255515                                      1e-12    217
3.E.3.1000.1000-KYC45092                                          1.1e-12    255
9.B.191.1000.1000-OBZ84335                                        1.2e-12    212
9.B.191.1000.1000-AAP05983                                        1.2e-12    212
9.B.191.1000.1000-KNE55336                                        1.4e-12    212
9.B.191.1000.1000-XP_019852613                                    1.6e-12    212
3.E.3.1000.1000-KRO52314                                          1.7e-12    252
3.E.3.1000.1000-OYX43190                                          1.7e-12    254
3.E.3.1000.1000-KKP69087                                          1.8e-12    259
3.E.3.1000.1000-PIS42893                                          1.8e-12    266
9.B.191.1000.1000-XP_018212162                                    1.8e-12    212
9.B.191.1000.1000-CUA67029                                        1.8e-12    213
9.B.191.1000.1000-ODV91825                                        2.1e-12    212
9.B.191.1000.1000-KIY69822                                        2.1e-12    212
9.B.191.1000.1000-XP_002132358                                    2.1e-12    212
9.B.191.1000.1000-XP_002110025                                    2.4e-12    212
3.E.3.1000.1000-PKN82605                                          2.6e-12    253
3.E.3.1000.1000-KKQ35177                                          2.7e-12    256
3.E.3.1000.1000-WP_041341838                                      2.8e-12    267
9.B.191.1000.1000-XP_005707827                                      3e-12    219
9.B.191.1000.1000-ORE03967                                        3.3e-12    214
9.B.191.1000.1000-KZV68760                                        3.4e-12    216
9.B.191.1000.1000-XP_003030693                                    3.8e-12    212
9.B.191.1000.1000-KDQ20199                                        3.8e-12    214
3.E.3.1000.1000-AGQ19700                                          3.9e-12    275
3.E.3.1000.1000-WP_077342575                                      4.1e-12    255
3.E.3.1000.1000-WP_028642804                                      4.1e-12    255
9.B.191.1000.1000-CDZ96649                                        4.4e-12    214
3.E.3.1000.1000-PKQ26235                                            5e-12    236
9.B.191.1000.1000-XP_004339953                                    5.1e-12    213
2.A.52.1000.1000-WP_068171873                                     5.1e-12    345
3.E.3.1000.1000-PKO11746                                          5.2e-12    273
3.E.3.1000.1000-WP_068108470                                      5.9e-12    269
9.B.191.1000.1000-XP_018594193                                    5.9e-12    215
3.E.3.1000.1000-WP_062132350                                      6.3e-12    252
3.E.3.1000.1000-KYK23052                                          6.4e-12    256
9.B.191.1000.1000-SCV68355                                        6.8e-12    213
9.B.191.1000.1000-XP_007212040                                    6.9e-12    215
2.A.123.1000.1000-WP_011132807                                    6.9e-12     90
3.E.3.1000.1000-WP_091195218                                      7.5e-12    258
2.A.123.1000.1000-XP_011079737                                    8.4e-12    283
9.B.191.1000.1000-KXZ54946                                        9.2e-12    216
9.B.191.1000.1000-XP_006830238                                    1.1e-11    215
9.B.191.1000.1000-ABG21839                                        1.1e-11    219
9.B.191.1000.1000-EOY10055                                        1.1e-11    247
9.B.191.1000.1000-XP_020528910                                    1.1e-11    223
3.E.3.1000.1000-AVZ43932                                          1.1e-11    256
2.A.43.1000.1000-XP_022582007                                     1.2e-11    328
2.A.43.1000.1000-ORY06565                                         1.2e-11    296
2.A.43.1000.1000-OJZ84062                                         1.3e-11    322
9.B.191.1000.1000-KIM30479                                        1.4e-11    213
9.B.191.1000.1000-ABK22024                                        1.4e-11    215
9.B.191.1000.1000-XP_020695979                                    1.4e-11    178
3.E.3.1000.1000-OUV01533                                          1.5e-11    252
2.A.43.1000.1000-KKA29950                                         1.6e-11    332
2.A.123.1000.1000-XP_020593133                                    1.6e-11    265
9.B.191.1000.1000-PAV24269                                        1.6e-11    213
3.E.3.1000.1000-AHG04535                                          1.6e-11    268
9.B.191.1000.1000-XP_018284956                                    1.6e-11    215
9.B.191.1000.1000-XP_004700722                                    1.7e-11    199
2.A.43.1000.1000-XP_007778016                                     1.7e-11    316
3.E.3.1000.1000-WP_058438211                                      1.7e-11    257
3.E.3.1000.1000-PKL12280                                          1.8e-11    261
3.E.3.1000.1000-OFW56536                                          1.8e-11    264
9.B.191.1000.1000-EPT00421                                        1.8e-11    212
3.E.3.1000.1000-AKM82384                                          1.9e-11    249
3.E.3.1000.1000-WP_095686455                                        2e-11    253
2.A.43.1000.1000-XP_001212112                                       2e-11    321
2.A.43.1000.1000-OQE25064                                           2e-11    326
9.B.191.1000.1000-XP_005845363                                    2.1e-11    215
9.B.191.1000.1000-OHS95770                                        2.2e-11    218
3.E.3.1000.1000-WP_085558630                                      2.4e-11    261
9.B.191.1000.1000-KII95569                                        2.4e-11    212
9.B.191.1000.1000-XP_021761948                                    2.5e-11    216
9.B.191.1000.1000-KYR00939                                        2.5e-11    221
3.E.3.1000.1000-WP_019483732                                      2.6e-11    279
3.E.3.1000.1000-WP_095544266                                      2.7e-11    256
9.B.191.1000.1000-XP_012895632                                    2.7e-11    256
2.A.43.1000.1000-XP_018004014                                     2.7e-11    291
3.E.3.1000.1000-WP_055792026                                      2.7e-11    262
2.A.123.1000.1000-XP_018811841                                    2.7e-11    295
3.E.3.1000.1000-PIS41810                                          2.8e-11    264
9.B.191.1000.1000-XP_018277204                                    2.8e-11    213
3.E.3.1000.1000-WP_095670794                                        3e-11    254
2.A.52.1000.1000-KRE65834                                           3e-11    363
2.A.123.1000.1000-WP_085122482                                    3.1e-11     84
9.B.191.1000.1000-XP_013243716                                    3.2e-11    212
9.B.191.1000.1000-ORX83195                                        3.2e-11    213
9.B.191.1000.1000-ODV85363                                        3.2e-11    213
2.A.123.1000.1000-XP_004490502                                    3.3e-11    270
9.B.191.1000.1000-CBY42611                                        3.3e-11    217
2.A.43.1000.1000-OJD13269                                         3.3e-11    347
2.A.43.1000.1000-XP_020118932                                     3.5e-11    322
3.E.3.1000.1000-KYK29909                                          3.6e-11    264
3.E.3.1000.1000-OFW53763                                          3.6e-11    264
9.B.191.1000.1000-XP_022654639                                    3.6e-11    212
3.E.3.1000.1000-WP_013491075                                      3.7e-11    265
2.A.105.1000.1000-XP_017795425                                    3.7e-11    121
9.B.191.1000.1000-XP_011276106                                    3.7e-11    213
9.B.191.1000.1000-XP_002441426                                    3.7e-11    215
9.B.191.1000.1000-XP_011401253                                    3.7e-11    215
9.B.191.1000.1000-XP_005836491                                      4e-11    227
2.A.123.1000.1000-OVA17429                                        4.2e-11    266
9.B.191.1000.1000-CCJ31249                                        4.5e-11    182
2.A.43.1000.1000-XP_007291048                                     4.7e-11    328
2.A.123.1000.1000-XP_016193638                                    4.7e-11    293
2.A.123.1000.1000-XP_020587104                                    4.8e-11    262
9.B.191.1000.1000-PAA49014                                        4.8e-11    212
2.A.104.1000.1000-PJC87700                                        5.1e-11    150
3.E.3.1000.1000-PWB53954                                          5.3e-11    254
2.A.43.1000.1000-OBT63756                                         5.3e-11    320
9.B.191.1000.1000-XP_008234580                                    5.6e-11    215
2.A.43.1000.1000-ONH67445                                         5.6e-11    301
9.B.191.1000.1000-EJU04627                                        5.7e-11    217
9.B.191.1000.1000-XP_014529280                                    5.7e-11    243
2.A.123.1000.1000-XP_010556111                                    5.8e-11    307
9.B.191.1000.1000-CUS24779                                        5.8e-11    220
2.A.43.1000.1000-XP_008711263                                     5.9e-11    352
2.A.123.1000.1000-KFK25541                                        6.4e-11    299
9.B.191.1000.1000-XP_002507665                                    6.4e-11    215
2.A.43.1000.1000-PHH54211                                         6.9e-11    319
9.B.191.1000.1000-XP_013758786                                    7.1e-11    232
3.E.3.1000.1000-WP_007077105                                      7.2e-11    263
3.E.3.1000.1000-WP_066462306                                      8.1e-11    257
2.A.123.1000.1000-XP_020572198                                    8.2e-11    233
9.B.191.1000.1000-XP_020437557                                    8.4e-11    215
2.A.43.1000.1000-KFH46509                                         8.8e-11    309
9.B.191.1000.1000-XP_007785176                                    8.8e-11    349
9.B.191.1000.1000-ODV93445                                        9.6e-11    214
2.A.43.1000.1000-KOS19939                                         9.8e-11    303
2.A.123.1000.1000-XP_009539821                                    9.9e-11    125
3.E.3.1000.1000-KKP92562                                            1e-10    253
3.E.3.1000.1000-ACV12037                                          1.1e-10    258
9.B.191.1000.1000-XP_020078238                                    1.1e-10    212
9.B.191.1000.1000-KMZ63021                                        1.1e-10    216
9.B.191.1000.1000-XP_016611339                                    1.1e-10    220
3.E.3.1000.1000-AAB85442                                          1.2e-10    279
2.A.43.1000.1000-GAD96798                                         1.2e-10    315
2.A.43.1000.1000-CZR63553                                         1.2e-10    319
2.A.43.1000.1000-CEN61600                                         1.2e-10    321
2.A.123.1000.1000-XP_011627469                                    1.3e-10    269
2.A.123.1000.1000-OAY75472                                        1.4e-10    282
2.A.123.1000.1000-XP_003524088                                    1.4e-10    283
9.B.191.1000.1000-PAA51134                                        1.4e-10    231
9.B.191.1000.1000-XP_003307390                                    1.4e-10    213
2.A.123.1000.1000-XP_010929602                                    1.4e-10    295
9.B.191.1000.1000-ORX68980                                        1.4e-10    193
9.B.191.1000.1000-XP_009264744                                    1.4e-10    238
9.B.191.1000.1000-XP_002960081                                    1.4e-10    215
2.A.43.1000.1000-OXV08805                                         1.5e-10    336
2.A.105.1000.1000-XP_018324012                                    1.5e-10    126
2.A.43.1000.1000-PHH84468                                         1.5e-10    312
3.E.3.1000.1000-PHX76379                                          1.6e-10    253
2.A.43.1000.1000-XP_016215021                                     1.6e-10    318
9.B.191.1000.1000-KII70980                                        1.6e-10    208
2.A.43.1000.1000-SMR57905                                         1.6e-10    323
2.A.43.1000.1000-XP_020072219                                     1.6e-10    291
2.A.123.1000.1000-XP_020706043                                    1.8e-10    260
9.B.191.1000.1000-XP_018229602                                    1.9e-10    212
2.A.123.1000.1000-XP_020686358                                    1.9e-10    266
9.B.191.1000.1000-CBY23225                                        1.9e-10    218
3.E.3.1000.1000-PJE65612                                            2e-10    274
2.A.123.1000.1000-XP_009405955                                      2e-10    275
2.A.43.1000.1000-XP_007929437                                       2e-10    308
2.A.43.1000.1000-OCK81926                                           2e-10    315
3.E.3.1000.1000-KYK38367                                          2.1e-10    258
9.B.191.1000.1000-PDM64997                                        2.1e-10    213
2.A.43.1000.1000-KXS96581                                         2.2e-10    331
2.A.123.1000.1000-SCY50068                                        2.2e-10     84
9.B.191.1000.1000-XP_022978755                                    2.2e-10    242
2.A.43.1000.1000-XP_019037476                                     2.3e-10    309
2.A.123.1000.1000-XP_021892792                                    2.3e-10    278
2.A.123.1000.1000-XP_019447521                                    2.3e-10    280
2.A.43.1000.1000-XP_016220249                                     2.3e-10    357
9.B.191.1000.1000-XP_019024312                                    2.4e-10    212
3.E.3.1000.1000-OFW59565                                          2.5e-10    264
9.B.191.1000.1000-BAB01889                                        2.5e-10    217
2.A.123.1000.1000-XP_010243612                                    2.5e-10    270
9.B.191.1000.1000-XP_022627511                                    2.5e-10    219
2.A.43.1000.1000-XP_013942591                                     2.5e-10    303
2.A.123.1000.1000-XP_019441035                                    2.7e-10    283
2.A.43.1000.1000-CZT48506                                         2.7e-10    318
2.A.43.1000.1000-OTB20410                                         2.7e-10    357
3.E.3.1000.1000-WP_091850381                                      2.7e-10    257
2.A.123.1000.1000-XP_010250599                                    2.7e-10    287
2.A.43.1000.1000-EME38094                                         2.8e-10    328
2.A.43.1000.1000-ANZ74065                                         2.8e-10    328
2.A.43.1000.1000-XP_006684069                                     2.8e-10    294
3.E.3.1000.1000-KQP66848                                          2.8e-10    265
2.A.43.1000.1000-OUM55067                                           3e-10    352
2.A.123.1000.1000-XP_020209456                                    3.1e-10    258
9.B.191.1000.1000-PAA62160                                        3.2e-10    212
2.A.43.1000.1000-XP_002554908                                     3.2e-10    295
2.A.105.1000.1000-KHJ76030                                        3.4e-10    130
9.B.191.1000.1000-KFH43056                                        3.5e-10    354
2.A.43.1000.1000-XP_006960814                                     3.5e-10    284
2.A.43.1000.1000-OMP83428                                         3.5e-10    318
2.A.123.1000.1000-XP_022148943                                    3.5e-10    258
9.B.191.1000.1000-XP_020543522                                    3.6e-10    212
9.B.191.1000.1000-CDO52387                                        3.6e-10    214
3.E.3.1000.1000-SFJ20156                                          3.7e-10    264
2.A.123.1000.1000-XP_021846237                                    3.8e-10    304
9.B.191.1000.1000-PAV59546                                        3.9e-10    167
2.A.43.1000.1000-XP_016757874                                     3.9e-10    346
2.A.52.1000.1000-KUO02949                                           4e-10    401
9.B.191.1000.1000-XP_019016414                                    4.1e-10    212
9.B.191.1000.1000-XP_005538467                                    4.1e-10    213
9.B.191.1000.1000-PIA14283                                        4.1e-10    213
2.A.52.1000.1000-BAX92544                                         4.2e-10    375
2.A.123.1000.1000-XP_015070906                                    4.3e-10    302
2.A.43.1000.1000-XP_018037862                                     4.5e-10    316
2.A.43.1000.1000-XP_010790569                                     4.6e-10    317
2.A.43.1000.1000-XP_002547975                                     4.6e-10    356
3.E.3.1000.1000-OGO40443                                          4.6e-10    256
3.E.3.1000.1000-WP_034216984                                      4.6e-10    258
9.B.191.1000.1000-KXJ91449                                        4.7e-10    362
2.A.43.1000.1000-XP_009651409                                     4.7e-10    292
9.B.191.1000.1000-ABK25895                                        4.8e-10    215
3.E.3.1000.1000-WP_069697629                                      4.9e-10    244
9.B.191.1000.1000-XP_003264658                                    5.1e-10    204
2.A.43.1000.1000-OSS51968                                         5.1e-10    313
3.E.3.1000.1000-WP_056675910                                      5.1e-10    252
9.B.191.1000.1000-OAA32002                                        5.1e-10    351
2.A.43.1000.1000-XP_457460                                        5.3e-10    320
3.E.3.1000.1000-OKY78024                                          5.4e-10    237
3.E.3.1000.1000-PKK94278                                          5.5e-10    266
2.A.123.1000.1000-XP_006399805                                    5.6e-10    301
2.A.43.1000.1000-XP_003007814                                     5.6e-10    339
2.A.123.1000.1000-XP_021594233                                    5.6e-10    245
2.A.123.1000.1000-XP_006438820                                    5.7e-10    305
2.A.123.1000.1000-XP_004310113                                    5.7e-10    305
3.E.3.1000.1000-WP_008711520                                      5.7e-10    274
2.A.52.1000.1000-OJY01005                                         5.8e-10    350
2.A.43.1000.1000-XP_020468299                                     5.9e-10    314
2.A.43.1000.1000-XP_017266695                                     5.9e-10    317
3.E.3.1000.1000-WP_096381885                                      6.3e-10    267
2.A.43.1000.1000-CCE85754                                         6.3e-10    334
9.B.191.1000.1000-SCU81006                                        6.4e-10    220
2.A.43.1000.1000-XP_021900402                                     6.4e-10    379
2.A.43.1000.1000-CDP07574                                         6.5e-10    382
2.A.43.1000.1000-OBW67632                                         6.5e-10    308
2.A.43.1000.1000-APA10769                                         6.7e-10    313
2.A.52.1000.1000-WP_051828556                                     6.7e-10    393
2.A.52.1000.1000-SEF63913                                         6.7e-10    354
2.A.123.1000.1000-XP_021989802                                    6.8e-10    286
2.A.43.1000.1000-XP_007758747                                     6.8e-10    358
2.A.43.1000.1000-EYE99443                                         6.9e-10    323
9.B.191.1000.1000-OAF71735                                        6.9e-10    212
2.A.43.1000.1000-XP_018071747                                       7e-10    364
9.B.191.1000.1000-CAC40612                                          7e-10    215
2.A.43.1000.1000-XP_009217994                                     7.1e-10    414
2.A.43.1000.1000-XP_716611                                        7.1e-10    331
9.B.191.1000.1000-XP_008076224                                    7.3e-10    220
2.A.43.1000.1000-XP_018291921                                     7.6e-10    253
2.A.52.1000.1000-WP_058492368                                     7.7e-10    355
2.A.123.1000.1000-XP_010682692                                    7.8e-10    258
2.A.43.1000.1000-XP_002848823                                     7.8e-10    359
9.B.191.1000.1000-OUM61281                                        7.9e-10    212
9.B.191.1000.1000-PAV81248                                        7.9e-10    213
2.A.123.1000.1000-XP_004235340                                    8.1e-10    295
2.A.43.1000.1000-XP_018687692                                     8.1e-10    371
2.A.52.1000.1000-WP_065132745                                     8.1e-10    371
9.B.191.1000.1000-XP_645168                                       8.2e-10    218
2.A.123.1000.1000-OEL15065                                        8.3e-10    304
2.A.43.1000.1000-XP_002850337                                     8.6e-10    313
2.A.123.1000.1000-XP_006347635                                    8.8e-10    286
9.B.191.1000.1000-KIO30052                                          9e-10    212
2.A.123.1000.1000-KZV41910                                        9.1e-10    292
9.B.191.1000.1000-XP_001646675                                    9.3e-10    219
2.A.123.1000.1000-OMO54172                                        9.5e-10    305
2.A.123.1000.1000-XP_016196866                                    9.6e-10    274
2.A.52.1000.1000-WP_039650184                                     9.6e-10    383
2.A.43.1000.1000-XP_013255911                                     9.6e-10    343
2.A.43.1000.1000-SGZ57315                                         9.8e-10    311
2.A.43.1000.1000-XP_009156116                                     9.9e-10    350
2.A.43.1000.1000-XP_016642845                                       1e-09    316
2.A.43.1000.1000-XP_007681987                                       1e-09    318
9.B.191.1000.1000-ORZ38092                                          1e-09    212
9.B.191.1000.1000-KHJ33881                                          1e-09    213
2.A.43.1000.1000-CDO54268                                           1e-09    326
9.B.191.1000.1000-OIW23995                                          1e-09    365
2.A.43.1000.1000-CZT22948                                           1e-09    327
2.A.43.1000.1000-OAA61681                                           1e-09    412
2.A.123.1000.1000-PAN42722                                          1e-09    296
3.E.3.1000.1000-WP_035877387                                      1.1e-09    267
9.B.191.1000.1000-XP_446165                                       1.1e-09    218
2.A.123.1000.1000-EEF47417                                        1.1e-09    272
2.A.43.1000.1000-KFO20372                                         1.1e-09    304
3.E.3.1000.1000-ADZ09652                                          1.1e-09    276
9.B.191.1000.1000-OAF70035                                        1.1e-09    204
2.A.123.1000.1000-XP_015865837                                    1.1e-09    283
9.B.191.1000.1000-KKY39120                                        1.1e-09    353
9.B.191.1000.1000-KKY28423                                        1.2e-09    213
2.A.123.1000.1000-XP_004501816                                    1.2e-09    262
9.B.191.1000.1000-ORY91216                                        1.2e-09    214
2.A.43.1000.1000-SLM40917                                         1.2e-09    329
9.B.191.1000.1000-XP_502490                                       1.2e-09    217
2.A.43.1000.1000-EQB56640                                         1.2e-09    335
2.A.123.1000.1000-XP_017408129                                    1.2e-09    270
2.A.43.1000.1000-CEJ82820                                         1.2e-09    305
2.A.43.1000.1000-XP_001907900                                     1.2e-09    384
2.A.123.1000.1000-XP_020163943                                    1.3e-09    310
2.A.52.1000.1000-WP_070403083                                     1.3e-09    349
2.A.123.1000.1000-XP_020253515                                    1.3e-09    281
2.A.43.1000.1000-EQB57115                                         1.3e-09    350
2.A.123.1000.1000-PIN02046                                        1.3e-09    282
2.A.43.1000.1000-XP_011619770                                     1.3e-09    317
2.A.43.1000.1000-XP_017334304                                     1.3e-09    397
3.E.3.1000.1000-ERH08596                                          1.3e-09    260
2.A.43.1000.1000-OBZ87402                                         1.3e-09    323
9.B.191.1000.1000-ODM18925                                        1.4e-09    329
2.A.123.1000.1000-XP_014499238                                    1.4e-09    277
2.A.123.1000.1000-EMS46194                                        1.4e-09    345
9.B.191.1000.1000-EPY28862                                        1.4e-09    227
2.A.43.1000.1000-ODM19930                                         1.4e-09    349
2.A.123.1000.1000-XP_006844581                                    1.5e-09    282
2.A.123.1000.1000-XP_006647263                                    1.5e-09    319
2.A.123.1000.1000-ONM56234                                        1.5e-09    289
2.A.123.1000.1000-XP_020107294                                    1.5e-09    265
2.A.43.1000.1000-ODQ66834                                         1.6e-09    297
2.A.43.1000.1000-XP_018711062                                     1.6e-09    301
2.A.43.1000.1000-XP_013272190                                     1.6e-09    339
2.A.123.1000.1000-XP_008235079                                    1.6e-09    275
2.A.123.1000.1000-XP_002270131                                    1.6e-09    276
2.A.123.1000.1000-XP_010242697                                    1.6e-09    276
2.A.43.1000.1000-XP_018985358                                     1.6e-09    311
2.A.43.1000.1000-OJJ36700                                         1.6e-09    312
2.A.123.1000.1000-EYU46728                                        1.7e-09    283
2.A.52.1000.1000-WP_083282822                                     1.7e-09    394
2.A.52.1000.1000-WP_042403662                                     1.7e-09    353
2.A.52.1000.1000-KQP62247                                         1.7e-09    353
2.A.43.1000.1000-XP_010548371                                     1.7e-09    396
2.A.123.1000.1000-XP_016565701                                    1.7e-09    286
2.A.43.1000.1000-KMP08271                                         1.7e-09    319
9.B.191.1000.1000-CCE80769                                        1.7e-09    212
2.A.43.1000.1000-ODV95024                                         1.7e-09    322
2.A.52.1000.1000-WP_043722150                                     1.7e-09    363
9.B.191.1000.1000-SCW03724                                        1.8e-09    220
2.A.52.1000.1000-WP_007804318                                     1.8e-09    376
2.A.52.1000.1000-GAQ37357                                         1.8e-09    380
2.A.123.1000.1000-EPS64389                                        1.8e-09    248
2.A.52.1000.1000-SBU96676                                         1.8e-09    384
2.A.105.1000.1000-PCG77777                                        1.9e-09    123
2.A.52.1000.1000-WP_011153948                                     1.9e-09    351
2.A.123.1000.1000-XP_007159993                                    1.9e-09    258
2.A.52.1000.1000-WP_092137345                                     1.9e-09    356
2.A.52.1000.1000-WP_042375003                                     1.9e-09    356
2.A.43.1000.1000-XP_003956264                                     1.9e-09    320
2.A.43.1000.1000-KPM38790                                         1.9e-09    320
9.B.191.1000.1000-OXV06250                                        1.9e-09    213
2.A.43.1000.1000-ORY70116                                           2e-09    363
2.A.123.1000.1000-GAV71337                                          2e-09    294
2.A.123.1000.1000-XP_004153501                                      2e-09    295
9.B.191.1000.1000-SMN20861                                          2e-09    220
2.A.52.1000.1000-WP_014141658                                       2e-09    375
2.A.52.1000.1000-WP_036329612                                     2.1e-09    377
9.B.191.1000.1000-OLL24447                                        2.1e-09    248
2.A.43.1000.1000-PIA80009                                         2.1e-09    342
9.B.191.1000.1000-KFA60380                                        2.1e-09    347
3.E.3.1000.1000-PKQ29574                                          2.1e-09    253
2.A.52.1000.1000-WP_002725323                                     2.1e-09    350
2.A.43.1000.1000-CCE31303                                         2.1e-09    314
2.A.52.1000.1000-WP_062173325                                     2.1e-09    351
2.A.52.1000.1000-SEJ33062                                         2.2e-09    353
9.B.191.1000.1000-XP_008088864                                    2.2e-09    353
2.A.43.1000.1000-XP_007570183                                     2.2e-09    318
3.E.3.1000.1000-KPL22007                                          2.2e-09    259
9.B.191.1000.1000-KWU43643                                        2.2e-09    213
9.B.191.1000.1000-CCX32550                                        2.2e-09    215
2.A.123.1000.1000-XP_004138032                                    2.2e-09    292
9.B.191.1000.1000-EEU07688                                        2.3e-09    220
2.A.123.1000.1000-PAN42718                                        2.3e-09    300
2.A.52.1000.1000-WP_056676933                                     2.3e-09    378
3.E.3.1000.1000-PKL68722                                          2.3e-09    274
2.A.52.1000.1000-WP_007537616                                     2.4e-09    349
3.E.3.1000.1000-AKG52714                                          2.4e-09    255
9.B.191.1000.1000-XP_002494219                                    2.5e-09    211
2.A.123.1000.1000-XP_010550745                                    2.5e-09    287
3.E.3.1000.1000-OPL13096                                          2.5e-09    260
2.A.123.1000.1000-XP_020097867                                    2.5e-09    235
9.B.191.1000.1000-OKO90827                                        2.6e-09    328
9.B.191.1000.1000-OCK95554                                        2.6e-09    218
2.A.43.1000.1000-OZJ05371                                         2.6e-09    298
3.E.3.1000.1000-EYR62506                                          2.6e-09    270
2.A.123.1000.1000-XP_008459891                                    2.7e-09    277
2.A.52.1000.1000-WP_029181048                                     2.7e-09    386
2.A.52.1000.1000-WP_015793782                                     2.7e-09    388
3.E.3.1000.1000-OFW66129                                          2.8e-09    254
2.A.43.1000.1000-XP_007806287                                     2.8e-09    354
2.A.52.1000.1000-WP_034093160                                     2.8e-09    355
9.B.191.1000.1000-XP_002614983                                    2.8e-09    212
2.A.123.1000.1000-PJD99169                                        2.8e-09     91
2.A.43.1000.1000-XP_016608459                                     2.8e-09    261
2.A.43.1000.1000-XP_014175048                                     2.9e-09    403
2.A.52.1000.1000-WP_051823273                                     2.9e-09    365
2.A.43.1000.1000-OJJ33069                                         2.9e-09    366
2.A.123.1000.1000-XP_022777053                                    2.9e-09    298
2.A.52.1000.1000-OBH08543                                         2.9e-09    370
2.A.123.1000.1000-XP_020699529                                      3e-09    271
2.A.123.1000.1000-ONK56139                                          3e-09    273
2.A.123.1000.1000-CAN71371                                          3e-09    273
3.E.3.1000.1000-ELZ08314                                          3.1e-09    279
2.A.43.1000.1000-XP_015824016                                     3.1e-09    312
2.A.123.1000.1000-OVA04358                                        3.1e-09    281
2.A.43.1000.1000-XP_007836616                                     3.1e-09    313
2.A.52.1000.1000-WP_088967747                                     3.1e-09    351
3.E.3.1000.1000-PWL20116                                          3.2e-09    256
2.A.52.1000.1000-WP_015459806                                     3.2e-09    352
2.A.43.1000.1000-ORY09397                                         3.2e-09    318
2.A.43.1000.1000-XP_018165558                                     3.2e-09    318
2.A.123.1000.1000-XP_022885477                                    3.2e-09    288
2.A.43.1000.1000-SCW02269                                         3.2e-09    289
2.A.123.1000.1000-XP_004297512                                    3.3e-09    292
2.A.52.1000.1000-WP_052489640                                     3.3e-09    363
2.A.43.1000.1000-XP_020047680                                     3.3e-09    327
2.A.123.1000.1000-PHT53516                                        3.3e-09    298
2.A.123.1000.1000-XP_012081801                                    3.3e-09    243
2.A.123.1000.1000-XP_015891628                                    3.4e-09    271
2.A.123.1000.1000-XP_019150809                                    3.4e-09    245
2.A.43.1000.1000-OIW31396                                         3.4e-09    338
2.A.52.1000.1000-ALO99295                                         3.4e-09    378
2.A.43.1000.1000-SCU80746                                         3.5e-09    307
9.B.191.1000.1000-CBN77049                                        3.5e-09    226
2.A.123.1000.1000-XP_022960350                                    3.5e-09    277
2.A.123.1000.1000-XP_019189385                                    3.5e-09    278
2.A.43.1000.1000-KXX76442                                         3.5e-09    386
2.A.52.1000.1000-WP_085937794                                     3.5e-09    347
9.B.191.1000.1000-XP_016218952                                    3.5e-09    347
2.A.123.1000.1000-WP_017852883                                    3.6e-09     96
2.A.52.1000.1000-WP_091977830                                     3.6e-09    354
2.A.123.1000.1000-XP_002264875                                    3.7e-09    289
2.A.123.1000.1000-XP_019190699                                    3.7e-09    289
2.A.123.1000.1000-XP_020585392                                    3.7e-09    236
2.A.52.1000.1000-WP_033173883                                     3.8e-09    368
3.E.3.1000.1000-OFE15313                                          3.8e-09    268
9.B.191.1000.1000-CCW68741                                        3.8e-09    220
2.A.52.1000.1000-WP_079063520                                     3.9e-09    378
2.A.123.1000.1000-XP_009765830                                      4e-09    278
2.A.43.1000.1000-SCW01547                                           4e-09    309
9.B.191.1000.1000-XP_016227369                                      4e-09    346
3.E.3.1000.1000-OHE44474                                            4e-09    254
2.A.52.1000.1000-SFJ66253                                           4e-09    389
2.A.52.1000.1000-WP_022975441                                       4e-09    350
2.A.43.1000.1000-OCL03867                                           4e-09    315
2.A.123.1000.1000-XP_021657156                                      4e-09    256
2.A.43.1000.1000-XP_007161921                                     4.1e-09    392
2.A.123.1000.1000-XP_010249453                                    4.2e-09    292
2.A.123.1000.1000-XP_010503515                                    4.2e-09    294
9.B.191.1000.1000-OSX69267                                        4.2e-09    218
3.E.3.1000.1000-SOC58301                                          4.2e-09    266
2.A.43.1000.1000-XP_015192709                                     4.3e-09    297
2.A.123.1000.1000-XP_018716054                                    4.3e-09    299
2.A.105.1000.1000-XP_018567962                                    4.3e-09    122
9.B.191.1000.1000-PAA48076                                        4.3e-09    222
2.A.123.1000.1000-PIA62042                                        4.3e-09    245
2.A.123.1000.1000-XP_002453892                                    4.4e-09    336
2.A.52.1000.1000-WP_067902046                                     4.4e-09    376
2.A.52.1000.1000-WP_035804995                                     4.5e-09    382
2.A.43.1000.1000-XP_003720880                                     4.5e-09    344
2.A.43.1000.1000-XP_011025699                                     4.5e-09    384
2.A.123.1000.1000-XP_020267943                                    4.5e-09    254
9.B.191.1000.1000-PJF20144                                        4.6e-09    232
2.A.52.1000.1000-WP_068157830                                     4.6e-09    392
9.B.191.1000.1000-XP_002419898                                    4.6e-09    212
2.A.123.1000.1000-XP_004247459                                    4.6e-09    286
9.B.191.1000.1000-CDH59088                                        4.7e-09    216
2.A.123.1000.1000-XP_018838999                                    4.8e-09    294
2.A.43.1000.1000-PGH09415                                         4.8e-09    407
2.A.43.1000.1000-OJJ08065                                         4.8e-09    366
2.A.123.1000.1000-XP_010112742                                    4.8e-09    267
9.B.191.1000.1000-XP_022465266                                    4.8e-09    219
2.A.43.1000.1000-CEN60172                                         4.8e-09    367
9.B.191.1000.1000-EHA28630                                        4.9e-09    168
3.E.3.1000.1000-WP_086637496                                      4.9e-09    271
9.B.191.1000.1000-EDP53958                                          5e-09    337
9.B.191.1000.1000-PAV85691                                          5e-09    225
2.A.43.1000.1000-PHZ13268                                           5e-09    276
2.A.52.1000.1000-PIG61731                                           5e-09    380
3.E.3.1000.1000-OGD62307                                          5.1e-09    251
2.A.43.1000.1000-XP_002548178                                     5.1e-09    345
2.A.43.1000.1000-XP_007874147                                     5.1e-09    254
3.E.3.1000.1000-KRO35246                                          5.2e-09    256
2.A.43.1000.1000-NP_986152                                        5.2e-09    315
9.B.191.1000.1000-XP_001272914                                    5.2e-09    316
2.A.52.1000.1000-WP_074757818                                     5.2e-09    352
2.A.52.1000.1000-WP_073629118                                     5.2e-09    352
2.A.123.1000.1000-XP_015937923                                    5.2e-09    285
2.A.43.1000.1000-PCG94319                                         5.2e-09    353
2.A.52.1000.1000-WP_049715259                                     5.3e-09    358
2.A.123.1000.1000-ANC68268                                        5.3e-09    262
2.A.43.1000.1000-XP_018191237                                     5.4e-09    323
2.A.43.1000.1000-ODV85860                                         5.4e-09    325
2.A.52.1000.1000-WP_051845160                                     5.5e-09    368
2.A.52.1000.1000-WP_081293523                                     5.5e-09    370
2.A.52.1000.1000-SEK25940                                         5.6e-09    371
2.A.43.1000.1000-XP_019017978                                     5.6e-09    301
2.A.52.1000.1000-WP_068064503                                     5.6e-09    373
2.A.123.1000.1000-XP_003530901                                    5.6e-09    272
2.A.43.1000.1000-XP_013023287                                     5.6e-09    272
2.A.43.1000.1000-ORE20981                                         5.6e-09    246
2.A.52.1000.1000-OHU94731                                         5.6e-09    374
2.A.43.1000.1000-CDH10557                                         5.7e-09    304
2.A.43.1000.1000-XP_022071586                                     5.7e-09    305
2.A.105.1000.1000-XP_017770857                                    5.7e-09    116
2.A.43.1000.1000-XP_447583                                        5.8e-09    309
9.B.191.1000.1000-PHH81953                                        5.8e-09    344
3.E.3.1000.1000-PMP68593                                          5.9e-09    256
2.A.52.1000.1000-WP_036051448                                     5.9e-09    351
2.A.52.1000.1000-OBI17429                                         5.9e-09    351
2.A.104.1000.1000-WP_038176845                                    5.9e-09    149
2.A.52.1000.1000-WP_020420245                                       6e-09    355
2.A.123.1000.1000-XP_009421186                                      6e-09    288
9.B.191.1000.1000-XP_017987424                                    6.2e-09    219
2.A.43.1000.1000-XP_011119825                                     6.2e-09    410
2.A.43.1000.1000-XP_018145332                                     6.3e-09    331
2.A.43.1000.1000-OCK82117                                         6.3e-09    372
2.A.52.1000.1000-SDD41693                                         6.4e-09    374
2.A.43.1000.1000-OAD01180                                         6.5e-09    276
2.A.52.1000.1000-WP_073899067                                     6.5e-09    379
9.B.191.1000.1000-XP_965314                                       6.5e-09    380
2.A.105.1000.1000-XP_014606592                                    6.5e-09    125
2.A.43.1000.1000-XP_020064343                                     6.5e-09    308
9.B.191.1000.1000-KKF96513                                        6.6e-09    229
2.A.104.1000.1000-WP_023932902                                    6.6e-09    147
2.A.52.1000.1000-WP_013580408                                     6.6e-09    346
2.A.123.1000.1000-KZV28745                                        6.6e-09    281
2.A.123.1000.1000-XP_021643679                                    6.6e-09    282
2.A.52.1000.1000-WP_017984788                                     6.7e-09    350
9.B.191.1000.1000-XP_020065735                                    6.7e-09    212
2.A.52.1000.1000-WP_007406736                                     6.7e-09    353
9.B.191.1000.1000-XP_022579351                                    6.8e-09    213
2.A.43.1000.1000-OTB02902                                         6.8e-09    320
2.A.123.1000.1000-AHB08882                                        6.9e-09    323
9.B.191.1000.1000-OBA27518                                          7e-09    219
9.B.191.1000.1000-XP_009040119                                      7e-09    220
3.E.3.1000.1000-WP_012243319                                      7.1e-09    269
2.A.123.1000.1000-XP_020685538                                    7.2e-09    301
2.A.52.1000.1000-SDI80482                                         7.4e-09    383
3.E.3.1000.1000-PIS40427                                          7.5e-09    254
9.B.191.1000.1000-OBS19934                                        7.5e-09    347
2.A.123.1000.1000-XP_006578712                                    7.5e-09    282
2.A.43.1000.1000-CAK40444                                         7.6e-09    315
2.A.43.1000.1000-OBZ86336                                         7.6e-09    285
2.A.52.1000.1000-WP_027824393                                     7.6e-09    352
2.A.43.1000.1000-CZT02145                                         7.6e-09    353
9.B.191.1000.1000-XP_018190034                                    7.7e-09    355
9.B.191.1000.1000-XP_001587076                                    7.7e-09    355
9.B.191.1000.1000-GAP84386                                        7.7e-09    355
2.A.123.1000.1000-XP_009403777                                    7.7e-09    288
2.A.43.1000.1000-XP_018182937                                     7.7e-09    320
2.A.43.1000.1000-XP_018296213                                     7.8e-09    290
3.E.3.1000.1000-PKK95674                                          7.8e-09    263
2.A.123.1000.1000-XP_021604714                                    7.9e-09    265
2.A.43.1000.1000-XP_012671143                                     7.9e-09    328
2.A.43.1000.1000-OAA48604                                         7.9e-09    365
2.A.52.1000.1000-WP_051970666                                     7.9e-09    365
2.A.123.1000.1000-CDP03543                                        7.9e-09    267
2.A.123.1000.1000-XP_021984190                                      8e-09    299
2.A.52.1000.1000-OLE27912                                         8.1e-09    372
2.A.123.1000.1000-OAY83986                                        8.1e-09    302
9.B.191.1000.1000-XP_006695800                                    8.3e-09    379
2.A.43.1000.1000-GAW17317                                         8.3e-09    277
2.A.43.1000.1000-CEP12938                                         8.3e-09    342
2.A.123.1000.1000-XP_002274582                                    8.4e-09    254
3.E.3.1000.1000-WP_098502765                                      8.4e-09    254
2.A.43.1000.1000-EDK37649                                         8.5e-09    313
3.E.3.1000.1000-WP_019299204                                      8.6e-09    258
9.B.191.1000.1000-GAC74401                                        8.7e-09    237
9.B.191.1000.1000-EJY81375                                        8.8e-09    216
2.A.43.1000.1000-XP_008853838                                     8.8e-09    400
9.B.191.1000.1000-XP_005710771                                    8.9e-09    218
9.B.191.1000.1000-OAJ25751                                        9.1e-09    222
2.A.43.1000.1000-XP_009856011                                     9.3e-09    337
9.B.191.1000.1000-XP_018174245                                    9.3e-09    337
2.A.52.1000.1000-WP_006332998                                     9.3e-09    375
2.A.43.1000.1000-GAA26236                                         9.4e-09    308
9.B.191.1000.1000-KPM42977                                        9.5e-09    344
2.A.52.1000.1000-WP_014942604                                     9.5e-09    383
2.A.43.1000.1000-OJJ69309                                         9.6e-09    385
2.A.123.1000.1000-XP_017642196                                    9.6e-09    313
2.A.123.1000.1000-XP_021301501                                    9.6e-09    314
2.A.105.1000.1000-KZS04804                                        9.7e-09    119
2.A.52.1000.1000-WP_064310116                                     9.7e-09    350
2.A.43.1000.1000-KXJ94035                                         9.7e-09    316
2.A.52.1000.1000-WP_062085770                                     9.8e-09    354
9.B.191.1000.1000-XP_963612                                       9.9e-09    215
9.B.191.1000.1000-EPB82942                                        9.9e-09    215
3.E.3.1000.1000-WP_108033294                                      9.9e-09    261
2.A.52.1000.1000-WP_094333408                                     9.9e-09    356
2.A.123.1000.1000-XP_010107266                                    9.9e-09    262
2.A.123.1000.1000-XP_020247885                                      1e-08    266
2.A.105.1000.1000-BAN20998                                          1e-08    123
2.A.43.1000.1000-OCK97150                                           1e-08    368
2.A.123.1000.1000-XP_011081454                                      1e-08    248
2.A.123.1000.1000-XP_017641172                                    1.1e-08    276
2.A.43.1000.1000-EPZ34742                                         1.1e-08    251
2.A.52.1000.1000-WP_009739973                                     1.1e-08    381
2.A.43.1000.1000-XP_004070273                                     1.1e-08    309
2.A.43.1000.1000-XP_004512003                                     1.1e-08    382
2.A.52.1000.1000-WP_026439931                                     1.1e-08    349
9.B.191.1000.1000-XP_002173624                                    1.1e-08    212
2.A.43.1000.1000-XP_003659993                                     1.1e-08    389
2.A.52.1000.1000-WP_092139889                                     1.1e-08    351
2.A.43.1000.1000-OWO99967                                         1.1e-08    352
2.A.123.1000.1000-WP_014406757                                    1.1e-08     84
9.B.191.1000.1000-XP_020049053                                    1.1e-08    214
9.B.191.1000.1000-OHS95281                                        1.1e-08    215
2.A.105.1000.1000-KZC05213                                        1.1e-08    121
2.A.123.1000.1000-XP_010678288                                    1.1e-08    324
2.A.43.1000.1000-XP_007294825                                     1.2e-08    366
2.A.43.1000.1000-XP_001216624                                     1.2e-08    374
2.A.52.1000.1000-WP_080909091                                     1.2e-08    381
2.A.43.1000.1000-XP_018293310                                     1.2e-08    279
2.A.43.1000.1000-XP_003668099                                     1.2e-08    343
2.A.105.1000.1000-NP_001156180                                    1.2e-08    127
2.A.43.1000.1000-XP_014001217                                     1.2e-08    314
2.A.43.1000.1000-KFH41788                                         1.2e-08    350
2.A.43.1000.1000-XP_016222725                                     1.2e-08    351
9.B.191.1000.1000-ORY93223                                        1.2e-08    214
2.A.43.1000.1000-KIM99620                                         1.3e-08    356
2.A.123.1000.1000-XP_009391576                                    1.3e-08    262
2.A.52.1000.1000-WP_015897695                                     1.3e-08    358
2.A.123.1000.1000-XP_002960314                                    1.3e-08    239
9.B.191.1000.1000-XP_003716202                                    1.3e-08    359
2.A.123.1000.1000-XP_012078339                                    1.3e-08    264
2.A.123.1000.1000-EAY83053                                        1.3e-08    293
2.A.43.1000.1000-XP_009228113                                     1.3e-08    361
2.A.123.1000.1000-XP_022016466                                    1.3e-08    295
2.A.123.1000.1000-KHN33482                                        1.3e-08    268
2.A.52.1000.1000-WP_030588632                                     1.3e-08    410
2.A.123.1000.1000-XP_022863561                                    1.3e-08    223
2.A.43.1000.1000-GAV52269                                         1.3e-08    301
2.A.52.1000.1000-WP_085076960                                     1.3e-08    371
2.A.123.1000.1000-XP_009539823                                    1.3e-08    125
2.A.43.1000.1000-XP_001748426                                     1.3e-08    303
2.A.43.1000.1000-XP_003713677                                     1.3e-08    417
2.A.43.1000.1000-XP_020087635                                     1.3e-08    417
2.A.43.1000.1000-XP_002842106                                     1.4e-08    307
9.B.191.1000.1000-KHJ32820                                        1.4e-08    342
9.B.191.1000.1000-XP_013315549                                    1.4e-08    348
9.B.191.1000.1000-XP_022459056                                    1.4e-08    213
9.B.191.1000.1000-ORX89257                                        1.4e-08    213
2.A.43.1000.1000-XP_454930                                        1.4e-08    319
2.A.43.1000.1000-XP_022526328                                     1.4e-08    320
2.A.52.1000.1000-WP_062538943                                     1.4e-08    358
2.A.123.1000.1000-XP_020547981                                    1.4e-08    292
2.A.123.1000.1000-XP_017250200                                    1.5e-08    294
2.A.123.1000.1000-XP_012083783                                    1.5e-08    272
3.E.3.1000.1000-OYV60473                                          1.5e-08    248
2.A.123.1000.1000-XP_019160874                                    1.5e-08    304
2.A.43.1000.1000-XP_019728751                                     1.5e-08    308
2.A.123.1000.1000-XP_021593022                                    1.6e-08    281
9.B.191.1000.1000-XP_001483856                                    1.6e-08    212
9.B.191.1000.1000-ONH70114                                        1.6e-08    213
9.B.191.1000.1000-ODA79199                                        1.6e-08    352
2.A.123.1000.1000-XP_019175513                                    1.6e-08    318
2.A.52.1000.1000-WP_027820609                                     1.6e-08    353
2.A.52.1000.1000-WP_095813254                                     1.6e-08    355
2.A.52.1000.1000-WP_095530932                                     1.6e-08    395
2.A.43.1000.1000-XP_021983307                                     1.6e-08    398
2.A.43.1000.1000-XP_013327313                                     1.6e-08    398
9.B.191.1000.1000-PIS55959                                        1.6e-08    239
2.A.123.1000.1000-XP_021745670                                    1.6e-08    264
2.A.43.1000.1000-KXJ94284                                         1.6e-08    359
2.A.123.1000.1000-KMZ58111                                        1.6e-08    293
2.A.123.1000.1000-WP_051520263                                    1.6e-08    266
2.A.123.1000.1000-XP_022737561                                    1.6e-08    294
2.A.43.1000.1000-XP_003868470                                     1.6e-08    326
9.B.191.1000.1000-CZR55550                                        1.7e-08    363
2.A.43.1000.1000-OQO32601                                         1.7e-08    329
2.A.43.1000.1000-SMN19543                                         1.7e-08    330
2.A.52.1000.1000-WP_056350754                                     1.7e-08    367
2.A.52.1000.1000-WP_085195021                                     1.7e-08    372
2.A.52.1000.1000-WP_069417209                                     1.7e-08    372
2.A.43.1000.1000-CDH56015                                         1.7e-08    341
2.A.123.1000.1000-XP_022759712                                    1.7e-08    280
2.A.123.1000.1000-XP_020586182                                    1.8e-08    254
2.A.43.1000.1000-EWC47474                                         1.8e-08    429
9.B.191.1000.1000-XP_002840716                                    1.8e-08    213
2.A.43.1000.1000-XP_013937433                                     1.8e-08    318
2.A.123.1000.1000-XP_009803865                                    1.8e-08    288
2.A.123.1000.1000-XP_009409477                                    1.8e-08    262
2.A.52.1000.1000-WP_042374816                                     1.8e-08    357
9.B.191.1000.1000-NP_986344                                       1.8e-08    218
2.A.43.1000.1000-KJZ79376                                         1.8e-08    323
9.B.191.1000.1000-KOS42549                                        1.8e-08    323
2.A.43.1000.1000-CDH59461                                         1.8e-08    360
2.A.52.1000.1000-WP_051646235                                     1.9e-08    365
2.A.52.1000.1000-WP_093938544                                     1.9e-08    367
2.A.52.1000.1000-WP_037579932                                     1.9e-08    368
2.A.43.1000.1000-KKA02272                                         1.9e-08    301
2.A.105.1000.1000-XP_970161                                       1.9e-08    117
3.E.3.1000.1000-KON34551                                          1.9e-08    274
2.A.123.1000.1000-XP_015615538                                    1.9e-08    303
2.A.52.1000.1000-WP_085179079                                     1.9e-08    375
9.B.191.1000.1000-CCA19520                                        1.9e-08    208
2.A.43.1000.1000-CEG73521                                           2e-08    308
2.A.52.1000.1000-WP_079939104                                       2e-08    342
9.B.191.1000.1000-XP_001913051                                      2e-08    381
2.A.123.1000.1000-XP_008777044                                      2e-08    254
2.A.123.1000.1000-XP_004297511                                      2e-08    310
2.A.52.1000.1000-WP_051967566                                       2e-08    384
2.A.43.1000.1000-XP_006425752                                       2e-08    388
9.B.191.1000.1000-KDB17028                                          2e-08    388
2.A.52.1000.1000-WP_074267797                                       2e-08    352
2.A.123.1000.1000-XP_004241452                                      2e-08    287
9.B.191.1000.1000-GAQ79476                                          2e-08    215
9.B.191.1000.1000-CDP27313                                          2e-08    215
2.A.43.1000.1000-XP_018162223                                       2e-08    353
9.B.191.1000.1000-OQD96523                                        2.1e-08    217
2.A.43.1000.1000-CVL00152                                         2.1e-08    322
2.A.43.1000.1000-XP_008080074                                     2.1e-08    358
2.A.123.1000.1000-XP_012435734                                    2.1e-08    295
2.A.123.1000.1000-XP_017217679                                    2.1e-08    295
2.A.123.1000.1000-XP_010093933                                    2.1e-08    295
2.A.105.1000.1000-XP_022815301                                    2.1e-08    124
2.A.52.1000.1000-WP_012106518                                     2.1e-08    363
2.A.123.1000.1000-XP_013447780                                    2.1e-08    268
9.B.191.1000.1000-XP_003656811                                    2.1e-08    407
2.A.43.1000.1000-CDH54275                                         2.1e-08    298
2.A.43.1000.1000-NP_001013321                                     2.2e-08    302
2.A.52.1000.1000-WP_086697028                                     2.2e-08    374
9.B.191.1000.1000-PBP20786                                        2.2e-08    377
2.A.123.1000.1000-XP_010943754                                    2.2e-08    281
3.E.3.1000.1000-OGS42889                                          2.3e-08    256
2.A.123.1000.1000-XP_017240797                                    2.3e-08    313
2.A.123.1000.1000-XP_010107268                                    2.3e-08    257
2.A.43.1000.1000-XP_022626926                                     2.3e-08    285
2.A.52.1000.1000-WP_050058600                                     2.3e-08    351
2.A.52.1000.1000-WP_076942031                                     2.3e-08    352
2.A.43.1000.1000-XP_022492426                                     2.3e-08    392
2.A.43.1000.1000-XP_001907137                                     2.3e-08    353
2.A.123.1000.1000-XP_022737359                                    2.3e-08    289
3.E.3.1000.1000-WP_091633426                                      2.3e-08    262
2.A.52.1000.1000-WP_008325866                                     2.3e-08    356
2.A.52.1000.1000-WP_054164878                                     2.3e-08    357
2.A.52.1000.1000-WP_027007974                                     2.3e-08    357
9.B.191.1000.1000-XP_003672196                                    2.3e-08    218
9.B.191.1000.1000-OHS99935                                        2.3e-08    218
2.A.43.1000.1000-OQE19565                                         2.4e-08    400
2.A.43.1000.1000-XP_022466691                                     2.4e-08    325
2.A.52.1000.1000-WP_082073041                                     2.4e-08    364
2.A.43.1000.1000-ORX56306                                         2.4e-08    329
2.A.123.1000.1000-XP_018820355                                    2.4e-08    298
2.A.123.1000.1000-PIA41953                                        2.4e-08    300
2.A.123.1000.1000-OAE29232                                        2.5e-08    275
2.A.123.1000.1000-XP_006444236                                    2.5e-08    275
2.A.43.1000.1000-ODV85825                                         2.5e-08    337
2.A.52.1000.1000-WP_019075005                                     2.5e-08    375
2.A.52.1000.1000-WP_037353160                                     2.5e-08    375
3.E.3.1000.1000-WP_108664603                                      2.5e-08    252
2.A.43.1000.1000-ODV92077                                         2.5e-08    308
2.A.52.1000.1000-WP_084704221                                     2.5e-08    379
9.B.191.1000.1000-XP_008075430                                    2.5e-08    232
9.B.191.1000.1000-ODQ68629                                        2.5e-08    212
2.A.52.1000.1000-XP_017545073                                     2.5e-08    384
2.A.123.1000.1000-XP_022871302                                    2.5e-08    256
2.A.123.1000.1000-XP_022955261                                    2.7e-08    294
9.B.191.1000.1000-KOS21617                                        2.7e-08    363
2.A.43.1000.1000-XP_505436                                        2.7e-08    268
2.A.43.1000.1000-XP_006958092                                     2.7e-08    271
2.A.43.1000.1000-XP_021901170                                     2.7e-08    410
2.A.123.1000.1000-XP_010539122                                    2.7e-08    247
2.A.43.1000.1000-XP_022582963                                     2.7e-08    370
9.B.191.1000.1000-CEJ94372                                        2.8e-08    336
3.E.3.1000.1000-KON31688                                          2.8e-08    254
9.B.191.1000.1000-XP_013259090                                    2.8e-08    343
9.B.191.1000.1000-XP_001744889                                    2.9e-08    212
9.B.191.1000.1000-SGZ56943                                        2.9e-08    212
3.E.3.1000.1000-AGL62162                                          2.9e-08    256
2.A.43.1000.1000-XP_022456431                                     2.9e-08    313
2.A.123.1000.1000-XP_015689892                                    2.9e-08    258
2.A.43.1000.1000-XP_010029841                                     2.9e-08    387
9.B.191.1000.1000-EQB48925                                        2.9e-08    350
2.A.123.1000.1000-XP_019429437                                    2.9e-08    289
2.A.52.1000.1000-WP_061162356                                       3e-08    355
2.A.43.1000.1000-GAW19111                                           3e-08    356
9.B.191.1000.1000-XP_002771840                                      3e-08    218
2.A.52.1000.1000-WP_067576995                                       3e-08    358
2.A.123.1000.1000-XP_002517346                                      3e-08    242
2.A.123.1000.1000-XP_022017275                                      3e-08    297
2.A.123.1000.1000-XP_021978524                                    3.1e-08    299
2.A.123.1000.1000-XP_010530419                                    3.1e-08    246
2.A.123.1000.1000-BAI62399                                        3.1e-08     84
2.A.43.1000.1000-OHT14687                                         3.2e-08    342
3.E.3.1000.1000-KXA95624                                          3.2e-08    255
9.B.191.1000.1000-XP_462321                                       3.2e-08    212
9.B.191.1000.1000-XP_018985989                                    3.2e-08    212
9.B.191.1000.1000-XP_007372853                                    3.2e-08    212
9.B.191.1000.1000-KLU88117                                        3.2e-08    345
2.A.52.1000.1000-WP_068067281                                     3.2e-08    385
2.A.52.1000.1000-WP_077813786                                     3.3e-08    349
2.A.52.1000.1000-WP_031359251                                     3.3e-08    352
2.A.52.1000.1000-WP_050058960                                     3.3e-08    353
2.A.52.1000.1000-WP_048860782                                     3.3e-08    353
2.A.52.1000.1000-WP_027979303                                     3.3e-08    354
2.A.52.1000.1000-WP_088967767                                     3.3e-08    355
9.B.191.1000.1000-CUG92271                                        3.3e-08    218
2.A.123.1000.1000-XP_003576225                                    3.4e-08    292
2.A.123.1000.1000-XP_019247620                                    3.4e-08    295
2.A.123.1000.1000-XP_010442358                                    3.4e-08    295
2.A.52.1000.1000-WP_026468690                                     3.4e-08    362
2.A.123.1000.1000-OAY67550                                        3.4e-08    268
2.A.52.1000.1000-WP_036324807                                     3.4e-08    366
2.A.52.1000.1000-WP_085197381                                     3.5e-08    367
2.A.52.1000.1000-AID34922                                         3.5e-08    368
2.A.43.1000.1000-CCX31074                                         3.5e-08    332
2.A.43.1000.1000-XP_015699430                                     3.5e-08    410
2.A.52.1000.1000-WP_045703413                                     3.5e-08    370
2.A.43.1000.1000-KHJ31419                                         3.5e-08    303
2.A.43.1000.1000-EOY08839                                         3.5e-08    413
2.A.43.1000.1000-ORZ16205                                         3.5e-08    336
9.B.191.1000.1000-CCG81341                                        3.5e-08    373
2.A.43.1000.1000-XP_003629504                                     3.5e-08    374
2.A.52.1000.1000-WP_085162896                                     3.6e-08    376
2.A.43.1000.1000-XP_006644034                                     3.6e-08    418
2.A.123.1000.1000-XP_011083538                                    3.6e-08    278
2.A.123.1000.1000-XP_022885478                                    3.6e-08    281
2.A.43.1000.1000-XP_001526247                                     3.6e-08    311
2.A.43.1000.1000-XP_001276122                                     3.6e-08    382
2.A.123.1000.1000-XP_004302124                                    3.6e-08    257
9.B.191.1000.1000-EPR79576                                        3.7e-08    234
2.A.52.1000.1000-WP_092642073                                     3.7e-08    349
2.A.52.1000.1000-WP_036025615                                     3.7e-08    349
2.A.123.1000.1000-EEF41641                                        3.7e-08    286
2.A.52.1000.1000-WP_052192457                                     3.7e-08    352
2.A.43.1000.1000-KEY64337                                         3.8e-08    355
9.B.191.1000.1000-XP_015663924                                    3.8e-08    219
2.A.123.1000.1000-XP_021908954                                    3.8e-08    292
2.A.43.1000.1000-XP_017986165                                     3.8e-08    292
2.A.43.1000.1000-XP_008029902                                     3.8e-08    324
9.B.191.1000.1000-XP_013345638                                    3.8e-08    359
2.A.52.1000.1000-WP_058513604                                     3.8e-08    360
2.A.52.1000.1000-WP_061933855                                     3.8e-08    363
9.B.191.1000.1000-KXX76713                                        3.8e-08    363
2.A.43.1000.1000-SCU93093                                         3.9e-08    297
2.A.123.1000.1000-XP_010927277                                    3.9e-08    246
2.A.43.1000.1000-XP_022456727                                       4e-08    306
2.A.52.1000.1000-KTF70666                                           4e-08    340
2.A.43.1000.1000-CUS21678                                           4e-08    308
2.A.43.1000.1000-GAM83871                                           4e-08    309
2.A.43.1000.1000-XP_022674195                                       4e-08    309
2.A.43.1000.1000-XP_016217102                                     4.1e-08    380
9.B.191.1000.1000-XP_003658844                                    4.1e-08    380
2.A.123.1000.1000-XP_003602778                                    4.1e-08    311
2.A.123.1000.1000-XP_009417933                                    4.1e-08    256
2.A.123.1000.1000-XP_009412768                                    4.1e-08    284
2.A.123.1000.1000-OMO54173                                        4.1e-08    285
2.A.52.1000.1000-WP_084316103                                     4.1e-08    387
2.A.52.1000.1000-WP_036526475                                     4.2e-08    350
2.A.123.1000.1000-XP_020580671                                    4.2e-08    261
2.A.52.1000.1000-WP_019936961                                     4.2e-08    352
2.A.123.1000.1000-PHU15627                                        4.2e-08    290
2.A.52.1000.1000-WP_056632666                                     4.2e-08    355
9.B.191.1000.1000-XP_002498756                                    4.2e-08    219
9.B.191.1000.1000-XP_627018                                       4.3e-08    220
2.A.123.1000.1000-XP_019156054                                    4.3e-08    296
2.A.123.1000.1000-WP_086448885                                    4.4e-08     88
2.A.52.1000.1000-WP_051404341                                     4.4e-08    365
2.A.52.1000.1000-WP_092868191                                     4.4e-08    366
2.A.52.1000.1000-WP_043986093                                     4.4e-08    370
2.A.123.1000.1000-XP_021286666                                    4.6e-08    280
9.B.191.1000.1000-XP_006968546                                    4.6e-08    344
2.A.123.1000.1000-XP_010536596                                    4.6e-08    311
9.B.191.1000.1000-OBT68065                                        4.6e-08    213
2.A.43.1000.1000-NP_001316246                                     4.6e-08    314
2.A.43.1000.1000-XP_003645309                                     4.6e-08    314
2.A.123.1000.1000-XP_020268199                                    4.6e-08    235
2.A.43.1000.1000-XP_016759816                                     4.7e-08    388
9.B.191.1000.1000-EGD92925                                        4.7e-08    216
2.A.52.1000.1000-WP_043495572                                     4.7e-08    352
2.A.52.1000.1000-WP_007677631                                     4.7e-08    353
2.A.123.1000.1000-AMQ35585                                        4.8e-08    263
2.A.43.1000.1000-CUA76815                                         4.9e-08    269
2.A.105.1000.1000-CDS29849                                        4.9e-08    118
2.A.123.1000.1000-KVI06158                                        4.9e-08    298
2.A.43.1000.1000-OXV07225                                         4.9e-08    366
9.B.191.1000.1000-XP_007673203                                      5e-08    368
2.A.123.1000.1000-GAU16564                                          5e-08    276
2.A.123.1000.1000-XP_017248948                                    5.1e-08    278
2.A.123.1000.1000-NP_001149028                                    5.1e-08    307
2.A.52.1000.1000-WP_013093114                                     5.1e-08    377
2.A.43.1000.1000-XP_022629650                                     5.1e-08    309
2.A.52.1000.1000-WP_095421592                                     5.1e-08    342
2.A.43.1000.1000-OTA31338                                         5.2e-08    381
2.A.52.1000.1000-WP_080900940                                     5.2e-08    346
2.A.123.1000.1000-EOY02361                                        5.2e-08    235
2.A.43.1000.1000-XP_020491661                                     5.2e-08    314
2.A.123.1000.1000-XP_011020821                                    5.2e-08    285
3.E.3.1000.1000-WP_010479682                                      5.3e-08    286
2.A.43.1000.1000-EPQ61926                                         5.3e-08    319
3.E.3.1000.1000-WP_090795009                                      5.3e-08    263
2.A.43.1000.1000-XP_010678217                                     5.4e-08    393
9.B.191.1000.1000-EKG06357                                        5.4e-08    219
2.A.52.1000.1000-WP_026910716                                     5.4e-08    357
2.A.123.1000.1000-XP_018822145                                    5.4e-08    294
2.A.123.1000.1000-XP_020194688                                    5.4e-08    294
2.A.52.1000.1000-AIJ20401                                         5.5e-08    365
2.A.123.1000.1000-EYU34244                                        5.6e-08    250
2.A.43.1000.1000-XP_014237407                                     5.7e-08    372
2.A.43.1000.1000-XP_022894393                                     5.7e-08    372
2.A.52.1000.1000-WP_031680953                                     5.7e-08    372
2.A.123.1000.1000-AMQ35600                                        5.7e-08    276
2.A.123.1000.1000-PAN49535                                        5.7e-08    305
2.A.123.1000.1000-XP_022923938                                    5.7e-08    277
2.A.43.1000.1000-XP_019019454                                     5.7e-08    253
2.A.43.1000.1000-EJT43760                                         5.8e-08    308
2.A.43.1000.1000-ODV94836                                         5.8e-08    342
2.A.123.1000.1000-XP_020593445                                    5.9e-08    258
9.B.191.1000.1000-XP_002777810                                    5.9e-08    287
2.A.43.1000.1000-XP_022894390                                     6.1e-08    395
2.A.52.1000.1000-WP_051376699                                     6.1e-08    359
2.A.43.1000.1000-EIE79169                                         6.1e-08    295
2.A.123.1000.1000-XP_008802109                                    6.2e-08    270
2.A.43.1000.1000-XP_001316162                                     6.2e-08    298
2.A.43.1000.1000-OAD01438                                         6.2e-08    298
2.A.43.1000.1000-OHS96425                                         6.3e-08    272
3.E.3.1000.1000-WP_106719793                                      6.3e-08    275
2.A.52.1000.1000-ABK52541                                         6.5e-08    378
2.A.43.1000.1000-CZT21344                                         6.5e-08    379
2.A.123.1000.1000-XP_009393865                                    6.5e-08    281
2.A.123.1000.1000-XP_022751899                                    6.6e-08    236
2.A.52.1000.1000-WP_081988041                                     6.6e-08    386
2.A.52.1000.1000-WP_042260090                                     6.7e-08    349
2.A.43.1000.1000-GAD91993                                         6.7e-08    350
2.A.52.1000.1000-WP_090683234                                     6.8e-08    353
2.A.105.1000.1000-XP_018026972                                    6.8e-08    125
2.A.123.1000.1000-XP_010266587                                    6.8e-08    265
2.A.123.1000.1000-XP_021898153                                    6.8e-08    265
2.A.43.1000.1000-XP_011399365                                     6.9e-08    296
2.A.43.1000.1000-OBZ87546                                           7e-08    328
2.A.82.1000.1000-XP_005802984                                       7e-08    331
2.A.43.1000.1000-OWB70106                                         7.1e-08    367
2.A.105.1000.1000-XP_021943597                                    7.1e-08    120
2.A.43.1000.1000-XP_004181970                                     7.1e-08    302
2.A.123.1000.1000-WP_044888915                                    7.1e-08    250
2.A.52.1000.1000-WP_047315448                                     7.2e-08    374
2.A.43.1000.1000-XP_017569791                                     7.3e-08    376
9.B.191.1000.1000-XP_001387981                                    7.3e-08    212
2.A.52.1000.1000-CDO87919                                         7.4e-08    380
2.A.123.1000.1000-XP_021816397                                    7.4e-08    282
2.A.52.1000.1000-WP_034340464                                     7.4e-08    344
2.A.43.1000.1000-CDM35866                                         7.5e-08    387
2.A.43.1000.1000-KJZ72817                                         7.5e-08    351
2.A.123.1000.1000-XP_011085139                                    7.6e-08    262
2.A.52.1000.1000-WP_022842865                                     7.6e-08    353
2.A.43.1000.1000-KPM46092                                         7.6e-08    354
2.A.43.1000.1000-OMJ17988                                         7.7e-08    292
2.A.43.1000.1000-SAM05827                                         7.7e-08    293
2.A.43.1000.1000-ORZ18950                                         7.8e-08    296
2.A.43.1000.1000-CCJ28856                                         7.9e-08    271
2.A.123.1000.1000-XP_016192955                                    7.9e-08    225
2.A.43.1000.1000-XP_003069914                                     7.9e-08    365
2.A.43.1000.1000-XP_007670721                                       8e-08    368
9.B.191.1000.1000-OTA92515                                        8.1e-08    372
2.A.123.1000.1000-XP_020271305                                    8.1e-08    230
2.A.123.1000.1000-CDP21121                                        8.1e-08    278
2.A.43.1000.1000-NP_001084886                                     8.1e-08    375
2.A.43.1000.1000-PFH59434                                         8.2e-08    308
2.A.52.1000.1000-WP_042387659                                     8.2e-08    342
2.A.43.1000.1000-KXN73091                                         8.2e-08    310
2.A.123.1000.1000-XP_009385515                                    8.3e-08    282
2.A.43.1000.1000-XP_003850216                                     8.3e-08    382
2.A.52.1000.1000-WP_064745323                                     8.3e-08    382
2.A.43.1000.1000-XP_020124793                                     8.4e-08    348
2.A.52.1000.1000-WP_056058860                                     8.4e-08    349
2.A.43.1000.1000-EKG19048                                         8.5e-08    351
2.A.123.1000.1000-XP_011036888                                    8.5e-08    239
2.A.52.1000.1000-WP_048877328                                     8.5e-08    352
2.A.43.1000.1000-ODA78729                                         8.5e-08    319
2.A.52.1000.1000-SKO04658                                         8.6e-08    356
2.A.123.1000.1000-PIA50973                                        8.7e-08    293
2.A.123.1000.1000-OIV96225                                        8.9e-08    299
2.A.43.1000.1000-XP_019025229                                     8.9e-08    301
2.A.123.1000.1000-XP_013718603                                      9e-08    249
9.B.191.1000.1000-KFY00591                                          9e-08    368
2.A.123.1000.1000-XP_019457816                                    9.1e-08    252
2.A.43.1000.1000-KYP34728                                         9.1e-08    277
2.A.43.1000.1000-CDO92824                                         9.1e-08    306
2.A.43.1000.1000-SCU79245                                         9.1e-08    306
9.B.191.1000.1000-XP_001791183                                    9.1e-08    374
2.A.43.1000.1000-XP_010254970                                     9.2e-08    378
2.A.43.1000.1000-PGH36666                                         9.3e-08    422
2.A.43.1000.1000-XP_018707618                                     9.3e-08    312
2.A.43.1000.1000-XP_018183941                                     9.4e-08    383
2.A.43.1000.1000-KZM27924                                         9.4e-08    383
9.B.191.1000.1000-PHH93211                                        9.5e-08    349
2.A.123.1000.1000-XP_021767871                                    9.5e-08    287
2.A.52.1000.1000-XP_005982902                                     9.5e-08    350
2.A.52.1000.1000-WP_062346084                                     9.5e-08    350
2.A.52.1000.1000-WP_051645986                                     9.6e-08    352
3.E.3.1000.1000-KGA10825                                          9.6e-08    263
9.B.191.1000.1000-XP_003685573                                    9.6e-08    219
2.A.52.1000.1000-WP_066887638                                     9.6e-08    391
2.A.52.1000.1000-WP_020175471                                     9.6e-08    354
9.B.191.1000.1000-XP_011129323                                    9.8e-08    204
9.B.191.1000.1000-KFY48743                                        9.8e-08    399
2.A.43.1000.1000-OXB40913                                         9.9e-08    329
9.B.191.1000.1000-OJJ38978                                        9.9e-08    329
2.A.52.1000.1000-OBJ60492                                           1e-07    365
2.A.43.1000.1000-XP_008104321                                       1e-07    302
2.A.43.1000.1000-XP_015221207                                       1e-07    372
2.A.43.1000.1000-XP_015268078                                       1e-07    306
2.A.43.1000.1000-XP_015888569                                       1e-07    415
2.A.43.1000.1000-XP_011040657                                       1e-07    416
2.A.52.1000.1000-WP_069162411                                       1e-07    376
2.A.43.1000.1000-XP_019263858                                       1e-07    381
2.A.43.1000.1000-KXT14443                                         1.1e-07    382
2.A.123.1000.1000-XP_021605435                                    1.1e-07    259
2.A.43.1000.1000-NP_001018407                                     1.1e-07    384
2.A.123.1000.1000-KHN31280                                        1.1e-07    316
2.A.123.1000.1000-XP_008451915                                    1.1e-07    262
2.A.43.1000.1000-XP_001644894                                     1.1e-07    318
2.A.123.1000.1000-XP_011073105                                    1.1e-07    290
2.A.52.1000.1000-WP_017453395                                     1.1e-07    355
2.A.52.1000.1000-WP_008494613                                     1.1e-07    357
2.A.43.1000.1000-XP_012683827                                     1.1e-07    396
2.A.52.1000.1000-OGV49926                                         1.1e-07    358
2.A.123.1000.1000-WP_005886207                                    1.1e-07     85
2.A.43.1000.1000-XP_004998440                                     1.1e-07    300
2.A.43.1000.1000-XP_020817801                                     1.1e-07    407
2.A.43.1000.1000-XP_018035057                                     1.1e-07    368
2.A.43.1000.1000-CEG77486                                         1.2e-07    253
2.A.43.1000.1000-XP_015268077                                     1.2e-07    339
2.A.43.1000.1000-ORZ01616                                         1.2e-07    342
9.B.191.1000.1000-XP_018285071                                    1.2e-07    214
2.A.52.1000.1000-WP_094600941                                     1.2e-07    383
2.A.43.1000.1000-XP_003233155                                     1.2e-07    286
2.A.52.1000.1000-WP_074283413                                     1.2e-07    351
2.A.52.1000.1000-WP_040862957                                     1.2e-07    353
2.A.43.1000.1000-KEY75761                                         1.2e-07    391
2.A.104.1000.1000-KKD00571                                        1.2e-07    147
2.A.123.1000.1000-OAY66951                                        1.2e-07    268
2.A.43.1000.1000-OOQ91298                                         1.2e-07    398
2.A.43.1000.1000-XP_003048928                                     1.2e-07    361
2.A.52.1000.1000-WP_010654596                                     1.2e-07    361
2.A.52.1000.1000-EGD42842                                         1.3e-07    368
2.A.123.1000.1000-XP_022923937                                    1.3e-07    305
2.A.52.1000.1000-WP_051194441                                     1.3e-07    372
2.A.43.1000.1000-OHT02440                                         1.3e-07    278
2.A.52.1000.1000-WP_074699630                                     1.3e-07    338
2.A.105.1000.1000-XP_009062117                                    1.3e-07    115
9.B.191.1000.1000-XP_018186220                                    1.3e-07    213
2.A.123.1000.1000-GAV74708                                        1.3e-07    282
9.B.191.1000.1000-OMJ70004                                        1.3e-07    215
2.A.123.1000.1000-XP_006493253                                    1.3e-07    285
2.A.105.1000.1000-XP_015429055                                    1.3e-07    125
2.A.123.1000.1000-XP_012459954                                    1.3e-07    237
2.A.52.1000.1000-WP_046581444                                     1.3e-07    350
2.A.52.1000.1000-ODU61846                                         1.3e-07    350
9.B.191.1000.1000-SGZ41678                                        1.4e-07    219
2.A.105.1000.1000-CDI97142                                        1.4e-07    118
2.A.123.1000.1000-XP_006281748                                    1.4e-07    290
2.A.52.1000.1000-WP_081850986                                     1.4e-07    359
2.A.43.1000.1000-XP_017976445                                     1.4e-07    400
2.A.123.1000.1000-XP_021639277                                    1.4e-07    271
2.A.43.1000.1000-OIW33211                                         1.4e-07    366
2.A.43.1000.1000-XP_020206859                                     1.4e-07    406
2.A.123.1000.1000-XP_009588446                                    1.4e-07    251
2.A.43.1000.1000-OAD01829                                         1.4e-07    304
2.A.123.1000.1000-XP_019426377                                    1.4e-07    278
9.B.191.1000.1000-KXL41925                                        1.5e-07    375
2.A.43.1000.1000-XP_009497957                                     1.5e-07    343
2.A.43.1000.1000-GAP86551                                         1.5e-07    343
2.A.123.1000.1000-XP_012090787                                    1.5e-07    283
2.A.43.1000.1000-XP_011612709                                     1.5e-07    381
9.B.191.1000.1000-XP_006666320                                    1.5e-07    383
9.B.191.1000.1000-OCL07396                                        1.5e-07    350
2.A.52.1000.1000-WP_051693690                                     1.5e-07    354
2.A.52.1000.1000-WP_085772007                                     1.5e-07    354
2.A.52.1000.1000-WP_084390681                                     1.5e-07    355
2.A.123.1000.1000-XP_006436900                                    1.6e-07    271
2.A.123.1000.1000-XP_014496936                                    1.6e-07    272
2.A.123.1000.1000-XP_003576036                                    1.6e-07    300
2.A.43.1000.1000-EYC38275                                         1.6e-07    303
2.A.43.1000.1000-XP_015575572                                     1.6e-07    412
9.B.191.1000.1000-XP_018712735                                    1.6e-07    212
2.A.43.1000.1000-EPB89193                                         1.6e-07    338
2.A.123.1000.1000-XP_020682347                                    1.6e-07    232
9.B.191.1000.1000-KZZ91934                                        1.6e-07    213
2.A.123.1000.1000-WP_051622626                                    1.6e-07    256
2.A.52.1000.1000-SIR82538                                         1.6e-07    377
2.A.123.1000.1000-XP_010438942                                    1.7e-07    283
2.A.43.1000.1000-XP_021367403                                     1.7e-07    346
9.B.191.1000.1000-KOO21013                                        1.7e-07    217
9.B.191.1000.1000-KRX09055                                        1.7e-07    219
2.A.43.1000.1000-XP_022392299                                     1.7e-07    289
2.A.52.1000.1000-ARM00252                                         1.7e-07    353
9.B.191.1000.1000-EME46593                                        1.7e-07    357
2.A.43.1000.1000-CDO52975                                         1.8e-07    327
9.B.191.1000.1000-OAG32732                                        1.8e-07    248
2.A.43.1000.1000-XP_019175385                                     1.8e-07    367
2.A.52.1000.1000-WP_076213545                                     1.8e-07    368
2.A.43.1000.1000-EXX64695                                         1.8e-07    306
2.A.43.1000.1000-EME43547                                         1.9e-07    378
2.A.52.1000.1000-WP_019930758                                     1.9e-07    378
9.B.191.1000.1000-XP_007745590                                    1.9e-07    215
2.A.52.1000.1000-WP_084455012                                     1.9e-07    379
2.A.43.1000.1000-PAN31433                                         1.9e-07    421
2.A.43.1000.1000-XP_020068462                                     1.9e-07    286
2.A.52.1000.1000-WP_099785070                                     1.9e-07    347
2.A.43.1000.1000-KXL43246                                         1.9e-07    385
2.A.43.1000.1000-OWA51055                                         1.9e-07    390
9.B.191.1000.1000-XP_004223192                                    1.9e-07    221
2.A.123.1000.1000-XP_021851769                                    1.9e-07    321
9.B.191.1000.1000-XP_004831331                                    1.9e-07    223
2.A.43.1000.1000-ORZ01341                                           2e-07    278
2.A.43.1000.1000-XP_020828795                                       2e-07    306
2.A.43.1000.1000-SCU81558                                           2e-07    306
2.A.43.1000.1000-KFH44269                                         2.1e-07    280
2.A.43.1000.1000-CDH52525                                         2.1e-07    281
2.A.43.1000.1000-XP_020046622                                     2.1e-07    342
2.A.43.1000.1000-XP_020487539                                     2.1e-07    381
2.A.52.1000.1000-WP_036049463                                     2.1e-07    346
2.A.52.1000.1000-WP_084460636                                     2.1e-07    423
2.A.123.1000.1000-OWM65517                                        2.1e-07    318
2.A.123.1000.1000-GAV68681                                        2.1e-07    241
2.A.123.1000.1000-XP_008234052                                    2.2e-07    221
2.A.123.1000.1000-XP_008440025                                    2.2e-07    291
2.A.52.1000.1000-WP_011278826                                     2.2e-07    355
2.A.123.1000.1000-WP_060823316                                    2.2e-07    267
9.B.191.1000.1000-PFH31282                                        2.2e-07    224
2.A.105.1000.1000-ODN04649                                        2.2e-07    121
2.A.52.1000.1000-WP_050064421                                     2.2e-07    362
2.A.52.1000.1000-OJY39605                                         2.3e-07    367
2.A.43.1000.1000-XP_010223282                                     2.3e-07    371
2.A.52.1000.1000-WP_083869255                                     2.3e-07    373
2.A.43.1000.1000-XP_022152069                                     2.3e-07    413
2.A.52.1000.1000-WP_090120270                                     2.3e-07    339
2.A.43.1000.1000-XP_020530369                                     2.3e-07    378
2.A.43.1000.1000-XP_013872889                                     2.3e-07    378
2.A.43.1000.1000-XP_010251611                                     2.3e-07    418
2.A.123.1000.1000-XP_021825732                                    2.3e-07    259
2.A.43.1000.1000-XP_008280076                                     2.4e-07    381
2.A.43.1000.1000-XP_007678850                                     2.4e-07    382
2.A.123.1000.1000-BAK07340                                        2.4e-07    287
2.A.123.1000.1000-XP_003593107                                    2.4e-07    288
2.A.123.1000.1000-XP_015578718                                    2.4e-07    289
2.A.43.1000.1000-SCU77839                                         2.4e-07    290
2.A.123.1000.1000-KVH95298                                        2.4e-07    265
2.A.43.1000.1000-OAD04516                                         2.4e-07    321
2.A.52.1000.1000-OJV99060                                         2.4e-07    355
9.B.191.1000.1000-XP_018032401                                    2.5e-07    359
2.A.43.1000.1000-CEG81387                                         2.5e-07    248
2.A.105.1000.1000-XP_011646325                                    2.5e-07    131
2.A.52.1000.1000-KYH43861                                         2.5e-07    366
2.A.43.1000.1000-XP_018210160                                     2.5e-07    275
2.A.52.1000.1000-WP_051024126                                     2.5e-07    368
2.A.43.1000.1000-GAP87218                                         2.5e-07    335
9.B.191.1000.1000-ORD93764                                        2.6e-07    231
2.A.123.1000.1000-XP_016565671                                    2.6e-07    254
2.A.52.1000.1000-WP_079165960                                     2.6e-07    376
2.A.123.1000.1000-OMO98477                                        2.6e-07    236
2.A.123.1000.1000-XP_020595743                                    2.6e-07    259
2.A.43.1000.1000-KJH49324                                         2.6e-07    345
2.A.123.1000.1000-XP_015881729                                    2.6e-07    285
2.A.43.1000.1000-KIL63253                                         2.6e-07    260
2.A.123.1000.1000-WP_040682775                                    2.6e-07     94
2.A.123.1000.1000-XP_010090683                                    2.7e-07    286
2.A.123.1000.1000-XP_020997019                                    2.7e-07    261
2.A.52.1000.1000-WP_075159684                                     2.7e-07    349
2.A.123.1000.1000-XP_020872271                                    2.7e-07    240
2.A.123.1000.1000-WP_012498293                                    2.7e-07    242
9.B.191.1000.1000-ETO11196                                        2.7e-07    291
2.A.43.1000.1000-XP_002058351                                     2.7e-07    390
2.A.43.1000.1000-EPE03132                                         2.7e-07    391
2.A.52.1000.1000-WP_028216646                                     2.7e-07    355
9.B.191.1000.1000-XP_004181325                                    2.7e-07    223
2.A.52.1000.1000-WP_031303904                                     2.7e-07    357
2.A.123.1000.1000-XP_010555891                                    2.8e-07    246
2.A.43.1000.1000-XP_022873335                                     2.8e-07    397
2.A.43.1000.1000-CDI98733                                         2.8e-07    327
2.A.123.1000.1000-XP_017243665                                    2.8e-07    271
2.A.123.1000.1000-GAV67285                                        2.8e-07    274
2.A.123.1000.1000-OVA09619                                        2.9e-07    304
2.A.123.1000.1000-XP_022010593                                    2.9e-07    305
2.A.123.1000.1000-XP_007137571                                    2.9e-07    254
2.A.43.1000.1000-XP_020544170                                     2.9e-07    337
2.A.52.1000.1000-WP_036344270                                     2.9e-07    372
2.A.43.1000.1000-XP_007830638                                     2.9e-07    309
9.B.191.1000.1000-EFO65663                                        2.9e-07    215
2.A.52.1000.1000-WP_096936271                                     2.9e-07    341
2.A.123.1000.1000-XP_020264173                                    2.9e-07    258
2.A.123.1000.1000-XP_002321731                                    2.9e-07    283
2.A.123.1000.1000-XP_019429438                                      3e-07    285
2.A.43.1000.1000-XP_001313731                                       3e-07    260
2.A.52.1000.1000-WP_048463961                                       3e-07    348
2.A.43.1000.1000-XP_017701235                                       3e-07    426
2.A.43.1000.1000-KND87386                                           3e-07    320
2.A.43.1000.1000-XP_022481121                                       3e-07    320
2.A.43.1000.1000-ODA81729                                         3.1e-07    293
2.A.43.1000.1000-XP_014079966                                     3.1e-07    323
2.A.43.1000.1000-XP_010139261                                     3.1e-07    296
2.A.43.1000.1000-OEJ81844                                         3.1e-07    326
9.B.191.1000.1000-EWM22145                                        3.1e-07    226
2.A.123.1000.1000-XP_012489024                                    3.1e-07    298
2.A.43.1000.1000-XP_018683045                                     3.1e-07    399
2.A.123.1000.1000-XP_020592009                                    3.1e-07    248
2.A.43.1000.1000-CDQ57880                                         3.1e-07    400
2.A.43.1000.1000-XP_007778304                                     3.1e-07    402
2.A.43.1000.1000-XP_005508017                                     3.2e-07    334
2.A.123.1000.1000-XP_004300494                                    3.2e-07    253
2.A.43.1000.1000-KNF06079                                         3.3e-07    281
2.A.43.1000.1000-XP_003678254                                     3.3e-07    310
2.A.123.1000.1000-PIA34817                                        3.3e-07    258
2.A.43.1000.1000-XP_018138304                                     3.3e-07    283
2.A.43.1000.1000-NP_493686                                        3.3e-07    311
2.A.43.1000.1000-XP_015817707                                     3.3e-07    379
2.A.123.1000.1000-WP_004424120                                    3.3e-07    260
2.A.52.1000.1000-WP_093219239                                     3.3e-07    347
9.B.191.1000.1000-OEJ80810                                        3.3e-07    219
2.A.123.1000.1000-XP_010674202                                    3.3e-07    262
2.A.43.1000.1000-SMN19689                                         3.3e-07    348
2.A.43.1000.1000-XP_011835840                                     3.4e-07    427
2.A.43.1000.1000-XP_012485469                                     3.4e-07    391
2.A.43.1000.1000-ODA81225                                         3.4e-07    356
2.A.123.1000.1000-XP_010111763                                    3.4e-07    245
2.A.43.1000.1000-XP_014258387                                     3.5e-07    396
2.A.43.1000.1000-OQE17843                                         3.5e-07    271
9.B.191.1000.1000-XP_002181703                                    3.5e-07    227
2.A.123.1000.1000-XP_007148462                                    3.5e-07    273
2.A.43.1000.1000-OPB41513                                         3.5e-07    364
2.A.123.1000.1000-OWM87204                                        3.5e-07    275
2.A.43.1000.1000-XP_003681314                                     3.6e-07    303
2.A.43.1000.1000-XP_012088437                                     3.6e-07    409
2.A.123.1000.1000-XP_020674019                                    3.6e-07    233
2.A.52.1000.1000-OLB32656                                         3.6e-07    374
2.A.43.1000.1000-XP_001643883                                     3.6e-07    309
2.A.52.1000.1000-WP_034499624                                     3.6e-07    340
2.A.52.1000.1000-OJU86277                                         3.6e-07    375
2.A.123.1000.1000-XP_006405516                                    3.7e-07    239
2.A.43.1000.1000-ORZ14528                                         3.7e-07    316
2.A.123.1000.1000-XP_019160661                                    3.8e-07    241
2.A.123.1000.1000-XP_011003128                                    3.8e-07    242
2.A.43.1000.1000-XP_017845990                                     3.8e-07    392
9.B.191.1000.1000-KIM97799                                        3.8e-07    356
2.A.52.1000.1000-KPD14799                                         3.9e-07    357
2.A.104.1000.1000-WP_032987816                                    3.9e-07    151
2.A.123.1000.1000-XP_021800782                                    3.9e-07    273
2.A.43.1000.1000-XP_006031539                                     3.9e-07    300
2.A.43.1000.1000-XP_010203838                                       4e-07    303
2.A.52.1000.1000-EWT07724                                           4e-07    369
2.A.52.1000.1000-WP_079923137                                       4e-07    370
2.A.43.1000.1000-XP_010525450                                     4.1e-07    412
2.A.52.1000.1000-WP_013365020                                     4.1e-07    340
2.A.123.1000.1000-XP_019418988                                    4.1e-07    259
2.A.43.1000.1000-XP_002493796                                     4.2e-07    314
2.A.52.1000.1000-WP_067876826                                     4.2e-07    382
2.A.129.1000.1000-WP_032638823                                    4.2e-07    120
2.A.123.1000.1000-XP_013659200                                    4.2e-07    240
2.A.43.1000.1000-KFK36620                                         4.2e-07    318
2.A.123.1000.1000-WP_016544262                                    4.2e-07     87
2.A.52.1000.1000-WP_020714518                                     4.3e-07    353
9.B.191.1000.1000-XP_012649930                                    4.3e-07    223
2.A.52.1000.1000-WP_062173222                                     4.3e-07    354
2.A.123.1000.1000-XP_013740591                                    4.4e-07    271
2.A.43.1000.1000-NP_594596                                        4.4e-07    271
2.A.123.1000.1000-XP_004365230                                    4.4e-07    228
2.A.123.1000.1000-XP_015696415                                    4.4e-07    250
2.A.123.1000.1000-XP_022036503                                    4.5e-07    253
2.A.43.1000.1000-XP_003980172                                     4.5e-07    304
2.A.43.1000.1000-XP_009994035                                     4.5e-07    304
2.A.123.1000.1000-XP_002511128                                    4.5e-07    279
2.A.52.1000.1000-WP_097238714                                     4.5e-07    371
2.A.52.1000.1000-SDB98893                                         4.5e-07    373
2.A.43.1000.1000-XP_010194584                                     4.5e-07    308
2.A.123.1000.1000-GAV72558                                        4.6e-07    235
2.A.123.1000.1000-XP_008661142                                    4.6e-07    282
2.A.43.1000.1000-XP_008037941                                     4.6e-07    282
2.A.52.1000.1000-WP_084530962                                     4.6e-07    375
2.A.43.1000.1000-KDO64268                                         4.6e-07    414
2.A.43.1000.1000-XP_004136760                                     4.6e-07    420
2.A.123.1000.1000-OMO54178                                        4.6e-07    286
2.A.43.1000.1000-OPJ85483                                         4.6e-07    314
2.A.52.1000.1000-WP_028002848                                     4.7e-07    348
2.A.123.1000.1000-XP_006470352                                    4.7e-07    242
2.A.43.1000.1000-CEO99457                                         4.8e-07    292
2.A.52.1000.1000-WP_051536815                                     4.8e-07    354
2.A.123.1000.1000-XP_022137730                                    4.8e-07    293
2.A.123.1000.1000-XP_021908976                                    4.8e-07    295
2.A.52.1000.1000-OBK88828                                         4.9e-07    359
2.A.52.1000.1000-WP_012087208                                       5e-07    365
2.A.43.1000.1000-ESZ93416                                           5e-07    366
2.A.123.1000.1000-XP_002304566                                      5e-07    255
2.A.43.1000.1000-XP_001801365                                       5e-07    371
2.A.43.1000.1000-XP_007304936                                     5.1e-07    280
2.A.123.1000.1000-XP_017625625                                    5.1e-07    258
2.A.43.1000.1000-KKA30772                                         5.1e-07    341
2.A.43.1000.1000-XP_010023553                                     5.2e-07    417
2.A.43.1000.1000-XP_018271022                                     5.2e-07    285
2.A.43.1000.1000-XP_007156011                                     5.2e-07    380
2.A.123.1000.1000-CBI15715                                        5.2e-07    288
2.A.43.1000.1000-XP_018986354                                     5.2e-07    263
2.A.123.1000.1000-XP_022150118                                    5.3e-07    241
2.A.52.1000.1000-WP_085229899                                     5.3e-07    353
2.A.123.1000.1000-XP_019160660                                    5.4e-07    247
2.A.123.1000.1000-XP_010093935                                    5.6e-07    304
2.A.123.1000.1000-XP_022958511                                    5.6e-07    254
2.A.123.1000.1000-XP_021906787                                    5.6e-07    278
2.A.43.1000.1000-XP_457604                                        5.7e-07    311
2.A.123.1000.1000-XP_006646080                                    5.7e-07    259
9.B.191.1000.1000-EPE10222                                        5.8e-07    377
9.B.191.1000.1000-ORY55472                                        5.8e-07    343
2.A.123.1000.1000-AFK47472                                        5.8e-07    260
2.A.123.1000.1000-XP_021978935                                    5.8e-07    239
2.A.43.1000.1000-PHH53514                                         5.8e-07    380
2.A.123.1000.1000-XP_022754189                                    5.9e-07    263
2.A.52.1000.1000-WP_021015695                                     5.9e-07    349
2.A.123.1000.1000-Q9FPN0                                          5.9e-07    265
2.A.52.1000.1000-WP_095419254                                     5.9e-07    351
2.A.43.1000.1000-XP_657499                                        5.9e-07    320
2.A.43.1000.1000-ORY92265                                           6e-07    267
2.A.52.1000.1000-CCF84098                                           6e-07    357
3.E.3.1000.1000-KLR60719                                          6.1e-07    273
2.A.123.1000.1000-EMS56832                                        6.2e-07    274
2.A.123.1000.1000-XP_010924221                                    6.2e-07    251
2.A.43.1000.1000-CAF96625                                         6.2e-07    404
2.A.52.1000.1000-WP_081851205                                     6.2e-07    367
2.A.123.1000.1000-XP_020264028                                    6.4e-07    258
2.A.123.1000.1000-XP_007145953                                    6.4e-07    259
2.A.43.1000.1000-SMN21875                                         6.5e-07    313
2.A.43.1000.1000-XP_020277128                                     6.5e-07    380
2.A.52.1000.1000-SDS18427                                         6.5e-07    380
2.A.52.1000.1000-OGV20128                                         6.5e-07    347
2.A.43.1000.1000-XP_021879147                                     6.6e-07    318
2.A.52.1000.1000-WP_087633413                                     6.7e-07    354
2.A.43.1000.1000-PIA14113                                         6.7e-07    294
2.A.43.1000.1000-PAV72660                                         6.7e-07    323
2.A.52.1000.1000-OXR42181                                         6.8e-07    357
2.A.43.1000.1000-EUB60995                                         6.8e-07    325
2.A.43.1000.1000-XP_018591645                                     6.8e-07    297
2.A.43.1000.1000-XP_015409201                                       7e-07    277
2.A.52.1000.1000-WP_095090133                                     7.1e-07    372
2.A.43.1000.1000-XP_015260632                                     7.1e-07    411
2.A.43.1000.1000-XP_009419694                                     7.1e-07    412
2.A.123.1000.1000-EMS67211                                        7.2e-07    311
2.A.123.1000.1000-XP_021616633                                    7.2e-07    284
9.B.191.1000.1000-XP_016642029                                    7.3e-07    349
2.A.123.1000.1000-WP_068836428                                    7.4e-07     84
2.A.52.1000.1000-WP_054215152                                     7.4e-07    385
2.A.52.1000.1000-EHC33305                                         7.4e-07    351
2.A.123.1000.1000-XP_021851762                                    7.5e-07    322
2.A.123.1000.1000-XP_020222965                                    7.5e-07    246
2.A.104.1000.1000-WP_048901069                                    7.6e-07    153
2.A.43.1000.1000-XP_020783378                                     7.7e-07    400
2.A.123.1000.1000-OIS96858                                        7.9e-07    280
2.A.43.1000.1000-SAL98578                                         7.9e-07    338
9.B.191.1000.1000-KKA30163                                          8e-07    375
2.A.43.1000.1000-ORY79059                                         8.1e-07    314
2.A.43.1000.1000-OTF77627                                         8.2e-07    264
2.A.43.1000.1000-XP_020064378                                     8.2e-07    317
2.A.52.1000.1000-WP_054162799                                     8.2e-07    349
2.A.43.1000.1000-ODQ75603                                         8.2e-07    318
2.A.52.1000.1000-ODP34379                                         8.3e-07    351
9.B.191.1000.1000-XP_009415933                                    8.3e-07    176
2.A.123.1000.1000-XP_008230949                                    8.3e-07    245
2.A.52.1000.1000-OYW00534                                         8.3e-07    354
2.A.52.1000.1000-WP_075155940                                     8.4e-07    357
2.A.43.1000.1000-XP_018577032                                     8.6e-07    363
2.A.43.1000.1000-ORY48163                                         8.6e-07    331
2.A.43.1000.1000-XP_004180924                                     8.8e-07    338
2.A.43.1000.1000-OUS49429                                         8.9e-07    309
2.A.43.1000.1000-KUI71171                                         9.2e-07    290
2.A.43.1000.1000-KFH70170                                         9.2e-07    290
2.A.52.1000.1000-WP_018178922                                     9.2e-07    350
2.A.43.1000.1000-CDS31327                                         9.3e-07    321
2.A.43.1000.1000-XP_016612168                                     9.3e-07    293
2.A.43.1000.1000-XP_019018058                                     9.3e-07    322
2.A.43.1000.1000-XP_006282771                                     9.4e-07    296
2.A.123.1000.1000-XP_020418998                                    9.5e-07    299
2.A.123.1000.1000-XP_004502614                                    9.5e-07    250
2.A.52.1000.1000-WP_082413568                                     9.6e-07    400
2.A.123.1000.1000-XP_010049431                                    9.7e-07    254
2.A.43.1000.1000-XP_019457557                                     9.9e-07    410
3.E.3.1000.1000-PKM38710                                          9.9e-07    259
2.A.123.1000.1000-NP_001141590                                      1e-06    261
2.A.43.1000.1000-PHH58898                                           1e-06    313
2.A.52.1000.1000-SFP68928                                           1e-06    379
2.A.43.1000.1000-KOS18983                                           1e-06    381
2.A.52.1000.1000-OLB46579                                           1e-06    348
2.A.123.1000.1000-XP_011471005                                      1e-06    224
2.A.43.1000.1000-XP_022201007                                       1e-06    386
2.A.43.1000.1000-ORE10352                                           1e-06    267
2.A.43.1000.1000-XP_009419331                                       1e-06    390
2.A.123.1000.1000-XP_015160546                                    1.1e-06    228
2.A.105.1000.1000-XP_001847023                                    1.1e-06    118
2.A.52.1000.1000-WP_059605772                                     1.1e-06    362
2.A.43.1000.1000-CEL54724                                         1.1e-06    303
2.A.123.1000.1000-AGV54262                                        1.1e-06    333
2.A.43.1000.1000-GAA48565                                         1.1e-06    372
2.A.43.1000.1000-XP_007786048                                     1.1e-06    340
2.A.123.1000.1000-XP_018728229                                    1.1e-06    259
2.A.123.1000.1000-GAV69722                                        1.1e-06    238
2.A.52.1000.1000-OLE35142                                         1.1e-06    376
2.A.43.1000.1000-XP_018597625                                     1.1e-06    312
2.A.52.1000.1000-WP_024523166                                     1.1e-06    343
2.A.52.1000.1000-WP_035052091                                     1.1e-06    345
2.A.43.1000.1000-XP_018295852                                     1.1e-06    316
2.A.52.1000.1000-WP_013947181                                     1.1e-06    349
2.A.43.1000.1000-CEO98788                                         1.1e-06    291
2.A.43.1000.1000-OZJ04797                                         1.2e-06    353
2.A.52.1000.1000-ODM20634                                         1.2e-06    473
2.A.43.1000.1000-KEQ59079                                         1.2e-06    354
2.A.123.1000.1000-XP_007160194                                    1.2e-06    249
2.A.123.1000.1000-XP_021985063                                    1.2e-06    300
2.A.43.1000.1000-XP_005850821                                     1.2e-06    399
2.A.43.1000.1000-XP_001382609                                     1.2e-06    331
2.A.43.1000.1000-XP_004533588                                     1.2e-06    409
9.B.191.1000.1000-XP_454199                                       1.2e-06    219
2.A.43.1000.1000-XP_020045463                                     1.3e-06    344
2.A.123.1000.1000-KFK33806                                        1.3e-06    241
2.A.43.1000.1000-XP_003566800                                     1.3e-06    418
2.A.43.1000.1000-XP_018295924                                     1.3e-06    266
2.A.43.1000.1000-SCV06134                                         1.3e-06    293
2.A.52.1000.1000-WP_034192775                                     1.3e-06    355
2.A.123.1000.1000-PIA49073                                        1.3e-06    248
2.A.52.1000.1000-EWG06504                                         1.3e-06    362
2.A.43.1000.1000-XP_001455762                                     1.3e-06    252
9.B.191.1000.1000-OAA57376                                        1.3e-06    399
2.A.52.1000.1000-AEW74955                                         1.3e-06    363
2.A.52.1000.1000-SDU63163                                         1.4e-06    368
2.A.43.1000.1000-XP_018426844                                     1.4e-06    307
9.B.191.1000.1000-PHH51457                                        1.4e-06    372
2.A.43.1000.1000-ODQ63115                                         1.4e-06    340
2.A.52.1000.1000-WP_006818568                                     1.4e-06    342
2.A.43.1000.1000-XP_022466818                                     1.4e-06    288
2.A.123.1000.1000-XP_019054543                                    1.4e-06    264
2.A.43.1000.1000-XP_017486722                                     1.4e-06    381
2.A.123.1000.1000-XP_012459988                                    1.4e-06    289
2.A.123.1000.1000-XP_017251592                                    1.4e-06    270
9.B.191.1000.1000-OIR58952                                        1.5e-06    228
2.A.43.1000.1000-KIM43153                                         1.5e-06    273
2.A.43.1000.1000-AQK89383                                         1.5e-06    438
2.A.52.1000.1000-WP_084788969                                     1.5e-06    364
2.A.129.1000.1000-WP_029139517                                    1.5e-06    120
2.A.123.1000.1000-XP_021850617                                    1.5e-06    234
2.A.52.1000.1000-WP_011525699                                     1.5e-06    336
2.A.123.1000.1000-WP_036452558                                    1.5e-06    236
2.A.52.1000.1000-WP_090363767                                     1.5e-06    370
2.A.123.1000.1000-XP_020700756                                    1.5e-06    237
2.A.43.1000.1000-XP_006002213                                     1.5e-06    309
2.A.52.1000.1000-WP_032613510                                     1.5e-06    339
2.A.123.1000.1000-XP_010039121                                    1.5e-06    284
2.A.43.1000.1000-XP_006675687                                     1.6e-06    313
9.B.191.1000.1000-XP_001651695                                    1.6e-06    221
2.A.43.1000.1000-CDS31326                                         1.6e-06    317
2.A.123.1000.1000-XP_006844949                                    1.6e-06    248
2.A.43.1000.1000-XP_020438621                                     1.6e-06    271
2.A.43.1000.1000-OAA38591                                         1.6e-06    356
2.A.52.1000.1000-OLC00734                                         1.6e-06    358
9.B.191.1000.1000-AAT09098                                        1.6e-06    231
2.A.52.1000.1000-WP_024903518                                     1.6e-06    361
2.A.43.1000.1000-GAN07069                                         1.6e-06    329
2.A.52.1000.1000-WP_006331521                                     1.7e-06    363
2.A.43.1000.1000-OHT16701                                         1.7e-06    278
2.A.43.1000.1000-XP_505016                                        1.7e-06    278
2.A.123.1000.1000-KFM58300                                        1.7e-06    216
2.A.123.1000.1000-XP_009405124                                    1.7e-06    235
2.A.104.1000.1000-WP_047875092                                    1.7e-06    150
2.A.52.1000.1000-WP_069394749                                     1.7e-06    377
2.A.43.1000.1000-OLY83356                                         1.8e-06    289
2.A.123.1000.1000-XP_011071833                                    1.8e-06    244
2.A.43.1000.1000-ODV91267                                         1.8e-06    268
2.A.129.1000.1000-WP_037376409                                    1.8e-06    118
2.A.52.1000.1000-OYV48988                                         1.8e-06    353
2.A.52.1000.1000-WP_085932485                                     1.8e-06    354
2.A.43.1000.1000-ORY83037                                         1.8e-06    323
2.A.123.1000.1000-XP_002609830                                    1.8e-06    210
2.A.43.1000.1000-XP_013793265                                     1.8e-06    393
2.A.52.1000.1000-KRE93634                                         1.8e-06    358
2.A.43.1000.1000-CDS09602                                         1.8e-06    276
2.A.123.1000.1000-XP_021616634                                    1.9e-06    278
2.A.123.1000.1000-XP_019160145                                    1.9e-06    259
2.A.43.1000.1000-XP_018983720                                     1.9e-06    310
2.A.123.1000.1000-XP_010251292                                    1.9e-06    239
2.A.52.1000.1000-WP_013737678                                     1.9e-06    342
9.B.191.1000.1000-XP_007840084                                    1.9e-06    345
2.A.43.1000.1000-XP_018680388                                       2e-06    381
2.A.43.1000.1000-KXN69505                                           2e-06    265
2.A.43.1000.1000-XP_017766514                                       2e-06    244
2.A.123.1000.1000-OVA12697                                          2e-06    291
2.A.43.1000.1000-OAD07441                                           2e-06    294
2.A.43.1000.1000-OAD02074                                           2e-06    228
2.A.52.1000.1000-WP_038715167                                       2e-06    356
2.A.43.1000.1000-XP_014509906                                       2e-06    394
2.A.43.1000.1000-ORX54556                                           2e-06    275
2.A.43.1000.1000-XP_007662606                                       2e-06    301
2.A.52.1000.1000-WP_084931723                                       2e-06    330
2.A.123.1000.1000-WP_084489747                                    2.1e-06    253
2.A.43.1000.1000-XP_004916475                                     2.1e-06    303
2.A.123.1000.1000-KMZ63136                                        2.1e-06    255
2.A.43.1000.1000-XP_009908316                                     2.1e-06    305
2.A.43.1000.1000-XP_001245356                                     2.1e-06    282
2.A.43.1000.1000-XP_008551440                                     2.1e-06    371
2.A.43.1000.1000-KJZ80533                                         2.1e-06    309
2.A.43.1000.1000-XP_008028557                                     2.1e-06    374
2.A.123.1000.1000-XP_014497476                                    2.2e-06    263
2.A.43.1000.1000-XP_022945612                                     2.2e-06    417
9.B.191.1000.1000-XP_005793154                                    2.2e-06    207
2.A.43.1000.1000-OVF07631                                         2.2e-06    321
2.A.43.1000.1000-PIA53077                                         2.2e-06    425
2.A.123.1000.1000-OWM67357                                        2.2e-06    270
2.A.43.1000.1000-XP_015970710                                     2.2e-06    389
2.A.123.1000.1000-XP_002279031                                    2.3e-06    298
2.A.123.1000.1000-XP_004508856                                    2.3e-06    230
2.A.123.1000.1000-XP_019194759                                    2.3e-06    273
2.A.43.1000.1000-PGH23246                                         2.3e-06    277
2.A.123.1000.1000-CDP09549                                        2.3e-06    280
2.A.43.1000.1000-ORX43995                                         2.3e-06    257
2.A.123.1000.1000-WP_043630345                                    2.3e-06     85
2.A.43.1000.1000-XP_015116302                                     2.4e-06    373
2.A.123.1000.1000-XP_020548547                                    2.4e-06    285
2.A.43.1000.1000-XP_002115442                                     2.4e-06    262
2.A.123.1000.1000-GAV86152                                        2.4e-06    222
9.B.191.1000.1000-XP_005760470                                    2.4e-06    224
2.A.129.1000.1000-WP_071553539                                    2.5e-06    126
2.A.52.1000.1000-WP_047846123                                     2.5e-06    351
2.A.43.1000.1000-XP_013912627                                     2.5e-06    301
2.A.52.1000.1000-WP_051541579                                     2.5e-06    362
2.A.123.1000.1000-WP_015733186                                    2.5e-06     97
9.B.191.1000.1000-XP_008869704                                    2.6e-06    217
2.A.104.1000.1000-WP_047883293                                    2.6e-06    149
2.A.43.1000.1000-KFG77546                                         2.6e-06    281
2.A.123.1000.1000-GAU48055                                        2.6e-06    258
2.A.43.1000.1000-KFM59325                                         2.6e-06    371
2.A.43.1000.1000-GAW05704                                         2.6e-06    283
2.A.52.1000.1000-WP_027198634                                     2.6e-06    339
2.A.43.1000.1000-XP_015916527                                     2.7e-06    376
2.A.43.1000.1000-OJJ62178                                         2.7e-06    289
2.A.123.1000.1000-XP_022928837                                    2.7e-06    265
2.A.43.1000.1000-XP_006883648                                     2.7e-06    294
2.A.123.1000.1000-XP_010925760                                    2.8e-06    249
2.A.52.1000.1000-WP_083909747                                     2.8e-06    360
9.B.191.1000.1000-KXJ97403                                        2.8e-06    215
2.A.123.1000.1000-XP_012090634                                    2.9e-06    279
2.A.104.1000.1000-WP_040991377                                    2.9e-06    149
2.A.123.1000.1000-XP_018675198                                    2.9e-06    236
2.A.43.1000.1000-XP_018736959                                     2.9e-06    336
2.A.52.1000.1000-WP_094646504                                     2.9e-06    374
2.A.43.1000.1000-ORX97173                                         2.9e-06    375
2.A.123.1000.1000-XP_015939388                                      3e-06    242
2.A.123.1000.1000-WP_015790918                                      3e-06     95
2.A.123.1000.1000-XP_015896061                                      3e-06    266
2.A.123.1000.1000-XP_018822986                                      3e-06    225
2.A.123.1000.1000-XP_007138928                                      3e-06    245
2.A.43.1000.1000-XP_015297129                                       3e-06    384
2.A.52.1000.1000-KXS30933                                           3e-06    351
2.A.123.1000.1000-XP_002511126                                    3.1e-06    297
2.A.43.1000.1000-AFK47806                                         3.1e-06    394
2.A.43.1000.1000-XP_007905429                                     3.1e-06    301
2.A.123.1000.1000-WP_045434074                                    3.2e-06    255
2.A.43.1000.1000-KIP05167                                         3.2e-06    278
2.A.123.1000.1000-XP_009383909                                    3.2e-06    333
2.A.123.1000.1000-XP_008389921                                    3.2e-06    305
2.A.43.1000.1000-CZS94416                                         3.2e-06    281
2.A.123.1000.1000-XP_010925963                                    3.2e-06    259
2.A.43.1000.1000-ORX97989                                         3.2e-06    259
2.A.52.1000.1000-WP_035100282                                     3.2e-06    339
2.A.43.1000.1000-XP_020711264                                     3.3e-06    373
2.A.43.1000.1000-XP_022078409                                     3.3e-06    312
2.A.123.1000.1000-EPS65273                                        3.3e-06    205
2.A.52.1000.1000-WP_040209672                                     3.3e-06    346
2.A.123.1000.1000-XP_021283030                                    3.4e-06    247
2.A.123.1000.1000-XP_021911268                                    3.4e-06    249
2.A.123.1000.1000-KRO47255                                        3.5e-06    197
2.A.43.1000.1000-KIJ64518                                         3.5e-06    302
2.A.123.1000.1000-XP_002267792                                    3.5e-06    278
2.A.123.1000.1000-EYU23059                                        3.5e-06    278
2.A.52.1000.1000-WP_094287543                                     3.5e-06    366
2.A.43.1000.1000-XP_007271373                                     3.6e-06    306
2.A.43.1000.1000-XP_022463857                                     3.6e-06    337
2.A.123.1000.1000-XP_022937720                                    3.6e-06    259
2.A.123.1000.1000-XP_002322281                                    3.6e-06    283
2.A.43.1000.1000-EXX55778                                         3.6e-06    283
2.A.43.1000.1000-OCK81582                                         3.6e-06    284
2.A.43.1000.1000-PFH60912                                         3.6e-06    340
2.A.52.1000.1000-WP_056303251                                     3.6e-06    340
2.A.43.1000.1000-PAV17126                                         3.6e-06    312
2.A.129.1000.1000-WP_021509360                                    3.7e-06    118
2.A.43.1000.1000-KKK12159                                         3.7e-06    290
2.A.52.1000.1000-WP_040994382                                     3.7e-06    348
2.A.123.1000.1000-PAN29822                                        3.8e-06    248
2.A.123.1000.1000-XP_017217481                                    3.8e-06    272
2.A.123.1000.1000-XP_021842875                                    3.8e-06    230
2.A.104.1000.1000-WP_002444381                                    3.9e-06    149
9.B.191.1000.1000-XP_007922576                                    3.9e-06    217
2.A.43.1000.1000-XP_012754599                                     3.9e-06    279
2.A.43.1000.1000-XP_020637790                                     3.9e-06    305
2.A.43.1000.1000-XP_006684926                                       4e-06    282
2.A.123.1000.1000-ONM03353                                          4e-06    310
2.A.123.1000.1000-XP_013619872                                      4e-06    240
2.A.123.1000.1000-XP_004296854                                      4e-06    241
2.A.123.1000.1000-XP_010034634                                    4.1e-06    242
2.A.43.1000.1000-XP_008076314                                     4.1e-06    316
2.A.43.1000.1000-XP_001704065                                     4.1e-06    318
9.B.191.1000.1000-KCZ78027                                        4.2e-06    227
2.A.129.1000.1000-WP_075180901                                    4.2e-06    120
2.A.123.1000.1000-XP_002989691                                    4.2e-06    270
2.A.43.1000.1000-KZS93679                                         4.2e-06    270
2.A.52.1000.1000-WP_014402725                                     4.2e-06    352
2.A.123.1000.1000-XP_022721083                                    4.2e-06    250
2.A.105.1000.1000-PIS82347                                        4.2e-06    121
2.A.43.1000.1000-XP_006969070                                     4.4e-06    279
2.A.52.1000.1000-WP_084599719                                     4.4e-06    365
2.A.43.1000.1000-XP_007399607                                     4.4e-06    280
2.A.123.1000.1000-XP_011654626                                    4.4e-06    259
2.A.43.1000.1000-XP_009216238                                     4.4e-06    283
2.A.43.1000.1000-XP_016606106                                     4.5e-06    310
2.A.123.1000.1000-XP_008341886                                    4.5e-06    261
2.A.43.1000.1000-XP_021170290                                     4.5e-06    377
2.A.123.1000.1000-XP_022146077                                    4.6e-06    267
2.A.52.1000.1000-WP_004112717                                     4.6e-06    348
2.A.123.1000.1000-XP_015638481                                    4.6e-06    246
2.A.43.1000.1000-XP_004592475                                     4.7e-06    296
9.B.191.1000.1000-XP_020071166                                    4.7e-06    212
2.A.123.1000.1000-PAN05682                                        4.7e-06    252
2.A.43.1000.1000-XP_010214276                                     4.8e-06    303
2.A.43.1000.1000-KYG43831                                         4.9e-06    367
2.A.123.1000.1000-WP_051327690                                    4.9e-06    261
2.A.123.1000.1000-EMS58275                                          5e-06    262
9.B.191.1000.1000-XP_013234765                                      5e-06    224
2.A.123.1000.1000-WP_012855416                                      5e-06    265
2.A.43.1000.1000-XP_022403369                                       5e-06    289
2.A.52.1000.1000-WP_081737653                                     5.1e-06    381
2.A.129.1000.1000-WP_028013695                                    5.1e-06    120
2.A.52.1000.1000-WP_079595819                                     5.2e-06    354
2.A.123.1000.1000-XP_019455232                                    5.2e-06    272
2.A.43.1000.1000-CDW53274                                         5.2e-06    272
9.B.191.1000.1000-XP_007604327                                    5.2e-06    231
2.A.123.1000.1000-XP_010678743                                    5.3e-06    234
2.A.123.1000.1000-XP_019418742                                    5.3e-06    235
2.A.123.1000.1000-ANZ54946                                        5.4e-06    280
2.A.43.1000.1000-XP_022336763                                     5.4e-06    334
2.A.123.1000.1000-PHT46394                                        5.4e-06    282
2.A.129.1000.1000-WP_073963499                                    5.5e-06    118
2.A.43.1000.1000-KZT52114                                         5.5e-06    284
2.A.123.1000.1000-XP_008228135                                    5.5e-06    222
2.A.43.1000.1000-XP_015341098                                     5.5e-06    340
2.A.43.1000.1000-XP_018295199                                     5.5e-06    286
2.A.43.1000.1000-OXV08553                                         5.5e-06    286
2.A.123.1000.1000-OWM70664                                        5.6e-06    243
2.A.43.1000.1000-EGT60521                                         5.6e-06    243
2.A.43.1000.1000-XP_017439068                                     5.6e-06    289
2.A.43.1000.1000-KMQ98083                                         5.6e-06    225
2.A.43.1000.1000-XP_009546307                                     5.6e-06    267
2.A.123.1000.1000-XP_010528263                                    5.7e-06    246
2.A.43.1000.1000-XP_022104169                                     5.7e-06    351
2.A.104.1000.1000-WP_078754452                                    5.9e-06    149
2.A.123.1000.1000-EPB67879                                        5.9e-06    302
2.A.43.1000.1000-XP_019358748                                       6e-06    306
2.A.43.1000.1000-CAR63593                                           6e-06    306
2.A.123.1000.1000-XP_015648423                                      6e-06    307
2.A.123.1000.1000-XP_021652096                                    6.1e-06    261
2.A.52.1000.1000-WP_024550845                                     6.1e-06    340
2.A.123.1000.1000-XP_016483579                                    6.1e-06    242
2.A.52.1000.1000-WP_027321526                                     6.2e-06    343
2.A.43.1000.1000-CDS25843                                         6.2e-06    288
2.A.43.1000.1000-XP_020389475                                     6.2e-06    376
2.A.52.1000.1000-WP_051386938                                     6.2e-06    344
2.A.52.1000.1000-WP_085227246                                     6.3e-06    347
2.A.43.1000.1000-XP_014209531                                     6.3e-06    381
2.A.123.1000.1000-XP_022002067                                    6.3e-06    248
2.A.123.1000.1000-XP_022135208                                    6.4e-06    295
2.A.43.1000.1000-XP_003139182                                     6.4e-06    325
9.B.191.1000.1000-XP_001012394                                    6.5e-06    215
2.A.52.1000.1000-WP_064750700                                     6.5e-06    431
2.A.52.1000.1000-WP_018330621                                     6.5e-06    359
2.A.43.1000.1000-KIY71245                                         6.6e-06    278
2.A.123.1000.1000-XP_006289873                                    6.7e-06    258
2.A.43.1000.1000-XP_007912315                                     6.7e-06    282
2.A.123.1000.1000-XP_020537596                                    6.7e-06    240
2.A.52.1000.1000-WP_014669454                                     6.8e-06    372
2.A.123.1000.1000-XP_022159197                                    6.8e-06    242
2.A.123.1000.1000-XP_018621938                                    6.9e-06    315
2.A.52.1000.1000-WP_067345118                                     6.9e-06    345
2.A.43.1000.1000-CEP00453                                         6.9e-06    346
2.A.52.1000.1000-WP_088559487                                       7e-06    351
2.A.123.1000.1000-XP_012090112                                    7.1e-06    249
2.A.52.1000.1000-OYV35456                                         7.1e-06    352
2.A.43.1000.1000-XP_022228979                                     7.2e-06    393
2.A.123.1000.1000-XP_019190429                                    7.3e-06    255
2.A.43.1000.1000-XP_019711419                                     7.3e-06    397
9.B.191.1000.1000-CZT22453                                        7.3e-06    363
2.A.123.1000.1000-XP_009762096                                    7.4e-06    237
2.A.43.1000.1000-XP_013272264                                     7.4e-06    281
2.A.43.1000.1000-CCE27008                                         7.5e-06    369
2.A.43.1000.1000-XP_020067526                                     7.6e-06    288
2.A.52.1000.1000-WP_074703135                                     7.7e-06    346
2.A.43.1000.1000-XP_022582399                                     7.7e-06    291
2.A.123.1000.1000-EHP84122                                        7.7e-06     89
2.A.43.1000.1000-CDH55223                                         7.8e-06    319
2.A.123.1000.1000-OAY65162                                        7.8e-06    293
2.A.52.1000.1000-PHX75960                                         7.9e-06    386
2.A.52.1000.1000-OAI56025                                         7.9e-06    353
2.A.123.1000.1000-XP_020237078                                    7.9e-06    297
2.A.43.1000.1000-OON11136                                         7.9e-06    325
2.A.123.1000.1000-XP_006467563                                    8.1e-06    235
2.A.52.1000.1000-WP_084714314                                     8.1e-06    434
2.A.43.1000.1000-OWB58669                                         8.1e-06    279
2.A.123.1000.1000-AJU57231                                        8.1e-06    304
2.A.52.1000.1000-WP_091519804                                     8.1e-06    363
2.A.43.1000.1000-KIN05060                                         8.2e-06    281
2.A.123.1000.1000-XP_006654859                                    8.2e-06    239
2.A.52.1000.1000-SFC63354                                         8.3e-06    368
2.A.43.1000.1000-ORX75027                                         8.6e-06    268
2.A.43.1000.1000-PIS49074                                         8.6e-06    294
2.A.123.1000.1000-XP_022025288                                    8.7e-06    249
2.A.123.1000.1000-XP_019226304                                    8.7e-06    272
2.A.52.1000.1000-WP_026121712                                     8.7e-06    353
2.A.43.1000.1000-XP_006676539                                     8.8e-06    324
2.A.43.1000.1000-KZV79220                                         8.8e-06    253
2.A.123.1000.1000-XP_021645601                                    8.9e-06    300
2.A.43.1000.1000-XP_001954456                                     8.9e-06    392
2.A.43.1000.1000-XP_020074475                                     8.9e-06    301
2.A.43.1000.1000-XP_020883991                                     8.9e-06    393
2.A.52.1000.1000-OZB59556                                         8.9e-06    393
2.A.43.1000.1000-XP_008199684                                     9.1e-06    367
2.A.52.1000.1000-OLE68841                                         9.1e-06    336
2.A.129.1000.1000-WP_041456937                                    9.1e-06    119
2.A.43.1000.1000-XP_016990094                                     9.2e-06    403
2.A.123.1000.1000-XP_018828828                                    9.2e-06    241
2.A.123.1000.1000-KDO77995                                        9.3e-06    264
2.A.123.1000.1000-XP_010528779                                    9.3e-06    264
2.A.52.1000.1000-WP_092184604                                     9.4e-06    377
2.A.43.1000.1000-XP_006684812                                     9.5e-06    317
9.B.191.1000.1000-OAG28836                                        9.6e-06    249
2.A.123.1000.1000-XP_022150121                                    9.6e-06    250
2.A.43.1000.1000-KWX12268                                         9.7e-06    324
2.A.123.1000.1000-XP_003617528                                    9.7e-06    252
2.A.123.1000.1000-WP_010569904                                    9.8e-06     87
2.A.43.1000.1000-XP_007289788                                     9.9e-06    278
2.A.123.1000.1000-XP_010045482                                      1e-05    279
2.A.123.1000.1000-ETK79038                                          1e-05    280
2.A.43.1000.1000-XP_022036168                                       1e-05    399
2.A.129.1000.1000-WP_083069004                                      1e-05    119
2.A.43.1000.1000-XP_022513270                                       1e-05    286
2.A.123.1000.1000-OWM63938                                          1e-05    245
2.A.123.1000.1000-A2YZ24                                            1e-05    266
2.A.123.1000.1000-XP_010027132                                    1.1e-05    268
2.A.123.1000.1000-WP_046642834                                    1.1e-05    230
2.A.129.1000.1000-WP_072208635                                    1.1e-05    116
2.A.105.1000.1000-XP_020285920                                    1.1e-05    110
2.A.123.1000.1000-PIN16574                                        1.1e-05    251
2.A.82.1000.1000-XP_004076475                                     1.1e-05    324
2.A.43.1000.1000-XP_004029986                                     1.1e-05    274
2.A.123.1000.1000-XP_022767443                                    1.1e-05    234
2.A.43.1000.1000-KZV88932                                         1.1e-05    302
2.A.43.1000.1000-OAA36910                                         1.1e-05    360
2.A.52.1000.1000-WP_088313002                                     1.1e-05    395
2.A.43.1000.1000-XP_003957690                                     1.1e-05    279
2.A.123.1000.1000-OVA06797                                        1.1e-05    258
2.A.123.1000.1000-XP_018475423                                    1.1e-05    258
2.A.52.1000.1000-XP_011130615                                     1.1e-05    398
2.A.123.1000.1000-XP_002263697                                    1.1e-05    260
2.A.123.1000.1000-NP_001344900                                    1.1e-05    260
2.A.43.1000.1000-XP_021444148                                     1.1e-05    308
2.A.52.1000.1000-WP_055793816                                     1.1e-05    367
2.A.52.1000.1000-ADN51689                                         1.1e-05    371
2.A.123.1000.1000-OMO87820                                        1.2e-05    245
2.A.43.1000.1000-XP_007866926                                     1.2e-05    274
2.A.123.1000.1000-XP_002322282                                    1.2e-05    276
2.A.123.1000.1000-XP_012447122                                    1.2e-05    235
2.A.43.1000.1000-XP_020020969                                     1.2e-05    330
2.A.43.1000.1000-XP_005293024                                     1.2e-05    305
2.A.129.1000.1000-WP_034918970                                    1.2e-05    119
2.A.129.1000.1000-WP_094122064                                    1.2e-05    119
2.A.43.1000.1000-XP_016234198                                     1.2e-05    281
2.A.43.1000.1000-XP_008594366                                     1.2e-05    281
2.A.52.1000.1000-WP_043829624                                     1.2e-05    365
2.A.43.1000.1000-ORZ09547                                         1.3e-05    262
2.A.123.1000.1000-XP_010037364                                    1.3e-05    285
2.A.43.1000.1000-XP_014295584                                     1.3e-05    370
2.A.52.1000.1000-WP_051882639                                     1.3e-05    342
2.A.52.1000.1000-WP_087846117                                     1.3e-05    342
2.A.43.1000.1000-XP_020383463                                     1.3e-05    289
2.A.52.1000.1000-XP_008877098                                     1.3e-05    376
2.A.123.1000.1000-XP_003554842                                    1.3e-05    246
2.A.52.1000.1000-WP_074862002                                     1.3e-05    384
2.A.52.1000.1000-WP_067872650                                     1.3e-05    354
2.A.43.1000.1000-PBK97770                                         1.3e-05    274
2.A.52.1000.1000-OYV75326                                         1.3e-05    389
2.A.52.1000.1000-WP_017935467                                     1.3e-05    356
2.A.52.1000.1000-WP_051761717                                     1.3e-05    357
2.A.123.1000.1000-XP_012090633                                    1.4e-05    285
2.A.43.1000.1000-GAQ33681                                         1.4e-05    288
2.A.43.1000.1000-OQE19103                                         1.4e-05    288
2.A.52.1000.1000-WP_008973582                                     1.4e-05    378
2.A.123.1000.1000-XP_011023933                                    1.4e-05    269
9.B.191.1000.1000-EPY35515                                        1.4e-05    229
2.A.52.1000.1000-WP_047213240                                     1.4e-05    349
2.A.43.1000.1000-XP_008206791                                     1.4e-05    382
2.A.43.1000.1000-KZT23389                                         1.5e-05    274
2.A.43.1000.1000-XP_006462553                                     1.5e-05    254
2.A.43.1000.1000-OMJ66655                                         1.5e-05    255
2.A.43.1000.1000-PCH40224                                         1.5e-05    279
2.A.123.1000.1000-XP_019437398                                    1.5e-05    259
2.A.129.1000.1000-WP_014882854                                    1.5e-05    120
2.A.43.1000.1000-KZZ97464                                         1.5e-05    284
2.A.43.1000.1000-XP_009365377                                     1.5e-05    403
2.A.43.1000.1000-XP_018176287                                     1.6e-05    313
2.A.123.1000.1000-XP_006600650                                    1.6e-05    226
2.A.43.1000.1000-SGZ54025                                         1.6e-05    289
2.A.43.1000.1000-XP_002547679                                     1.6e-05    315
2.A.123.1000.1000-XP_020160373                                    1.6e-05    247
2.A.43.1000.1000-XP_020250786                                     1.6e-05    413
2.A.123.1000.1000-XP_022878165                                    1.6e-05    292
2.A.123.1000.1000-OWM79622                                        1.6e-05    248
2.A.123.1000.1000-XP_015966874                                    1.6e-05    248
2.A.123.1000.1000-XP_011462821                                    1.6e-05    249
9.B.191.1000.1000-OON04108                                        1.6e-05    214
2.A.52.1000.1000-WP_010563029                                     1.6e-05    351
2.A.43.1000.1000-KIM52290                                         1.6e-05    273
2.A.43.1000.1000-GAA53469                                         1.6e-05    388
2.A.123.1000.1000-XP_017235799                                    1.6e-05    254
2.A.43.1000.1000-CCE78037                                         1.6e-05    277
2.A.129.1000.1000-WP_026743506                                    1.6e-05    119
2.A.123.1000.1000-XP_022031963                                    1.6e-05    278
2.A.52.1000.1000-CEL01046                                         1.7e-05    473
2.A.123.1000.1000-XP_016197936                                    1.7e-05    240
2.A.52.1000.1000-WP_039321795                                     1.7e-05    340
2.A.123.1000.1000-XP_020548608                                    1.7e-05    265
2.A.43.1000.1000-XP_020050317                                     1.7e-05    289
2.A.43.1000.1000-XP_014667069                                     1.7e-05    378
2.A.43.1000.1000-XP_002839422                                     1.8e-05    347
2.A.52.1000.1000-WP_082623785                                     1.8e-05    348
2.A.123.1000.1000-XP_016200022                                    1.8e-05    250
9.B.191.1000.1000-EST47747                                        1.8e-05    215
2.A.43.1000.1000-PIA30414                                         1.8e-05    275
2.A.52.1000.1000-WP_095651252                                     1.8e-05    356
2.A.52.1000.1000-WP_022723660                                     1.8e-05    357
2.A.43.1000.1000-KXJ92995                                         1.8e-05    277
2.A.43.1000.1000-XP_022121726                                     1.8e-05    394
2.A.123.1000.1000-XP_012849426                                    1.8e-05    238
2.A.52.1000.1000-WP_007299371                                     1.9e-05    364
2.A.43.1000.1000-XP_015521686                                     1.9e-05    370
2.A.43.1000.1000-XP_007374284                                     1.9e-05    289
2.A.123.1000.1000-XP_021756228                                    1.9e-05    246
2.A.52.1000.1000-WP_009334290                                     1.9e-05    375
2.A.43.1000.1000-XP_002835148                                     1.9e-05    320
2.A.52.1000.1000-WP_034480822                                     1.9e-05    349
2.A.52.1000.1000-WP_011089687                                       2e-05    381
2.A.123.1000.1000-GAV63022                                          2e-05    232
2.A.43.1000.1000-XP_013136523                                       2e-05    420
2.A.123.1000.1000-XP_010045563                                      2e-05    234
2.A.43.1000.1000-XP_001384561                                       2e-05    300
2.A.52.1000.1000-WP_026964965                                       2e-05    331
2.A.43.1000.1000-XP_020793347                                     2.1e-05    308
2.A.43.1000.1000-KIW62700                                         2.1e-05    284
2.A.123.1000.1000-XP_011621902                                    2.1e-05    264
2.A.52.1000.1000-WP_065089474                                     2.1e-05    342
2.A.43.1000.1000-XP_007372191                                     2.1e-05    290
2.A.52.1000.1000-SIQ53153                                         2.1e-05    346
2.A.123.1000.1000-XP_012085745                                    2.1e-05    293
2.A.123.1000.1000-ADE76727                                        2.1e-05    293
2.A.43.1000.1000-KDR82764                                         2.1e-05    293
2.A.123.1000.1000-XP_019260606                                    2.2e-05    252
2.A.52.1000.1000-WP_058857154                                     2.2e-05    354
2.A.43.1000.1000-XP_016602691                                     2.2e-05    278
2.A.129.1000.1000-WP_045832001                                    2.3e-05    121
2.A.129.1000.1000-WP_038244201                                    2.3e-05    121
2.A.43.1000.1000-XP_018915761                                     2.3e-05    400
2.A.43.1000.1000-ORY80877                                         2.3e-05    262
2.A.123.1000.1000-XP_003601464                                    2.3e-05    263
2.A.43.1000.1000-XP_018799154                                     2.3e-05    405
2.A.43.1000.1000-XP_020700459                                     2.3e-05    405
2.A.123.1000.1000-XP_018835207                                    2.3e-05    265
2.A.43.1000.1000-OZC08637                                         2.3e-05    245
2.A.43.1000.1000-KGR11822                                         2.3e-05    344
2.A.43.1000.1000-XP_013403521                                     2.4e-05    413
2.A.52.1000.1000-WP_027817530                                     2.4e-05    348
2.A.43.1000.1000-XP_006677582                                     2.4e-05    294
2.A.43.1000.1000-SGZ55883                                         2.4e-05    273
2.A.43.1000.1000-XP_003647067                                     2.4e-05    323
2.A.123.1000.1000-KDO71717                                        2.4e-05    234
2.A.123.1000.1000-XP_002279850                                    2.4e-05    235
2.A.43.1000.1000-XP_007366297                                     2.4e-05    277
2.A.43.1000.1000-XP_003033946                                     2.5e-05    256
2.A.43.1000.1000-KEY82938                                         2.5e-05    280
2.A.123.1000.1000-XP_021643680                                    2.5e-05    282
9.B.191.1000.1000-BAN65420                                        2.5e-05    223
2.A.43.1000.1000-EYC01969                                         2.5e-05    244
2.A.43.1000.1000-XP_003690857                                     2.5e-05    244
2.A.123.1000.1000-XP_010915676                                    2.6e-05    249
2.A.123.1000.1000-XP_002318981                                    2.6e-05    293
2.A.129.1000.1000-WP_011279927                                    2.6e-05    118
2.A.43.1000.1000-ELU04648                                         2.6e-05    272
2.A.43.1000.1000-KIK69509                                         2.7e-05    273
2.A.123.1000.1000-XP_015878203                                    2.7e-05    252
2.A.43.1000.1000-XP_018843643                                     2.7e-05    421
2.A.52.1000.1000-WP_051747946                                     2.7e-05    387
2.A.52.1000.1000-KJK61498                                         2.7e-05    467
2.A.123.1000.1000-XP_022019458                                    2.7e-05    257
2.A.123.1000.1000-KJB75851                                        2.7e-05    257
2.A.105.1000.1000-XP_015372815                                    2.7e-05    114
2.A.43.1000.1000-XP_012839540                                     2.7e-05    393
2.A.43.1000.1000-KPA47052                                         2.7e-05    281
2.A.52.1000.1000-WP_015621617                                     2.8e-05    364
2.A.43.1000.1000-XP_016056420                                     2.8e-05    367
2.A.52.1000.1000-WP_091556132                                     2.8e-05    367
2.A.43.1000.1000-XP_019186954                                     2.9e-05    412
2.A.123.1000.1000-XP_018831501                                    2.9e-05    231
2.A.123.1000.1000-XP_010261514                                    2.9e-05    250
2.A.123.1000.1000-XP_019187940                                    2.9e-05    250
2.A.43.1000.1000-XP_014603809                                     2.9e-05    383
2.A.123.1000.1000-XP_020675146                                      3e-05    276
2.A.123.1000.1000-EPS72542                                          3e-05    219
2.A.129.1000.1000-ADU69858                                          3e-05    136
2.A.52.1000.1000-WP_084742683                                       3e-05    359
2.A.43.1000.1000-XP_003685714                                       3e-05    330
2.A.123.1000.1000-XP_002441609                                      3e-05    239
2.A.43.1000.1000-XP_006960632                                     3.1e-05    261
2.A.43.1000.1000-XP_019366742                                     3.1e-05    367
2.A.52.1000.1000-WP_013511781                                     3.1e-05    337
2.A.123.1000.1000-XP_011649027                                    3.1e-05    264
2.A.123.1000.1000-GAU27494                                        3.1e-05    264
9.B.191.1000.1000-EJW02261                                        3.2e-05    229
2.A.123.1000.1000-XP_021292126                                    3.2e-05    232
2.A.123.1000.1000-OVA08245                                        3.2e-05    252
2.A.129.1000.1000-WP_032950860                                    3.3e-05    120
2.A.52.1000.1000-WP_086823084                                     3.3e-05    359
2.A.123.1000.1000-XP_009416883                                    3.4e-05    240
2.A.43.1000.1000-XP_001417502                                     3.4e-05    260
2.A.52.1000.1000-WP_074427083                                     3.4e-05    334
2.A.43.1000.1000-XP_015111052                                     3.4e-05    243
2.A.43.1000.1000-XP_018002449                                     3.4e-05    370
2.A.52.1000.1000-WP_041049701                                     3.5e-05    342
2.A.123.1000.1000-CAN59909                                        3.5e-05    249
2.A.123.1000.1000-XP_015070421                                    3.5e-05    293
2.A.43.1000.1000-XP_008182712                                     3.5e-05    378
2.A.123.1000.1000-CDP17204                                        3.5e-05    272
2.A.52.1000.1000-WP_089335943                                     3.6e-05    385
2.A.123.1000.1000-EMS56172                                        3.6e-05    255
2.A.123.1000.1000-XP_021734143                                    3.7e-05    257
2.A.43.1000.1000-XP_003715250                                     3.7e-05    279
2.A.123.1000.1000-XP_018820357                                    3.7e-05    281
2.A.43.1000.1000-XP_002493052                                     3.7e-05    260
2.A.43.1000.1000-EPE07899                                         3.7e-05    307
2.A.123.1000.1000-XP_022027019                                    3.7e-05    242
2.A.123.1000.1000-KVH87526                                        3.7e-05    284
2.A.123.1000.1000-GAV66228                                        3.8e-05    263
2.A.52.1000.1000-WP_037577093                                     3.8e-05    337
2.A.104.1000.1000-WP_077312653                                    3.8e-05    148
9.B.191.1000.1000-KXN65230                                        3.8e-05    212
2.A.123.1000.1000-XP_010259509                                    3.9e-05    248
2.A.123.1000.1000-AHL43546                                        3.9e-05    270
2.A.43.1000.1000-SAL99160                                         3.9e-05    272
2.A.52.1000.1000-WP_053030373                                     3.9e-05    349
2.A.43.1000.1000-EST47948                                         3.9e-05    297
2.A.43.1000.1000-XP_012154314                                       4e-05    383
2.A.123.1000.1000-XP_010644065                                      4e-05    235
2.A.129.1000.1000-WP_084878509                                      4e-05    121
2.A.123.1000.1000-XP_009778138                                      4e-05    256
2.A.123.1000.1000-XP_004489295                                      4e-05    237
2.A.52.1000.1000-WP_055816925                                       4e-05    357
2.A.123.1000.1000-XP_019174836                                    4.1e-05    240
2.A.52.1000.1000-WP_082042969                                     4.1e-05    366
2.A.43.1000.1000-OXU28009                                         4.2e-05    244
2.A.123.1000.1000-OAY70991                                        4.2e-05    288
2.A.52.1000.1000-WP_096757117                                     4.2e-05    342
2.A.43.1000.1000-XP_012679456                                     4.2e-05    315
2.A.123.1000.1000-XP_019054788                                    4.3e-05    231
2.A.52.1000.1000-WP_065065356                                     4.3e-05    348
2.A.123.1000.1000-XP_006847354                                    4.4e-05    274
2.A.52.1000.1000-P96454                                           4.4e-05    352
2.A.123.1000.1000-XP_008371545                                    4.4e-05    235
2.A.43.1000.1000-XP_022245091                                     4.4e-05    419
2.A.123.1000.1000-KZV30434                                        4.4e-05    300
2.A.43.1000.1000-XP_002424029                                     4.4e-05    356
2.A.43.1000.1000-PIK56018                                         4.4e-05    388
2.A.123.1000.1000-XP_016189584                                    4.4e-05    278
2.A.43.1000.1000-KIO29412                                         4.4e-05    278
2.A.123.1000.1000-XP_010674140                                    4.5e-05    223
2.A.104.1000.1000-WP_064600853                                    4.5e-05    157
2.A.119.1000.1000-WP_005338647                                    4.5e-05    283
2.A.52.1000.1000-WP_100233741                                     4.6e-05    370
2.A.43.1000.1000-XP_015176278                                     4.7e-05    247
2.A.43.1000.1000-XP_551184                                        4.7e-05    372
2.A.123.1000.1000-KMZ68371                                        4.7e-05    249
2.A.43.1000.1000-ORE21174                                         4.8e-05    320
2.A.43.1000.1000-XP_009032178                                     4.8e-05    273
2.A.52.1000.1000-WP_049622872                                     4.8e-05    350
2.A.43.1000.1000-XP_006670830                                     4.8e-05    297
2.A.43.1000.1000-GAT60257                                         4.8e-05    254
2.A.129.1000.1000-WP_004156250                                    4.8e-05    121
2.A.123.1000.1000-OVA20104                                        4.9e-05    238
2.A.123.1000.1000-XP_022843065                                    4.9e-05    238
2.A.123.1000.1000-XP_008779964                                    4.9e-05    238
2.A.43.1000.1000-XP_001587571                                     4.9e-05    281
2.A.123.1000.1000-XP_012088980                                      5e-05    305
2.A.123.1000.1000-XP_021614562                                      5e-05    282
2.A.43.1000.1000-ORY64603                                           5e-05    283
2.A.123.1000.1000-XP_010524542                                      5e-05    242
2.A.123.1000.1000-PIA65579                                          5e-05    242
2.A.43.1000.1000-OMJ30215                                         5.1e-05    264
2.A.43.1000.1000-OQD73031                                         5.1e-05    286
2.A.43.1000.1000-CEO97422                                         5.1e-05    287
2.A.123.1000.1000-XP_022889395                                    5.2e-05    291
2.A.123.1000.1000-XP_020096876                                    5.2e-05    249
2.A.43.1000.1000-XP_020287659                                     5.3e-05    379
2.A.52.1000.1000-WP_084707583                                     5.3e-05    379
2.A.43.1000.1000-XP_002494647                                     5.3e-05    296
2.A.123.1000.1000-XP_021608638                                    5.3e-05    234
2.A.129.1000.1000-WP_037386384                                    5.3e-05    121
2.A.43.1000.1000-CEL62580                                         5.3e-05    299
2.A.123.1000.1000-PIA47705                                        5.4e-05    256
2.A.52.1000.1000-WP_083701697                                     5.4e-05    358
2.A.82.1000.1000-XP_007259627                                     5.4e-05    330
2.A.43.1000.1000-KMZ60800                                         5.5e-05    281
2.A.123.1000.1000-XP_010040795                                    5.5e-05    243
2.A.52.1000.1000-OGZ10566                                         5.7e-05    341
9.B.191.1000.1000-XP_007802247                                    5.7e-05    407
2.A.43.1000.1000-ORY98517                                         5.8e-05    319
2.A.123.1000.1000-XP_022718985                                    5.8e-05    272
2.A.43.1000.1000-GAM82938                                         5.8e-05    320
2.A.123.1000.1000-XP_006643923                                    5.8e-05    252
2.A.123.1000.1000-XP_004293656                                    5.8e-05    234
2.A.123.1000.1000-XP_015955290                                    5.8e-05    253
2.A.123.1000.1000-XP_021291822                                    5.9e-05    255
2.A.123.1000.1000-XP_018922196                                    5.9e-05    219
2.A.43.1000.1000-XP_013451350                                     5.9e-05    276
2.A.43.1000.1000-OAA32013                                         5.9e-05    355
2.A.43.1000.1000-KYQ91300                                           6e-05    281
2.A.43.1000.1000-KNE65396                                         6.1e-05    285
2.A.129.1000.1000-WP_039293546                                    6.2e-05    119
2.A.52.1000.1000-WP_050920995                                     6.3e-05    345
2.A.43.1000.1000-XP_018223891                                     6.4e-05    321
2.A.123.1000.1000-PHT50036                                        6.4e-05    253
2.A.43.1000.1000-XP_001272144                                     6.4e-05    274
2.A.123.1000.1000-AJU57229                                        6.4e-05    235
2.A.123.1000.1000-XP_004305773                                    6.4e-05    235
2.A.104.1000.1000-WP_068898233                                    6.4e-05    145
2.A.43.1000.1000-XP_021863047                                     6.5e-05    276
2.A.43.1000.1000-XP_011626139                                     6.5e-05    278
2.A.43.1000.1000-PHH53045                                         6.6e-05    280
2.A.43.1000.1000-OAL24252                                         6.7e-05    361
2.A.123.1000.1000-XP_010542326                                    6.8e-05    246
2.A.129.1000.1000-WP_035886348                                    6.8e-05    119
2.A.129.1000.1000-WP_060570149                                    6.9e-05    120
2.A.123.1000.1000-XP_003568735                                    6.9e-05    250
2.A.123.1000.1000-XP_015917486                                      7e-05    216
2.A.123.1000.1000-XP_015065528                                      7e-05    233
2.A.123.1000.1000-XP_021909497                                      7e-05    252
2.A.52.1000.1000-WP_047829817                                     7.1e-05    350
2.A.123.1000.1000-XP_008374456                                    7.1e-05    236
2.A.123.1000.1000-XP_020701878                                    7.1e-05    237
2.A.52.1000.1000-WP_082793291                                     7.2e-05    385
2.A.123.1000.1000-XP_009399164                                    7.2e-05    257
2.A.105.1000.1000-OWR51613                                        7.2e-05    147
2.A.123.1000.1000-CDP05090                                        7.3e-05    240
2.A.43.1000.1000-XP_009617059                                     7.3e-05    282
2.A.123.1000.1000-WP_022936278                                    7.3e-05    261
2.A.123.1000.1000-XP_018730924                                    7.3e-05    242
2.A.123.1000.1000-XP_004306335                                    7.3e-05    242
2.A.43.1000.1000-ERM99044                                         7.4e-05    394
2.A.123.1000.1000-XP_007151091                                    7.4e-05    244
3.E.1.1000.1000-SNR35428                                          7.4e-05    286
2.A.129.1000.1000-WP_019951351                                    7.5e-05    119
2.A.129.1000.1000-WP_063928065                                    7.6e-05    120
2.A.129.1000.1000-WP_046083611                                    7.6e-05    120
2.A.123.1000.1000-XP_002318982                                    7.6e-05    315
2.A.43.1000.1000-XP_022021137                                     7.6e-05    269
2.A.52.1000.1000-APH54276                                         7.7e-05    377
2.A.123.1000.1000-XP_020700202                                    7.7e-05    234
2.A.43.1000.1000-OSX59734                                         7.8e-05    296
2.A.43.1000.1000-XP_009269803                                     7.8e-05    274
2.A.43.1000.1000-XP_022799619                                     7.8e-05    297
2.A.123.1000.1000-XP_017557501                                    7.8e-05    219
2.A.52.1000.1000-OLB73633                                         7.9e-05    353
2.A.123.1000.1000-XP_537256                                       7.9e-05    221
2.A.43.1000.1000-XP_003868929                                       8e-05    328
2.A.129.1000.1000-KGD84453                                          8e-05    117
2.A.43.1000.1000-ORX74535                                           8e-05    303
2.A.43.1000.1000-XP_001457719                                     8.1e-05    261
2.A.123.1000.1000-XP_012843240                                    8.2e-05    245
2.A.123.1000.1000-XP_006356303                                    8.2e-05    246
2.A.52.1000.1000-WP_089937998                                     8.2e-05    338
2.A.82.1000.1000-XP_018926118                                     8.3e-05    404
2.A.43.1000.1000-AFK45532                                         8.4e-05    271
2.A.123.1000.1000-XP_021993101                                    8.6e-05    235
2.A.123.1000.1000-XP_022955119                                    8.6e-05    236
9.B.191.1000.1000-WP_081473414                                    8.7e-05    221
2.A.43.1000.1000-EMG49373                                         8.7e-05    301
2.A.43.1000.1000-XP_013201114                                     8.7e-05    421
2.A.123.1000.1000-ABK22750                                        8.8e-05    260
2.A.43.1000.1000-XP_021344965                                     8.9e-05    242
2.A.43.1000.1000-XP_016215559                                     8.9e-05    361
2.A.43.1000.1000-XP_012550775                                     8.9e-05    429
2.A.43.1000.1000-SAM07866                                         9.1e-05    312
2.A.123.1000.1000-XP_013450821                                    9.2e-05    248
2.A.123.1000.1000-KVI04624                                        9.2e-05    269
2.A.129.1000.1000-WP_009636340                                    9.2e-05    121
2.A.82.1000.1000-XP_002118373                                     9.2e-05    373
2.A.43.1000.1000-XP_021982381                                     9.2e-05    270
2.A.123.1000.1000-XP_020239544                                    9.3e-05    251
2.A.43.1000.1000-CEO94869                                         9.3e-05    294
2.A.52.1000.1000-WP_011755579                                     9.4e-05    347
2.A.43.1000.1000-KJB40723                                         9.4e-05    253
2.A.123.1000.1000-XP_004693849                                    9.4e-05    218
2.A.123.1000.1000-XP_022961545                                    9.4e-05    296
2.A.123.1000.1000-WP_073372359                                    9.6e-05    238
9.B.191.1000.1000-XP_554138                                       9.6e-05    222
2.A.104.1000.1000-WP_022612867                                    9.7e-05    149
2.A.129.1000.1000-WP_032304451                                    9.8e-05    119
2.A.123.1000.1000-XP_006433450                                    9.8e-05    308
2.A.43.1000.1000-XP_011129403                                     9.9e-05    285
9.B.191.1000.1000-XP_001346951                                    9.9e-05    211
2.A.129.1000.1000-WP_047729164                                     0.0001    120
2.A.43.1000.1000-EPB83622                                          0.0001    315
2.A.129.1000.1000-WP_036982339                                     0.0001    121
2.A.123.1000.1000-AQY72415                                         0.0001    250
2.A.123.1000.1000-KMZ59021                                         0.0001    232
2.A.123.1000.1000-XP_009779360                                     0.0001    233
2.A.43.1000.1000-XP_020267711                                      0.0001    408
2.A.52.1000.1000-WP_069264948                                      0.0001    348
2.A.123.1000.1000-XP_017218964                                     0.0001    297
2.A.129.1000.1000-WP_071827033                                     0.0001    117
2.A.123.1000.1000-XP_018806193                                     0.0001    277
2.A.43.1000.1000-XP_011056684                                      0.0001    383
2.A.105.1000.1000-XP_015174406                                    0.00011    106
2.A.82.1000.1000-XP_015810816                                     0.00011    326
2.A.43.1000.1000-XP_016229075                                     0.00011    280
2.A.123.1000.1000-PIA61328                                        0.00011    305
2.A.52.1000.1000-KQU07880                                         0.00011    359
2.A.129.1000.1000-WP_061717701                                    0.00011    119
2.A.82.1000.1000-ODM87598                                         0.00011    393
2.A.123.1000.1000-XP_006279858                                    0.00011    264
2.A.43.1000.1000-CDR41814                                         0.00011    265
2.A.129.1000.1000-WP_004961535                                    0.00011    120
2.A.123.1000.1000-WP_052169645                                    0.00011    247
2.A.43.1000.1000-XP_019531956                                     0.00011    406
2.A.123.1000.1000-XP_011092096                                    0.00011    295
2.A.52.1000.1000-WP_095680553                                     0.00011    379
2.A.43.1000.1000-XP_021880534                                     0.00011    322
2.A.82.1000.1000-XP_012718433                                     0.00011    322
2.A.123.1000.1000-XP_011092095                                    0.00012    239
2.A.43.1000.1000-XP_002296473                                     0.00012    259
2.A.52.1000.1000-EEP70069                                         0.00012    387
2.A.43.1000.1000-KJB40724                                         0.00012    283
2.A.43.1000.1000-XP_011335348                                     0.00012    244
2.A.129.1000.1000-WP_061325661                                    0.00012    120
2.A.52.1000.1000-WP_090573381                                     0.00012    336
2.A.43.1000.1000-OHT13950                                         0.00012    289
2.A.43.1000.1000-OON03511                                         0.00012    314
2.A.123.1000.1000-XP_017240668                                    0.00012    250
2.A.104.1000.1000-WP_092938288                                    0.00012    154
2.A.43.1000.1000-SCV01432                                         0.00012    251
2.A.43.1000.1000-XP_001525833                                     0.00012    345
2.A.43.1000.1000-KIK07944                                         0.00012    273
2.A.123.1000.1000-XP_011071246                                    0.00013    297
2.A.123.1000.1000-XP_022895961                                    0.00013    237
2.A.52.1000.1000-WP_071561232                                     0.00013    351
2.A.52.1000.1000-GAW22994                                         0.00013    387
2.A.123.1000.1000-KFK33126                                        0.00013    242
2.A.52.1000.1000-WP_028135600                                     0.00013    359
2.A.123.1000.1000-XP_018825576                                    0.00013    243
2.A.43.1000.1000-XP_018567366                                     0.00013    244
9.B.191.1000.1000-OEU20987                                        0.00013    227
2.A.123.1000.1000-WP_002881242                                    0.00013    265
2.A.43.1000.1000-XP_017774061                                     0.00013    246
2.A.123.1000.1000-XP_007155413                                    0.00013    229
2.A.129.1000.1000-WP_053389070                                    0.00013    121
2.A.52.1000.1000-PIA94293                                         0.00013    439
2.A.123.1000.1000-XP_018815947                                    0.00014    235
2.A.123.1000.1000-XP_011006813                                    0.00014    235
2.A.123.1000.1000-XP_017697409                                    0.00014    296
2.A.43.1000.1000-CRL25379                                         0.00014    296
2.A.123.1000.1000-XP_011028586                                    0.00014    237
2.A.123.1000.1000-XP_009352039                                    0.00014    238
2.A.43.1000.1000-KDQ62298                                         0.00014    277
3.E.1.1000.1000-WP_015410562                                      0.00014    258
2.A.43.1000.1000-XP_002674533                                     0.00014    418
2.A.123.1000.1000-XP_020548860                                    0.00014    279
2.A.43.1000.1000-XP_008715184                                     0.00014    280
2.A.129.1000.1000-WP_062772440                                    0.00014    119
2.A.43.1000.1000-OBZ84343                                         0.00014    261
2.A.129.1000.1000-WP_049563685                                    0.00014    120
2.A.129.1000.1000-WP_096191299                                    0.00014    120
2.A.123.1000.1000-OAP06453                                        0.00015    251
2.A.123.1000.1000-PAN16691                                        0.00015    253
9.B.191.1000.1000-WP_074989511                                    0.00015    204
2.A.52.1000.1000-WP_013680980                                     0.00015    354
2.A.123.1000.1000-XP_009786515                                    0.00015    240
2.A.123.1000.1000-WP_004593349                                    0.00016     98
2.A.82.1000.1000-XP_003971329                                     0.00016    330
2.A.123.1000.1000-WP_051449486                                    0.00016    226
2.A.52.1000.1000-ALO67127                                         0.00016    365
3.E.1.1000.1000-WP_007189876                                      0.00016    232
2.A.123.1000.1000-PHT57274                                        0.00016    234
2.A.123.1000.1000-XP_002283068                                    0.00016    234
2.A.123.1000.1000-XP_021690243                                    0.00016    273
2.A.123.1000.1000-XP_020264994                                    0.00017    235
2.A.43.1000.1000-XP_003435890                                     0.00017    376
2.A.43.1000.1000-XP_001433281                                     0.00017    274
2.A.123.1000.1000-PIN05381                                        0.00017    299
2.A.43.1000.1000-KZO93217                                         0.00017    277
2.A.129.1000.1000-WP_024550392                                    0.00017    120
2.A.43.1000.1000-XP_018016429                                     0.00017    392
2.A.43.1000.1000-CDH59460                                         0.00017    309
2.A.43.1000.1000-XP_003177442                                     0.00018    311
2.A.52.1000.1000-WP_016426031                                     0.00018    337
2.A.123.1000.1000-WP_002558007                                    0.00018    231
2.A.52.1000.1000-WP_068713744                                     0.00018    342
2.A.123.1000.1000-XP_010273402                                    0.00018    235
2.A.43.1000.1000-XP_015878980                                     0.00018    273
2.A.123.1000.1000-XP_020595974                                    0.00018    237
2.A.123.1000.1000-XP_019080342                                    0.00018    237
2.A.123.1000.1000-WP_058273273                                    0.00018    107
2.A.123.1000.1000-XP_010695602                                    0.00018    256
2.A.123.1000.1000-NP_001183633                                    0.00018    238
2.A.123.1000.1000-XP_017629611                                    0.00018    300
2.A.123.1000.1000-EPS61695                                        0.00018    239
2.A.123.1000.1000-XP_020099199                                    0.00019    258
2.A.123.1000.1000-XP_011650110                                    0.00019    259
2.A.123.1000.1000-XP_010693601                                    0.00019    241
2.A.123.1000.1000-XP_010090241                                    0.00019    244
2.A.129.1000.1000-WP_033750708                                    0.00019    121
2.A.123.1000.1000-XP_019175121                                    0.00019    245
2.A.104.1000.1000-WP_065369413                                    0.00019    153
2.A.123.1000.1000-XP_021105098                                    0.00019    230
2.A.105.1000.1000-XP_014260772                                     0.0002    106
2.A.52.1000.1000-KKY32058                                          0.0002    404
2.A.123.1000.1000-XP_012837676                                     0.0002    234
2.A.52.1000.1000-WP_011153985                                      0.0002    344
2.A.123.1000.1000-XP_021902814                                     0.0002    235
3.E.1.1000.1000-WP_049926625                                       0.0002    273
2.A.43.1000.1000-XP_010930005                                      0.0002    274
2.A.123.1000.1000-XP_021840220                                     0.0002    255
2.A.43.1000.1000-XP_009157227                                      0.0002    412
2.A.43.1000.1000-OTB07870                                          0.0002    277
2.A.123.1000.1000-KDO66230                                         0.0002    240
2.A.123.1000.1000-CDP17203                                        0.00021    242
2.A.43.1000.1000-XP_018040869                                     0.00021    283
2.A.43.1000.1000-XP_011501674                                     0.00021    244
2.A.123.1000.1000-XP_010911638                                    0.00021    246
2.A.52.1000.1000-OSS41769                                         0.00021    335
2.A.52.1000.1000-WP_014513548                                     0.00021    365
2.A.82.1000.1000-XP_005516907                                     0.00021    338
2.A.123.1000.1000-WP_051599130                                    0.00021    268
2.A.123.1000.1000-XP_009352020                                    0.00021    232
2.A.52.1000.1000-WP_090578249                                     0.00021    369
2.A.43.1000.1000-XP_018011970                                     0.00021    401
2.A.123.1000.1000-XP_004503589                                    0.00022    251
2.A.52.1000.1000-WP_052692347                                     0.00022    343
2.A.123.1000.1000-XP_015876267                                    0.00022    234
2.A.43.1000.1000-ABK23234                                         0.00022    272
2.A.82.1000.1000-XP_022165237                                     0.00022    407
2.A.43.1000.1000-KKA27385                                         0.00022    274
2.A.123.1000.1000-PIA30598                                        0.00022    237
2.A.123.1000.1000-XP_017225845                                    0.00022    239
2.A.43.1000.1000-XP_016237553                                     0.00022    354
2.A.43.1000.1000-KZV73803                                         0.00022    280
2.A.123.1000.1000-XP_012831633                                    0.00023    304
2.A.123.1000.1000-BAK08026                                        0.00023    262
2.A.52.1000.1000-WP_048161990                                     0.00023    358
2.A.105.1000.1000-XP_014666448                                    0.00023    121
2.A.129.1000.1000-WP_085007388                                    0.00023    121
2.A.123.1000.1000-WP_013645322                                    0.00023     89
2.A.123.1000.1000-XP_009382942                                    0.00023    249
2.A.43.1000.1000-EPT05086                                         0.00024    271
2.A.43.1000.1000-XP_015579519                                     0.00024    273
2.A.43.1000.1000-XP_008717730                                     0.00024    374
2.A.123.1000.1000-KMZ64299                                        0.00024    236
2.A.123.1000.1000-XP_010260494                                    0.00024    255
2.A.123.1000.1000-XP_002511127                                    0.00024    277
2.A.123.1000.1000-WP_036464852                                    0.00024    239
9.A.14.1000.1000-XP_004476044                                     0.00024    351
2.A.43.1000.1000-XP_013243732                                     0.00024    352
2.A.52.1000.1000-WP_070072993                                     0.00024    352
2.A.82.1000.1000-XP_012710793                                     0.00025    328
2.A.43.1000.1000-KZP31494                                         0.00025    281
2.A.129.1000.1000-WP_099062342                                    0.00025    121
2.A.129.1000.1000-KFA82657                                        0.00025    121
2.A.43.1000.1000-CEQ39613                                         0.00025    306
2.A.43.1000.1000-KIM30059                                         0.00025    306
2.A.43.1000.1000-EKG13989                                         0.00025    284
2.A.123.1000.1000-XP_010519561                                    0.00025    245
2.A.43.1000.1000-XP_015606927                                     0.00025    245
2.A.82.1000.1000-KOX79330                                         0.00025    364
2.A.52.1000.1000-OOQ83293                                         0.00026    469
2.A.123.1000.1000-XP_021637172                                    0.00026    249
2.A.43.1000.1000-PAA55229                                         0.00026    339
2.A.123.1000.1000-WP_039981847                                    0.00026     97
2.A.52.1000.1000-OLM04384                                         0.00026    400
2.A.123.1000.1000-XP_006811661                                    0.00026    217
2.A.123.1000.1000-OMO98104                                        0.00026    252
2.A.82.1000.1000-XP_002431296                                     0.00026    442
2.A.123.1000.1000-XP_003572455                                    0.00027    299
2.A.123.1000.1000-XP_020164786                                    0.00027    299
3.E.1.1000.1000-XP_013949009                                      0.00027    299
2.A.43.1000.1000-XP_018326908                                     0.00027    241
2.A.123.1000.1000-XP_006407046                                    0.00027    242
2.A.123.1000.1000-XP_019196393                                    0.00027    244
2.A.123.1000.1000-BBA22219                                        0.00028    228
2.A.123.1000.1000-AKA50165                                        0.00028    231
2.A.123.1000.1000-AFK45294                                        0.00028    269
2.A.43.1000.1000-CDO51828                                         0.00028    270
2.A.43.1000.1000-KDQ11101                                         0.00029    272
2.A.123.1000.1000-XP_008321350                                    0.00029    219
2.A.129.1000.1000-WP_020078352                                    0.00029    119
2.A.43.1000.1000-GAQ88486                                         0.00029    375
2.A.43.1000.1000-KZT11911                                         0.00029    275
9.B.191.1000.1000-XP_002680919                                    0.00029    221
2.A.129.1000.1000-WP_040070566                                    0.00029    126
2.A.129.1000.1000-WP_018122476                                    0.00029    114
2.A.129.1000.1000-WP_094111336                                    0.00029    120
3.E.1.1000.1000-WP_080508572                                       0.0003    260
2.A.52.1000.1000-OLT20560                                          0.0003    354
2.A.43.1000.1000-XP_008078770                                      0.0003    281
2.A.123.1000.1000-XP_002516944                                     0.0003    244
2.A.43.1000.1000-XP_018393989                                      0.0003    245
2.A.123.1000.1000-XP_019423218                                    0.00031    248
2.A.123.1000.1000-XP_020152018                                    0.00031    233
2.A.82.1000.1000-XP_016386646                                     0.00031    437
2.A.43.1000.1000-XP_022319379                                     0.00031    404
2.A.43.1000.1000-XP_010660827                                     0.00032    274
2.A.43.1000.1000-XP_017254845                                     0.00032    274
2.A.43.1000.1000-XP_013758392                                     0.00032    375
2.A.123.1000.1000-XP_001373842                                    0.00032    221
2.A.43.1000.1000-XP_020106390                                     0.00032    275
2.A.123.1000.1000-XP_021616315                                    0.00032    238
2.A.129.1000.1000-WP_031519259                                    0.00032    120
2.A.82.1000.1000-XP_019942886                                     0.00032    379
2.A.43.1000.1000-XP_018713875                                     0.00032    279
2.A.123.1000.1000-XP_010064812                                    0.00032    259
2.A.123.1000.1000-XP_018815934                                    0.00032    259
2.A.123.1000.1000-KCW69900                                        0.00032    241
2.A.52.1000.1000-WP_035165885                                     0.00032    326
2.A.43.1000.1000-CDP25300                                         0.00032    280
2.A.52.1000.1000-WP_011941468                                     0.00033    331
2.A.52.1000.1000-EPZ42146                                         0.00033    333
2.A.43.1000.1000-NP_001040213                                     0.00033    247
2.A.43.1000.1000-PIB02204                                         0.00034    289
2.A.43.1000.1000-XP_020820443                                     0.00034    366
2.A.52.1000.1000-WP_014184827                                     0.00034    339
2.A.123.1000.1000-XP_004308007                                    0.00034    251
2.A.123.1000.1000-PIA44349                                        0.00034    234
2.A.43.1000.1000-XP_019037787                                     0.00034    272
2.A.52.1000.1000-XP_005774881                                     0.00035    374
2.A.52.1000.1000-WP_082837753                                     0.00035    346
2.A.129.1000.1000-WP_052899661                                    0.00035    120
2.A.123.1000.1000-XP_010999465                                    0.00035    240
2.A.82.1000.1000-XP_015248058                                     0.00035    325
2.A.123.1000.1000-XP_020580674                                    0.00035    259
2.A.104.1000.1000-WP_092426871                                    0.00036    152
9.B.191.1000.1000-XP_013019723                                    0.00036    212
2.A.119.1000.1000-WP_016400464                                    0.00036    306
2.A.43.1000.1000-XP_010684791                                     0.00037    286
2.A.129.1000.1000-WP_081005903                                    0.00037    124
2.A.43.1000.1000-XP_011452516                                     0.00037    338
2.A.104.1000.1000-E6WMH4                                          0.00037    167
2.A.52.1000.1000-WP_004899131                                     0.00037    341
2.A.129.1000.1000-WP_021241438                                    0.00038    119
2.A.123.1000.1000-XP_017251789                                    0.00038    235
2.A.123.1000.1000-XP_017218067                                    0.00038    235
2.A.123.1000.1000-PIA41365                                        0.00038    236
2.A.123.1000.1000-XP_006479044                                    0.00038    255
2.A.43.1000.1000-PIN17819                                         0.00038    275
2.A.123.1000.1000-XP_004498378                                    0.00039    242
2.A.123.1000.1000-XP_002888545                                    0.00039    261
2.A.43.1000.1000-KIV83092                                         0.00039    282
2.A.104.1000.1000-WP_008232991                                     0.0004    146
2.A.43.1000.1000-AGO12607                                          0.0004    247
2.A.52.1000.1000-WP_014126982                                      0.0004    362
2.A.129.1000.1000-WP_013202910                                     0.0004    124
2.A.52.1000.1000-WP_091322172                                      0.0004    363
2.A.43.1000.1000-XP_002983681                                      0.0004    427
2.A.43.1000.1000-XP_003411937                                     0.00041    202
2.A.123.1000.1000-XP_021984044                                    0.00041    234
2.A.129.1000.1000-ORM64645                                        0.00041    119
9.B.191.1000.1000-WP_064666736                                    0.00041    204
2.A.123.1000.1000-XP_021819999                                    0.00041    235
2.A.123.1000.1000-PIA50804                                        0.00041    273
2.A.129.1000.1000-WP_036970110                                    0.00042    120
2.A.129.1000.1000-WP_052900079                                    0.00042    120
2.A.43.1000.1000-KRX06106                                         0.00042    274
2.A.123.1000.1000-XP_007035630                                    0.00042    237
2.A.52.1000.1000-WP_078027354                                     0.00042    347
2.A.43.1000.1000-EJT97269                                         0.00042    278
2.A.123.1000.1000-XP_021723658                                    0.00043    242
2.A.52.1000.1000-WP_085470902                                     0.00043    353
2.A.43.1000.1000-XP_002942003                                     0.00043    303
2.A.43.1000.1000-XP_016587494                                     0.00043    329
2.A.82.1000.1000-XP_005472191                                     0.00043    283
9.B.191.1000.1000-GAX27498                                        0.00043    228
2.A.123.1000.1000-XP_021976193                                    0.00044    309
9.B.191.1000.1000-CEM27211                                        0.00044    216
2.A.52.1000.1000-XP_016212018                                     0.00044    428
2.A.82.1000.1000-XP_018020153                                     0.00044    465
2.A.52.1000.1000-WP_093181763                                     0.00044    365
2.A.43.1000.1000-XP_019458854                                     0.00045    270
2.A.43.1000.1000-ORY04902                                         0.00045    294
2.A.43.1000.1000-KIJ54580                                         0.00046    275
2.A.123.1000.1000-XP_013450815                                    0.00046    240
2.A.43.1000.1000-KRX09131                                         0.00047    279
2.A.129.1000.1000-WP_008304654                                    0.00047    122
2.A.123.1000.1000-XP_021898843                                    0.00047    302
2.A.43.1000.1000-KFH62617                                         0.00047    303
2.A.123.1000.1000-XP_004968893                                    0.00047    243
2.A.52.1000.1000-WP_051277846                                     0.00047    356
2.A.123.1000.1000-ABK26262                                        0.00047    228
2.A.123.1000.1000-WP_013100673                                    0.00048     90
2.A.123.1000.1000-AMQ35577                                        0.00048    246
2.A.123.1000.1000-EOY13537                                        0.00048    287
2.A.123.1000.1000-XP_002267886                                    0.00048    249
2.A.123.1000.1000-XP_010921715                                    0.00049    253
2.A.123.1000.1000-XP_004619330                                    0.00049    220
2.A.123.1000.1000-KMS94990                                         0.0005    237
2.A.52.1000.1000-WP_096738761                                      0.0005    344
2.A.123.1000.1000-XP_008438271                                     0.0005    238
2.A.123.1000.1000-OEL29744                                         0.0005    276
2.A.43.1000.1000-XP_013771676                                     0.00051    240
2.A.82.1000.1000-XP_017571844                                     0.00051    324
2.A.123.1000.1000-XP_017239845                                    0.00052    229
2.A.129.1000.1000-WP_045360548                                    0.00052    118
2.A.123.1000.1000-XP_019442579                                    0.00052    247
2.A.82.1000.1000-XP_006627941                                     0.00052    333
2.A.52.1000.1000-GAM35691                                         0.00053    499
2.A.123.1000.1000-XP_006852648                                    0.00053    267
2.A.52.1000.1000-WP_048099096                                     0.00053    363
2.A.43.1000.1000-XP_001835708                                     0.00053    269
2.A.123.1000.1000-XP_002513584                                    0.00053    251
2.A.123.1000.1000-XP_006299003                                    0.00054    234
2.A.129.1000.1000-WP_008316320                                    0.00054    114
2.A.123.1000.1000-XP_006345190                                    0.00054    236
2.A.43.1000.1000-XP_013932923                                     0.00055    257
2.A.43.1000.1000-XP_018297628                                     0.00056    300
2.A.123.1000.1000-XP_010060764                                    0.00056    241
2.A.43.1000.1000-XP_003648837                                     0.00056    279
2.A.43.1000.1000-ELU12384                                         0.00056    242
2.A.52.1000.1000-WP_095339355                                     0.00056    326
2.A.43.1000.1000-XP_005057829                                     0.00056    304
2.A.105.1000.1000-XP_017765830                                    0.00057    118
2.A.123.1000.1000-XP_019412400                                    0.00058    217
2.A.123.1000.1000-XP_012090788                                    0.00058    289
2.A.123.1000.1000-XP_006298433                                    0.00058    233
2.A.123.1000.1000-XP_002269234                                    0.00058    233
2.A.43.1000.1000-ODQ63551                                         0.00059    270
2.A.43.1000.1000-PGH16057                                         0.00059    291
2.A.43.1000.1000-KFK33075                                         0.00059    271
2.A.43.1000.1000-EJY85651                                         0.00059    273
2.A.123.1000.1000-OAY86054                                         0.0006    274
2.A.123.1000.1000-XP_020269246                                     0.0006    239
2.A.82.1000.1000-KPP74591                                          0.0006    376
2.A.123.1000.1000-XP_021760946                                    0.00061    260
2.A.43.1000.1000-XP_003837943                                     0.00062    282
2.A.119.1000.1000-CCZ59989                                        0.00062    282
2.A.123.1000.1000-XP_002318986                                    0.00062    244
9.B.191.1000.1000-WP_076922333                                    0.00064    204
2.A.105.1000.1000-XP_013079364                                    0.00064    120
2.A.52.1000.1000-XP_022485584                                     0.00064    465
2.A.123.1000.1000-XP_009415483                                    0.00064    252
2.A.123.1000.1000-WP_051616987                                    0.00066    258
2.A.129.1000.1000-WP_001576268                                    0.00066    129
2.A.43.1000.1000-XP_004304695                                     0.00067    280
2.A.123.1000.1000-XP_010521381                                    0.00067    262
2.A.123.1000.1000-XP_010025255                                    0.00068    283
2.A.43.1000.1000-XP_010248792                                     0.00068    284
2.A.43.1000.1000-EJT97601                                         0.00069    287
2.A.123.1000.1000-XP_002531929                                    0.00069    249
2.A.123.1000.1000-XP_021655971                                    0.00069    249
2.A.123.1000.1000-OAE28759                                        0.00069    250
2.A.129.1000.1000-WP_085007242                                     0.0007    120
2.A.129.1000.1000-PAV05788                                         0.0007    120
2.A.123.1000.1000-XP_018813147                                     0.0007    235
2.A.123.1000.1000-KYP50543                                        0.00071    273
2.A.123.1000.1000-PAN31024                                        0.00071    254
2.A.43.1000.1000-XP_009064937                                     0.00071    317
2.A.43.1000.1000-XP_960653                                        0.00072    297
2.A.123.1000.1000-XP_006476341                                    0.00072    258
3.E.1.1000.1000-WP_076430091                                      0.00074    244
2.A.123.1000.1000-KDO49284                                        0.00074    229
2.A.43.1000.1000-XP_001540940                                     0.00074    306
2.A.129.1000.1000-WP_077927367                                    0.00076    114
3.E.1.1000.1000-WP_092633412                                      0.00076    234
2.A.123.1000.1000-XP_017234459                                    0.00077    235
2.A.52.1000.1000-OQO13535                                         0.00077    432
2.A.52.1000.1000-CDM27076                                         0.00078    471
2.A.123.1000.1000-CDP14575                                        0.00078    238
2.A.43.1000.1000-XP_020146799                                     0.00078    275
2.A.43.1000.1000-CCA67647                                         0.00078    297
2.A.43.1000.1000-XP_011098798                                     0.00078    276
2.A.43.1000.1000-OIW03002                                         0.00079    278
2.A.43.1000.1000-XP_006680939                                      0.0008    324
2.A.52.1000.1000-WP_058230781                                     0.00082    334
9.B.191.1000.1000-WP_045987867                                    0.00083    204
2.A.43.1000.1000-XP_007380297                                     0.00084    291
2.A.82.1000.1000-XP_015921420                                     0.00084    429
2.A.43.1000.1000-XP_020245733                                     0.00085    273
2.A.43.1000.1000-PIN17820                                         0.00085    274
2.A.123.1000.1000-XP_022022397                                    0.00087    279
2.A.123.1000.1000-XP_021677988                                    0.00088    244
2.A.43.1000.1000-XP_020240897                                     0.00088    381
2.A.43.1000.1000-KFB42342                                         0.00089    355
2.A.43.1000.1000-XP_013381904                                     0.00089    330
2.A.43.1000.1000-XP_019161306                                      0.0009    266
2.A.129.1000.1000-WP_014070771                                     0.0009    120
2.A.123.1000.1000-XP_020251453                                     0.0009    267
2.A.123.1000.1000-XP_004309713                                     0.0009    288
2.A.43.1000.1000-XP_001031651                                     0.00091    270
2.A.52.1000.1000-WP_079909474                                     0.00092    340
2.A.123.1000.1000-OZC09058                                        0.00092    316
2.A.129.1000.1000-WP_072932833                                    0.00092    122
2.A.123.1000.1000-CDP14988                                        0.00093    275
2.A.123.1000.1000-PHT98973                                        0.00094    240
2.A.123.1000.1000-AHG94617                                        0.00094    241
2.A.105.1000.1000-XP_011496521                                    0.00094    107
2.A.123.1000.1000-XP_022028448                                    0.00095    242
2.A.123.1000.1000-XP_010040793                                    0.00095    243
2.A.123.1000.1000-XP_016163382                                    0.00096    262
2.A.52.1000.1000-WP_063492741                                     0.00096    353
2.A.52.1000.1000-KXL45973                                         0.00098    359
2.A.123.1000.1000-XP_006422124                                    0.00098    249
2.A.43.1000.1000-OXB40502                                         0.00098    249
2.A.43.1000.1000-XP_022133955                                     0.00099    269
2.A.123.1000.1000-XP_017323677                                    0.00099    219

********************************************************************************


********************************************************************************
SECTION II: MOTIF DIAGRAMS
********************************************************************************
	- The ordering and spacing of all non-overlapping motif occurrences
	  are shown for each high-scoring sequence listed in Section I.
	- A motif occurrence is defined as a position in the sequence whose
	  match to the motif has SEQUENCE p-value less than 0.001.
	- The SEQUENCE p-value of a match is the probability of
	  some random subsequence in a set of n,
	  where n is the sequence length minus the motif width plus 1,
	  scoring at least as well as the observed match.
	- For each sequence, all motif occurrences are shown unless there
	  are overlaps.  In that case, a motif occurrence is shown only if its
	  p-value is less than the product of the p-values of the other
	  (lower-numbered) motif occurrences that it overlaps.
	- The table also shows the E-value of each sequence.
	- Spacers and motif occurences are indicated by
	   o -d-    `d' residues separate the end of the preceding motif 
		    occurrence and the start of the following motif occurrence
	   o [n]  occurrence of motif `n' with p-value less than 0.001.
********************************************************************************

SEQUENCE NAME                      E-VALUE   MOTIF DIAGRAM
-------------                      --------  -------------
9.B.191.1000.1000-XP_012800521      1.7e-16  2-[1]-160
9.B.191.1000.1000-CEF60075            4e-16  2-[1]-161
9.B.191.1000.1000-GAU89168          5.6e-16  2-[1]-160
9.B.191.1000.1000-XP_015375912      8.1e-15  2-[1]-160
9.B.191.1000.1000-XP_020480610      1.8e-14  2-[1]-163
9.B.191.1000.1000-KRX85671          3.1e-14  10-[1]-160
9.B.191.1000.1000-NP_509703         4.1e-14  2-[1]-161
9.B.191.1000.1000-BAT73595          4.8e-14  30-[1]-163
9.B.191.1000.1000-XP_021951192      5.5e-14  2-[1]-160
9.B.191.1000.1000-XP_010366977      6.9e-14  2-[1]-170
9.B.191.1000.1000-NP_001011046      7.6e-14  2-[1]-160
9.B.191.1000.1000-XP_019723990      8.8e-14  2-[1]-160
2.A.123.1000.1000-WP_072013326      9.3e-14  3-[1]-39
9.B.191.1000.1000-CDI97532            1e-13  2-[1]-160
9.B.191.1000.1000-PDM83968            1e-13  2-[1]-161
3.E.3.1000.1000-EDK72530            1.1e-13  127-[1]-22-[1]-4
2.A.43.1000.1000-CRG85333           1.3e-13  26-[1]-152-[1]-42
9.B.191.1000.1000-XP_015759857      1.3e-13  2-[1]-178
9.B.191.1000.1000-XP_012048732      1.7e-13  2-[1]-161
9.B.191.1000.1000-XP_021375012      1.8e-13  2-[1]-171
3.E.3.1000.1000-KGM15768            1.8e-13  206-[1]-4
3.E.3.1000.1000-OGY84021            1.8e-13  77-[1]-81-[1]-5
9.B.191.1000.1000-EYC00460          1.9e-13  27-[1]-164
9.B.191.1000.1000-XP_020574646        2e-13  2-[1]-67-[1]-46
9.B.191.1000.1000-XP_003110952        2e-13  2-[1]-166
2.A.43.1000.1000-KJK63648           2.4e-13  26-[1]-150-[1]-46
9.B.191.1000.1000-OZJ02618          2.6e-13  2-[1]-160
9.B.191.1000.1000-ELU09888          2.6e-13  2-[1]-160
3.E.3.1000.1000-AHB42135            2.8e-13  127-[1]-22-[1]-4
3.E.3.1000.1000-KXK09919            2.8e-13  70-[1]-9-[1]-23-[1]-5
9.B.191.1000.1000-OTF77748            3e-13  2-[1]-187
3.E.3.1000.1000-KKP65948            3.3e-13  67-[1]-81-[1]-5
9.B.191.1000.1000-XP_009009959      4.1e-13  2-[1]-161
9.B.191.1000.1000-XP_020378344      4.8e-13  2-[1]-162
3.E.3.1000.1000-OGO67411            5.5e-13  211-[1]-5
9.B.191.1000.1000-XP_003647835      5.8e-13  3-[1]-166
9.B.191.1000.1000-XP_004998731      6.5e-13  4-[1]-160
2.A.123.1000.1000-WP_032524752      7.1e-13  4-[1]-36
9.B.191.1000.1000-XP_014157913      7.4e-13  2-[1]-159
9.B.191.1000.1000-XP_009267257      7.6e-13  2-[1]-163
3.E.3.1000.1000-WP_024286383        8.4e-13  206-[1]-4
9.B.191.1000.1000-XP_019194920      8.9e-13  2-[1]-67-[1]-46
3.E.3.1000.1000-OGN88050            9.5e-13  68-[1]-82-[1]-5
2.A.123.1000.1000-WP_046020003      9.7e-13  6-[1]-29
9.B.191.1000.1000-ORX88009            1e-12  2-[1]-159
9.B.191.1000.1000-XP_004346433        1e-12  2-[1]-160
9.B.191.1000.1000-XP_018741803        1e-12  2-[1]-161
9.B.191.1000.1000-PIA42086            1e-12  2-[1]-67-[1]-46
9.B.191.1000.1000-XP_014255515        1e-12  2-[1]-165
3.E.3.1000.1000-KYC45092            1.1e-12  201-[1]-4
9.B.191.1000.1000-OBZ84335          1.2e-12  2-[1]-65-[1]-45
9.B.191.1000.1000-AAP05983          1.2e-12  2-[1]-160
9.B.191.1000.1000-KNE55336          1.4e-12  2-[1]-160
9.B.191.1000.1000-XP_019852613      1.6e-12  2-[1]-160
3.E.3.1000.1000-KRO52314            1.7e-12  198-[1]-4
3.E.3.1000.1000-OYX43190            1.7e-12  128-[1]-22-[1]-4
3.E.3.1000.1000-KKP69087            1.8e-12  131-[1]-23-[1]-5
3.E.3.1000.1000-PIS42893            1.8e-12  80-[1]-81-[1]-5
9.B.191.1000.1000-XP_018212162      1.8e-12  3-[1]-159
9.B.191.1000.1000-CUA67029          1.8e-12  2-[1]-161
9.B.191.1000.1000-ODV91825          2.1e-12  2-[1]-160
9.B.191.1000.1000-KIY69822          2.1e-12  2-[1]-160
9.B.191.1000.1000-XP_002132358      2.1e-12  2-[1]-160
9.B.191.1000.1000-XP_002110025      2.4e-12  2-[1]-160
3.E.3.1000.1000-PKN82605            2.6e-12  69-[1]-79-[1]-5
3.E.3.1000.1000-KKQ35177            2.7e-12  69-[1]-82-[1]-5
3.E.3.1000.1000-WP_041341838        2.8e-12  79-[1]-82-[1]-6
9.B.191.1000.1000-XP_005707827        3e-12  2-[1]-15-[1]-102
9.B.191.1000.1000-ORE03967          3.3e-12  2-[1]-162
9.B.191.1000.1000-KZV68760          3.4e-12  2-[1]-164
9.B.191.1000.1000-XP_003030693      3.8e-12  2-[1]-160
9.B.191.1000.1000-KDQ20199          3.8e-12  2-[1]-162
3.E.3.1000.1000-AGQ19700            3.9e-12  220-[1]-5
3.E.3.1000.1000-WP_077342575        4.1e-12  200-[1]-5
3.E.3.1000.1000-WP_028642804        4.1e-12  201-[1]-4
9.B.191.1000.1000-CDZ96649          4.4e-12  2-[1]-162
3.E.3.1000.1000-PKQ26235              5e-12  111-[1]-21-[1]-4
9.B.191.1000.1000-XP_004339953      5.1e-12  2-[1]-161
2.A.52.1000.1000-WP_068171873       5.1e-12  40-[1]-255
3.E.3.1000.1000-PKO11746            5.2e-12  217-[1]-6
3.E.3.1000.1000-WP_068108470        5.9e-12  215-[1]-4
9.B.191.1000.1000-XP_018594193      5.9e-12  2-[1]-163
3.E.3.1000.1000-WP_062132350        6.3e-12  198-[1]-4
3.E.3.1000.1000-KYK23052            6.4e-12  133-[1]-18-[1]-5
9.B.191.1000.1000-SCV68355          6.8e-12  2-[1]-161
9.B.191.1000.1000-XP_007212040      6.9e-12  2-[1]-163
2.A.123.1000.1000-WP_011132807      6.9e-12  7-[1]-33
3.E.3.1000.1000-WP_091195218        7.5e-12  204-[1]-4
2.A.123.1000.1000-XP_011079737      8.4e-12  14-[1]-71-[1]-98
9.B.191.1000.1000-KXZ54946          9.2e-12  3-[1]-67-[1]-46
9.B.191.1000.1000-XP_006830238      1.1e-11  2-[1]-163
9.B.191.1000.1000-ABG21839          1.1e-11  2-[1]-167
9.B.191.1000.1000-EOY10055          1.1e-11  2-[1]-195
9.B.191.1000.1000-XP_020528910      1.1e-11  2-[1]-67-[1]-54
3.E.3.1000.1000-AVZ43932            1.1e-11  201-[1]-5
2.A.43.1000.1000-XP_022582007       1.2e-11  28-[1]-152-[1]-48
2.A.43.1000.1000-ORY06565           1.2e-11  12-[1]-126-[1]-58
2.A.43.1000.1000-OJZ84062           1.3e-11  23-[1]-153-[1]-46
9.B.191.1000.1000-KIM30479          1.4e-11  2-[1]-161
9.B.191.1000.1000-ABK22024          1.4e-11  2-[1]-67-[1]-46
9.B.191.1000.1000-XP_020695979      1.4e-11  2-[1]-30-[1]-46
3.E.3.1000.1000-OUV01533            1.5e-11  198-[1]-4
2.A.43.1000.1000-KKA29950           1.6e-11  23-[1]-159-[1]-50
2.A.123.1000.1000-XP_020593133      1.6e-11  16-[1]-72-[1]-77
9.B.191.1000.1000-PAV24269          1.6e-11  2-[1]-161
3.E.3.1000.1000-AHG04535            1.6e-11  212-[1]-6
9.B.191.1000.1000-XP_018284956      1.6e-11  2-[1]-163
9.B.191.1000.1000-XP_004700722      1.7e-11  2-[1]-147
2.A.43.1000.1000-XP_007778016       1.7e-11  21-[1]-148-[1]-47
3.E.3.1000.1000-WP_058438211        1.7e-11  70-[1]-82-[1]-5
3.E.3.1000.1000-PKL12280            1.8e-11  76-[1]-80-[1]-5
3.E.3.1000.1000-OFW56536            1.8e-11  210-[1]-4
9.B.191.1000.1000-EPT00421          1.8e-11  2-[1]-160
3.E.3.1000.1000-AKM82384            1.9e-11  195-[1]-4
3.E.3.1000.1000-WP_095686455          2e-11  68-[1]-81-[1]-4
2.A.43.1000.1000-XP_001212112         2e-11  26-[1]-153-[1]-42
2.A.43.1000.1000-OQE25064             2e-11  26-[1]-153-[1]-47
9.B.191.1000.1000-XP_005845363      2.1e-11  2-[1]-67-[1]-46
9.B.191.1000.1000-OHS95770          2.2e-11  9-[1]-99-[1]-10
3.E.3.1000.1000-WP_085558630        2.4e-11  76-[1]-80-[1]-5
9.B.191.1000.1000-KII95569          2.4e-11  2-[1]-160
9.B.191.1000.1000-XP_021761948      2.5e-11  3-[1]-67-[1]-46
9.B.191.1000.1000-KYR00939          2.5e-11  2-[1]-169
3.E.3.1000.1000-WP_019483732        2.6e-11  221-[1]-8
3.E.3.1000.1000-WP_095544266        2.7e-11  72-[1]-9-[1]-21-[1]-4
9.B.191.1000.1000-XP_012895632      2.7e-11  31-[1]-175
2.A.43.1000.1000-XP_018004014       2.7e-11  30-[1]-113-[1]-48
3.E.3.1000.1000-WP_055792026        2.7e-11  208-[1]-4
2.A.123.1000.1000-XP_018811841      2.7e-11  14-[1]-231
3.E.3.1000.1000-PIS41810            2.8e-11  78-[1]-81-[1]-5
9.B.191.1000.1000-XP_018277204      2.8e-11  2-[1]-161
3.E.3.1000.1000-WP_095670794          3e-11  199-[1]-5
2.A.52.1000.1000-KRE65834             3e-11  58-[1]-255
2.A.123.1000.1000-WP_085122482      3.1e-11  5-[1]-29
9.B.191.1000.1000-XP_013243716      3.2e-11  3-[1]-159
9.B.191.1000.1000-ORX83195          3.2e-11  2-[1]-161
9.B.191.1000.1000-ODV85363          3.2e-11  2-[1]-161
2.A.123.1000.1000-XP_004490502      3.3e-11  12-[1]-71-[1]-87
9.B.191.1000.1000-CBY42611          3.3e-11  2-[1]-165
2.A.43.1000.1000-OJD13269           3.3e-11  21-[1]-177-[1]-49
2.A.43.1000.1000-XP_020118932       3.5e-11  28-[1]-151-[1]-43
3.E.3.1000.1000-KYK29909            3.6e-11  77-[1]-82-[1]-5
3.E.3.1000.1000-OFW53763            3.6e-11  81-[1]-79-[1]-4
9.B.191.1000.1000-XP_022654639      3.6e-11  2-[1]-160
3.E.3.1000.1000-WP_013491075        3.7e-11  211-[1]-4
2.A.105.1000.1000-XP_017795425      3.7e-11  39-[1]-32
9.B.191.1000.1000-XP_011276106      3.7e-11  3-[1]-160
9.B.191.1000.1000-XP_002441426      3.7e-11  2-[1]-163
9.B.191.1000.1000-XP_011401253      3.7e-11  2-[1]-67-[1]-46
9.B.191.1000.1000-XP_005836491        4e-11  2-[1]-79-[1]-46
2.A.123.1000.1000-OVA17429          4.2e-11  19-[1]-72-[1]-75
9.B.191.1000.1000-CCJ31249          4.5e-11  2-[1]-130
2.A.43.1000.1000-XP_007291048       4.7e-11  24-[1]-157-[1]-47
2.A.123.1000.1000-XP_016193638      4.7e-11  16-[1]-227
2.A.123.1000.1000-XP_020587104      4.8e-11  16-[1]-71-[1]-75
9.B.191.1000.1000-PAA49014          4.8e-11  2-[1]-160
2.A.104.1000.1000-PJC87700          5.1e-11  44-[1]-56
3.E.3.1000.1000-PWB53954            5.3e-11  126-[1]-23-[1]-5
2.A.43.1000.1000-OBT63756           5.3e-11  24-[1]-150-[1]-46
9.B.191.1000.1000-XP_008234580      5.6e-11  2-[1]-67-[1]-46
2.A.43.1000.1000-ONH67445           5.6e-11  22-[1]-129-[1]-50
9.B.191.1000.1000-EJU04627          5.7e-11  5-[1]-162
9.B.191.1000.1000-XP_014529280      5.7e-11  18-[1]-175
2.A.123.1000.1000-XP_010556111      5.8e-11  15-[1]-72-[1]-120
9.B.191.1000.1000-CUS24779          5.8e-11  3-[1]-167
2.A.43.1000.1000-XP_008711263       5.9e-11  27-[1]-177-[1]-48
2.A.123.1000.1000-KFK25541          6.4e-11  15-[1]-71-[1]-113
9.B.191.1000.1000-XP_002507665      6.4e-11  2-[1]-67-[1]-46
2.A.43.1000.1000-PHH54211           6.9e-11  23-[1]-146-[1]-50
9.B.191.1000.1000-XP_013758786      7.1e-11  2-[1]-180
3.E.3.1000.1000-WP_007077105        7.2e-11  209-[1]-4
3.E.3.1000.1000-WP_066462306        8.1e-11  203-[1]-4
2.A.123.1000.1000-XP_020572198      8.2e-11  12-[1]-73-[1]-48
9.B.191.1000.1000-XP_020437557      8.4e-11  2-[1]-68-[1]-45
2.A.43.1000.1000-KFH46509           8.8e-11  25-[1]-137-[1]-47
9.B.191.1000.1000-XP_007785176      8.8e-11  6-[1]-293
9.B.191.1000.1000-ODV93445          9.6e-11  2-[1]-162
2.A.43.1000.1000-KOS19939           9.8e-11  24-[1]-131-[1]-48
2.A.123.1000.1000-XP_009539821      9.9e-11  6-[1]-69
3.E.3.1000.1000-KKP92562              1e-10  67-[1]-81-[1]-5
3.E.3.1000.1000-ACV12037            1.1e-10  202-[1]-6
9.B.191.1000.1000-XP_020078238      1.1e-10  2-[1]-160
9.B.191.1000.1000-KMZ63021          1.1e-10  3-[1]-67-[1]-46
9.B.191.1000.1000-XP_016611339      1.1e-10  2-[1]-168
3.E.3.1000.1000-AAB85442            1.2e-10  224-[1]-5
2.A.43.1000.1000-GAD96798           1.2e-10  26-[1]-142-[1]-47
2.A.43.1000.1000-CZR63553           1.2e-10  24-[1]-149-[1]-46
2.A.43.1000.1000-CEN61600           1.2e-10  16-[1]-159-[1]-46
2.A.123.1000.1000-XP_011627469      1.3e-10  15-[1]-71-[1]-83
2.A.123.1000.1000-OAY75472          1.4e-10  15-[1]-71-[1]-96
2.A.123.1000.1000-XP_003524088      1.4e-10  15-[1]-218
9.B.191.1000.1000-PAA51134          1.4e-10  21-[1]-160
9.B.191.1000.1000-XP_003307390      1.4e-10  2-[1]-161
2.A.123.1000.1000-XP_010929602      1.4e-10  15-[1]-71-[1]-109
9.B.191.1000.1000-ORX68980          1.4e-10  2-[1]-141
9.B.191.1000.1000-XP_009264744      1.4e-10  9-[1]-74-[1]-55
9.B.191.1000.1000-XP_002960081      1.4e-10  2-[1]-67-[1]-46
2.A.43.1000.1000-OXV08805           1.5e-10  27-[1]-160-[1]-49
2.A.105.1000.1000-XP_018324012      1.5e-10  34-[1]-42
2.A.43.1000.1000-PHH84468           1.5e-10  21-[1]-145-[1]-46
3.E.3.1000.1000-PHX76379            1.6e-10  68-[1]-81-[1]-4
2.A.43.1000.1000-XP_016215021       1.6e-10  20-[1]-151-[1]-47
9.B.191.1000.1000-KII70980          1.6e-10  2-[1]-156
2.A.43.1000.1000-SMR57905           1.6e-10  14-[1]-162-[1]-47
2.A.43.1000.1000-XP_020072219       1.6e-10  16-[1]-125-[1]-50
2.A.123.1000.1000-XP_020706043      1.8e-10  12-[1]-73-[1]-75
9.B.191.1000.1000-XP_018229602      1.9e-10  2-[1]-160
2.A.123.1000.1000-XP_020686358      1.9e-10  17-[1]-71-[1]-78
9.B.191.1000.1000-CBY23225          1.9e-10  2-[1]-166
3.E.3.1000.1000-PJE65612              2e-10  220-[1]-4
2.A.123.1000.1000-XP_009405955        2e-10  16-[1]-6-[1]-11-[1]-92
2.A.43.1000.1000-XP_007929437         2e-10  14-[1]-148-[1]-46
2.A.43.1000.1000-OCK81926             2e-10  21-[1]-148-[1]-46
3.E.3.1000.1000-KYK38367            2.1e-10  76-[1]-77-[1]-5
9.B.191.1000.1000-PDM64997          2.1e-10  2-[1]-161
2.A.43.1000.1000-KXS96581           2.2e-10  14-[1]-170-[1]-47
2.A.123.1000.1000-SCY50068          2.2e-10  5-[1]-29
9.B.191.1000.1000-XP_022978755      2.2e-10  29-[1]-163
2.A.43.1000.1000-XP_019037476       2.3e-10  23-[1]-133-[1]-53
2.A.123.1000.1000-XP_021892792      2.3e-10  15-[1]-72-[1]-91
2.A.123.1000.1000-XP_019447521      2.3e-10  15-[1]-71-[1]-94
2.A.43.1000.1000-XP_016220249       2.3e-10  33-[1]-174-[1]-50
9.B.191.1000.1000-XP_019024312      2.4e-10  2-[1]-160
3.E.3.1000.1000-OFW59565            2.5e-10  78-[1]-82-[1]-4
9.B.191.1000.1000-BAB01889          2.5e-10  2-[1]-69-[1]-46
2.A.123.1000.1000-XP_010243612      2.5e-10  15-[1]-71-[1]-84
9.B.191.1000.1000-XP_022627511      2.5e-10  3-[1]-166
2.A.43.1000.1000-XP_013942591       2.5e-10  24-[1]-134-[1]-45
2.A.123.1000.1000-XP_019441035      2.7e-10  15-[1]-218
2.A.43.1000.1000-CZT48506           2.7e-10  24-[1]-148-[1]-46
2.A.43.1000.1000-OTB20410           2.7e-10  17-[1]-147-[1]-93
3.E.3.1000.1000-WP_091850381        2.7e-10  71-[1]-8-[1]-24-[1]-4
2.A.123.1000.1000-XP_010250599      2.7e-10  15-[1]-71-[1]-101
2.A.43.1000.1000-EME38094           2.8e-10  14-[1]-168-[1]-46
2.A.43.1000.1000-ANZ74065           2.8e-10  18-[1]-151-[1]-59
2.A.43.1000.1000-XP_006684069       2.8e-10  15-[1]-120-[1]-59
3.E.3.1000.1000-KQP66848            2.8e-10  211-[1]-4
2.A.43.1000.1000-OUM55067             3e-10  40-[1]-162-[1]-50
2.A.123.1000.1000-XP_020209456      3.1e-10  11-[1]-197
9.B.191.1000.1000-PAA62160          3.2e-10  2-[1]-160
2.A.43.1000.1000-XP_002554908       3.2e-10  13-[1]-106-[1]-76
2.A.105.1000.1000-KHJ76030          3.4e-10  41-[1]-39
9.B.191.1000.1000-KFH43056          3.5e-10  3-[1]-301
2.A.43.1000.1000-XP_006960814       3.5e-10  6-[1]-122-[1]-56
2.A.43.1000.1000-OMP83428           3.5e-10  25-[1]-147-[1]-46
2.A.123.1000.1000-XP_022148943      3.5e-10  15-[1]-37-[1]-106
9.B.191.1000.1000-XP_020543522      3.6e-10  3-[1]-159
9.B.191.1000.1000-CDO52387          3.6e-10  2-[1]-162
3.E.3.1000.1000-SFJ20156            3.7e-10  210-[1]-4
2.A.123.1000.1000-XP_021846237      3.8e-10  17-[1]-72-[1]-115
9.B.191.1000.1000-PAV59546          3.9e-10  2-[1]-8-[1]-57
2.A.43.1000.1000-XP_016757874       3.9e-10  14-[1]-187-[1]-45
2.A.52.1000.1000-KUO02949             4e-10  67-[1]-284
9.B.191.1000.1000-XP_019016414      4.1e-10  3-[1]-159
9.B.191.1000.1000-XP_005538467      4.1e-10  2-[1]-161
9.B.191.1000.1000-PIA14283          4.1e-10  2-[1]-161
2.A.52.1000.1000-BAX92544           4.2e-10  60-[1]-265
2.A.123.1000.1000-XP_015070906      4.3e-10  13-[1]-71-[1]-118
2.A.43.1000.1000-XP_018037862       4.5e-10  20-[1]-150-[1]-46
2.A.43.1000.1000-XP_010790569       4.6e-10  206-[1]-61
2.A.43.1000.1000-XP_002547975       4.6e-10  16-[1]-167-[1]-73
3.E.3.1000.1000-OGO40443            4.6e-10  73-[1]-77-[1]-6
3.E.3.1000.1000-WP_034216984        4.6e-10  204-[1]-4
9.B.191.1000.1000-KXJ91449          4.7e-10  7-[1]-305
2.A.43.1000.1000-XP_009651409       4.7e-10  25-[1]-119-[1]-48
9.B.191.1000.1000-ABK25895          4.8e-10  2-[1]-67-[1]-46
3.E.3.1000.1000-WP_069697629        4.9e-10  60-[1]-9-[1]-21-[1]-4
9.B.191.1000.1000-XP_003264658      5.1e-10  2-[1]-152
2.A.43.1000.1000-OSS51968           5.1e-10  25-[1]-141-[1]-47
3.E.3.1000.1000-WP_056675910        5.1e-10  198-[1]-4
9.B.191.1000.1000-OAA32002          5.1e-10  5-[1]-296
2.A.43.1000.1000-XP_457460          5.3e-10  16-[1]-141-[1]-63
3.E.3.1000.1000-OKY78024            5.4e-10  183-[1]-4
3.E.3.1000.1000-PKK94278            5.5e-10  79-[1]-82-[1]-5
2.A.123.1000.1000-XP_006399805      5.6e-10  15-[1]-72-[1]-114
2.A.43.1000.1000-XP_003007814       5.6e-10  25-[1]-166-[1]-48
2.A.123.1000.1000-XP_021594233      5.6e-10  12-[1]-183
2.A.123.1000.1000-XP_006438820      5.7e-10  15-[1]-240
2.A.123.1000.1000-XP_004310113      5.7e-10  16-[1]-239
3.E.3.1000.1000-WP_008711520        5.7e-10  220-[1]-4
2.A.52.1000.1000-OJY01005           5.8e-10  42-[1]-258
2.A.43.1000.1000-XP_020468299       5.9e-10  205-[1]-59
2.A.43.1000.1000-XP_017266695       5.9e-10  54-[1]-99-[1]-64
3.E.3.1000.1000-WP_096381885        6.3e-10  78-[1]-81-[1]-8
2.A.43.1000.1000-CCE85754           6.3e-10  41-[1]-131-[1]-62
9.B.191.1000.1000-SCU81006          6.4e-10  3-[1]-167
2.A.43.1000.1000-XP_021900402       6.4e-10  34-[1]-184-[1]-61
2.A.43.1000.1000-CDP07574           6.5e-10  37-[1]-185-[1]-60
2.A.43.1000.1000-OBW67632           6.5e-10  15-[1]-149-[1]-44
2.A.43.1000.1000-APA10769           6.7e-10  19-[1]-147-[1]-47
2.A.52.1000.1000-WP_051828556       6.7e-10  60-[1]-283
2.A.52.1000.1000-SEF63913           6.7e-10  45-[1]-259
2.A.123.1000.1000-XP_021989802      6.8e-10  15-[1]-71-[1]-100
2.A.43.1000.1000-XP_007758747       6.8e-10  26-[1]-182-[1]-50
2.A.43.1000.1000-EYE99443           6.9e-10  26-[1]-150-[1]-47
9.B.191.1000.1000-OAF71735          6.9e-10  2-[1]-160
2.A.43.1000.1000-XP_018071747         7e-10  17-[1]-156-[1]-91
9.B.191.1000.1000-CAC40612            7e-10  2-[1]-67-[1]-46
2.A.43.1000.1000-XP_009217994       7.1e-10  17-[1]-192-[1]-105
2.A.43.1000.1000-XP_716611          7.1e-10  18-[1]-144-[1]-69
9.B.191.1000.1000-XP_008076224      7.3e-10  2-[1]-168
2.A.43.1000.1000-XP_018291921       7.6e-10  14-[1]-98-[1]-41
2.A.52.1000.1000-WP_058492368       7.7e-10  45-[1]-260
2.A.123.1000.1000-XP_010682692      7.8e-10  13-[1]-73-[1]-72
2.A.43.1000.1000-XP_002848823       7.8e-10  15-[1]-179-[1]-65
9.B.191.1000.1000-OUM61281          7.9e-10  2-[1]-160
9.B.191.1000.1000-PAV81248          7.9e-10  2-[1]-8-[1]-103
2.A.123.1000.1000-XP_004235340      8.1e-10  10-[1]-71-[1]-114
2.A.43.1000.1000-XP_018687692       8.1e-10  28-[1]-190-[1]-53
2.A.52.1000.1000-WP_065132745       8.1e-10  59-[1]-262
9.B.191.1000.1000-XP_645168         8.2e-10  2-[1]-166
2.A.123.1000.1000-OEL15065          8.3e-10  19-[1]-71-[1]-114
2.A.43.1000.1000-XP_002850337       8.6e-10  18-[1]-147-[1]-48
2.A.123.1000.1000-XP_006347635      8.8e-10  12-[1]-71-[1]-103
9.B.191.1000.1000-KIO30052            9e-10  2-[1]-160
2.A.123.1000.1000-KZV41910          9.1e-10  14-[1]-71-[1]-107
9.B.191.1000.1000-XP_001646675      9.3e-10  3-[1]-166
2.A.123.1000.1000-OMO54172          9.5e-10  15-[1]-71-[1]-119
2.A.123.1000.1000-XP_016196866      9.6e-10  13-[1]-211
2.A.52.1000.1000-WP_039650184       9.6e-10  69-[1]-264
2.A.43.1000.1000-XP_013255911       9.6e-10  28-[1]-166-[1]-49
2.A.43.1000.1000-SGZ57315           9.8e-10  16-[1]-130-[1]-65
2.A.43.1000.1000-XP_009156116       9.9e-10  29-[1]-170-[1]-51
2.A.43.1000.1000-XP_016642845         1e-09  21-[1]-156-[1]-39
2.A.43.1000.1000-XP_007681987         1e-09  15-[1]-151-[1]-52
9.B.191.1000.1000-ORZ38092            1e-09  2-[1]-160
9.B.191.1000.1000-KHJ33881            1e-09  2-[1]-161
2.A.43.1000.1000-CDO54268             1e-09  18-[1]-145-[1]-63
9.B.191.1000.1000-OIW23995            1e-09  7-[1]-308
2.A.43.1000.1000-CZT22948             1e-09  14-[1]-165-[1]-48
2.A.43.1000.1000-OAA61681             1e-09  35-[1]-214-[1]-63
2.A.123.1000.1000-PAN42722            1e-09  15-[1]-71-[1]-110
3.E.3.1000.1000-WP_035877387        1.1e-09  209-[1]-8
9.B.191.1000.1000-XP_446165         1.1e-09  2-[1]-166
2.A.123.1000.1000-EEF47417          1.1e-09  15-[1]-71-[1]-86
2.A.43.1000.1000-KFO20372           1.1e-09  65-[1]-189
3.E.3.1000.1000-ADZ09652            1.1e-09  89-[1]-82-[1]-5
9.B.191.1000.1000-OAF70035          1.1e-09  2-[1]-152
2.A.123.1000.1000-XP_015865837      1.1e-09  12-[1]-71-[1]-100
9.B.191.1000.1000-KKY39120          1.1e-09  5-[1]-298
9.B.191.1000.1000-KKY28423          1.2e-09  2-[1]-161
2.A.123.1000.1000-XP_004501816      1.2e-09  13-[1]-199
9.B.191.1000.1000-ORY91216          1.2e-09  2-[1]-162
2.A.43.1000.1000-SLM40917           1.2e-09  24-[1]-156-[1]-49
9.B.191.1000.1000-XP_502490         1.2e-09  2-[1]-165
2.A.43.1000.1000-EQB56640           1.2e-09  34-[1]-153-[1]-48
2.A.123.1000.1000-XP_017408129      1.2e-09  15-[1]-72-[1]-83
2.A.43.1000.1000-CEJ82820           1.2e-09  26-[1]-132-[1]-47
2.A.43.1000.1000-XP_001907900       1.2e-09  17-[1]-168-[1]-99
2.A.123.1000.1000-XP_020163943      1.3e-09  16-[1]-103-[1]-91
2.A.52.1000.1000-WP_070403083       1.3e-09  40-[1]-259
2.A.123.1000.1000-XP_020253515      1.3e-09  15-[1]-71-[1]-95
2.A.43.1000.1000-EQB57115           1.3e-09  17-[1]-147-[1]-86
2.A.123.1000.1000-PIN02046          1.3e-09  13-[1]-70-[1]-99
2.A.43.1000.1000-XP_011619770       1.3e-09  119-[1]-37-[1]-61
2.A.43.1000.1000-XP_017334304       1.3e-09  155-[1]-192
3.E.3.1000.1000-ERH08596            1.3e-09  201-[1]-9
2.A.43.1000.1000-OBZ87402           1.3e-09  35-[1]-140-[1]-48
9.B.191.1000.1000-ODM18925          1.4e-09  4-[1]-275
2.A.123.1000.1000-XP_014499238      1.4e-09  13-[1]-72-[1]-92
2.A.123.1000.1000-EMS46194          1.4e-09  16-[1]-279
9.B.191.1000.1000-EPY28862          1.4e-09  3-[1]-174
2.A.43.1000.1000-ODM19930           1.4e-09  16-[1]-169-[1]-64
2.A.123.1000.1000-XP_006844581      1.5e-09  15-[1]-71-[1]-96
2.A.123.1000.1000-XP_006647263      1.5e-09  16-[1]-253
2.A.123.1000.1000-ONM56234          1.5e-09  17-[1]-71-[1]-101
2.A.123.1000.1000-XP_020107294      1.5e-09  15-[1]-71-[1]-79
2.A.43.1000.1000-ODQ66834           1.6e-09  17-[1]-125-[1]-55
2.A.43.1000.1000-XP_018711062       1.6e-09  16-[1]-124-[1]-61
2.A.43.1000.1000-XP_013272190       1.6e-09  25-[1]-165-[1]-49
2.A.123.1000.1000-XP_008235079      1.6e-09  14-[1]-71-[1]-90
2.A.123.1000.1000-XP_002270131      1.6e-09  14-[1]-72-[1]-90
2.A.123.1000.1000-XP_010242697      1.6e-09  14-[1]-71-[1]-91
2.A.43.1000.1000-XP_018985358       1.6e-09  16-[1]-139-[1]-56
2.A.43.1000.1000-OJJ36700           1.6e-09  27-[1]-139-[1]-46
2.A.123.1000.1000-EYU46728          1.7e-09  11-[1]-71-[1]-101
2.A.52.1000.1000-WP_083282822       1.7e-09  73-[1]-271
2.A.52.1000.1000-WP_042403662       1.7e-09  41-[1]-262
2.A.52.1000.1000-KQP62247           1.7e-09  34-[1]-269
2.A.43.1000.1000-XP_010548371       1.7e-09  39-[1]-194-[1]-63
2.A.123.1000.1000-XP_016565701      1.7e-09  15-[1]-72-[1]-99
2.A.43.1000.1000-KMP08271           1.7e-09  19-[1]-154-[1]-46
9.B.191.1000.1000-CCE80769          1.7e-09  2-[1]-160
2.A.43.1000.1000-ODV95024           1.7e-09  16-[1]-140-[1]-66
2.A.52.1000.1000-WP_043722150       1.7e-09  54-[1]-259
9.B.191.1000.1000-SCW03724          1.8e-09  3-[1]-167
2.A.52.1000.1000-WP_007804318       1.8e-09  61-[1]-265
2.A.52.1000.1000-GAQ37357           1.8e-09  68-[1]-262
2.A.123.1000.1000-EPS64389          1.8e-09  8-[1]-71-[1]-69
2.A.52.1000.1000-SBU96676           1.8e-09  63-[1]-271
2.A.105.1000.1000-PCG77777          1.9e-09  34-[1]-39
2.A.52.1000.1000-WP_011153948       1.9e-09  45-[1]-256
2.A.123.1000.1000-XP_007159993      1.9e-09  13-[1]-72-[1]-73
2.A.52.1000.1000-WP_092137345       1.9e-09  49-[1]-3-[1]-204
2.A.52.1000.1000-WP_042375003       1.9e-09  41-[1]-265
2.A.43.1000.1000-XP_003956264       1.9e-09  16-[1]-143-[1]-61
2.A.43.1000.1000-KPM38790           1.9e-09  24-[1]-149-[1]-47
9.B.191.1000.1000-OXV06250          1.9e-09  2-[1]-161
2.A.43.1000.1000-ORY70116             2e-09  17-[1]-149-[1]-97
2.A.123.1000.1000-GAV71337            2e-09  15-[1]-229
2.A.123.1000.1000-XP_004153501        2e-09  16-[1]-71-[1]-108
9.B.191.1000.1000-SMN20861            2e-09  2-[1]-168
2.A.52.1000.1000-WP_014141658         2e-09  59-[1]-266
2.A.52.1000.1000-WP_036329612       2.1e-09  65-[1]-262
9.B.191.1000.1000-OLL24447          2.1e-09  2-[1]-196
2.A.43.1000.1000-PIA80009           2.1e-09  14-[1]-181-[1]-47
9.B.191.1000.1000-KFA60380          2.1e-09  5-[1]-292
3.E.3.1000.1000-PKQ29574            2.1e-09  69-[1]-79-[1]-5
2.A.52.1000.1000-WP_002725323       2.1e-09  42-[1]-258
2.A.43.1000.1000-CCE31303           2.1e-09  11-[1]-156-[1]-47
2.A.52.1000.1000-WP_062173325       2.1e-09  45-[1]-256
2.A.52.1000.1000-SEJ33062           2.2e-09  46-[1]-257
9.B.191.1000.1000-XP_008088864      2.2e-09  6-[1]-297
2.A.43.1000.1000-XP_007570183       2.2e-09  204-[1]-64
3.E.3.1000.1000-KPL22007            2.2e-09  204-[1]-5
9.B.191.1000.1000-KWU43643          2.2e-09  2-[1]-161
9.B.191.1000.1000-CCX32550          2.2e-09  2-[1]-163
2.A.123.1000.1000-XP_004138032      2.2e-09  13-[1]-71-[1]-108
9.B.191.1000.1000-EEU07688          2.3e-09  3-[1]-167
2.A.123.1000.1000-PAN42718          2.3e-09  15-[1]-71-[1]-114
2.A.52.1000.1000-WP_056676933       2.3e-09  66-[1]-262
3.E.3.1000.1000-PKL68722            2.3e-09  219-[1]-5
2.A.52.1000.1000-WP_007537616       2.4e-09  42-[1]-257
3.E.3.1000.1000-AKG52714            2.4e-09  200-[1]-5
9.B.191.1000.1000-XP_002494219      2.5e-09  2-[1]-8-[1]-101
2.A.123.1000.1000-XP_010550745      2.5e-09  15-[1]-222
3.E.3.1000.1000-OPL13096            2.5e-09  75-[1]-80-[1]-5
2.A.123.1000.1000-XP_020097867      2.5e-09  12-[1]-73-[1]-50
9.B.191.1000.1000-OKO90827          2.6e-09  4-[1]-274
9.B.191.1000.1000-OCK95554          2.6e-09  2-[1]-166
2.A.43.1000.1000-OZJ05371           2.6e-09  26-[1]-140-[1]-32
3.E.3.1000.1000-EYR62506            2.6e-09  215-[1]-5
2.A.123.1000.1000-XP_008459891      2.7e-09  15-[1]-212
2.A.52.1000.1000-WP_029181048       2.7e-09  69-[1]-267
2.A.52.1000.1000-WP_015793782       2.7e-09  71-[1]-267
3.E.3.1000.1000-OFW66129            2.8e-09  72-[1]-7-[1]-21-[1]-4
2.A.43.1000.1000-XP_007806287       2.8e-09  14-[1]-192-[1]-48
2.A.52.1000.1000-WP_034093160       2.8e-09  41-[1]-264
9.B.191.1000.1000-XP_002614983      2.8e-09  2-[1]-160
2.A.123.1000.1000-PJD99169          2.8e-09  3-[1]-38
2.A.43.1000.1000-XP_016608459       2.8e-09  13-[1]-198
2.A.43.1000.1000-XP_014175048       2.9e-09  17-[1]-194-[1]-92
2.A.52.1000.1000-WP_051823273       2.9e-09  41-[1]-274
2.A.43.1000.1000-OJJ33069           2.9e-09  12-[1]-187-[1]-67
2.A.123.1000.1000-XP_022777053      2.9e-09  15-[1]-233
2.A.52.1000.1000-OBH08543           2.9e-09  60-[1]-260
2.A.123.1000.1000-XP_020699529        3e-09  16-[1]-72-[1]-83
2.A.123.1000.1000-ONK56139            3e-09  15-[1]-71-[1]-87
2.A.123.1000.1000-CAN71371            3e-09  15-[1]-71-[1]-87
3.E.3.1000.1000-ELZ08314            3.1e-09  223-[1]-6
2.A.43.1000.1000-XP_015824016       3.1e-09  198-[1]-64
2.A.123.1000.1000-OVA04358          3.1e-09  13-[1]-72-[1]-96
2.A.43.1000.1000-XP_007836616       3.1e-09  17-[1]-148-[1]-48
2.A.52.1000.1000-WP_088967747       3.1e-09  45-[1]-256
3.E.3.1000.1000-PWL20116            3.2e-09  70-[1]-82-[1]-4
2.A.52.1000.1000-WP_015459806       3.2e-09  37-[1]-265
2.A.43.1000.1000-ORY09397           3.2e-09  22-[1]-150-[1]-46
2.A.43.1000.1000-XP_018165558       3.2e-09  16-[1]-131-[1]-71
2.A.123.1000.1000-XP_022885477      3.2e-09  13-[1]-70-[1]-105
2.A.43.1000.1000-SCW02269           3.2e-09  13-[1]-110-[1]-66
2.A.123.1000.1000-XP_004297512      3.3e-09  12-[1]-71-[1]-109
2.A.52.1000.1000-WP_052489640       3.3e-09  43-[1]-270
2.A.43.1000.1000-XP_020047680       3.3e-09  17-[1]-136-[1]-74
2.A.123.1000.1000-PHT53516          3.3e-09  13-[1]-71-[1]-114
2.A.123.1000.1000-XP_012081801      3.3e-09  12-[1]-74-[1]-57
2.A.123.1000.1000-XP_015891628      3.4e-09  14-[1]-71-[1]-86
2.A.123.1000.1000-XP_019150809      3.4e-09  12-[1]-73-[1]-60
2.A.43.1000.1000-OIW31396           3.4e-09  24-[1]-161-[1]-53
2.A.52.1000.1000-ALO99295           3.4e-09  62-[1]-266
2.A.43.1000.1000-SCU80746           3.5e-09  13-[1]-147-[1]-47
9.B.191.1000.1000-CBN77049          3.5e-09  2-[1]-174
2.A.123.1000.1000-XP_022960350      3.5e-09  15-[1]-71-[1]-91
2.A.123.1000.1000-XP_019189385      3.5e-09  8-[1]-72-[1]-98
2.A.43.1000.1000-KXX76442           3.5e-09  17-[1]-179-[1]-90
2.A.52.1000.1000-WP_085937794       3.5e-09  38-[1]-259
9.B.191.1000.1000-XP_016218952      3.5e-09  4-[1]-293
2.A.123.1000.1000-WP_017852883      3.6e-09  5-[1]-41
2.A.52.1000.1000-WP_091977830       3.6e-09  44-[1]-260
2.A.123.1000.1000-XP_002264875      3.7e-09  16-[1]-71-[1]-102
2.A.123.1000.1000-XP_019190699      3.7e-09  14-[1]-71-[1]-104
2.A.123.1000.1000-XP_020585392      3.7e-09  12-[1]-73-[1]-51
2.A.52.1000.1000-WP_033173883       3.8e-09  57-[1]-261
3.E.3.1000.1000-OFE15313            3.8e-09  81-[1]-81-[1]-6
9.B.191.1000.1000-CCW68741          3.8e-09  2-[1]-168
2.A.52.1000.1000-WP_079063520       3.9e-09  62-[1]-266
2.A.123.1000.1000-XP_009765830        4e-09  14-[1]-72-[1]-92
2.A.43.1000.1000-SCW01547             4e-09  13-[1]-145-[1]-51
9.B.191.1000.1000-XP_016227369        4e-09  4-[1]-292
3.E.3.1000.1000-OHE44474              4e-09  200-[1]-4
2.A.52.1000.1000-SFJ66253             4e-09  61-[1]-278
2.A.52.1000.1000-WP_022975441         4e-09  42-[1]-258
2.A.43.1000.1000-OCL03867             4e-09  21-[1]-149-[1]-45
2.A.123.1000.1000-XP_021657156        4e-09  14-[1]-71-[1]-71
2.A.43.1000.1000-XP_007161921       4.1e-09  36-[1]-212-[1]-44
2.A.123.1000.1000-XP_010249453      4.2e-09  15-[1]-71-[1]-106
2.A.123.1000.1000-XP_010503515      4.2e-09  15-[1]-71-[1]-108
9.B.191.1000.1000-OSX69267          4.2e-09  2-[1]-166
3.E.3.1000.1000-SOC58301            4.2e-09  81-[1]-81-[1]-4
2.A.43.1000.1000-XP_015192709       4.3e-09  189-[1]-58
2.A.123.1000.1000-XP_018716054      4.3e-09  23-[1]-71-[1]-105
2.A.105.1000.1000-XP_018567962      4.3e-09  34-[1]-38
9.B.191.1000.1000-PAA48076          4.3e-09  12-[1]-160
2.A.123.1000.1000-PIA62042          4.3e-09  12-[1]-183
2.A.123.1000.1000-XP_002453892      4.4e-09  16-[1]-103-[1]-117
2.A.52.1000.1000-WP_067902046       4.4e-09  65-[1]-261
2.A.52.1000.1000-WP_035804995       4.5e-09  67-[1]-265
2.A.43.1000.1000-XP_003720880       4.5e-09  29-[1]-162-[1]-53
2.A.43.1000.1000-XP_011025699       4.5e-09  34-[1]-187-[1]-63
2.A.123.1000.1000-XP_020267943      4.5e-09  15-[1]-70-[1]-69
9.B.191.1000.1000-PJF20144          4.6e-09  9-[1]-173
2.A.52.1000.1000-WP_068157830       4.6e-09  62-[1]-2-[1]-228
9.B.191.1000.1000-XP_002419898      4.6e-09  2-[1]-11-[1]-99
2.A.123.1000.1000-XP_004247459      4.6e-09  14-[1]-72-[1]-100
9.B.191.1000.1000-CDH59088          4.7e-09  4-[1]-162
2.A.123.1000.1000-XP_018838999      4.8e-09  15-[1]-229
2.A.43.1000.1000-PGH09415           4.8e-09  17-[1]-197-[1]-93
2.A.43.1000.1000-OJJ08065           4.8e-09  16-[1]-193-[1]-57
2.A.123.1000.1000-XP_010112742      4.8e-09  14-[1]-73-[1]-80
9.B.191.1000.1000-XP_022465266      4.8e-09  3-[1]-166
2.A.43.1000.1000-CEN60172           4.8e-09  16-[1]-187-[1]-64
9.B.191.1000.1000-EHA28630          4.9e-09  2-[1]-116
3.E.3.1000.1000-WP_086637496        4.9e-09  216-[1]-5
9.B.191.1000.1000-EDP53958            5e-09  4-[1]-283
9.B.191.1000.1000-PAV85691            5e-09  2-[1]-173
2.A.43.1000.1000-PHZ13268             5e-09  30-[1]-97-[1]-49
2.A.52.1000.1000-PIG61731             5e-09  61-[1]-269
3.E.3.1000.1000-OGD62307            5.1e-09  197-[1]-4
2.A.43.1000.1000-XP_002548178       5.1e-09  13-[1]-160-[1]-72
2.A.43.1000.1000-XP_007874147       5.1e-09  17-[1]-12-[1]-28-[1]-47
3.E.3.1000.1000-KRO35246            5.2e-09  70-[1]-9-[1]-23-[1]-4
2.A.43.1000.1000-NP_986152          5.2e-09  13-[1]-144-[1]-58
9.B.191.1000.1000-XP_001272914      5.2e-09  5-[1]-261
2.A.52.1000.1000-WP_074757818       5.2e-09  45-[1]-257
2.A.52.1000.1000-WP_073629118       5.2e-09  42-[1]-260
2.A.123.1000.1000-XP_015937923      5.2e-09  13-[1]-71-[1]-101
2.A.43.1000.1000-PCG94319           5.2e-09  16-[1]-179-[1]-58
2.A.52.1000.1000-WP_049715259       5.3e-09  41-[1]-267
2.A.123.1000.1000-ANC68268          5.3e-09  11-[1]-71-[1]-80
2.A.43.1000.1000-XP_018191237       5.4e-09  21-[1]-153-[1]-49
2.A.43.1000.1000-ODV85860           5.4e-09  35-[1]-142-[1]-48
2.A.52.1000.1000-WP_051845160       5.5e-09  57-[1]-261
2.A.52.1000.1000-WP_081293523       5.5e-09  60-[1]-260
2.A.52.1000.1000-SEK25940           5.6e-09  51-[1]-270
2.A.43.1000.1000-XP_019017978       5.6e-09  16-[1]-147-[1]-38
2.A.52.1000.1000-WP_068064503       5.6e-09  58-[1]-265
2.A.123.1000.1000-XP_003530901      5.6e-09  13-[1]-71-[1]-88
2.A.43.1000.1000-XP_013023287       5.6e-09  19-[1]-109-[1]-44
2.A.43.1000.1000-ORE20981           5.6e-09  8-[1]-92-[1]-46
2.A.52.1000.1000-OHU94731           5.6e-09  62-[1]-262
2.A.43.1000.1000-CDH10557           5.7e-09  15-[1]-139-[1]-50
2.A.43.1000.1000-XP_022071586       5.7e-09  191-[1]-64
2.A.105.1000.1000-XP_017770857      5.7e-09  34-[1]-32
2.A.43.1000.1000-XP_447583          5.8e-09  16-[1]-141-[1]-52
9.B.191.1000.1000-PHH81953          5.8e-09  5-[1]-289
3.E.3.1000.1000-PMP68593            5.9e-09  201-[1]-5
2.A.52.1000.1000-WP_036051448       5.9e-09  45-[1]-256
2.A.52.1000.1000-OBI17429           5.9e-09  41-[1]-260
2.A.104.1000.1000-WP_038176845      5.9e-09  44-[1]-55
2.A.52.1000.1000-WP_020420245         6e-09  45-[1]-260
2.A.123.1000.1000-XP_009421186        6e-09  15-[1]-71-[1]-102
9.B.191.1000.1000-XP_017987424      6.2e-09  3-[1]-166
2.A.43.1000.1000-XP_011119825       6.2e-09  37-[1]-197-[1]-76
2.A.43.1000.1000-XP_018145332       6.3e-09  24-[1]-160-[1]-47
2.A.43.1000.1000-OCK82117           6.3e-09  17-[1]-187-[1]-68
2.A.52.1000.1000-SDD41693           6.4e-09  58-[1]-266
2.A.43.1000.1000-OAD01180           6.5e-09  16-[1]-105-[1]-55
2.A.52.1000.1000-WP_073899067       6.5e-09  68-[1]-261
9.B.191.1000.1000-XP_965314         6.5e-09  10-[1]-320
2.A.105.1000.1000-XP_014606592      6.5e-09  34-[1]-41
2.A.43.1000.1000-XP_020064343       6.5e-09  16-[1]-130-[1]-62
9.B.191.1000.1000-KKF96513          6.6e-09  4-[1]-175
2.A.104.1000.1000-WP_023932902      6.6e-09  45-[1]-52
2.A.52.1000.1000-WP_013580408       6.6e-09  40-[1]-256
2.A.123.1000.1000-KZV28745          6.6e-09  9-[1]-71-[1]-101
2.A.123.1000.1000-XP_021643679      6.6e-09  13-[1]-71-[1]-98
2.A.52.1000.1000-WP_017984788       6.7e-09  43-[1]-257
9.B.191.1000.1000-XP_020065735      6.7e-09  2-[1]-11-[1]-99
2.A.52.1000.1000-WP_007406736       6.7e-09  41-[1]-262
9.B.191.1000.1000-XP_022579351      6.8e-09  2-[1]-161
2.A.43.1000.1000-OTB02902           6.8e-09  22-[1]-147-[1]-51
2.A.123.1000.1000-AHB08882          6.9e-09  13-[1]-71-[1]-139
9.B.191.1000.1000-OBA27518            7e-09  3-[1]-166
9.B.191.1000.1000-XP_009040119        7e-09  2-[1]-168
3.E.3.1000.1000-WP_012243319        7.1e-09  85-[1]-80-[1]-4
2.A.123.1000.1000-XP_020685538      7.2e-09  12-[1]-71-[1]-118
2.A.52.1000.1000-SDI80482           7.4e-09  66-[1]-267
3.E.3.1000.1000-PIS40427            7.5e-09  68-[1]-81-[1]-5
9.B.191.1000.1000-OBS19934          7.5e-09  5-[1]-292
2.A.123.1000.1000-XP_006578712      7.5e-09  13-[1]-72-[1]-97
2.A.43.1000.1000-CAK40444           7.6e-09  16-[1]-132-[1]-67
2.A.43.1000.1000-OBZ86336           7.6e-09  9-[1]-130-[1]-46
2.A.52.1000.1000-WP_027824393       7.6e-09  45-[1]-257
2.A.43.1000.1000-CZT02145           7.6e-09  17-[1]-152-[1]-84
9.B.191.1000.1000-XP_018190034      7.7e-09  5-[1]-300
9.B.191.1000.1000-XP_001587076      7.7e-09  5-[1]-300
9.B.191.1000.1000-GAP84386          7.7e-09  4-[1]-301
2.A.123.1000.1000-XP_009403777      7.7e-09  15-[1]-71-[1]-102
2.A.43.1000.1000-XP_018182937       7.7e-09  25-[1]-149-[1]-46
2.A.43.1000.1000-XP_018296213       7.8e-09  8-[1]-136-[1]-46
3.E.3.1000.1000-PKK95674            7.8e-09  77-[1]-82-[1]-4
2.A.123.1000.1000-XP_021604714      7.9e-09  14-[1]-71-[1]-80
2.A.43.1000.1000-XP_012671143       7.9e-09  220-[1]-58
2.A.43.1000.1000-OAA48604           7.9e-09  24-[1]-195-[1]-46
2.A.52.1000.1000-WP_051970666       7.9e-09  59-[1]-256
2.A.123.1000.1000-CDP03543          7.9e-09  14-[1]-71-[1]-82
2.A.123.1000.1000-XP_021984190        8e-09  13-[1]-71-[1]-115
2.A.52.1000.1000-OLE27912           8.1e-09  59-[1]-263
2.A.123.1000.1000-OAY83986          8.1e-09  15-[1]-71-[1]-116
9.B.191.1000.1000-XP_006695800      8.3e-09  4-[1]-325
2.A.43.1000.1000-GAW17317           8.3e-09  9-[1]-218
2.A.43.1000.1000-CEP12938           8.3e-09  41-[1]-151-[1]-50
2.A.123.1000.1000-XP_002274582      8.4e-09  12-[1]-73-[1]-69
3.E.3.1000.1000-WP_098502765        8.4e-09  71-[1]-8-[1]-21-[1]-4
2.A.43.1000.1000-EDK37649           8.5e-09  16-[1]-134-[1]-63
3.E.3.1000.1000-WP_019299204        8.6e-09  74-[1]-80-[1]-4
9.B.191.1000.1000-GAC74401          8.7e-09  2-[1]-185
9.B.191.1000.1000-EJY81375          8.8e-09  2-[1]-164
2.A.43.1000.1000-XP_008853838       8.8e-09  128-[1]-222
9.B.191.1000.1000-XP_005710771      8.9e-09  2-[1]-166
9.B.191.1000.1000-OAJ25751          9.1e-09  2-[1]-170
2.A.43.1000.1000-XP_009856011       9.3e-09  16-[1]-173-[1]-48
9.B.191.1000.1000-XP_018174245      9.3e-09  5-[1]-282
2.A.52.1000.1000-WP_006332998       9.3e-09  61-[1]-264
2.A.43.1000.1000-GAA26236           9.4e-09  15-[1]-148-[1]-45
9.B.191.1000.1000-KPM42977          9.5e-09  5-[1]-289
2.A.52.1000.1000-WP_014942604       9.5e-09  64-[1]-269
2.A.43.1000.1000-OJJ69309           9.6e-09  16-[1]-202-[1]-67
2.A.123.1000.1000-XP_017642196      9.6e-09  15-[1]-248
2.A.123.1000.1000-XP_021301501      9.6e-09  15-[1]-71-[1]-128
2.A.105.1000.1000-KZS04804          9.7e-09  35-[1]-34
2.A.52.1000.1000-WP_064310116       9.7e-09  44-[1]-256
2.A.43.1000.1000-KXJ94035           9.7e-09  14-[1]-150-[1]-52
2.A.52.1000.1000-WP_062085770       9.8e-09  45-[1]-259
9.B.191.1000.1000-XP_963612         9.9e-09  4-[1]-161
9.B.191.1000.1000-EPB82942          9.9e-09  3-[1]-162
3.E.3.1000.1000-WP_108033294        9.9e-09  207-[1]-4
2.A.52.1000.1000-WP_094333408       9.9e-09  45-[1]-261
2.A.123.1000.1000-XP_010107266      9.9e-09  12-[1]-73-[1]-77
2.A.123.1000.1000-XP_020247885        1e-08  15-[1]-71-[1]-80
2.A.105.1000.1000-BAN20998            1e-08  34-[1]-39
2.A.43.1000.1000-OCK97150             1e-08  17-[1]-181-[1]-70
2.A.123.1000.1000-XP_011081454        1e-08  13-[1]-73-[1]-62
2.A.123.1000.1000-XP_017641172      1.1e-08  12-[1]-214
2.A.43.1000.1000-EPZ34742           1.1e-08  9-[1]-192
2.A.52.1000.1000-WP_009739973       1.1e-08  63-[1]-268
2.A.43.1000.1000-XP_004070273       1.1e-08  198-[1]-61
2.A.43.1000.1000-XP_004512003       1.1e-08  34-[1]-186-[1]-62
2.A.52.1000.1000-WP_026439931       1.1e-08  40-[1]-259
9.B.191.1000.1000-XP_002173624      1.1e-08  2-[1]-160
2.A.43.1000.1000-XP_003659993       1.1e-08  23-[1]-218-[1]-48
2.A.52.1000.1000-WP_092139889       1.1e-08  42-[1]-259
2.A.43.1000.1000-OWO99967           1.1e-08  17-[1]-151-[1]-84
2.A.123.1000.1000-WP_014406757      1.1e-08  5-[1]-29
9.B.191.1000.1000-XP_020049053      1.1e-08  2-[1]-162
9.B.191.1000.1000-OHS95281          1.1e-08  4-[1]-161
2.A.105.1000.1000-KZC05213          1.1e-08  39-[1]-32
2.A.123.1000.1000-XP_010678288      1.1e-08  13-[1]-71-[1]-140
2.A.43.1000.1000-XP_007294825       1.2e-08  17-[1]-161-[1]-88
2.A.43.1000.1000-XP_001216624       1.2e-08  16-[1]-187-[1]-71
2.A.52.1000.1000-WP_080909091       1.2e-08  59-[1]-272
2.A.43.1000.1000-XP_018293310       1.2e-08  10-[1]-136-[1]-33
2.A.43.1000.1000-XP_003668099       1.2e-08  15-[1]-151-[1]-77
2.A.105.1000.1000-NP_001156180      1.2e-08  34-[1]-43
2.A.43.1000.1000-XP_014001217       1.2e-08  202-[1]-62
2.A.43.1000.1000-KFH41788           1.2e-08  17-[1]-143-[1]-90
2.A.43.1000.1000-XP_016222725       1.2e-08  17-[1]-172-[1]-62
9.B.191.1000.1000-ORY93223          1.2e-08  2-[1]-162
2.A.43.1000.1000-KIM99620           1.3e-08  17-[1]-158-[1]-81
2.A.123.1000.1000-XP_009391576      1.3e-08  15-[1]-70-[1]-77
2.A.52.1000.1000-WP_015897695       1.3e-08  46-[1]-262
2.A.123.1000.1000-XP_002960314      1.3e-08  9-[1]-72-[1]-58
9.B.191.1000.1000-XP_003716202      1.3e-08  6-[1]-303
2.A.123.1000.1000-XP_012078339      1.3e-08  14-[1]-71-[1]-79
2.A.123.1000.1000-EAY83053          1.3e-08  15-[1]-71-[1]-107
2.A.43.1000.1000-XP_009228113       1.3e-08  28-[1]-183-[1]-50
2.A.123.1000.1000-XP_022016466      1.3e-08  13-[1]-71-[1]-111
2.A.123.1000.1000-KHN33482          1.3e-08  12-[1]-206
2.A.52.1000.1000-WP_030588632       1.3e-08  92-[1]-268
2.A.123.1000.1000-XP_022863561      1.3e-08  14-[1]-71-[1]-38
2.A.43.1000.1000-GAV52269           1.3e-08  15-[1]-138-[1]-48
2.A.52.1000.1000-WP_085076960       1.3e-08  60-[1]-261
2.A.123.1000.1000-XP_009539823      1.3e-08  6-[1]-69
2.A.43.1000.1000-XP_001748426       1.3e-08  48-[1]-12-[1]-38-[1]-55
2.A.43.1000.1000-XP_003713677       1.3e-08  17-[1]-183-[1]-117
2.A.43.1000.1000-XP_020087635       1.3e-08  39-[1]-228-[1]-50
2.A.43.1000.1000-XP_002842106       1.4e-08  17-[1]-130-[1]-60
9.B.191.1000.1000-KHJ32820          1.4e-08  4-[1]-288
9.B.191.1000.1000-XP_013315549      1.4e-08  4-[1]-294
9.B.191.1000.1000-XP_022459056      1.4e-08  3-[1]-160
9.B.191.1000.1000-ORX89257          1.4e-08  2-[1]-161
2.A.43.1000.1000-XP_454930          1.4e-08  17-[1]-128-[1]-74
2.A.43.1000.1000-XP_022526328       1.4e-08  209-[1]-61
2.A.52.1000.1000-WP_062538943       1.4e-08  49-[1]-259
2.A.123.1000.1000-XP_020547981      1.4e-08  15-[1]-71-[1]-106
2.A.123.1000.1000-XP_017250200      1.5e-08  13-[1]-72-[1]-109
2.A.123.1000.1000-XP_012083783      1.5e-08  13-[1]-71-[1]-88
3.E.3.1000.1000-OYV60473            1.5e-08  190-[1]-8
2.A.123.1000.1000-XP_019160874      1.5e-08  13-[1]-72-[1]-119
2.A.43.1000.1000-XP_019728751       1.5e-08  197-[1]-61
2.A.123.1000.1000-XP_021593022      1.6e-08  12-[1]-71-[1]-98
9.B.191.1000.1000-XP_001483856      1.6e-08  2-[1]-160
9.B.191.1000.1000-ONH70114          1.6e-08  3-[1]-160
9.B.191.1000.1000-ODA79199          1.6e-08  6-[1]-296
2.A.123.1000.1000-XP_019175513      1.6e-08  12-[1]-72-[1]-134
2.A.52.1000.1000-WP_027820609       1.6e-08  43-[1]-260
2.A.52.1000.1000-WP_095813254       1.6e-08  45-[1]-260
2.A.52.1000.1000-WP_095530932       1.6e-08  57-[1]-288
2.A.43.1000.1000-XP_021983307       1.6e-08  47-[1]-190-[1]-61
2.A.43.1000.1000-XP_013327313       1.6e-08  17-[1]-190-[1]-91
9.B.191.1000.1000-PIS55959          1.6e-08  29-[1]-160
2.A.123.1000.1000-XP_021745670      1.6e-08  14-[1]-72-[1]-78
2.A.43.1000.1000-KXJ94284           1.6e-08  17-[1]-149-[1]-93
2.A.123.1000.1000-KMZ58111          1.6e-08  15-[1]-73-[1]-105
2.A.123.1000.1000-WP_051520263      1.6e-08  6-[1]-10-[1]-31-[1]-69
2.A.123.1000.1000-XP_022737561      1.6e-08  15-[1]-71-[1]-108
2.A.43.1000.1000-XP_003868470       1.6e-08  17-[1]-137-[1]-72
9.B.191.1000.1000-CZR55550          1.7e-08  5-[1]-308
2.A.43.1000.1000-OQO32601           1.7e-08  13-[1]-166-[1]-50
2.A.43.1000.1000-SMN19543           1.7e-08  19-[1]-134-[1]-77
2.A.52.1000.1000-WP_056350754       1.7e-08  44-[1]-273
2.A.52.1000.1000-WP_085195021       1.7e-08  60-[1]-262
2.A.52.1000.1000-WP_069417209       1.7e-08  60-[1]-262
2.A.43.1000.1000-CDH56015           1.7e-08  31-[1]-153-[1]-57
2.A.123.1000.1000-XP_022759712      1.7e-08  14-[1]-72-[1]-94
2.A.123.1000.1000-XP_020586182      1.8e-08  12-[1]-71-[1]-71
2.A.43.1000.1000-EWC47474           1.8e-08  44-[1]-217-[1]-68
9.B.191.1000.1000-XP_002840716      1.8e-08  2-[1]-161
2.A.43.1000.1000-XP_013937433       1.8e-08  17-[1]-137-[1]-64
2.A.123.1000.1000-XP_009803865      1.8e-08  14-[1]-73-[1]-101
2.A.123.1000.1000-XP_009409477      1.8e-08  12-[1]-73-[1]-77
2.A.52.1000.1000-WP_042374816       1.8e-08  41-[1]-266
9.B.191.1000.1000-NP_986344         1.8e-08  2-[1]-166
2.A.43.1000.1000-KJZ79376           1.8e-08  27-[1]-150-[1]-46
9.B.191.1000.1000-KOS42549          1.8e-08  5-[1]-268
2.A.43.1000.1000-CDH59461           1.8e-08  43-[1]-158-[1]-59
2.A.52.1000.1000-WP_051646235       1.9e-08  48-[1]-267
2.A.52.1000.1000-WP_093938544       1.9e-08  56-[1]-261
2.A.52.1000.1000-WP_037579932       1.9e-08  41-[1]-277
2.A.43.1000.1000-KKA02272           1.9e-08  16-[1]-134-[1]-51
2.A.105.1000.1000-XP_970161         1.9e-08  34-[1]-33
3.E.3.1000.1000-KON34551            1.9e-08  219-[1]-5
2.A.123.1000.1000-XP_015615538      1.9e-08  15-[1]-71-[1]-117
2.A.52.1000.1000-WP_085179079       1.9e-08  60-[1]-265
9.B.191.1000.1000-CCA19520          1.9e-08  2-[1]-68-[1]-38
2.A.43.1000.1000-CEG73521             2e-08  35-[1]-122-[1]-51
2.A.52.1000.1000-WP_079939104         2e-08  35-[1]-257
9.B.191.1000.1000-XP_001913051        2e-08  4-[1]-327
2.A.123.1000.1000-XP_008777044        2e-08  12-[1]-73-[1]-69
2.A.123.1000.1000-XP_004297511        2e-08  13-[1]-71-[1]-126
2.A.52.1000.1000-WP_051967566         2e-08  59-[1]-275
2.A.43.1000.1000-XP_006425752         2e-08  35-[1]-191-[1]-62
9.B.191.1000.1000-KDB17028            2e-08  41-[1]-297
2.A.52.1000.1000-WP_074267797         2e-08  43-[1]-259
2.A.123.1000.1000-XP_004241452        2e-08  13-[1]-71-[1]-103
9.B.191.1000.1000-GAQ79476            2e-08  2-[1]-67-[1]-46
9.B.191.1000.1000-CDP27313            2e-08  4-[1]-161
2.A.43.1000.1000-XP_018162223         2e-08  17-[1]-148-[1]-88
9.B.191.1000.1000-OQD96523          2.1e-08  2-[1]-165
2.A.43.1000.1000-CVL00152           2.1e-08  24-[1]-151-[1]-47
2.A.43.1000.1000-XP_008080074       2.1e-08  17-[1]-158-[1]-83
2.A.123.1000.1000-XP_012435734      2.1e-08  15-[1]-230
2.A.123.1000.1000-XP_017217679      2.1e-08  13-[1]-72-[1]-110
2.A.123.1000.1000-XP_010093933      2.1e-08  12-[1]-71-[1]-112
2.A.105.1000.1000-XP_022815301      2.1e-08  34-[1]-40
2.A.52.1000.1000-WP_012106518       2.1e-08  48-[1]-265
2.A.123.1000.1000-XP_013447780      2.1e-08  13-[1]-205
9.B.191.1000.1000-XP_003656811      2.1e-08  4-[1]-353
2.A.43.1000.1000-CDH54275           2.1e-08  7-[1]-146-[1]-45
2.A.43.1000.1000-NP_001013321       2.2e-08  191-[1]-61
2.A.52.1000.1000-WP_086697028       2.2e-08  60-[1]-264
9.B.191.1000.1000-PBP20786          2.2e-08  5-[1]-322
2.A.123.1000.1000-XP_010943754      2.2e-08  14-[1]-71-[1]-96
3.E.3.1000.1000-OGS42889            2.3e-08  203-[1]-3
2.A.123.1000.1000-XP_017240797      2.3e-08  17-[1]-71-[1]-125
2.A.123.1000.1000-XP_010107268      2.3e-08  13-[1]-73-[1]-71
2.A.43.1000.1000-XP_022626926       2.3e-08  13-[1]-107-[1]-65
2.A.52.1000.1000-WP_050058600       2.3e-08  45-[1]-42-[1]-164
2.A.52.1000.1000-WP_076942031       2.3e-08  45-[1]-257
2.A.43.1000.1000-XP_022492426       2.3e-08  16-[1]-198-[1]-78
2.A.43.1000.1000-XP_001907137       2.3e-08  23-[1]-177-[1]-53
2.A.123.1000.1000-XP_022737359      2.3e-08  11-[1]-75-[1]-103
3.E.3.1000.1000-WP_091633426        2.3e-08  76-[1]-81-[1]-5
2.A.52.1000.1000-WP_008325866       2.3e-08  45-[1]-261
2.A.52.1000.1000-WP_054164878       2.3e-08  47-[1]-260
2.A.52.1000.1000-WP_027007974       2.3e-08  43-[1]-264
9.B.191.1000.1000-XP_003672196      2.3e-08  2-[1]-166
9.B.191.1000.1000-OHS99935          2.3e-08  4-[1]-164
2.A.43.1000.1000-OQE19565           2.4e-08  16-[1]-131-[1]-22-[1]-81
2.A.43.1000.1000-XP_022466691       2.4e-08  15-[1]-162-[1]-48
2.A.52.1000.1000-WP_082073041       2.4e-08  43-[1]-271
2.A.43.1000.1000-ORX56306           2.4e-08  34-[1]-142-[1]-53
2.A.123.1000.1000-XP_018820355      2.4e-08  15-[1]-71-[1]-112
2.A.123.1000.1000-PIA41953          2.4e-08  15-[1]-71-[1]-114
2.A.123.1000.1000-OAE29232          2.5e-08  8-[1]-72-[1]-95
2.A.123.1000.1000-XP_006444236      2.5e-08  13-[1]-73-[1]-89
2.A.43.1000.1000-ODV85825           2.5e-08  17-[1]-148-[1]-72
2.A.52.1000.1000-WP_019075005       2.5e-08  64-[1]-261
2.A.52.1000.1000-WP_037353160       2.5e-08  55-[1]-270
3.E.3.1000.1000-WP_108664603        2.5e-08  69-[1]-9-[1]-19-[1]-5
2.A.43.1000.1000-ODV92077           2.5e-08  16-[1]-146-[1]-46
2.A.52.1000.1000-WP_084704221       2.5e-08  64-[1]-265
9.B.191.1000.1000-XP_008075430      2.5e-08  9-[1]-173
9.B.191.1000.1000-ODQ68629          2.5e-08  2-[1]-160
2.A.52.1000.1000-XP_017545073       2.5e-08  81-[1]-253
2.A.123.1000.1000-XP_022871302      2.5e-08  12-[1]-73-[1]-71
2.A.123.1000.1000-XP_022955261      2.7e-08  15-[1]-71-[1]-108
9.B.191.1000.1000-KOS21617          2.7e-08  5-[1]-308
2.A.43.1000.1000-XP_505436          2.7e-08  10-[1]-109-[1]-49
2.A.43.1000.1000-XP_006958092       2.7e-08  7-[1]-214
2.A.43.1000.1000-XP_021901170       2.7e-08  38-[1]-217-[1]-55
2.A.123.1000.1000-XP_010539122      2.7e-08  15-[1]-72-[1]-60
2.A.43.1000.1000-XP_022582963       2.7e-08  16-[1]-186-[1]-68
9.B.191.1000.1000-CEJ94372          2.8e-08  5-[1]-281
3.E.3.1000.1000-KON31688            2.8e-08  199-[1]-5
9.B.191.1000.1000-XP_013259090      2.8e-08  4-[1]-289
9.B.191.1000.1000-XP_001744889      2.9e-08  2-[1]-160
9.B.191.1000.1000-SGZ56943          2.9e-08  2-[1]-160
3.E.3.1000.1000-AGL62162            2.9e-08  201-[1]-5
2.A.43.1000.1000-XP_022456431       2.9e-08  16-[1]-138-[1]-59
2.A.123.1000.1000-XP_015689892      2.9e-08  10-[1]-70-[1]-78
2.A.43.1000.1000-XP_010029841       2.9e-08  35-[1]-190-[1]-62
9.B.191.1000.1000-EQB48925          2.9e-08  5-[1]-295
2.A.123.1000.1000-XP_019429437      2.9e-08  11-[1]-71-[1]-107
2.A.52.1000.1000-WP_061162356         3e-08  47-[1]-258
2.A.43.1000.1000-GAW19111             3e-08  18-[1]-148-[1]-90
9.B.191.1000.1000-XP_002771840        3e-08  2-[1]-69-[1]-47
2.A.52.1000.1000-WP_067576995         3e-08  46-[1]-262
2.A.123.1000.1000-XP_002517346        3e-08  9-[1]-183
2.A.123.1000.1000-XP_022017275        3e-08  13-[1]-71-[1]-113
2.A.123.1000.1000-XP_021978524      3.1e-08  14-[1]-71-[1]-114
2.A.123.1000.1000-XP_010530419      3.1e-08  14-[1]-73-[1]-59
2.A.123.1000.1000-BAI62399          3.1e-08  5-[1]-29
2.A.43.1000.1000-OHT14687           3.2e-08  54-[1]-128-[1]-60
3.E.3.1000.1000-KXA95624            3.2e-08  128-[1]-23-[1]-4
9.B.191.1000.1000-XP_462321         3.2e-08  2-[1]-160
9.B.191.1000.1000-XP_018985989      3.2e-08  2-[1]-160
9.B.191.1000.1000-XP_007372853      3.2e-08  2-[1]-160
9.B.191.1000.1000-KLU88117          3.2e-08  7-[1]-288
2.A.52.1000.1000-WP_068067281       3.2e-08  55-[1]-280
2.A.52.1000.1000-WP_077813786       3.3e-08  42-[1]-257
2.A.52.1000.1000-WP_031359251       3.3e-08  45-[1]-257
2.A.52.1000.1000-WP_050058960       3.3e-08  41-[1]-3-[1]-209
2.A.52.1000.1000-WP_048860782       3.3e-08  45-[1]-258
2.A.52.1000.1000-WP_027979303       3.3e-08  45-[1]-259
2.A.52.1000.1000-WP_088967767       3.3e-08  45-[1]-260
9.B.191.1000.1000-CUG92271          3.3e-08  2-[1]-166
2.A.123.1000.1000-XP_003576225      3.4e-08  15-[1]-71-[1]-106
2.A.123.1000.1000-XP_019247620      3.4e-08  13-[1]-71-[1]-111
2.A.123.1000.1000-XP_010442358      3.4e-08  13-[1]-72-[1]-110
2.A.52.1000.1000-WP_026468690       3.4e-08  53-[1]-259
2.A.123.1000.1000-OAY67550          3.4e-08  15-[1]-70-[1]-83
2.A.52.1000.1000-WP_036324807       3.4e-08  51-[1]-265
2.A.52.1000.1000-WP_085197381       3.5e-08  57-[1]-260
2.A.52.1000.1000-AID34922           3.5e-08  61-[1]-257
2.A.43.1000.1000-CCX31074           3.5e-08  32-[1]-150-[1]-50
2.A.43.1000.1000-XP_015699430       3.5e-08  17-[1]-226-[1]-67
2.A.52.1000.1000-WP_045703413       3.5e-08  58-[1]-262
2.A.43.1000.1000-KHJ31419           3.5e-08  22-[1]-136-[1]-45
2.A.43.1000.1000-EOY08839           3.5e-08  32-[1]-227-[1]-54
2.A.43.1000.1000-ORZ16205           3.5e-08  34-[1]-147-[1]-55
9.B.191.1000.1000-CCG81341          3.5e-08  2-[1]-321
2.A.43.1000.1000-XP_003629504       3.5e-08  34-[1]-188-[1]-52
2.A.52.1000.1000-WP_085162896       3.6e-08  57-[1]-269
2.A.43.1000.1000-XP_006644034       3.6e-08  39-[1]-226-[1]-53
2.A.123.1000.1000-XP_011083538      3.6e-08  9-[1]-71-[1]-98
2.A.123.1000.1000-XP_022885478      3.6e-08  9-[1]-71-[1]-101
2.A.43.1000.1000-XP_001526247       3.6e-08  14-[1]-132-[1]-65
2.A.43.1000.1000-XP_001276122       3.6e-08  16-[1]-202-[1]-64
2.A.123.1000.1000-XP_004302124      3.6e-08  14-[1]-70-[1]-73
9.B.191.1000.1000-EPR79576          3.7e-08  9-[1]-74-[1]-51
2.A.52.1000.1000-WP_092642073       3.7e-08  45-[1]-254
2.A.52.1000.1000-WP_036025615       3.7e-08  44-[1]-255
2.A.123.1000.1000-EEF41641          3.7e-08  13-[1]-72-[1]-101
2.A.52.1000.1000-WP_052192457       3.7e-08  45-[1]-257
2.A.43.1000.1000-KEY64337           3.8e-08  17-[1]-145-[1]-93
9.B.191.1000.1000-XP_015663924      3.8e-08  2-[1]-167
2.A.123.1000.1000-XP_021908954      3.8e-08  15-[1]-227
2.A.43.1000.1000-XP_017986165       3.8e-08  14-[1]-113-[1]-65
2.A.43.1000.1000-XP_008029902       3.8e-08  17-[1]-143-[1]-64
9.B.191.1000.1000-XP_013345638      3.8e-08  4-[1]-305
2.A.52.1000.1000-WP_058513604       3.8e-08  44-[1]-266
2.A.52.1000.1000-WP_061933855       3.8e-08  47-[1]-266
9.B.191.1000.1000-KXX76713          3.8e-08  4-[1]-309
2.A.43.1000.1000-SCU93093           3.9e-08  13-[1]-121-[1]-63
2.A.123.1000.1000-XP_010927277      3.9e-08  12-[1]-73-[1]-61
2.A.43.1000.1000-XP_022456727         4e-08  18-[1]-125-[1]-63
2.A.52.1000.1000-KTF70666             4e-08  35-[1]-255
2.A.43.1000.1000-CUS21678             4e-08  13-[1]-146-[1]-49
2.A.43.1000.1000-GAM83871             4e-08  17-[1]-151-[1]-41
2.A.43.1000.1000-XP_022674195         4e-08  17-[1]-130-[1]-62
2.A.43.1000.1000-XP_016217102       4.1e-08  17-[1]-171-[1]-92
9.B.191.1000.1000-XP_003658844      4.1e-08  4-[1]-326
2.A.123.1000.1000-XP_003602778      4.1e-08  13-[1]-72-[1]-126
2.A.123.1000.1000-XP_009417933      4.1e-08  15-[1]-70-[1]-71
2.A.123.1000.1000-XP_009412768      4.1e-08  15-[1]-71-[1]-98
2.A.123.1000.1000-OMO54173          4.1e-08  12-[1]-71-[1]-102
2.A.52.1000.1000-WP_084316103       4.1e-08  72-[1]-265
2.A.52.1000.1000-WP_036526475       4.2e-08  37-[1]-263
2.A.123.1000.1000-XP_020580671      4.2e-08  11-[1]-71-[1]-79
2.A.52.1000.1000-WP_019936961       4.2e-08  43-[1]-259
2.A.123.1000.1000-PHU15627          4.2e-08  13-[1]-72-[1]-105
2.A.52.1000.1000-WP_056632666       4.2e-08  50-[1]-255
9.B.191.1000.1000-XP_002498756      4.2e-08  2-[1]-167
9.B.191.1000.1000-XP_627018         4.3e-08  3-[1]-68-[1]-49
2.A.123.1000.1000-XP_019156054      4.3e-08  13-[1]-71-[1]-112
2.A.123.1000.1000-WP_086448885      4.4e-08  6-[1]-32
2.A.52.1000.1000-WP_051404341       4.4e-08  56-[1]-259
2.A.52.1000.1000-WP_092868191       4.4e-08  42-[1]-274
2.A.52.1000.1000-WP_043986093       4.4e-08  55-[1]-265
2.A.123.1000.1000-XP_021286666      4.6e-08  6-[1]-71-[1]-103
9.B.191.1000.1000-XP_006968546      4.6e-08  5-[1]-289
2.A.123.1000.1000-XP_010536596      4.6e-08  13-[1]-248
9.B.191.1000.1000-OBT68065          4.6e-08  2-[1]-161
2.A.43.1000.1000-NP_001316246       4.6e-08  204-[1]-60
2.A.43.1000.1000-XP_003645309       4.6e-08  15-[1]-147-[1]-52
2.A.123.1000.1000-XP_020268199      4.6e-08  12-[1]-73-[1]-50
2.A.43.1000.1000-XP_016759816       4.7e-08  18-[1]-184-[1]-86
9.B.191.1000.1000-EGD92925          4.7e-08  2-[1]-164
2.A.52.1000.1000-WP_043495572       4.7e-08  45-[1]-257
2.A.52.1000.1000-WP_007677631       4.7e-08  39-[1]-264
2.A.123.1000.1000-AMQ35585          4.8e-08  13-[1]-74-[1]-76
2.A.43.1000.1000-CUA76815           4.9e-08  12-[1]-207
2.A.105.1000.1000-CDS29849          4.9e-08  34-[1]-34
2.A.123.1000.1000-KVI06158          4.9e-08  13-[1]-71-[1]-114
2.A.43.1000.1000-OXV07225           4.9e-08  16-[1]-196-[1]-54
9.B.191.1000.1000-XP_007673203        5e-08  2-[1]-316
2.A.123.1000.1000-GAU16564            5e-08  13-[1]-71-[1]-92
2.A.123.1000.1000-XP_017248948      5.1e-08  17-[1]-71-[1]-90
2.A.123.1000.1000-NP_001149028      5.1e-08  16-[1]-103-[1]-88
2.A.52.1000.1000-WP_013093114       5.1e-08  61-[1]-266
2.A.43.1000.1000-XP_022629650       5.1e-08  13-[1]-148-[1]-48
2.A.52.1000.1000-WP_095421592       5.1e-08  36-[1]-256
2.A.43.1000.1000-OTA31338           5.2e-08  17-[1]-180-[1]-84
2.A.52.1000.1000-WP_080900940       5.2e-08  39-[1]-257
2.A.123.1000.1000-EOY02361          5.2e-08  9-[1]-105-[1]-21
2.A.43.1000.1000-XP_020491661       5.2e-08  203-[1]-61
2.A.123.1000.1000-XP_011020821      5.2e-08  14-[1]-71-[1]-6-[1]-44
3.E.3.1000.1000-WP_010479682        5.3e-08  232-[1]-4
2.A.43.1000.1000-EPQ61926           5.3e-08  20-[1]-146-[1]-53
3.E.3.1000.1000-WP_090795009        5.3e-08  209-[1]-4
2.A.43.1000.1000-XP_010678217       5.4e-08  31-[1]-221-[1]-41
9.B.191.1000.1000-EKG06357          5.4e-08  2-[1]-167
2.A.52.1000.1000-WP_026910716       5.4e-08  42-[1]-265
2.A.123.1000.1000-XP_018822145      5.4e-08  16-[1]-228
2.A.123.1000.1000-XP_020194688      5.4e-08  15-[1]-71-[1]-108
2.A.52.1000.1000-AIJ20401           5.5e-08  48-[1]-267
2.A.123.1000.1000-EYU34244          5.6e-08  14-[1]-71-[1]-65
2.A.43.1000.1000-XP_014237407       5.7e-08  129-[1]-193
2.A.43.1000.1000-XP_022894393       5.7e-08  37-[1]-180-[1]-55
2.A.52.1000.1000-WP_031680953       5.7e-08  60-[1]-262
2.A.123.1000.1000-AMQ35600          5.7e-08  15-[1]-71-[1]-90
2.A.123.1000.1000-PAN49535          5.7e-08  13-[1]-70-[1]-122
2.A.123.1000.1000-XP_022923938      5.7e-08  16-[1]-71-[1]-90
2.A.43.1000.1000-XP_019019454       5.7e-08  6-[1]-103-[1]-44
2.A.43.1000.1000-EJT43760           5.8e-08  15-[1]-145-[1]-48
2.A.43.1000.1000-ODV94836           5.8e-08  32-[1]-151-[1]-59
2.A.123.1000.1000-XP_020593445      5.9e-08  12-[1]-73-[1]-73
9.B.191.1000.1000-XP_002777810      5.9e-08  37-[1]-200
2.A.43.1000.1000-XP_022894390       6.1e-08  37-[1]-203-[1]-55
2.A.52.1000.1000-WP_051376699       6.1e-08  38-[1]-271
2.A.43.1000.1000-EIE79169           6.1e-08  34-[1]-114-[1]-47
2.A.123.1000.1000-XP_008802109      6.2e-08  15-[1]-70-[1]-85
2.A.43.1000.1000-XP_001316162       6.2e-08  29-[1]-84-[1]-85
2.A.43.1000.1000-OAD01438           6.2e-08  9-[1]-139-[1]-50
2.A.43.1000.1000-OHS96425           6.3e-08  28-[1]-81-[1]-63
3.E.3.1000.1000-WP_106719793        6.3e-08  221-[1]-4
2.A.52.1000.1000-ABK52541           6.5e-08  57-[1]-271
2.A.43.1000.1000-CZT21344           6.5e-08  17-[1]-183-[1]-79
2.A.123.1000.1000-XP_009393865      6.5e-08  15-[1]-71-[1]-95
2.A.123.1000.1000-XP_022751899      6.6e-08  9-[1]-177
2.A.52.1000.1000-WP_081988041       6.6e-08  80-[1]-256
2.A.52.1000.1000-WP_042260090       6.7e-08  43-[1]-256
2.A.43.1000.1000-GAD91993           6.7e-08  16-[1]-170-[1]-64
2.A.52.1000.1000-WP_090683234       6.8e-08  45-[1]-3-[1]-205
2.A.105.1000.1000-XP_018026972      6.8e-08  35-[1]-40
2.A.123.1000.1000-XP_010266587      6.8e-08  12-[1]-73-[1]-80
2.A.123.1000.1000-XP_021898153      6.8e-08  14-[1]-71-[1]-80
2.A.43.1000.1000-XP_011399365       6.9e-08  24-[1]-222
2.A.43.1000.1000-OBZ87546             7e-08  34-[1]-144-[1]-50
2.A.82.1000.1000-XP_005802984         7e-08  38-[1]-243
2.A.43.1000.1000-OWB70106           7.1e-08  17-[1]-192-[1]-58
2.A.105.1000.1000-XP_021943597      7.1e-08  36-[1]-34
2.A.43.1000.1000-XP_004181970       7.1e-08  14-[1]-133-[1]-55
2.A.123.1000.1000-WP_044888915      7.1e-08  17-[1]-80-[1]-53
2.A.52.1000.1000-WP_047315448       7.2e-08  63-[1]-261
2.A.43.1000.1000-XP_017569791       7.3e-08  133-[1]-193
9.B.191.1000.1000-XP_001387981      7.3e-08  2-[1]-160
2.A.52.1000.1000-CDO87919           7.4e-08  68-[1]-262
2.A.123.1000.1000-XP_021816397      7.4e-08  16-[1]-216
2.A.52.1000.1000-WP_034340464       7.4e-08  45-[1]-249
2.A.43.1000.1000-CDM35866           7.5e-08  16-[1]-197-[1]-74
2.A.43.1000.1000-KJZ72817           7.5e-08  17-[1]-146-[1]-88
2.A.123.1000.1000-XP_011085139      7.6e-08  14-[1]-71-[1]-77
2.A.52.1000.1000-WP_022842865       7.6e-08  41-[1]-262
2.A.43.1000.1000-KPM46092           7.6e-08  17-[1]-143-[1]-94
2.A.43.1000.1000-OMJ17988           7.7e-08  16-[1]-139-[1]-37
2.A.43.1000.1000-SAM05827           7.7e-08  9-[1]-138-[1]-46
2.A.43.1000.1000-ORZ18950           7.8e-08  9-[1]-134-[1]-53
2.A.43.1000.1000-CCJ28856           7.9e-08  34-[1]-108-[1]-29
2.A.123.1000.1000-XP_016192955      7.9e-08  15-[1]-71-[1]-39
2.A.43.1000.1000-XP_003069914       7.9e-08  17-[1]-182-[1]-66
2.A.43.1000.1000-XP_007670721         8e-08  129-[1]-189
9.B.191.1000.1000-OTA92515          8.1e-08  7-[1]-315
2.A.123.1000.1000-XP_020271305      8.1e-08  12-[1]-74-[1]-44
2.A.123.1000.1000-CDP21121          8.1e-08  9-[1]-71-[1]-98
2.A.43.1000.1000-NP_001084886       8.1e-08  137-[1]-188
2.A.43.1000.1000-PFH59434           8.2e-08  12-[1]-148-[1]-48
2.A.52.1000.1000-WP_042387659       8.2e-08  37-[1]-255
2.A.43.1000.1000-KXN73091           8.2e-08  10-[1]-150-[1]-50
2.A.123.1000.1000-XP_009385515      8.3e-08  15-[1]-71-[1]-96
2.A.43.1000.1000-XP_003850216       8.3e-08  17-[1]-179-[1]-86
2.A.52.1000.1000-WP_064745323       8.3e-08  55-[1]-277
2.A.43.1000.1000-XP_020124793       8.4e-08  16-[1]-174-[1]-58
2.A.52.1000.1000-WP_056058860       8.4e-08  43-[1]-256
2.A.43.1000.1000-EKG19048           8.5e-08  17-[1]-168-[1]-66
2.A.123.1000.1000-XP_011036888      8.5e-08  9-[1]-180
2.A.52.1000.1000-WP_048877328       8.5e-08  42-[1]-260
2.A.43.1000.1000-ODA78729           8.5e-08  25-[1]-149-[1]-45
2.A.52.1000.1000-SKO04658           8.6e-08  50-[1]-256
2.A.123.1000.1000-PIA50973          8.7e-08  15-[1]-73-[1]-105
2.A.123.1000.1000-OIV96225          8.9e-08  16-[1]-71-[1]-112
2.A.43.1000.1000-XP_019025229       8.9e-08  16-[1]-124-[1]-61
2.A.123.1000.1000-XP_013718603        9e-08  13-[1]-186
9.B.191.1000.1000-KFY00591            9e-08  25-[1]-293
2.A.123.1000.1000-XP_019457816      9.1e-08  13-[1]-72-[1]-67
2.A.43.1000.1000-KYP34728           9.1e-08  36-[1]-191
2.A.43.1000.1000-CDO92824           9.1e-08  15-[1]-141-[1]-50
2.A.43.1000.1000-SCU79245           9.1e-08  13-[1]-145-[1]-48
9.B.191.1000.1000-XP_001791183      9.1e-08  4-[1]-320
2.A.43.1000.1000-XP_010254970       9.2e-08  38-[1]-181-[1]-59
2.A.43.1000.1000-PGH36666           9.3e-08  17-[1]-226-[1]-79
2.A.43.1000.1000-XP_018707618       9.3e-08  28-[1]-137-[1]-47
2.A.43.1000.1000-XP_018183941       9.4e-08  24-[1]-164-[1]-95
2.A.43.1000.1000-KZM27924           9.4e-08  270-[1]-63
9.B.191.1000.1000-PHH93211          9.5e-08  5-[1]-294
2.A.123.1000.1000-XP_021767871      9.5e-08  12-[1]-74-[1]-101
2.A.52.1000.1000-XP_005982902       9.5e-08  39-[1]-261
2.A.52.1000.1000-WP_062346084       9.5e-08  36-[1]-264
2.A.52.1000.1000-WP_051645986       9.6e-08  43-[1]-259
3.E.3.1000.1000-KGA10825            9.6e-08  206-[1]-7
9.B.191.1000.1000-XP_003685573      9.6e-08  3-[1]-166
2.A.52.1000.1000-WP_066887638       9.6e-08  71-[1]-270
2.A.52.1000.1000-WP_020175471       9.6e-08  45-[1]-259
9.B.191.1000.1000-XP_011129323      9.8e-08  2-[1]-152
9.B.191.1000.1000-KFY48743          9.8e-08  25-[1]-324
2.A.43.1000.1000-OXB40913           9.9e-08  15-[1]-172-[1]-42
9.B.191.1000.1000-OJJ38978          9.9e-08  6-[1]-273
2.A.52.1000.1000-OBJ60492             1e-07  53-[1]-262
2.A.43.1000.1000-XP_008104321         1e-07  187-[1]-65
2.A.43.1000.1000-XP_015221207         1e-07  132-[1]-190
2.A.43.1000.1000-XP_015268078         1e-07  191-[1]-65
2.A.43.1000.1000-XP_015888569         1e-07  38-[1]-222-[1]-55
2.A.43.1000.1000-XP_011040657         1e-07  36-[1]-226-[1]-54
2.A.52.1000.1000-WP_069162411         1e-07  60-[1]-266
2.A.43.1000.1000-XP_019263858         1e-07  18-[1]-215-[1]-48
2.A.43.1000.1000-KXT14443           1.1e-07  17-[1]-179-[1]-86
2.A.123.1000.1000-XP_021605435      1.1e-07  12-[1]-73-[1]-74
2.A.43.1000.1000-NP_001018407       1.1e-07  133-[1]-201
2.A.123.1000.1000-KHN31280          1.1e-07  12-[1]-71-[1]-133
2.A.123.1000.1000-XP_008451915      1.1e-07  12-[1]-73-[1]-77
2.A.43.1000.1000-XP_001644894       1.1e-07  13-[1]-127-[1]-78
2.A.123.1000.1000-XP_011073105      1.1e-07  10-[1]-71-[1]-109
2.A.52.1000.1000-WP_017453395       1.1e-07  45-[1]-260
2.A.52.1000.1000-WP_008494613       1.1e-07  47-[1]-260
2.A.43.1000.1000-XP_012683827       1.1e-07  153-[1]-193
2.A.52.1000.1000-OGV49926           1.1e-07  47-[1]-261
2.A.123.1000.1000-WP_005886207      1.1e-07  4-[1]-31
2.A.43.1000.1000-XP_004998440       1.1e-07  42-[1]-97-[1]-61
2.A.43.1000.1000-XP_020817801       1.1e-07  142-[1]-215
2.A.43.1000.1000-XP_018035057       1.1e-07  17-[1]-185-[1]-66
2.A.43.1000.1000-CEG77486           1.2e-07  8-[1]-105-[1]-40
2.A.43.1000.1000-XP_015268077       1.2e-07  224-[1]-65
2.A.43.1000.1000-ORZ01616           1.2e-07  35-[1]-150-[1]-57
9.B.191.1000.1000-XP_018285071      1.2e-07  2-[1]-162
2.A.52.1000.1000-WP_094600941       1.2e-07  67-[1]-266
2.A.43.1000.1000-XP_003233155       1.2e-07  14-[1]-222
2.A.52.1000.1000-WP_074283413       1.2e-07  45-[1]-256
2.A.52.1000.1000-WP_040862957       1.2e-07  41-[1]-262
2.A.43.1000.1000-KEY75761           1.2e-07  16-[1]-205-[1]-70
2.A.104.1000.1000-KKD00571          1.2e-07  42-[1]-55
2.A.123.1000.1000-OAY66951          1.2e-07  12-[1]-73-[1]-83
2.A.43.1000.1000-OOQ91298           1.2e-07  16-[1]-202-[1]-80
2.A.43.1000.1000-XP_003048928       1.2e-07  17-[1]-144-[1]-100
2.A.52.1000.1000-WP_010654596       1.2e-07  45-[1]-266
2.A.52.1000.1000-EGD42842           1.3e-07  53-[1]-265
2.A.123.1000.1000-XP_022923937      1.3e-07  15-[1]-71-[1]-119
2.A.52.1000.1000-WP_051194441       1.3e-07  61-[1]-261
2.A.43.1000.1000-OHT02440           1.3e-07  28-[1]-86-[1]-64
2.A.52.1000.1000-WP_074699630       1.3e-07  31-[1]-257
2.A.105.1000.1000-XP_009062117      1.3e-07  34-[1]-31
9.B.191.1000.1000-XP_018186220      1.3e-07  2-[1]-161
2.A.123.1000.1000-GAV74708          1.3e-07  12-[1]-72-[1]-98
9.B.191.1000.1000-OMJ70004          1.3e-07  1-[1]-164
2.A.123.1000.1000-XP_006493253      1.3e-07  15-[1]-72-[1]-98
2.A.105.1000.1000-XP_015429055      1.3e-07  34-[1]-41
2.A.123.1000.1000-XP_012459954      1.3e-07  9-[1]-72-[1]-56
2.A.52.1000.1000-WP_046581444       1.3e-07  45-[1]-255
2.A.52.1000.1000-ODU61846           1.3e-07  45-[1]-255
9.B.191.1000.1000-SGZ41678          1.4e-07  3-[1]-166
2.A.105.1000.1000-CDI97142          1.4e-07  34-[1]-34
2.A.123.1000.1000-XP_006281748      1.4e-07  13-[1]-71-[1]-106
2.A.52.1000.1000-WP_081850986       1.4e-07  51-[1]-258
2.A.43.1000.1000-XP_017976445       1.4e-07  32-[1]-214-[1]-54
2.A.123.1000.1000-XP_021639277      1.4e-07  13-[1]-71-[1]-87
2.A.43.1000.1000-OIW33211           1.4e-07  17-[1]-157-[1]-92
2.A.43.1000.1000-XP_020206859       1.4e-07  36-[1]-216-[1]-54
2.A.123.1000.1000-XP_009588446      1.4e-07  13-[1]-73-[1]-65
2.A.43.1000.1000-OAD01829           1.4e-07  10-[1]-148-[1]-46
2.A.123.1000.1000-XP_019426377      1.4e-07  16-[1]-71-[1]-91
9.B.191.1000.1000-KXL41925          1.5e-07  2-[1]-323
2.A.43.1000.1000-XP_009497957       1.5e-07  36-[1]-153-[1]-54
2.A.43.1000.1000-GAP86551           1.5e-07  17-[1]-127-[1]-99
2.A.123.1000.1000-XP_012090787      1.5e-07  14-[1]-219
2.A.43.1000.1000-XP_011612709       1.5e-07  138-[1]-193
9.B.191.1000.1000-XP_006666320      1.5e-07  34-[1]-299
9.B.191.1000.1000-OCL07396          1.5e-07  7-[1]-293
2.A.52.1000.1000-WP_051693690       1.5e-07  44-[1]-260
2.A.52.1000.1000-WP_085772007       1.5e-07  45-[1]-259
2.A.52.1000.1000-WP_084390681       1.5e-07  48-[1]-257
2.A.123.1000.1000-XP_006436900      1.6e-07  12-[1]-71-[1]-88
2.A.123.1000.1000-XP_014496936      1.6e-07  13-[1]-209
2.A.123.1000.1000-XP_003576036      1.6e-07  15-[1]-71-[1]-114
2.A.43.1000.1000-EYC38275           1.6e-07  42-[1]-102-[1]-59
2.A.43.1000.1000-XP_015575572       1.6e-07  33-[1]-237-[1]-42
9.B.191.1000.1000-XP_018712735      1.6e-07  2-[1]-160
2.A.43.1000.1000-EPB89193           1.6e-07  10-[1]-182-[1]-46
2.A.123.1000.1000-XP_020682347      1.6e-07  12-[1]-73-[1]-47
9.B.191.1000.1000-KZZ91934          1.6e-07  2-[1]-12-[1]-99
2.A.123.1000.1000-WP_051622626      1.6e-07  6-[1]-15-[1]-29-[1]-56
2.A.52.1000.1000-SIR82538           1.6e-07  59-[1]-268
2.A.123.1000.1000-XP_010438942      1.7e-07  13-[1]-72-[1]-98
2.A.43.1000.1000-XP_021367403       1.7e-07  221-[1]-75
9.B.191.1000.1000-KOO21013          1.7e-07  2-[1]-165
9.B.191.1000.1000-KRX09055          1.7e-07  2-[1]-167
2.A.43.1000.1000-XP_022392299       1.7e-07  12-[1]-227
2.A.52.1000.1000-ARM00252           1.7e-07  46-[1]-257
9.B.191.1000.1000-EME46593          1.7e-07  2-[1]-305
2.A.43.1000.1000-CDO52975           1.8e-07  28-[1]-150-[1]-49
9.B.191.1000.1000-OAG32732          1.8e-07  11-[1]-187
2.A.43.1000.1000-XP_019175385       1.8e-07  37-[1]-181-[1]-49
2.A.52.1000.1000-WP_076213545       1.8e-07  60-[1]-258
2.A.43.1000.1000-EXX64695           1.8e-07  24-[1]-121-[1]-61
2.A.43.1000.1000-EME43547           1.9e-07  17-[1]-175-[1]-86
2.A.52.1000.1000-WP_019930758       1.9e-07  55-[1]-273
9.B.191.1000.1000-XP_007745590      1.9e-07  4-[1]-161
2.A.52.1000.1000-WP_084455012       1.9e-07  72-[1]-257
2.A.43.1000.1000-PAN31433           1.9e-07  39-[1]-227-[1]-55
2.A.43.1000.1000-XP_020068462       1.9e-07  14-[1]-112-[1]-60
2.A.52.1000.1000-WP_099785070       1.9e-07  41-[1]-256
2.A.43.1000.1000-KXL43246           1.9e-07  17-[1]-180-[1]-88
2.A.43.1000.1000-OWA51055           1.9e-07  137-[1]-203
9.B.191.1000.1000-XP_004223192      1.9e-07  2-[1]-68-[1]-51
2.A.123.1000.1000-XP_021851769      1.9e-07  16-[1]-82-[1]-123
9.B.191.1000.1000-XP_004831331      1.9e-07  4-[1]-169
2.A.43.1000.1000-ORZ01341             2e-07  11-[1]-120-[1]-47
2.A.43.1000.1000-XP_020828795         2e-07  51-[1]-96-[1]-59
2.A.43.1000.1000-SCU81558             2e-07  13-[1]-144-[1]-49
2.A.43.1000.1000-KFH44269           2.1e-07  9-[1]-221
2.A.43.1000.1000-CDH52525           2.1e-07  20-[1]-211
2.A.43.1000.1000-XP_020046622       2.1e-07  20-[1]-160-[1]-62
2.A.43.1000.1000-XP_020487539       2.1e-07  137-[1]-194
2.A.52.1000.1000-WP_036049463       2.1e-07  37-[1]-259
2.A.52.1000.1000-WP_084460636       2.1e-07  107-[1]-266
2.A.123.1000.1000-OWM65517          2.1e-07  15-[1]-72-[1]-131
2.A.123.1000.1000-GAV68681          2.1e-07  14-[1]-74-[1]-53
2.A.123.1000.1000-XP_008234052      2.2e-07  20-[1]-71-[1]-30
2.A.123.1000.1000-XP_008440025      2.2e-07  15-[1]-71-[1]-105
2.A.52.1000.1000-WP_011278826       2.2e-07  46-[1]-259
2.A.123.1000.1000-WP_060823316      2.2e-07  9-[1]-13-[1]-34-[1]-61
9.B.191.1000.1000-PFH31282          2.2e-07  4-[1]-170
2.A.105.1000.1000-ODN04649          2.2e-07  36-[1]-35
2.A.52.1000.1000-WP_050064421       2.2e-07  50-[1]-262
2.A.52.1000.1000-OJY39605           2.3e-07  51-[1]-266
2.A.43.1000.1000-XP_010223282       2.3e-07  129-[1]-192
2.A.52.1000.1000-WP_083869255       2.3e-07  64-[1]-2-[1]-207
2.A.43.1000.1000-XP_022152069       2.3e-07  38-[1]-220-[1]-55
2.A.52.1000.1000-WP_090120270       2.3e-07  37-[1]-252
2.A.43.1000.1000-XP_020530369       2.3e-07  38-[1]-180-[1]-60
2.A.43.1000.1000-XP_013872889       2.3e-07  133-[1]-195
2.A.43.1000.1000-XP_010251611       2.3e-07  38-[1]-225-[1]-55
2.A.123.1000.1000-XP_021825732      2.3e-07  12-[1]-197
2.A.43.1000.1000-XP_008280076       2.4e-07  137-[1]-194
2.A.43.1000.1000-XP_007678850       2.4e-07  17-[1]-180-[1]-85
2.A.123.1000.1000-BAK07340          2.4e-07  17-[1]-71-[1]-99
2.A.123.1000.1000-XP_003593107      2.4e-07  16-[1]-70-[1]-102
2.A.123.1000.1000-XP_015578718      2.4e-07  23-[1]-66-[1]-100
2.A.43.1000.1000-SCU77839           2.4e-07  13-[1]-106-[1]-71
2.A.123.1000.1000-KVH95298          2.4e-07  28-[1]-73-[1]-64
2.A.43.1000.1000-OAD04516           2.4e-07  17-[1]-137-[1]-67
2.A.52.1000.1000-OJV99060           2.4e-07  45-[1]-260
9.B.191.1000.1000-XP_018032401      2.5e-07  4-[1]-305
2.A.43.1000.1000-CEG81387           2.5e-07  9-[1]-99-[1]-40
2.A.105.1000.1000-XP_011646325      2.5e-07  37-[1]-44
2.A.52.1000.1000-KYH43861           2.5e-07  60-[1]-256
2.A.43.1000.1000-XP_018210160       2.5e-07  24-[1]-106-[1]-45
2.A.52.1000.1000-WP_051024126       2.5e-07  55-[1]-263
2.A.43.1000.1000-GAP87218           2.5e-07  36-[1]-143-[1]-56
9.B.191.1000.1000-ORD93764          2.6e-07  4-[1]-79-[1]-48
2.A.123.1000.1000-XP_016565671      2.6e-07  13-[1]-75-[1]-66
2.A.52.1000.1000-WP_079165960       2.6e-07  49-[1]-277
2.A.123.1000.1000-OMO98477          2.6e-07  9-[1]-177
2.A.123.1000.1000-XP_020595743      2.6e-07  17-[1]-71-[1]-71
2.A.43.1000.1000-KJH49324           2.6e-07  54-[1]-131-[1]-60
2.A.123.1000.1000-XP_015881729      2.6e-07  15-[1]-71-[1]-99
2.A.43.1000.1000-KIL63253           2.6e-07  8-[1]-105-[1]-47
2.A.123.1000.1000-WP_040682775      2.6e-07  4-[1]-40
2.A.123.1000.1000-XP_010090683      2.7e-07  15-[1]-71-[1]-100
2.A.123.1000.1000-XP_020997019      2.7e-07  14-[1]-71-[1]-76
2.A.52.1000.1000-WP_075159684       2.7e-07  43-[1]-256
2.A.123.1000.1000-XP_020872271      2.7e-07  12-[1]-75-[1]-53
2.A.123.1000.1000-WP_012498293      2.7e-07  6-[1]-9-[1]-24-[1]-53
9.B.191.1000.1000-ETO11196          2.7e-07  25-[1]-216
2.A.43.1000.1000-XP_002058351       2.7e-07  132-[1]-208
2.A.43.1000.1000-EPE03132           2.7e-07  17-[1]-166-[1]-108
2.A.52.1000.1000-WP_028216646       2.7e-07  45-[1]-260
9.B.191.1000.1000-XP_004181325      2.7e-07  3-[1]-170
2.A.52.1000.1000-WP_031303904       2.7e-07  45-[1]-262
2.A.123.1000.1000-XP_010555891      2.8e-07  12-[1]-110-[1]-24
2.A.43.1000.1000-XP_022873335       2.8e-07  32-[1]-212-[1]-53
2.A.43.1000.1000-CDI98733           2.8e-07  224-[1]-53
2.A.123.1000.1000-XP_017243665      2.8e-07  14-[1]-207
2.A.123.1000.1000-GAV67285          2.8e-07  14-[1]-71-[1]-89
2.A.123.1000.1000-OVA09619          2.9e-07  4-[1]-71-[1]-129
2.A.123.1000.1000-XP_022010593      2.9e-07  13-[1]-73-[1]-119
2.A.123.1000.1000-XP_007137571      2.9e-07  10-[1]-75-[1]-69
2.A.43.1000.1000-XP_020544170       2.9e-07  16-[1]-167-[1]-54
2.A.52.1000.1000-WP_036344270       2.9e-07  60-[1]-262
2.A.43.1000.1000-XP_007830638       2.9e-07  15-[1]-146-[1]-48
9.B.191.1000.1000-EFO65663          2.9e-07  5-[1]-160
2.A.52.1000.1000-WP_096936271       2.9e-07  38-[1]-253
2.A.123.1000.1000-XP_020264173      2.9e-07  12-[1]-73-[1]-73
2.A.123.1000.1000-XP_002321731      2.9e-07  12-[1]-71-[1]-100
2.A.123.1000.1000-XP_019429438        3e-07  13-[1]-72-[1]-100
2.A.43.1000.1000-XP_001313731         3e-07  29-[1]-84-[1]-47
2.A.52.1000.1000-WP_048463961         3e-07  42-[1]-256
2.A.43.1000.1000-XP_017701235         3e-07  39-[1]-233-[1]-54
2.A.43.1000.1000-KND87386             3e-07  24-[1]-149-[1]-47
2.A.43.1000.1000-XP_022481121         3e-07  24-[1]-148-[1]-48
2.A.43.1000.1000-ODA81729           3.1e-07  10-[1]-233
2.A.43.1000.1000-XP_014079966       3.1e-07  17-[1]-143-[1]-63
2.A.43.1000.1000-XP_010139261       3.1e-07  108-[1]-29-[1]-59
2.A.43.1000.1000-OEJ81844           3.1e-07  16-[1]-151-[1]-59
9.B.191.1000.1000-EWM22145          3.1e-07  4-[1]-172
2.A.123.1000.1000-XP_012489024      3.1e-07  15-[1]-71-[1]-112
2.A.43.1000.1000-XP_018683045       3.1e-07  39-[1]-209-[1]-51
2.A.123.1000.1000-XP_020592009      3.1e-07  12-[1]-73-[1]-63
2.A.43.1000.1000-CDQ57880           3.1e-07  158-[1]-192
2.A.43.1000.1000-XP_007778304       3.1e-07  17-[1]-198-[1]-87
2.A.43.1000.1000-XP_005508017       3.2e-07  219-[1]-65
2.A.123.1000.1000-XP_004300494      3.2e-07  12-[1]-73-[1]-68
2.A.43.1000.1000-KNF06079           3.3e-07  14-[1]-29-[1]-138
2.A.43.1000.1000-XP_003678254       3.3e-07  15-[1]-127-[1]-68
2.A.123.1000.1000-PIA34817          3.3e-07  12-[1]-73-[1]-73
2.A.43.1000.1000-XP_018138304       3.3e-07  17-[1]-99-[1]-67
2.A.43.1000.1000-NP_493686          3.3e-07  43-[1]-109-[1]-59
2.A.43.1000.1000-XP_015817707       3.3e-07  135-[1]-194
2.A.123.1000.1000-WP_004424120      3.3e-07  8-[1]-91-[1]-61
2.A.52.1000.1000-WP_093219239       3.3e-07  39-[1]-258
9.B.191.1000.1000-OEJ80810          3.3e-07  3-[1]-166
2.A.123.1000.1000-XP_010674202      3.3e-07  14-[1]-198
2.A.43.1000.1000-SMN19689           3.3e-07  35-[1]-133-[1]-80
2.A.43.1000.1000-XP_011835840       3.4e-07  155-[1]-222
2.A.43.1000.1000-XP_012485469       3.4e-07  31-[1]-209-[1]-51
2.A.43.1000.1000-ODA81225           3.4e-07  17-[1]-146-[1]-93
2.A.123.1000.1000-XP_010111763      3.4e-07  13-[1]-182
2.A.43.1000.1000-XP_014258387       3.5e-07  126-[1]-220
2.A.43.1000.1000-OQE17843           3.5e-07  12-[1]-209
9.B.191.1000.1000-XP_002181703      3.5e-07  4-[1]-173
2.A.123.1000.1000-XP_007148462      3.5e-07  15-[1]-208
2.A.43.1000.1000-OPB41513           3.5e-07  21-[1]-159-[1]-84
2.A.123.1000.1000-OWM87204          3.5e-07  14-[1]-211
2.A.43.1000.1000-XP_003681314       3.6e-07  15-[1]-140-[1]-48
2.A.43.1000.1000-XP_012088437       3.6e-07  33-[1]-223-[1]-53
2.A.123.1000.1000-XP_020674019      3.6e-07  12-[1]-73-[1]-48
2.A.52.1000.1000-OLB32656           3.6e-07  51-[1]-273
2.A.43.1000.1000-XP_001643883       3.6e-07  15-[1]-146-[1]-48
2.A.52.1000.1000-WP_034499624       3.6e-07  37-[1]-253
2.A.52.1000.1000-OJU86277           3.6e-07  63-[1]-262
2.A.123.1000.1000-XP_006405516      3.7e-07  12-[1]-75-[1]-52
2.A.43.1000.1000-ORZ14528           3.7e-07  14-[1]-155-[1]-47
2.A.123.1000.1000-XP_019160661      3.8e-07  12-[1]-73-[1]-56
2.A.123.1000.1000-XP_011003128      3.8e-07  12-[1]-180
2.A.43.1000.1000-XP_017845990       3.8e-07  135-[1]-207
9.B.191.1000.1000-KIM97799          3.8e-07  6-[1]-300
2.A.52.1000.1000-KPD14799           3.9e-07  45-[1]-262
2.A.104.1000.1000-WP_032987816      3.9e-07  43-[1]-58
2.A.123.1000.1000-XP_021800782      3.9e-07  14-[1]-209
2.A.43.1000.1000-XP_006031539       3.9e-07  41-[1]-101-[1]-58
2.A.43.1000.1000-XP_010203838         4e-07  108-[1]-29-[1]-66
2.A.52.1000.1000-EWT07724             4e-07  59-[1]-260
2.A.52.1000.1000-WP_079923137         4e-07  60-[1]-260
2.A.43.1000.1000-XP_010525450       4.1e-07  37-[1]-325
2.A.52.1000.1000-WP_013365020       4.1e-07  38-[1]-252
2.A.123.1000.1000-XP_019418988      4.1e-07  14-[1]-71-[1]-74
2.A.43.1000.1000-XP_002493796       4.2e-07  24-[1]-136-[1]-54
2.A.52.1000.1000-WP_067876826       4.2e-07  61-[1]-271
2.A.129.1000.1000-WP_032638823      4.2e-07  34-[1]-36
2.A.123.1000.1000-XP_013659200      4.2e-07  12-[1]-73-[1]-55
2.A.43.1000.1000-KFK36620           4.2e-07  13-[1]-255
2.A.123.1000.1000-WP_016544262      4.2e-07  5-[1]-32
2.A.52.1000.1000-WP_020714518       4.3e-07  41-[1]-3-[1]-209
9.B.191.1000.1000-XP_012649930      4.3e-07  4-[1]-68-[1]-51
2.A.52.1000.1000-WP_062173222       4.3e-07  45-[1]-259
2.A.123.1000.1000-XP_013740591      4.4e-07  14-[1]-71-[1]-86
2.A.43.1000.1000-NP_594596          4.4e-07  19-[1]-110-[1]-42
2.A.123.1000.1000-XP_004365230      4.4e-07  7-[1]-7-[1]-11-[1]-53
2.A.123.1000.1000-XP_015696415      4.4e-07  10-[1]-71-[1]-69
2.A.123.1000.1000-XP_022036503      4.5e-07  15-[1]-71-[1]-67
2.A.43.1000.1000-XP_003980172       4.5e-07  15-[1]-141-[1]-48
2.A.43.1000.1000-XP_009994035       4.5e-07  108-[1]-29-[1]-67
2.A.123.1000.1000-XP_002511128      4.5e-07  12-[1]-71-[1]-96
2.A.52.1000.1000-WP_097238714       4.5e-07  63-[1]-258
2.A.52.1000.1000-SDB98893           4.5e-07  64-[1]-259
2.A.43.1000.1000-XP_010194584       4.5e-07  41-[1]-102-[1]-65
2.A.123.1000.1000-GAV72558          4.6e-07  12-[1]-73-[1]-50
2.A.123.1000.1000-XP_008661142      4.6e-07  13-[1]-71-[1]-98
2.A.43.1000.1000-XP_008037941       4.6e-07  11-[1]-119-[1]-52
2.A.52.1000.1000-WP_084530962       4.6e-07  59-[1]-266
2.A.43.1000.1000-KDO64268           4.6e-07  38-[1]-224-[1]-52
2.A.43.1000.1000-XP_004136760       4.6e-07  38-[1]-228-[1]-54
2.A.123.1000.1000-OMO54178          4.6e-07  12-[1]-71-[1]-103
2.A.43.1000.1000-OPJ85483           4.6e-07  110-[1]-28-[1]-76
2.A.52.1000.1000-WP_028002848       4.7e-07  41-[1]-257
2.A.123.1000.1000-XP_006470352      4.7e-07  12-[1]-73-[1]-57
2.A.43.1000.1000-CEO99457           4.8e-07  37-[1]-12-[1]-36-[1]-57
2.A.52.1000.1000-WP_051536815       4.8e-07  46-[1]-258
2.A.123.1000.1000-XP_022137730      4.8e-07  15-[1]-71-[1]-107
2.A.123.1000.1000-XP_021908976      4.8e-07  13-[1]-71-[1]-111
2.A.52.1000.1000-OBK88828           4.9e-07  43-[1]-266
2.A.52.1000.1000-WP_012087208         5e-07  58-[1]-257
2.A.43.1000.1000-ESZ93416             5e-07  17-[1]-164-[1]-85
2.A.123.1000.1000-XP_002304566        5e-07  12-[1]-73-[1]-70
2.A.43.1000.1000-XP_001801365         5e-07  17-[1]-190-[1]-64
2.A.43.1000.1000-XP_007304936       5.1e-07  11-[1]-118-[1]-51
2.A.123.1000.1000-XP_017625625      5.1e-07  14-[1]-74-[1]-70
2.A.43.1000.1000-KKA30772           5.1e-07  18-[1]-152-[1]-71
2.A.43.1000.1000-XP_010023553       5.2e-07  38-[1]-223-[1]-56
2.A.43.1000.1000-XP_018271022       5.2e-07  10-[1]-225
2.A.43.1000.1000-XP_007156011       5.2e-07  34-[1]-189-[1]-57
2.A.123.1000.1000-CBI15715          5.2e-07  16-[1]-222
2.A.43.1000.1000-XP_018986354       5.2e-07  14-[1]-81-[1]-68
2.A.123.1000.1000-XP_022150118      5.3e-07  12-[1]-179
2.A.52.1000.1000-WP_085229899       5.3e-07  45-[1]-258
2.A.123.1000.1000-XP_019160660      5.4e-07  12-[1]-73-[1]-62
2.A.123.1000.1000-XP_010093935      5.6e-07  15-[1]-239
2.A.123.1000.1000-XP_022958511      5.6e-07  12-[1]-75-[1]-67
2.A.123.1000.1000-XP_021906787      5.6e-07  11-[1]-71-[1]-96
2.A.43.1000.1000-XP_457604          5.7e-07  28-[1]-136-[1]-47
2.A.123.1000.1000-XP_006646080      5.7e-07  12-[1]-75-[1]-72
9.B.191.1000.1000-EPE10222          5.8e-07  5-[1]-322
9.B.191.1000.1000-ORY55472          5.8e-07  5-[1]-288
2.A.123.1000.1000-AFK47472          5.8e-07  14-[1]-71-[1]-75
2.A.123.1000.1000-XP_021978935      5.8e-07  13-[1]-73-[1]-53
2.A.43.1000.1000-PHH53514           5.8e-07  19-[1]-170-[1]-91
2.A.123.1000.1000-XP_022754189      5.9e-07  14-[1]-74-[1]-75
2.A.52.1000.1000-WP_021015695       5.9e-07  37-[1]-262
2.A.123.1000.1000-Q9FPN0            5.9e-07  14-[1]-70-[1]-81
2.A.52.1000.1000-WP_095419254       5.9e-07  45-[1]-256
2.A.43.1000.1000-XP_657499          5.9e-07  34-[1]-124-[1]-62
2.A.43.1000.1000-ORY92265             6e-07  9-[1]-116-[1]-42
2.A.52.1000.1000-CCF84098             6e-07  46-[1]-261
3.E.3.1000.1000-KLR60719            6.1e-07  219-[1]-4
2.A.123.1000.1000-EMS56832          6.2e-07  12-[1]-101-[1]-61
2.A.123.1000.1000-XP_010924221      6.2e-07  12-[1]-73-[1]-66
2.A.43.1000.1000-CAF96625           6.2e-07  131-[1]-223
2.A.52.1000.1000-WP_081851205       6.2e-07  59-[1]-258
2.A.123.1000.1000-XP_020264028      6.4e-07  12-[1]-196
2.A.123.1000.1000-XP_007145953      6.4e-07  12-[1]-73-[1]-74
2.A.43.1000.1000-SMN21875           6.5e-07  15-[1]-150-[1]-48
2.A.43.1000.1000-XP_020277128       6.5e-07  30-[1]-190-[1]-60
2.A.52.1000.1000-SDS18427           6.5e-07  63-[1]-267
2.A.52.1000.1000-OGV20128           6.5e-07  40-[1]-257
2.A.43.1000.1000-XP_021879147       6.6e-07  20-[1]-31-[1]-167
2.A.52.1000.1000-WP_087633413       6.7e-07  45-[1]-259
2.A.43.1000.1000-PIA14113           6.7e-07  37-[1]-120-[1]-37
2.A.43.1000.1000-PAV72660           6.7e-07  41-[1]-113-[1]-69
2.A.52.1000.1000-OXR42181           6.8e-07  56-[1]-251
2.A.43.1000.1000-EUB60995           6.8e-07  215-[1]-60
2.A.43.1000.1000-XP_018591645       6.8e-07  105-[1]-22-[1]-70
2.A.43.1000.1000-XP_015409201         7e-07  12-[1]-30-[1]-135
2.A.52.1000.1000-WP_095090133       7.1e-07  61-[1]-261
2.A.43.1000.1000-XP_015260632       7.1e-07  167-[1]-194
2.A.43.1000.1000-XP_009419694       7.1e-07  39-[1]-222-[1]-51
2.A.123.1000.1000-EMS67211          7.2e-07  13-[1]-71-[1]-127
2.A.123.1000.1000-XP_021616633      7.2e-07  15-[1]-71-[1]-98
9.B.191.1000.1000-XP_016642029      7.3e-07  7-[1]-292
2.A.123.1000.1000-WP_068836428      7.4e-07  5-[1]-29
2.A.52.1000.1000-WP_054215152       7.4e-07  55-[1]-280
2.A.52.1000.1000-EHC33305           7.4e-07  34-[1]-267
2.A.123.1000.1000-XP_021851762      7.5e-07  16-[1]-82-[1]-124
2.A.123.1000.1000-XP_020222965      7.5e-07  9-[1]-103-[1]-34
2.A.104.1000.1000-WP_048901069      7.6e-07  48-[1]-55
2.A.43.1000.1000-XP_020783378       7.7e-07  143-[1]-207
2.A.123.1000.1000-OIS96858          7.9e-07  14-[1]-70-[1]-96
2.A.43.1000.1000-SAL98578           7.9e-07  38-[1]-137-[1]-63
9.B.191.1000.1000-KKA30163            8e-07  5-[1]-320
2.A.43.1000.1000-ORY79059           8.1e-07  13-[1]-143-[1]-58
2.A.43.1000.1000-OTF77627           8.2e-07  21-[1]-193
2.A.43.1000.1000-XP_020064378       8.2e-07  12-[1]-135-[1]-70
2.A.52.1000.1000-WP_054162799       8.2e-07  44-[1]-255
2.A.43.1000.1000-ODQ75603           8.2e-07  16-[1]-140-[1]-62
2.A.52.1000.1000-ODP34379           8.3e-07  43-[1]-258
9.B.191.1000.1000-XP_009415933      8.3e-07  2-[1]-28-[1]-46
2.A.123.1000.1000-XP_008230949      8.3e-07  12-[1]-73-[1]-60
2.A.52.1000.1000-OYW00534           8.3e-07  45-[1]-259
2.A.52.1000.1000-WP_075155940       8.4e-07  40-[1]-267
2.A.43.1000.1000-XP_018577032       8.6e-07  126-[1]-187
2.A.43.1000.1000-ORY48163           8.6e-07  50-[1]-139-[1]-42
2.A.43.1000.1000-XP_004180924       8.8e-07  15-[1]-171-[1]-52
2.A.43.1000.1000-OUS49429           8.9e-07  32-[1]-131-[1]-46
2.A.43.1000.1000-KUI71171           9.2e-07  11-[1]-229
2.A.43.1000.1000-KFH70170           9.2e-07  12-[1]-228
2.A.52.1000.1000-WP_018178922       9.2e-07  49-[1]-251
2.A.43.1000.1000-CDS31327           9.3e-07  210-[1]-61
2.A.43.1000.1000-XP_016612168       9.3e-07  39-[1]-113-[1]-41
2.A.43.1000.1000-XP_019018058       9.3e-07  33-[1]-147-[1]-42
2.A.43.1000.1000-XP_006282771       9.4e-07  8-[1]-136-[1]-52
2.A.123.1000.1000-XP_020418998      9.5e-07  15-[1]-71-[1]-113
2.A.123.1000.1000-XP_004502614      9.5e-07  10-[1]-75-[1]-65
2.A.52.1000.1000-WP_082413568       9.6e-07  56-[1]-294
2.A.123.1000.1000-XP_010049431      9.7e-07  10-[1]-75-[1]-69
2.A.43.1000.1000-XP_019457557       9.9e-07  36-[1]-223-[1]-51
3.E.3.1000.1000-PKM38710            9.9e-07  205-[1]-4
2.A.123.1000.1000-NP_001141590        1e-06  12-[1]-73-[1]-76
2.A.43.1000.1000-PHH58898             1e-06  25-[1]-141-[1]-47
2.A.52.1000.1000-SFP68928             1e-06  61-[1]-268
2.A.43.1000.1000-KOS18983             1e-06  18-[1]-173-[1]-90
2.A.52.1000.1000-OLB46579             1e-06  40-[1]-258
2.A.123.1000.1000-XP_011471005        1e-06  14-[1]-160
2.A.43.1000.1000-XP_022201007         1e-06  131-[1]-205
2.A.43.1000.1000-ORE10352             1e-06  15-[1]-202
2.A.43.1000.1000-XP_009419331         1e-06  38-[1]-190-[1]-62
2.A.123.1000.1000-XP_015160546      1.1e-06  13-[1]-72-[1]-43
2.A.105.1000.1000-XP_001847023      1.1e-06  34-[1]-34
2.A.52.1000.1000-WP_059605772       1.1e-06  52-[1]-260
2.A.43.1000.1000-CEL54724           1.1e-06  10-[1]-129-[1]-64
2.A.123.1000.1000-AGV54262          1.1e-06  11-[1]-72-[1]-150
2.A.43.1000.1000-GAA48565           1.1e-06  260-[1]-62
2.A.43.1000.1000-XP_007786048       1.1e-06  17-[1]-166-[1]-57
2.A.123.1000.1000-XP_018728229      1.1e-06  12-[1]-197
2.A.123.1000.1000-GAV69722          1.1e-06  5-[1]-71-[1]-62
2.A.52.1000.1000-OLE35142           1.1e-06  62-[1]-264
2.A.43.1000.1000-XP_018597625       1.1e-06  201-[1]-61
2.A.52.1000.1000-WP_024523166       1.1e-06  35-[1]-258
2.A.52.1000.1000-WP_035052091       1.1e-06  39-[1]-256
2.A.43.1000.1000-XP_018295852       1.1e-06  35-[1]-133-[1]-48
2.A.52.1000.1000-WP_013947181       1.1e-06  42-[1]-257
2.A.43.1000.1000-CEO98788           1.1e-06  37-[1]-102-[1]-52
2.A.43.1000.1000-OZJ04797           1.2e-06  9-[1]-151-[1]-93
2.A.52.1000.1000-ODM20634           1.2e-06  77-[1]-346
2.A.43.1000.1000-KEQ59079           1.2e-06  17-[1]-158-[1]-79
2.A.123.1000.1000-XP_007160194      1.2e-06  13-[1]-73-[1]-63
2.A.123.1000.1000-XP_021985063      1.2e-06  15-[1]-73-[1]-112
2.A.43.1000.1000-XP_005850821       1.2e-06  30-[1]-212-[1]-57
2.A.43.1000.1000-XP_001382609       1.2e-06  12-[1]-146-[1]-73
2.A.43.1000.1000-XP_004533588       1.2e-06  153-[1]-206
9.B.191.1000.1000-XP_454199         1.2e-06  3-[1]-166
2.A.43.1000.1000-XP_020045463       1.3e-06  25-[1]-138-[1]-81
2.A.123.1000.1000-KFK33806          1.3e-06  9-[1]-182
2.A.43.1000.1000-XP_003566800       1.3e-06  39-[1]-226-[1]-53
2.A.43.1000.1000-XP_018295924       1.3e-06  9-[1]-111-[1]-46
2.A.43.1000.1000-SCV06134           1.3e-06  14-[1]-103-[1]-76
2.A.52.1000.1000-WP_034192775       1.3e-06  45-[1]-260
2.A.123.1000.1000-PIA49073          1.3e-06  10-[1]-75-[1]-63
2.A.52.1000.1000-EWG06504           1.3e-06  46-[1]-266
2.A.43.1000.1000-XP_001455762       1.3e-06  9-[1]-193
9.B.191.1000.1000-OAA57376          1.3e-06  6-[1]-343
2.A.52.1000.1000-AEW74955           1.3e-06  59-[1]-39-[1]-165
2.A.52.1000.1000-SDU63163           1.4e-06  43-[1]-275
2.A.43.1000.1000-XP_018426844       1.4e-06  50-[1]-91-[1]-66
9.B.191.1000.1000-PHH51457          1.4e-06  2-[1]-320
2.A.43.1000.1000-ODQ63115           1.4e-06  23-[1]-155-[1]-62
2.A.52.1000.1000-WP_006818568       1.4e-06  37-[1]-255
2.A.43.1000.1000-XP_022466818       1.4e-06  24-[1]-115-[1]-49
2.A.123.1000.1000-XP_019054543      1.4e-06  12-[1]-73-[1]-79
2.A.43.1000.1000-XP_017486722       1.4e-06  124-[1]-207
2.A.123.1000.1000-XP_012459988      1.4e-06  15-[1]-71-[1]-103
2.A.123.1000.1000-XP_017251592      1.4e-06  15-[1]-205
9.B.191.1000.1000-OIR58952          1.5e-06  7-[1]-171
2.A.43.1000.1000-KIM43153           1.5e-06  9-[1]-116-[1]-48
2.A.43.1000.1000-AQK89383           1.5e-06  39-[1]-349
2.A.52.1000.1000-WP_084788969       1.5e-06  43-[1]-271
2.A.129.1000.1000-WP_029139517      1.5e-06  34-[1]-36
2.A.123.1000.1000-XP_021850617      1.5e-06  12-[1]-73-[1]-49
2.A.52.1000.1000-WP_011525699       1.5e-06  52-[1]-234
2.A.123.1000.1000-WP_036452558      1.5e-06  4-[1]-81-[1]-51
2.A.52.1000.1000-WP_090363767       1.5e-06  60-[1]-260
2.A.123.1000.1000-XP_020700756      1.5e-06  12-[1]-73-[1]-52
2.A.43.1000.1000-XP_006002213       1.5e-06  48-[1]-89-[1]-72
2.A.52.1000.1000-WP_032613510       1.5e-06  37-[1]-39-[1]-163
2.A.123.1000.1000-XP_010039121      1.5e-06  15-[1]-72-[1]-97
2.A.43.1000.1000-XP_006675687       1.6e-06  37-[1]-135-[1]-41
9.B.191.1000.1000-XP_001651695      1.6e-06  3-[1]-168
2.A.43.1000.1000-CDS31326           1.6e-06  37-[1]-122-[1]-58
2.A.123.1000.1000-XP_006844949      1.6e-06  12-[1]-73-[1]-63
2.A.43.1000.1000-XP_020438621       1.6e-06  11-[1]-210
2.A.43.1000.1000-OAA38591           1.6e-06  17-[1]-145-[1]-94
2.A.52.1000.1000-OLC00734           1.6e-06  45-[1]-263
9.B.191.1000.1000-AAT09098          1.6e-06  3-[1]-178
2.A.52.1000.1000-WP_024903518       1.6e-06  42-[1]-269
2.A.43.1000.1000-GAN07069           1.6e-06  8-[1]-173-[1]-48
2.A.52.1000.1000-WP_006331521       1.7e-06  52-[1]-261
2.A.43.1000.1000-OHT16701           1.7e-06  29-[1]-91-[1]-58
2.A.43.1000.1000-XP_505016          1.7e-06  22-[1]-118-[1]-38
2.A.123.1000.1000-KFM58300          1.7e-06  8-[1]-67-[1]-41
2.A.123.1000.1000-XP_009405124      1.7e-06  13-[1]-73-[1]-49
2.A.104.1000.1000-WP_047875092      1.7e-06  44-[1]-56
2.A.52.1000.1000-WP_069394749       1.7e-06  58-[1]-269
2.A.43.1000.1000-OLY83356           1.8e-06  15-[1]-137-[1]-37
2.A.123.1000.1000-XP_011071833      1.8e-06  12-[1]-73-[1]-59
2.A.43.1000.1000-ODV91267           1.8e-06  10-[1]-99-[1]-59
2.A.129.1000.1000-WP_037376409      1.8e-06  32-[1]-36
2.A.52.1000.1000-OYV48988           1.8e-06  45-[1]-258
2.A.52.1000.1000-WP_085932485       1.8e-06  45-[1]-259
2.A.43.1000.1000-ORY83037           1.8e-06  25-[1]-137-[1]-61
2.A.123.1000.1000-XP_002609830      1.8e-06  8-[1]-68-[1]-34
2.A.43.1000.1000-XP_013793265       1.8e-06  135-[1]-208
2.A.52.1000.1000-KRE93634           1.8e-06  49-[1]-259
2.A.43.1000.1000-CDS09602           1.8e-06  15-[1]-119-[1]-42
2.A.123.1000.1000-XP_021616634      1.9e-06  13-[1]-72-[1]-93
2.A.123.1000.1000-XP_019160145      1.9e-06  10-[1]-71-[1]-78
2.A.43.1000.1000-XP_018983720       1.9e-06  39-[1]-124-[1]-47
2.A.123.1000.1000-XP_010251292      1.9e-06  12-[1]-73-[1]-54
2.A.52.1000.1000-WP_013737678       1.9e-06  37-[1]-255
9.B.191.1000.1000-XP_007840084      1.9e-06  2-[1]-293
2.A.43.1000.1000-XP_018680388         2e-06  38-[1]-182-[1]-61
2.A.43.1000.1000-KXN69505             2e-06  11-[1]-204
2.A.43.1000.1000-XP_017766514         2e-06  39-[1]-61-[1]-44
2.A.123.1000.1000-OVA12697            2e-06  9-[1]-232
2.A.43.1000.1000-OAD07441             2e-06  5-[1]-152-[1]-37
2.A.43.1000.1000-OAD02074             2e-06  7-[1]-91-[1]-30
2.A.52.1000.1000-WP_038715167         2e-06  45-[1]-261
2.A.43.1000.1000-XP_014509906         2e-06  34-[1]-310
2.A.43.1000.1000-ORX54556             2e-06  11-[1]-214
2.A.43.1000.1000-XP_007662606         2e-06  191-[1]-60
2.A.52.1000.1000-WP_084931723         2e-06  35-[1]-245
2.A.123.1000.1000-WP_084489747      2.1e-06  25-[1]-80-[1]-48
2.A.43.1000.1000-XP_004916475       2.1e-06  190-[1]-63
2.A.123.1000.1000-KMZ63136          2.1e-06  12-[1]-73-[1]-70
2.A.43.1000.1000-XP_009908316       2.1e-06  109-[1]-29-[1]-67
2.A.43.1000.1000-XP_001245356       2.1e-06  14-[1]-218
2.A.43.1000.1000-XP_008551440       2.1e-06  124-[1]-197
2.A.43.1000.1000-KJZ80533           2.1e-06  14-[1]-119-[1]-76
2.A.43.1000.1000-XP_008028557       2.1e-06  17-[1]-194-[1]-63
2.A.123.1000.1000-XP_014497476      2.2e-06  14-[1]-71-[1]-78
2.A.43.1000.1000-XP_022945612       2.2e-06  38-[1]-221-[1]-58
9.B.191.1000.1000-XP_005793154      2.2e-06  5-[1]-152
2.A.43.1000.1000-OVF07631           2.2e-06  12-[1]-149-[1]-60
2.A.43.1000.1000-PIA53077           2.2e-06  41-[1]-234-[1]-50
2.A.123.1000.1000-OWM67357          2.2e-06  14-[1]-71-[1]-85
2.A.43.1000.1000-XP_015970710       2.2e-06  24-[1]-213-[1]-52
2.A.123.1000.1000-XP_002279031      2.3e-06  9-[1]-239
2.A.123.1000.1000-XP_004508856      2.3e-06  12-[1]-8-[1]-15-[1]-45
2.A.123.1000.1000-XP_019194759      2.3e-06  12-[1]-71-[1]-90
2.A.43.1000.1000-PGH23246           2.3e-06  14-[1]-213
2.A.123.1000.1000-CDP09549          2.3e-06  24-[1]-71-[1]-85
2.A.43.1000.1000-ORX43995           2.3e-06  8-[1]-99-[1]-50
2.A.123.1000.1000-WP_043630345      2.3e-06  6-[1]-29
2.A.43.1000.1000-XP_015116302       2.4e-06  127-[1]-196
2.A.123.1000.1000-XP_020548547      2.4e-06  13-[1]-71-[1]-101
2.A.43.1000.1000-XP_002115442       2.4e-06  18-[1]-194
2.A.123.1000.1000-GAV86152          2.4e-06  15-[1]-157
9.B.191.1000.1000-XP_005760470      2.4e-06  5-[1]-169
2.A.129.1000.1000-WP_071553539      2.5e-06  39-[1]-37
2.A.52.1000.1000-WP_047846123       2.5e-06  42-[1]-259
2.A.43.1000.1000-XP_013912627       2.5e-06  46-[1]-12-[1]-29-[1]-64
2.A.52.1000.1000-WP_051541579       2.5e-06  49-[1]-263
2.A.123.1000.1000-WP_015733186      2.5e-06  6-[1]-41
9.B.191.1000.1000-XP_008869704      2.6e-06  2-[1]-68-[1]-47
2.A.104.1000.1000-WP_047883293      2.6e-06  44-[1]-55
2.A.43.1000.1000-KFG77546           2.6e-06  9-[1]-222
2.A.123.1000.1000-GAU48055          2.6e-06  11-[1]-75-[1]-72
2.A.43.1000.1000-KFM59325           2.6e-06  124-[1]-197
2.A.43.1000.1000-GAW05704           2.6e-06  14-[1]-112-[1]-57
2.A.52.1000.1000-WP_027198634       2.6e-06  36-[1]-253
2.A.43.1000.1000-XP_015916527       2.7e-06  130-[1]-196
2.A.43.1000.1000-OJJ62178           2.7e-06  13-[1]-104-[1]-72
2.A.123.1000.1000-XP_022928837      2.7e-06  12-[1]-74-[1]-79
2.A.43.1000.1000-XP_006883648       2.7e-06  39-[1]-96-[1]-59
2.A.123.1000.1000-XP_010925760      2.8e-06  10-[1]-75-[1]-64
2.A.52.1000.1000-WP_083909747       2.8e-06  42-[1]-268
9.B.191.1000.1000-KXJ97403          2.8e-06  4-[1]-161
2.A.123.1000.1000-XP_012090634      2.9e-06  12-[1]-71-[1]-96
2.A.104.1000.1000-WP_040991377      2.9e-06  44-[1]-55
2.A.123.1000.1000-XP_018675198      2.9e-06  14-[1]-73-[1]-49
2.A.43.1000.1000-XP_018736959       2.9e-06  17-[1]-168-[1]-51
2.A.52.1000.1000-WP_094646504       2.9e-06  61-[1]-263
2.A.43.1000.1000-ORX97173           2.9e-06  17-[1]-192-[1]-66
2.A.123.1000.1000-XP_015939388        3e-06  12-[1]-73-[1]-57
2.A.123.1000.1000-WP_015790918        3e-06  4-[1]-41
2.A.123.1000.1000-XP_015896061        3e-06  12-[1]-73-[1]-81
2.A.123.1000.1000-XP_018822986        3e-06  12-[1]-163
2.A.123.1000.1000-XP_007138928        3e-06  9-[1]-186
2.A.43.1000.1000-XP_015297129         3e-06  89-[1]-138-[1]-57
2.A.52.1000.1000-KXS30933             3e-06  42-[1]-259
2.A.123.1000.1000-XP_002511126      3.1e-06  15-[1]-71-[1]-111
2.A.43.1000.1000-AFK47806           3.1e-06  35-[1]-205-[1]-54
2.A.43.1000.1000-XP_007905429       3.1e-06  193-[1]-58
2.A.123.1000.1000-WP_045434074      3.2e-06  9-[1]-91-[1]-55
2.A.43.1000.1000-KIP05167           3.2e-06  9-[1]-122-[1]-47
2.A.123.1000.1000-XP_009383909      3.2e-06  15-[1]-71-[1]-147
2.A.123.1000.1000-XP_008389921      3.2e-06  16-[1]-239
2.A.43.1000.1000-CZS94416           3.2e-06  11-[1]-220
2.A.123.1000.1000-XP_010925963      3.2e-06  12-[1]-197
2.A.43.1000.1000-ORX97989           3.2e-06  9-[1]-200
2.A.52.1000.1000-WP_035100282       3.2e-06  37-[1]-252
2.A.43.1000.1000-XP_020711264       3.3e-06  130-[1]-193
2.A.43.1000.1000-XP_022078409       3.3e-06  52-[1]-13-[1]-25-[1]-72
2.A.123.1000.1000-EPS65273          3.3e-06  4-[1]-71-[1]-30
2.A.52.1000.1000-WP_040209672       3.3e-06  40-[1]-256
2.A.123.1000.1000-XP_021283030      3.4e-06  9-[1]-71-[1]-67
2.A.123.1000.1000-XP_021911268      3.4e-06  14-[1]-73-[1]-62
2.A.123.1000.1000-KRO47255          3.5e-06  [1]-56-[1]-41
2.A.43.1000.1000-KIJ64518           3.5e-06  13-[1]-119-[1]-12-[1]-8
2.A.123.1000.1000-XP_002267792      3.5e-06  14-[1]-71-[1]-93
2.A.123.1000.1000-EYU23059          3.5e-06  2-[1]-71-[1]-105
2.A.52.1000.1000-WP_094287543       3.5e-06  56-[1]-260
2.A.43.1000.1000-XP_007271373       3.6e-06  8-[1]-149-[1]-49
2.A.43.1000.1000-XP_022463857       3.6e-06  13-[1]-145-[1]-79
2.A.123.1000.1000-XP_022937720      3.6e-06  14-[1]-71-[1]-74
2.A.123.1000.1000-XP_002322281      3.6e-06  12-[1]-71-[1]-100
2.A.43.1000.1000-EXX55778           3.6e-06  18-[1]-215
2.A.43.1000.1000-OCK81582           3.6e-06  15-[1]-219
2.A.43.1000.1000-PFH60912           3.6e-06  17-[1]-140-[1]-83
2.A.52.1000.1000-WP_056303251       3.6e-06  49-[1]-241
2.A.43.1000.1000-PAV17126           3.6e-06  8-[1]-144-[1]-60
2.A.129.1000.1000-WP_021509360      3.7e-06  33-[1]-35
2.A.43.1000.1000-KKK12159           3.7e-06  14-[1]-226
2.A.52.1000.1000-WP_040994382       3.7e-06  41-[1]-257
2.A.123.1000.1000-PAN29822          3.8e-06  12-[1]-73-[1]-63
2.A.123.1000.1000-XP_017217481      3.8e-06  15-[1]-207
2.A.123.1000.1000-XP_021842875      3.8e-06  12-[1]-73-[1]-45
2.A.104.1000.1000-WP_002444381      3.9e-06  43-[1]-56
9.B.191.1000.1000-XP_007922576      3.9e-06  4-[1]-163
2.A.43.1000.1000-XP_012754599       3.9e-06  11-[1]-218
2.A.43.1000.1000-XP_020637790       3.9e-06  187-[1]-68
2.A.43.1000.1000-XP_006684926         4e-06  23-[1]-112-[1]-47
2.A.123.1000.1000-ONM03353            4e-06  17-[1]-71-[1]-122
2.A.123.1000.1000-XP_013619872        4e-06  12-[1]-73-[1]-55
2.A.123.1000.1000-XP_004296854        4e-06  9-[1]-182
2.A.123.1000.1000-XP_010034634      4.1e-06  12-[1]-180
2.A.43.1000.1000-XP_008076314       4.1e-06  24-[1]-147-[1]-45
2.A.43.1000.1000-XP_001704065       4.1e-06  34-[1]-234
9.B.191.1000.1000-KCZ78027          4.2e-06  10-[1]-70-[1]-47
2.A.129.1000.1000-WP_075180901      4.2e-06  34-[1]-36
2.A.123.1000.1000-XP_002989691      4.2e-06  9-[1]-211
2.A.43.1000.1000-KZS93679           4.2e-06  9-[1]-114-[1]-47
2.A.52.1000.1000-WP_014402725       4.2e-06  44-[1]-258
2.A.123.1000.1000-XP_022721083      4.2e-06  13-[1]-71-[1]-66
2.A.105.1000.1000-PIS82347          4.2e-06  34-[1]-37
2.A.43.1000.1000-XP_006969070       4.4e-06  10-[1]-219
2.A.52.1000.1000-WP_084599719       4.4e-06  51-[1]-264
2.A.43.1000.1000-XP_007399607       4.4e-06  11-[1]-122-[1]-47
2.A.123.1000.1000-XP_011654626      4.4e-06  12-[1]-75-[1]-72
2.A.43.1000.1000-XP_009216238       4.4e-06  9-[1]-31-[1]-143
2.A.43.1000.1000-XP_016606106       4.5e-06  34-[1]-118-[1]-58
2.A.123.1000.1000-XP_008341886      4.5e-06  12-[1]-199
2.A.43.1000.1000-XP_021170290       4.5e-06  133-[1]-194
2.A.123.1000.1000-XP_022146077      4.6e-06  12-[1]-74-[1]-81
2.A.52.1000.1000-WP_004112717       4.6e-06  41-[1]-257
2.A.123.1000.1000-XP_015638481      4.6e-06  10-[1]-75-[1]-61
2.A.43.1000.1000-XP_004592475       4.7e-06  39-[1]-96-[1]-61
9.B.191.1000.1000-XP_020071166      4.7e-06  2-[1]-160
2.A.123.1000.1000-PAN05682          4.7e-06  12-[1]-73-[1]-67
2.A.43.1000.1000-XP_010214276       4.8e-06  187-[1]-66
2.A.43.1000.1000-KYG43831           4.9e-06  43-[1]-136-[1]-88
2.A.123.1000.1000-WP_051327690      4.9e-06  2-[1]-9-[1]-29-[1]-71
2.A.123.1000.1000-EMS58275            5e-06  9-[1]-203
9.B.191.1000.1000-XP_013234765        5e-06  4-[1]-69-[1]-51
2.A.123.1000.1000-WP_012855416        5e-06  11-[1]-90-[1]-64
2.A.43.1000.1000-XP_022403369         5e-06  14-[1]-104-[1]-71
2.A.52.1000.1000-WP_081737653       5.1e-06  74-[1]-257
2.A.129.1000.1000-WP_028013695      5.1e-06  34-[1]-36
2.A.52.1000.1000-WP_079595819       5.2e-06  56-[1]-248
2.A.123.1000.1000-XP_019455232      5.2e-06  13-[1]-72-[1]-13-[1]-24
2.A.43.1000.1000-CDW53274           5.2e-06  38-[1]-78-[1]-56
9.B.191.1000.1000-XP_007604327      5.2e-06  7-[1]-79-[1]-45
2.A.123.1000.1000-XP_010678743      5.3e-06  12-[1]-172
2.A.123.1000.1000-XP_019418742      5.3e-06  9-[1]-176
2.A.123.1000.1000-ANZ54946          5.4e-06  15-[1]-37-[1]-128
2.A.43.1000.1000-XP_022336763       5.4e-06  113-[1]-50-[1]-71
2.A.123.1000.1000-PHT46394          5.4e-06  12-[1]-71-[1]-99
2.A.129.1000.1000-WP_073963499      5.5e-06  32-[1]-36
2.A.43.1000.1000-KZT52114           5.5e-06  9-[1]-122-[1]-53
2.A.123.1000.1000-XP_008228135      5.5e-06  11-[1]-73-[1]-38
2.A.43.1000.1000-XP_015341098       5.5e-06  234-[1]-56
2.A.43.1000.1000-XP_018295199       5.5e-06  18-[1]-218
2.A.43.1000.1000-OXV08553           5.5e-06  14-[1]-222
2.A.123.1000.1000-OWM70664          5.6e-06  12-[1]-181
2.A.43.1000.1000-EGT60521           5.6e-06  40-[1]-61-[1]-42
2.A.43.1000.1000-XP_017439068       5.6e-06  14-[1]-225
2.A.43.1000.1000-KMQ98083           5.6e-06  20-[1]-155
2.A.43.1000.1000-XP_009546307       5.6e-06  9-[1]-208
2.A.123.1000.1000-XP_010528263      5.7e-06  12-[1]-73-[1]-61
2.A.43.1000.1000-XP_022104169       5.7e-06  226-[1]-75
2.A.104.1000.1000-WP_078754452      5.9e-06  42-[1]-57
2.A.123.1000.1000-EPB67879          5.9e-06  16-[1]-68-[1]-118
2.A.43.1000.1000-XP_019358748         6e-06  45-[1]-92-[1]-69
2.A.43.1000.1000-CAR63593             6e-06  42-[1]-103-[1]-61
2.A.123.1000.1000-XP_015648423        6e-06  17-[1]-71-[1]-119
2.A.123.1000.1000-XP_021652096      6.1e-06  12-[1]-73-[1]-76
2.A.52.1000.1000-WP_024550845       6.1e-06  37-[1]-253
2.A.123.1000.1000-XP_016483579      6.1e-06  13-[1]-74-[1]-55
2.A.52.1000.1000-WP_027321526       6.2e-06  37-[1]-256
2.A.43.1000.1000-CDS25843           6.2e-06  26-[1]-212
2.A.43.1000.1000-XP_020389475       6.2e-06  130-[1]-196
2.A.52.1000.1000-WP_051386938       6.2e-06  38-[1]-256
2.A.52.1000.1000-WP_085227246       6.3e-06  44-[1]-253
2.A.43.1000.1000-XP_014209531       6.3e-06  126-[1]-205
2.A.123.1000.1000-XP_022002067      6.3e-06  12-[1]-73-[1]-63
2.A.123.1000.1000-XP_022135208      6.4e-06  16-[1]-71-[1]-108
2.A.43.1000.1000-XP_003139182       6.4e-06  58-[1]-111-[1]-56
9.B.191.1000.1000-XP_001012394      6.5e-06  2-[1]-70-[1]-43
2.A.52.1000.1000-WP_064750700       6.5e-06  58-[1]-323
2.A.52.1000.1000-WP_018330621       6.5e-06  48-[1]-261
2.A.43.1000.1000-KIY71245           6.6e-06  9-[1]-119-[1]-50
2.A.123.1000.1000-XP_006289873      6.7e-06  14-[1]-194
2.A.43.1000.1000-XP_007912315       6.7e-06  11-[1]-221
2.A.123.1000.1000-XP_020537596      6.7e-06  12-[1]-73-[1]-55
2.A.52.1000.1000-WP_014669454       6.8e-06  49-[1]-273
2.A.123.1000.1000-XP_022159197      6.8e-06  12-[1]-180
2.A.123.1000.1000-XP_018621938      6.9e-06  9-[1]-256
2.A.52.1000.1000-WP_067345118       6.9e-06  38-[1]-257
2.A.43.1000.1000-CEP00453           6.9e-06  77-[1]-126-[1]-43
2.A.52.1000.1000-WP_088559487         7e-06  45-[1]-256
2.A.123.1000.1000-XP_012090112      7.1e-06  10-[1]-75-[1]-64
2.A.52.1000.1000-OYV35456           7.1e-06  40-[1]-262
2.A.43.1000.1000-XP_022228979       7.2e-06  131-[1]-212
2.A.123.1000.1000-XP_019190429      7.3e-06  13-[1]-72-[1]-70
2.A.43.1000.1000-XP_019711419       7.3e-06  155-[1]-89-[1]-53
9.B.191.1000.1000-CZT22453          7.3e-06  2-[1]-311
2.A.123.1000.1000-XP_009762096      7.4e-06  18-[1]-169
2.A.43.1000.1000-XP_013272264       7.4e-06  16-[1]-215
2.A.43.1000.1000-CCE27008           7.5e-06  17-[1]-145-[1]-107
2.A.43.1000.1000-XP_020067526       7.6e-06  25-[1]-116-[1]-47
2.A.52.1000.1000-WP_074703135       7.7e-06  48-[1]-248
2.A.43.1000.1000-XP_022582399       7.7e-06  14-[1]-227
2.A.123.1000.1000-EHP84122          7.7e-06  6-[1]-33
2.A.43.1000.1000-CDH55223           7.8e-06  36-[1]-130-[1]-53
2.A.123.1000.1000-OAY65162          7.8e-06  9-[1]-234
2.A.52.1000.1000-PHX75960           7.9e-06  63-[1]-273
2.A.52.1000.1000-OAI56025           7.9e-06  43-[1]-260
2.A.123.1000.1000-XP_020237078      7.9e-06  12-[1]-235
2.A.43.1000.1000-OON11136           7.9e-06  36-[1]-150-[1]-39
2.A.123.1000.1000-XP_006467563      8.1e-06  18-[1]-72-[1]-45
2.A.52.1000.1000-WP_084714314       8.1e-06  57-[1]-327
2.A.43.1000.1000-OWB58669           8.1e-06  20-[1]-95-[1]-64
2.A.123.1000.1000-AJU57231          8.1e-06  9-[1]-245
2.A.52.1000.1000-WP_091519804       8.1e-06  59-[1]-254
2.A.43.1000.1000-KIN05060           8.2e-06  11-[1]-220
2.A.123.1000.1000-XP_006654859      8.2e-06  12-[1]-73-[1]-54
2.A.52.1000.1000-SFC63354           8.3e-06  57-[1]-261
2.A.43.1000.1000-ORX75027           8.6e-06  2-[1]-127-[1]-39
2.A.43.1000.1000-PIS49074           8.6e-06  23-[1]-123-[1]-48
2.A.123.1000.1000-XP_022025288      8.7e-06  12-[1]-73-[1]-64
2.A.123.1000.1000-XP_019226304      8.7e-06  14-[1]-208
2.A.52.1000.1000-WP_026121712       8.7e-06  45-[1]-258
2.A.43.1000.1000-XP_006676539       8.8e-06  34-[1]-147-[1]-43
2.A.43.1000.1000-KZV79220           8.8e-06  8-[1]-107-[1]-38
2.A.123.1000.1000-XP_021645601      8.9e-06  15-[1]-235
2.A.43.1000.1000-XP_001954456       8.9e-06  129-[1]-213
2.A.43.1000.1000-XP_020074475       8.9e-06  26-[1]-123-[1]-52
2.A.43.1000.1000-XP_020883991       8.9e-06  26-[1]-212-[1]-55
2.A.52.1000.1000-OZB59556           8.9e-06  56-[1]-287
2.A.43.1000.1000-XP_008199684       9.1e-06  130-[1]-187
2.A.52.1000.1000-OLE68841           9.1e-06  34-[1]-252
2.A.129.1000.1000-WP_041456937      9.1e-06  33-[1]-36
2.A.43.1000.1000-XP_016990094       9.2e-06  141-[1]-212
2.A.123.1000.1000-XP_018828828      9.2e-06  12-[1]-75-[1]-54
2.A.123.1000.1000-KDO77995          9.3e-06  18-[1]-196
2.A.123.1000.1000-XP_010528779      9.3e-06  14-[1]-71-[1]-79
2.A.52.1000.1000-WP_092184604       9.4e-06  60-[1]-267
2.A.43.1000.1000-XP_006684812       9.5e-06  12-[1]-130-[1]-75
9.B.191.1000.1000-OAG28836          9.6e-06  10-[1]-189
2.A.123.1000.1000-XP_022150121      9.6e-06  12-[1]-188
2.A.43.1000.1000-KWX12268           9.7e-06  41-[1]-233
2.A.123.1000.1000-XP_003617528      9.7e-06  13-[1]-71-[1]-68
2.A.123.1000.1000-WP_010569904      9.8e-06  5-[1]-32
2.A.43.1000.1000-XP_007289788       9.9e-06  11-[1]-217
2.A.123.1000.1000-XP_010045482        1e-05  14-[1]-70-[1]-95
2.A.123.1000.1000-ETK79038            1e-05  8-[1]-74-[1]-98
2.A.43.1000.1000-XP_022036168         1e-05  38-[1]-208-[1]-53
2.A.129.1000.1000-WP_083069004        1e-05  33-[1]-36
2.A.43.1000.1000-XP_022513270         1e-05  19-[1]-104-[1]-63
2.A.123.1000.1000-OWM63938            1e-05  9-[1]-186
2.A.123.1000.1000-A2YZ24              1e-05  12-[1]-73-[1]-81
2.A.123.1000.1000-XP_010027132      1.1e-05  14-[1]-71-[1]-83
2.A.123.1000.1000-WP_046642834      1.1e-05  6-[1]-80-[1]-44
2.A.129.1000.1000-WP_072208635      1.1e-05  33-[1]-33
2.A.105.1000.1000-XP_020285920      1.1e-05  22-[1]-38
2.A.123.1000.1000-PIN16574          1.1e-05  10-[1]-72-[1]-69
2.A.82.1000.1000-XP_004076475       1.1e-05  35-[1]-239
2.A.43.1000.1000-XP_004029986       1.1e-05  9-[1]-215
2.A.123.1000.1000-XP_022767443      1.1e-05  12-[1]-73-[1]-49
2.A.43.1000.1000-KZV88932           1.1e-05  8-[1]-124-[1]-70
2.A.43.1000.1000-OAA36910           1.1e-05  17-[1]-137-[1]-106
2.A.52.1000.1000-WP_088313002       1.1e-05  60-[1]-285
2.A.43.1000.1000-XP_003957690       1.1e-05  14-[1]-94-[1]-71
2.A.123.1000.1000-OVA06797          1.1e-05  9-[1]-73-[1]-76
2.A.123.1000.1000-XP_018475423      1.1e-05  13-[1]-71-[1]-74
2.A.52.1000.1000-XP_011130615       1.1e-05  38-[1]-310
2.A.123.1000.1000-XP_002263697      1.1e-05  12-[1]-73-[1]-75
2.A.123.1000.1000-NP_001344900      1.1e-05  10-[1]-75-[1]-75
2.A.43.1000.1000-XP_021444148       1.1e-05  51-[1]-13-[1]-23-[1]-71
2.A.52.1000.1000-WP_055793816       1.1e-05  52-[1]-265
2.A.52.1000.1000-ADN51689           1.1e-05  62-[1]-259
2.A.123.1000.1000-OMO87820          1.2e-05  14-[1]-71-[1]-60
2.A.43.1000.1000-XP_007866926       1.2e-05  9-[1]-118-[1]-47
2.A.123.1000.1000-XP_002322282      1.2e-05  15-[1]-71-[1]-90
2.A.123.1000.1000-XP_012447122      1.2e-05  12-[1]-73-[1]-50
2.A.43.1000.1000-XP_020020969       1.2e-05  142-[1]-32-[1]-56
2.A.43.1000.1000-XP_005293024       1.2e-05  41-[1]-99-[1]-65
2.A.129.1000.1000-WP_034918970      1.2e-05  33-[1]-36
2.A.129.1000.1000-WP_094122064      1.2e-05  33-[1]-36
2.A.43.1000.1000-XP_016234198       1.2e-05  18-[1]-213
2.A.43.1000.1000-XP_008594366       1.2e-05  10-[1]-99-[1]-72
2.A.52.1000.1000-WP_043829624       1.2e-05  47-[1]-268
2.A.43.1000.1000-ORZ09547           1.3e-05  9-[1]-88-[1]-65
2.A.123.1000.1000-XP_010037364      1.3e-05  15-[1]-72-[1]-98
2.A.43.1000.1000-XP_014295584       1.3e-05  124-[1]-196
2.A.52.1000.1000-WP_051882639       1.3e-05  42-[1]-250
2.A.52.1000.1000-WP_087846117       1.3e-05  36-[1]-256
2.A.43.1000.1000-XP_020383463       1.3e-05  186-[1]-53
2.A.52.1000.1000-XP_008877098       1.3e-05  64-[1]-262
2.A.123.1000.1000-XP_003554842      1.3e-05  12-[1]-72-[1]-62
2.A.52.1000.1000-WP_074862002       1.3e-05  59-[1]-275
2.A.52.1000.1000-WP_067872650       1.3e-05  49-[1]-255
2.A.43.1000.1000-PBK97770           1.3e-05  11-[1]-113-[1]-50
2.A.52.1000.1000-OYV75326           1.3e-05  46-[1]-293
2.A.52.1000.1000-WP_017935467       1.3e-05  46-[1]-260
2.A.52.1000.1000-WP_051761717       1.3e-05  56-[1]-251
2.A.123.1000.1000-XP_012090633      1.4e-05  12-[1]-71-[1]-102
2.A.43.1000.1000-GAQ33681           1.4e-05  14-[1]-224
2.A.43.1000.1000-OQE19103           1.4e-05  15-[1]-223
2.A.52.1000.1000-WP_008973582       1.4e-05  45-[1]-283
2.A.123.1000.1000-XP_011023933      1.4e-05  12-[1]-71-[1]-86
9.B.191.1000.1000-EPY35515          1.4e-05  3-[1]-176
2.A.52.1000.1000-WP_047213240       1.4e-05  43-[1]-256
2.A.43.1000.1000-XP_008206791       1.4e-05  127-[1]-205
2.A.43.1000.1000-KZT23389           1.5e-05  9-[1]-118-[1]-47
2.A.43.1000.1000-XP_006462553       1.5e-05  9-[1]-105-[1]-40
2.A.43.1000.1000-OMJ66655           1.5e-05  10-[1]-195
2.A.43.1000.1000-PCH40224           1.5e-05  11-[1]-120-[1]-48
2.A.123.1000.1000-XP_019437398      1.5e-05  10-[1]-75-[1]-74
2.A.129.1000.1000-WP_014882854      1.5e-05  34-[1]-36
2.A.43.1000.1000-KZZ97464           1.5e-05  9-[1]-225
2.A.43.1000.1000-XP_009365377       1.5e-05  48-[1]-203-[1]-52
2.A.43.1000.1000-XP_018176287       1.6e-05  11-[1]-252
2.A.123.1000.1000-XP_006600650      1.6e-05  12-[1]-73-[1]-41
2.A.43.1000.1000-SGZ54025           1.6e-05  25-[1]-214
2.A.43.1000.1000-XP_002547679       1.6e-05  28-[1]-138-[1]-49
2.A.123.1000.1000-XP_020160373      1.6e-05  12-[1]-73-[1]-62
2.A.43.1000.1000-XP_020250786       1.6e-05  38-[1]-225-[1]-50
2.A.123.1000.1000-XP_022878165      1.6e-05  12-[1]-230
2.A.123.1000.1000-OWM79622          1.6e-05  11-[1]-66-[1]-71
2.A.123.1000.1000-XP_015966874      1.6e-05  12-[1]-73-<1>-63
2.A.123.1000.1000-XP_011462821      1.6e-05  11-[1]-79-[1]-59
9.B.191.1000.1000-OON04108          1.6e-05  2-[1]-162
2.A.52.1000.1000-WP_010563029       1.6e-05  44-[1]-257
2.A.43.1000.1000-KIM52290           1.6e-05  10-[1]-117-[1]-46
2.A.43.1000.1000-GAA53469           1.6e-05  137-[1]-201
2.A.123.1000.1000-XP_017235799      1.6e-05  12-[1]-73-[1]-69
2.A.43.1000.1000-CCE78037           1.6e-05  19-[1]-113-[1]-45
2.A.129.1000.1000-WP_026743506      1.6e-05  33-[1]-36
2.A.123.1000.1000-XP_022031963      1.6e-05  16-[1]-72-[1]-90
2.A.52.1000.1000-CEL01046           1.7e-05  76-[1]-347
2.A.123.1000.1000-XP_016197936      1.7e-05  9-[1]-181
2.A.52.1000.1000-WP_039321795       1.7e-05  37-[1]-253
2.A.123.1000.1000-XP_020548608      1.7e-05  15-[1]-200
2.A.43.1000.1000-XP_020050317       1.7e-05  31-[1]-94-[1]-64
2.A.43.1000.1000-XP_014667069       1.7e-05  130-[1]-198
2.A.43.1000.1000-XP_002839422       1.8e-05  33-[1]-123-[1]-91
2.A.52.1000.1000-WP_082623785       1.8e-05  46-[1]-252
2.A.123.1000.1000-XP_016200022      1.8e-05  12-[1]-188
9.B.191.1000.1000-EST47747          1.8e-05  5-[1]-160
2.A.43.1000.1000-PIA30414           1.8e-05  14-[1]-211
2.A.52.1000.1000-WP_095651252       1.8e-05  49-[1]-257
2.A.52.1000.1000-WP_022723660       1.8e-05  41-[1]-266
2.A.43.1000.1000-KXJ92995           1.8e-05  9-[1]-218
2.A.43.1000.1000-XP_022121726       1.8e-05  151-[1]-193
2.A.123.1000.1000-XP_012849426      1.8e-05  11-[1]-73-[1]-54
2.A.52.1000.1000-WP_007299371       1.9e-05  48-[1]-266
2.A.43.1000.1000-XP_015521686       1.9e-05  127-[1]-193
2.A.43.1000.1000-XP_007374284       1.9e-05  28-[1]-117-[1]-44
2.A.123.1000.1000-XP_021756228      1.9e-05  12-[1]-73-[1]-61
2.A.52.1000.1000-WP_009334290       1.9e-05  56-[1]-269
2.A.43.1000.1000-XP_002835148       1.9e-05  21-[1]-144-[1]-55
2.A.52.1000.1000-WP_034480822       1.9e-05  42-[1]-257
2.A.52.1000.1000-WP_011089687         2e-05  63-[1]-268
2.A.123.1000.1000-GAV63022            2e-05  12-[1]-73-[1]-47
2.A.43.1000.1000-XP_013136523         2e-05  156-[1]-214
2.A.123.1000.1000-XP_010045563        2e-05  12-[1]-73-[1]-49
2.A.43.1000.1000-XP_001384561         2e-05  9-[1]-145-[1]-46
2.A.52.1000.1000-WP_026964965         2e-05  34-[1]-247
2.A.43.1000.1000-XP_020793347       2.1e-05  50-[1]-13-[1]-24-[1]-71
2.A.43.1000.1000-KIW62700           2.1e-05  17-[1]-217
2.A.123.1000.1000-XP_011621902      2.1e-05  9-[1]-205
2.A.52.1000.1000-WP_065089474       2.1e-05  38-[1]-254
2.A.43.1000.1000-XP_007372191       2.1e-05  22-[1]-218
2.A.52.1000.1000-SIQ53153           2.1e-05  44-[1]-252
2.A.123.1000.1000-XP_012085745      2.1e-05  15-[1]-37-[1]-141
2.A.123.1000.1000-ADE76727          2.1e-05  10-[1]-73-[1]-110
2.A.43.1000.1000-KDR82764           2.1e-05  9-[1]-113-[1]-71
2.A.123.1000.1000-XP_019260606      2.2e-05  9-[1]-71-[1]-72
2.A.52.1000.1000-WP_058857154       2.2e-05  47-[1]-257
2.A.43.1000.1000-XP_016602691       2.2e-05  11-[1]-217
2.A.129.1000.1000-WP_045832001      2.3e-05  33-[1]-38
2.A.129.1000.1000-WP_038244201      2.3e-05  34-[1]-37
2.A.43.1000.1000-XP_018915761       2.3e-05  130-[1]-220
2.A.43.1000.1000-ORY80877           2.3e-05  9-[1]-32-[1]-121
2.A.123.1000.1000-XP_003601464      2.3e-05  12-[1]-73-[1]-78
2.A.43.1000.1000-XP_018799154       2.3e-05  149-[1]-206
2.A.43.1000.1000-XP_020700459       2.3e-05  36-[1]-204-[1]-65
2.A.123.1000.1000-XP_018835207      2.3e-05  12-[1]-203
2.A.43.1000.1000-OZC08637           2.3e-05  44-[1]-61-[1]-40
2.A.43.1000.1000-KGR11822           2.3e-05  30-[1]-167-[1]-47
2.A.43.1000.1000-XP_013403521       2.4e-05  147-[1]-216
2.A.52.1000.1000-WP_027817530       2.4e-05  37-[1]-261
2.A.43.1000.1000-XP_006677582       2.4e-05  8-[1]-236
2.A.43.1000.1000-SGZ55883           2.4e-05  10-[1]-117-[1]-46
2.A.43.1000.1000-XP_003647067       2.4e-05  14-[1]-139-[1]-70
2.A.123.1000.1000-KDO71717          2.4e-05  9-[1]-175
2.A.123.1000.1000-XP_002279850      2.4e-05  12-[1]-73-[1]-50
2.A.43.1000.1000-XP_007366297       2.4e-05  11-[1]-121-[1]-45
2.A.43.1000.1000-XP_003033946       2.5e-05  9-[1]-114-[1]-33
2.A.43.1000.1000-KEY82938           2.5e-05  14-[1]-32-[1]-134
2.A.123.1000.1000-XP_021643680      2.5e-05  15-[1]-71-[1]-96
9.B.191.1000.1000-BAN65420          2.5e-05  4-[1]-169
2.A.43.1000.1000-EYC01969           2.5e-05  44-[1]-61-[1]-39
2.A.43.1000.1000-XP_003690857       2.5e-05  39-[1]-155
2.A.123.1000.1000-XP_010915676      2.6e-05  10-[1]-75-[1]-64
2.A.123.1000.1000-XP_002318981      2.6e-05  9-[1]-234
2.A.129.1000.1000-WP_011279927      2.6e-05  34-[1]-34
2.A.43.1000.1000-ELU04648           2.6e-05  19-[1]-203
2.A.43.1000.1000-KIK69509           2.7e-05  15-[1]-113-[1]-45
2.A.123.1000.1000-XP_015878203      2.7e-05  11-[1]-76-[1]-65
2.A.43.1000.1000-XP_018843643       2.7e-05  31-[1]-231-[1]-59
2.A.52.1000.1000-WP_051747946       2.7e-05  61-[1]-276
2.A.52.1000.1000-KJK61498           2.7e-05  76-[1]-341
2.A.123.1000.1000-XP_022019458      2.7e-05  9-[1]-71-[1]-77
2.A.123.1000.1000-KJB75851          2.7e-05  24-[1]-73-[1]-60
2.A.105.1000.1000-XP_015372815      2.7e-05  25-[1]-39
2.A.43.1000.1000-XP_012839540       2.7e-05  38-[1]-206-[1]-49
2.A.43.1000.1000-KPA47052           2.7e-05  11-[1]-220
2.A.52.1000.1000-WP_015621617       2.8e-05  51-[1]-263
2.A.43.1000.1000-XP_016056420       2.8e-05  128-[1]-189
2.A.52.1000.1000-WP_091556132       2.8e-05  47-[1]-270
2.A.43.1000.1000-XP_019186954       2.9e-05  36-[1]-223-[1]-53
2.A.123.1000.1000-XP_018831501      2.9e-05  12-[1]-73-[1]-46
2.A.123.1000.1000-XP_010261514      2.9e-05  10-[1]-75-[1]-65
2.A.123.1000.1000-XP_019187940      2.9e-05  9-[1]-191
2.A.43.1000.1000-XP_014603809       2.9e-05  123-[1]-210
2.A.123.1000.1000-XP_020675146        3e-05  15-[1]-70-[1]-91
2.A.123.1000.1000-EPS72542            3e-05  9-[1]-71-[1]-39
2.A.129.1000.1000-ADU69858            3e-05  50-[1]-36
2.A.52.1000.1000-WP_084742683         3e-05  48-[1]-261
2.A.43.1000.1000-XP_003685714         3e-05  14-[1]-126-[1]-90
2.A.123.1000.1000-XP_002441609        3e-05  12-[1]-177
2.A.43.1000.1000-XP_006960632       3.1e-05  9-[1]-101-[1]-51
2.A.43.1000.1000-XP_019366742       3.1e-05  129-[1]-188
2.A.52.1000.1000-WP_013511781       3.1e-05  37-[1]-250
2.A.123.1000.1000-XP_011649027      3.1e-05  14-[1]-71-[1]-79
2.A.123.1000.1000-GAU27494          3.1e-05  10-[1]-75-[1]-79
9.B.191.1000.1000-EJW02261          3.2e-05  8-[1]-74-[1]-47
2.A.123.1000.1000-XP_021292126      3.2e-05  12-[1]-73-[1]-47
2.A.123.1000.1000-OVA08245          3.2e-05  12-[1]-73-[1]-67
2.A.129.1000.1000-WP_032950860      3.3e-05  34-[1]-36
2.A.52.1000.1000-WP_086823084       3.3e-05  49-[1]-260
2.A.123.1000.1000-XP_009416883      3.4e-05  25-[1]-8-[1]-107
2.A.43.1000.1000-XP_001417502       3.4e-05  21-[1]-107-[1]-32
2.A.52.1000.1000-WP_074427083       3.4e-05  34-[1]-250
2.A.43.1000.1000-XP_015111052       3.4e-05  38-[1]-61-[1]-44
2.A.43.1000.1000-XP_018002449       3.4e-05  17-[1]-175-[1]-78
2.A.52.1000.1000-WP_041049701       3.5e-05  33-[1]-259
2.A.123.1000.1000-CAN59909          3.5e-05  12-[1]-73-[1]-64
2.A.123.1000.1000-XP_015070421      3.5e-05  9-[1]-234
2.A.43.1000.1000-XP_008182712       3.5e-05  136-[1]-30-[1]-112
2.A.123.1000.1000-CDP17204          3.5e-05  9-[1]-213
2.A.52.1000.1000-WP_089335943       3.6e-05  62-[1]-2-[1]-221
2.A.123.1000.1000-EMS56172          3.6e-05  12-[1]-73-[1]-70
2.A.123.1000.1000-XP_021734143      3.7e-05  27-[1]-73-[1]-57
2.A.43.1000.1000-XP_003715250       3.7e-05  9-[1]-220
2.A.123.1000.1000-XP_018820357      3.7e-05  12-[1]-71-[1]-98
2.A.43.1000.1000-XP_002493052       3.7e-05  5-[1]-205
2.A.43.1000.1000-EPE07899           3.7e-05  9-[1]-248
2.A.123.1000.1000-XP_022027019      3.7e-05  12-[1]-73-[1]-57
2.A.123.1000.1000-KVH87526          3.7e-05  10-[1]-224
2.A.123.1000.1000-GAV66228          3.8e-05  13-[1]-75-[1]-75
2.A.52.1000.1000-WP_037577093       3.8e-05  35-[1]-252
2.A.104.1000.1000-WP_077312653      3.8e-05  44-[1]-54
9.B.191.1000.1000-KXN65230          3.8e-05  2-[1]-160
2.A.123.1000.1000-XP_010259509      3.9e-05  12-[1]-186
2.A.123.1000.1000-AHL43546          3.9e-05  14-[1]-34-[1]-122
2.A.43.1000.1000-SAL99160           3.9e-05  17-[1]-205
2.A.52.1000.1000-WP_053030373       3.9e-05  47-[1]-252
2.A.43.1000.1000-EST47948           3.9e-05  31-[1]-101-[1]-65
2.A.43.1000.1000-XP_012154314         4e-05  127-[1]-206
2.A.123.1000.1000-XP_010644065        4e-05  18-[1]-167
2.A.129.1000.1000-WP_084878509        4e-05  35-[1]-36
2.A.123.1000.1000-XP_009778138        4e-05  8-[1]-73-[1]-75
2.A.123.1000.1000-XP_004489295        4e-05  12-[1]-73-[1]-52
2.A.52.1000.1000-WP_055816925         4e-05  51-[1]-256
2.A.123.1000.1000-XP_019174836      4.1e-05  14-[1]-176
2.A.52.1000.1000-WP_082042969       4.1e-05  60-[1]-256
2.A.43.1000.1000-OXU28009           4.2e-05  39-[1]-155
2.A.123.1000.1000-OAY70991          4.2e-05  28-[1]-96-[1]-64
2.A.52.1000.1000-WP_096757117       4.2e-05  39-[1]-253
2.A.43.1000.1000-XP_012679456       4.2e-05  51-[1]-88-[1]-76
2.A.123.1000.1000-XP_019054788      4.3e-05  28-[1]-153
2.A.52.1000.1000-WP_065065356       4.3e-05  38-[1]-260
2.A.123.1000.1000-XP_006847354      4.4e-05  10-[1]-214
2.A.52.1000.1000-P96454             4.4e-05  51-[1]-251
2.A.123.1000.1000-XP_008371545      4.4e-05  18-[1]-8-[1]-109
2.A.43.1000.1000-XP_022245091       4.4e-05  145-[1]-224
2.A.123.1000.1000-KZV30434          4.4e-05  15-[1]-235
2.A.43.1000.1000-XP_002424029       4.4e-05  120-[1]-186
2.A.43.1000.1000-PIK56018           4.4e-05  132-[1]-206
2.A.123.1000.1000-XP_016189584      4.4e-05  12-[1]-216
2.A.43.1000.1000-KIO29412           4.4e-05  10-[1]-116-[1]-52
2.A.123.1000.1000-XP_010674140      4.5e-05  9-[1]-164
2.A.104.1000.1000-WP_064600853      4.5e-05  43-[1]-64
2.A.119.1000.1000-WP_005338647      4.5e-05  230-[1]-3
2.A.52.1000.1000-WP_100233741       4.6e-05  47-[1]-273
2.A.43.1000.1000-XP_015176278       4.7e-05  39-[1]-61-[1]-47
2.A.43.1000.1000-XP_551184          4.7e-05  131-[1]-191
2.A.123.1000.1000-KMZ68371          4.7e-05  14-[1]-70-[1]-65
2.A.43.1000.1000-ORE21174           4.8e-05  34-[1]-137-[1]-49
2.A.43.1000.1000-XP_009032178       4.8e-05  27-[1]-196
2.A.52.1000.1000-WP_049622872       4.8e-05  47-[1]-253
2.A.43.1000.1000-XP_006670830       4.8e-05  12-[1]-235
2.A.43.1000.1000-GAT60257           4.8e-05  7-[1]-102-[1]-45
2.A.129.1000.1000-WP_004156250      4.8e-05  35-[1]-36
2.A.123.1000.1000-OVA20104          4.9e-05  13-[1]-73-[1]-52
2.A.123.1000.1000-XP_022843065      4.9e-05  12-[1]-73-[1]-53
2.A.123.1000.1000-XP_008779964      4.9e-05  19-[1]-169
2.A.43.1000.1000-XP_001587571       4.9e-05  11-[1]-220
2.A.123.1000.1000-XP_012088980        5e-05  9-[1]-71-[1]-125
2.A.123.1000.1000-XP_021614562        5e-05  12-[1]-71-[1]-99
2.A.43.1000.1000-ORY64603             5e-05  10-[1]-223
2.A.123.1000.1000-XP_010524542        5e-05  9-[1]-183
2.A.123.1000.1000-PIA65579            5e-05  12-[1]-180
2.A.43.1000.1000-OMJ30215           5.1e-05  19-[1]-195
2.A.43.1000.1000-OQD73031           5.1e-05  15-[1]-221
2.A.43.1000.1000-CEO97422           5.1e-05  37-[1]-97-[1]-53
2.A.123.1000.1000-XP_022889395      5.2e-05  15-[1]-70-[1]-106
2.A.123.1000.1000-XP_020096876      5.2e-05  10-[1]-10-[1]-15-[1]-64
2.A.43.1000.1000-XP_020287659       5.3e-05  127-[1]-202
2.A.52.1000.1000-WP_084707583       5.3e-05  64-[1]-265
2.A.43.1000.1000-XP_002494647       5.3e-05  13-[1]-116-[1]-67
2.A.123.1000.1000-XP_021608638      5.3e-05  17-[1]-167
2.A.129.1000.1000-WP_037386384      5.3e-05  34-[1]-37
2.A.43.1000.1000-CEL62580           5.3e-05  14-[1]-135-[1]-50
2.A.123.1000.1000-PIA47705          5.4e-05  9-[1]-72-[1]-75
2.A.52.1000.1000-WP_083701697       5.4e-05  44-[1]-264
2.A.82.1000.1000-XP_007259627       5.4e-05  34-[1]-246
2.A.43.1000.1000-KMZ60800           5.5e-05  14-[1]-217
2.A.123.1000.1000-XP_010040795      5.5e-05  9-[1]-72-[1]-62
2.A.52.1000.1000-OGZ10566           5.7e-05  45-[1]-246
9.B.191.1000.1000-XP_007802247      5.7e-05  6-[1]-351
2.A.43.1000.1000-ORY98517           5.8e-05  36-[1]-128-[1]-55
2.A.123.1000.1000-XP_022718985      5.8e-05  15-[1]-71-[1]-86
2.A.43.1000.1000-GAM82938           5.8e-05  15-[1]-161-[1]-44
2.A.123.1000.1000-XP_006643923      5.8e-05  11-[1]-75-[1]-66
2.A.123.1000.1000-XP_004293656      5.8e-05  18-[1]-8-[1]-108
2.A.123.1000.1000-XP_015955290      5.8e-05  15-[1]-73-[1]-65
2.A.123.1000.1000-XP_021291822      5.9e-05  10-[1]-75-[1]-70
2.A.123.1000.1000-XP_018922196      5.9e-05  8-[1]-68-[1]-43
2.A.43.1000.1000-XP_013451350       5.9e-05  14-[1]-212
2.A.43.1000.1000-OAA32013           5.9e-05  3-[1]-155-[1]-97
2.A.43.1000.1000-KYQ91300             6e-05  9-[1]-222
2.A.43.1000.1000-KNE65396           6.1e-05  22-[1]-213
2.A.129.1000.1000-WP_039293546      6.2e-05  33-[1]-36
2.A.52.1000.1000-WP_050920995       6.3e-05  60-[1]-235
2.A.43.1000.1000-XP_018223891       6.4e-05  13-[1]-127-[1]-81
2.A.123.1000.1000-PHT50036          6.4e-05  12-[1]-72-[1]-69
2.A.43.1000.1000-XP_001272144       6.4e-05  14-[1]-32-[1]-128
2.A.123.1000.1000-AJU57229          6.4e-05  18-[1]-72-[1]-45
2.A.123.1000.1000-XP_004305773      6.4e-05  12-[1]-173
2.A.104.1000.1000-WP_068898233      6.4e-05  41-[1]-54
2.A.43.1000.1000-XP_021863047       6.5e-05  15-[1]-211
2.A.43.1000.1000-XP_011626139       6.5e-05  14-[1]-214
2.A.43.1000.1000-PHH53045           6.6e-05  9-[1]-221
2.A.43.1000.1000-OAL24252           6.7e-05  17-[1]-178-[1]-66
2.A.123.1000.1000-XP_010542326      6.8e-05  28-[1]-72-[1]-46
2.A.129.1000.1000-WP_035886348      6.8e-05  33-[1]-36
2.A.129.1000.1000-WP_060570149      6.9e-05  34-[1]-36
2.A.123.1000.1000-XP_003568735      6.9e-05  10-[1]-75-[1]-65
2.A.123.1000.1000-XP_015917486        7e-05  8-[1]-5-[1]-12-[1]-41
2.A.123.1000.1000-XP_015065528        7e-05  13-[1]-73-[1]-47
2.A.123.1000.1000-XP_021909497        7e-05  11-[1]-75-[1]-66
2.A.52.1000.1000-WP_047829817       7.1e-05  45-[1]-255
2.A.123.1000.1000-XP_008374456      7.1e-05  12-[1]-73-[1]-51
2.A.123.1000.1000-XP_020701878      7.1e-05  22-[1]-165
2.A.52.1000.1000-WP_082793291       7.2e-05  59-[1]-276
2.A.123.1000.1000-XP_009399164      7.2e-05  9-[1]-72-[1]-76
2.A.105.1000.1000-OWR51613          7.2e-05  63-[1]-34
2.A.123.1000.1000-CDP05090          7.3e-05  10-[1]-63-[1]-67
2.A.43.1000.1000-XP_009617059       7.3e-05  32-[1]-200
2.A.123.1000.1000-WP_022936278      7.3e-05  6-[1]-9-[1]-31-[1]-65
2.A.123.1000.1000-XP_018730924      7.3e-05  9-[1]-6-[1]-127
2.A.123.1000.1000-XP_004306335      7.3e-05  9-[1]-79-[1]-54
2.A.43.1000.1000-ERM99044           7.4e-05  38-[1]-220-[1]-36
2.A.123.1000.1000-XP_007151091      7.4e-05  12-[1]-73-[1]-59
3.E.1.1000.1000-SNR35428            7.4e-05  169-[1]-67
2.A.129.1000.1000-WP_019951351      7.5e-05  33-[1]-36
2.A.129.1000.1000-WP_063928065      7.6e-05  34-[1]-36
2.A.129.1000.1000-WP_046083611      7.6e-05  34-[1]-36
2.A.123.1000.1000-XP_002318982      7.6e-05  37-[1]-70-[1]-108
2.A.43.1000.1000-XP_022021137       7.6e-05  14-[1]-205
2.A.52.1000.1000-APH54276           7.7e-05  66-[1]-261
2.A.123.1000.1000-XP_020700202      7.7e-05  19-[1]-165
2.A.43.1000.1000-OSX59734           7.8e-05  11-[1]-235
2.A.43.1000.1000-XP_009269803       7.8e-05  9-[1]-115-[1]-50
2.A.43.1000.1000-XP_022799619       7.8e-05  12-[1]-235
2.A.123.1000.1000-XP_017557501      7.8e-05  8-[1]-5-[1]-13-[1]-43
2.A.52.1000.1000-OLB73633           7.9e-05  47-[1]-256
2.A.123.1000.1000-XP_537256         7.9e-05  12-[1]-68-[1]-41
2.A.43.1000.1000-XP_003868929         8e-05  27-[1]-152-[1]-49
2.A.129.1000.1000-KGD84453            8e-05  33-[1]-34
2.A.43.1000.1000-ORX74535             8e-05  4-[1]-149-[1]-50
2.A.43.1000.1000-XP_001457719       8.1e-05  173-[1]-38
2.A.123.1000.1000-XP_012843240      8.2e-05  10-[1]-72-[1]-63
2.A.123.1000.1000-XP_006356303      8.2e-05  12-[1]-72-[1]-62
2.A.52.1000.1000-WP_089937998       8.2e-05  36-[1]-252
2.A.82.1000.1000-XP_018926118       8.3e-05  69-[1]-285
2.A.43.1000.1000-AFK45532           8.4e-05  15-[1]-206
2.A.123.1000.1000-XP_021993101      8.6e-05  18-[1]-8-[1]-109
2.A.123.1000.1000-XP_022955119      8.6e-05  12-[1]-73-[1]-51
9.B.191.1000.1000-WP_081473414      8.7e-05  20-[1]-64-[1]-37
2.A.43.1000.1000-EMG49373           8.7e-05  21-[1]-131-[1]-49
2.A.43.1000.1000-XP_013201114       8.7e-05  157-[1]-214
2.A.123.1000.1000-ABK22750          8.8e-05  9-[1]-73-[1]-78
2.A.43.1000.1000-XP_021344965       8.9e-05  46-[1]-59-[1]-37
2.A.43.1000.1000-XP_016215559       8.9e-05  235-[1]-76
2.A.43.1000.1000-XP_012550775       8.9e-05  163-[1]-216
2.A.43.1000.1000-SAM07866           9.1e-05  25-[1]-119-[1]-68
2.A.123.1000.1000-XP_013450821      9.2e-05  13-[1]-73-[1]-62
2.A.123.1000.1000-KVI04624          9.2e-05  18-[1]-75-[1]-76
2.A.129.1000.1000-WP_009636340      9.2e-05  34-[1]-37
2.A.82.1000.1000-XP_002118373       9.2e-05  28-[1]-295
2.A.43.1000.1000-XP_021982381       9.2e-05  15-[1]-205
2.A.123.1000.1000-XP_020239544      9.3e-05  12-[1]-73-[1]-66
2.A.43.1000.1000-CEO94869           9.3e-05  36-[1]-102-[1]-56
2.A.52.1000.1000-WP_011755579       9.4e-05  41-[1]-256
2.A.43.1000.1000-KJB40723           9.4e-05  14-[1]-189
2.A.123.1000.1000-XP_004693849      9.4e-05  12-[1]-67-[1]-39
2.A.123.1000.1000-XP_022961545      9.4e-05  10-[1]-72-[1]-114
2.A.123.1000.1000-WP_073372359      9.6e-05  8-[1]-83-[1]-47
9.B.191.1000.1000-XP_554138         9.6e-05  8-[1]-164
2.A.104.1000.1000-WP_022612867      9.7e-05  44-[1]-55
2.A.129.1000.1000-WP_032304451      9.8e-05  33-[1]-36
2.A.123.1000.1000-XP_006433450      9.8e-05  9-[1]-249
2.A.43.1000.1000-XP_011129403       9.9e-05  17-[1]-218
9.B.191.1000.1000-XP_001346951      9.9e-05  2-[1]-67-[1]-42
2.A.129.1000.1000-WP_047729164       0.0001  34-[1]-36
2.A.43.1000.1000-EPB83622            0.0001  33-[1]-117-[1]-65
2.A.129.1000.1000-WP_036982339       0.0001  34-[1]-37
2.A.123.1000.1000-AQY72415           0.0001  9-[1]-71-[1]-70
2.A.123.1000.1000-KMZ59021           0.0001  15-[1]-72-[1]-45
2.A.123.1000.1000-XP_009779360       0.0001  13-[1]-73-[1]-47
2.A.43.1000.1000-XP_020267711        0.0001  38-[1]-220-[1]-50
2.A.52.1000.1000-WP_069264948        0.0001  35-[1]-263
2.A.123.1000.1000-XP_017218964       0.0001  15-[1]-71-[1]-111
2.A.129.1000.1000-WP_071827033       0.0001  32-[1]-35
2.A.123.1000.1000-XP_018806193       0.0001  9-[1]-71-[1]-97
2.A.43.1000.1000-XP_011056684        0.0001  131-[1]-202
2.A.105.1000.1000-XP_015174406      0.00011  21-[1]-35
2.A.82.1000.1000-XP_015810816       0.00011  35-[1]-241
2.A.43.1000.1000-XP_016229075       0.00011  16-[1]-103-[1]-61
2.A.123.1000.1000-PIA61328          0.00011  9-[1]-246
2.A.52.1000.1000-KQU07880           0.00011  50-[1]-259
2.A.129.1000.1000-WP_061717701      0.00011  33-[1]-36
2.A.82.1000.1000-ODM87598           0.00011  55-[1]-288
2.A.123.1000.1000-XP_006279858      0.00011  10-[1]-75-[1]-79
2.A.43.1000.1000-CDR41814           0.00011  9-[1]-94-[1]-62
2.A.129.1000.1000-WP_004961535      0.00011  34-[1]-36
2.A.123.1000.1000-WP_052169645      0.00011  6-[1]-82-[1]-59
2.A.43.1000.1000-XP_019531956       0.00011  138-[1]-218
2.A.123.1000.1000-XP_011092096      0.00011  9-[1]-236
2.A.52.1000.1000-WP_095680553       0.00011  57-[1]-272
2.A.43.1000.1000-XP_021880534       0.00011  29-[1]-114-[1]-79
2.A.82.1000.1000-XP_012718433       0.00011  33-[1]-239
2.A.123.1000.1000-XP_011092095      0.00012  9-[1]-71-[1]-59
2.A.43.1000.1000-XP_002296473       0.00012  4-[1]-205
2.A.52.1000.1000-EEP70069           0.00012  73-[1]-264
2.A.43.1000.1000-KJB40724           0.00012  14-[1]-219
2.A.43.1000.1000-XP_011335348       0.00012  39-[1]-155
2.A.129.1000.1000-WP_061325661      0.00012  34-[1]-36
2.A.52.1000.1000-WP_090573381       0.00012  36-[1]-250
2.A.43.1000.1000-OHT13950           0.00012  29-[1]-98-[1]-62
2.A.43.1000.1000-OON03511           0.00012  37-[1]-136-[1]-41
2.A.123.1000.1000-XP_017240668      0.00012  10-[1]-75-[1]-65
2.A.104.1000.1000-WP_092938288      0.00012  47-[1]-57
2.A.43.1000.1000-SCV01432           0.00012  5-[1]-196
2.A.43.1000.1000-XP_001525833       0.00012  24-[1]-175-[1]-46
2.A.43.1000.1000-KIK07944           0.00012  11-[1]-109-[1]-53
2.A.123.1000.1000-XP_011071246      0.00013  15-[1]-71-[1]-111
2.A.123.1000.1000-XP_022895961      0.00013  9-[1]-178
2.A.52.1000.1000-WP_071561232       0.00013  49-[1]-252
2.A.52.1000.1000-GAW22994           0.00013  48-[1]-289
2.A.123.1000.1000-KFK33126          0.00013  12-[1]-78-[1]-52
2.A.52.1000.1000-WP_028135600       0.00013  41-[1]-268
2.A.123.1000.1000-XP_018825576      0.00013  9-[1]-71-[1]-63
2.A.43.1000.1000-XP_018567366       0.00013  43-[1]-61-[1]-40
9.B.191.1000.1000-OEU20987          0.00013  2-[1]-175
2.A.123.1000.1000-WP_002881242      0.00013  9-[1]-96-[1]-60
2.A.43.1000.1000-XP_017774061       0.00013  38-[1]-61-[1]-47
2.A.123.1000.1000-XP_007155413      0.00013  12-[1]-73-[1]-44
2.A.129.1000.1000-WP_053389070      0.00013  34-[1]-37
2.A.52.1000.1000-PIA94293           0.00013  80-[1]-309
2.A.123.1000.1000-XP_018815947      0.00014  18-[1]-167
2.A.123.1000.1000-XP_011006813      0.00014  18-[1]-72-[1]-45
2.A.123.1000.1000-XP_017697409      0.00014  10-[1]-7-[1]-179
2.A.43.1000.1000-CRL25379           0.00014  14-[1]-112-[1]-70
2.A.123.1000.1000-XP_011028586      0.00014  12-[1]-73-[1]-52
2.A.123.1000.1000-XP_009352039      0.00014  18-[1]-72-[1]-48
2.A.43.1000.1000-KDQ62298           0.00014  9-[1]-121-[1]-47
3.E.1.1000.1000-WP_015410562        0.00014  148-[1]-60
2.A.43.1000.1000-XP_002674533       0.00014  60-[1]-308
2.A.123.1000.1000-XP_020548860      0.00014  10-[1]-75-[1]-94
2.A.43.1000.1000-XP_008715184       0.00014  14-[1]-103-[1]-63
2.A.129.1000.1000-WP_062772440      0.00014  34-[1]-35
2.A.43.1000.1000-OBZ84343           0.00014  11-[1]-200
2.A.129.1000.1000-WP_049563685      0.00014  34-[1]-36
2.A.129.1000.1000-WP_096191299      0.00014  34-[1]-36
2.A.123.1000.1000-OAP06453          0.00015  12-[1]-73-[1]-66
2.A.123.1000.1000-PAN16691          0.00015  11-[1]-75-[1]-67
9.B.191.1000.1000-WP_074989511      0.00015  3-[1]-7-[1]-94
2.A.52.1000.1000-WP_013680980       0.00015  44-[1]-260
2.A.123.1000.1000-XP_009786515      0.00015  24-[1]-72-[1]-44
2.A.123.1000.1000-WP_004593349      0.00016  4-[1]-44
2.A.82.1000.1000-XP_003971329       0.00016  37-[1]-243
2.A.123.1000.1000-WP_051449486      0.00016  7-[1]-82-[1]-37
2.A.52.1000.1000-ALO67127           0.00016  48-[1]-267
3.E.1.1000.1000-WP_007189876        0.00016  126-[1]-56
2.A.123.1000.1000-PHT57274          0.00016  13-[1]-73-[1]-48
2.A.123.1000.1000-XP_002283068      0.00016  12-[1]-73-[1]-49
2.A.123.1000.1000-XP_021690243      0.00016  12-[1]-71-[1]-90
2.A.123.1000.1000-XP_020264994      0.00017  18-[1]-167
2.A.43.1000.1000-XP_003435890       0.00017  139-[1]-187
2.A.43.1000.1000-XP_001433281       0.00017  24-[1]-200
2.A.123.1000.1000-PIN05381          0.00017  9-[1]-240
2.A.43.1000.1000-KZO93217           0.00017  10-[1]-217
2.A.129.1000.1000-WP_024550392      0.00017  34-[1]-36
2.A.43.1000.1000-XP_018016429       0.00017  135-[1]-207
2.A.43.1000.1000-CDH59460           0.00017  38-[1]-111-[1]-60
2.A.43.1000.1000-XP_003177442       0.00018  13-[1]-150-[1]-48
2.A.52.1000.1000-WP_016426031       0.00018  35-[1]-44-[1]-158
2.A.123.1000.1000-WP_002558007      0.00018  5-[1]-75-[1]-51
2.A.52.1000.1000-WP_068713744       0.00018  38-[1]-254
2.A.123.1000.1000-XP_010273402      0.00018  18-[1]-167
2.A.43.1000.1000-XP_015878980       0.00018  14-[1]-209
2.A.123.1000.1000-XP_020595974      0.00018  22-[1]-165
2.A.123.1000.1000-XP_019080342      0.00018  9-[1]-71-[1]-57
2.A.123.1000.1000-WP_058273273      0.00018  22-[1]-35
2.A.123.1000.1000-XP_010695602      0.00018  12-[1]-73-[1]-71
2.A.123.1000.1000-NP_001183633      0.00018  10-[1]-75-[1]-53
2.A.123.1000.1000-XP_017629611      0.00018  9-[1]-71-[1]-120
2.A.123.1000.1000-EPS61695          0.00018  12-[1]-177
2.A.123.1000.1000-XP_020099199      0.00019  12-[1]-73-[1]-73
2.A.123.1000.1000-XP_011650110      0.00019  19-[1]-71-[1]-69
2.A.123.1000.1000-XP_010693601      0.00019  10-[1]-181
2.A.123.1000.1000-XP_010090241      0.00019  13-[1]-181
2.A.129.1000.1000-WP_033750708      0.00019  35-[1]-36
2.A.123.1000.1000-XP_019175121      0.00019  13-[1]-72-[1]-60
2.A.104.1000.1000-WP_065369413      0.00019  46-[1]-57
2.A.123.1000.1000-XP_021105098      0.00019  12-[1]-77-[1]-41
2.A.105.1000.1000-XP_014260772       0.0002  25-[1]-31
2.A.52.1000.1000-KKY32058            0.0002  51-[1]-303
2.A.123.1000.1000-XP_012837676       0.0002  9-[1]-175
2.A.52.1000.1000-WP_011153985        0.0002  45-[1]-249
2.A.123.1000.1000-XP_021902814       0.0002  18-[1]-167
3.E.1.1000.1000-WP_049926625         0.0002  159-[1]-64
2.A.43.1000.1000-XP_010930005        0.0002  14-[1]-210
2.A.123.1000.1000-XP_021840220       0.0002  10-[1]-75-[1]-70
2.A.43.1000.1000-XP_009157227        0.0002  17-[1]-194-[1]-101
2.A.43.1000.1000-OTB07870            0.0002  9-[1]-218
2.A.123.1000.1000-KDO66230           0.0002  12-[1]-74-[1]-54
2.A.123.1000.1000-CDP17203          0.00021  9-[1]-183
2.A.43.1000.1000-XP_018040869       0.00021  17-[1]-104-[1]-62
2.A.43.1000.1000-XP_011501674       0.00021  39-[1]-61-[1]-44
2.A.123.1000.1000-XP_010911638      0.00021  10-[1]-72-[1]-64
2.A.52.1000.1000-OSS41769           0.00021  32-[1]-253
2.A.52.1000.1000-WP_014513548       0.00021  57-[1]-258
2.A.82.1000.1000-XP_005516907       0.00021  36-[1]-252
2.A.123.1000.1000-WP_051599130      0.00021  6-[1]-9-[1]-29-[1]-74
2.A.123.1000.1000-XP_009352020      0.00021  18-[1]-71-[1]-43
2.A.52.1000.1000-WP_090578249       0.00021  59-[1]-260
2.A.43.1000.1000-XP_018011970       0.00021  135-[1]-216
2.A.123.1000.1000-XP_004503589      0.00022  14-[1]-187
2.A.52.1000.1000-WP_052692347       0.00022  53-[1]-240
2.A.123.1000.1000-XP_015876267      0.00022  17-[1]-167
2.A.43.1000.1000-ABK23234           0.00022  14-[1]-208
2.A.82.1000.1000-XP_022165237       0.00022  40-[1]-317
2.A.43.1000.1000-KKA27385           0.00022  9-[1]-215
2.A.123.1000.1000-PIA30598          0.00022  20-[1]-167
2.A.123.1000.1000-XP_017225845      0.00022  9-[1]-180
2.A.43.1000.1000-XP_016237553       0.00022  17-[1]-163-[1]-74
2.A.43.1000.1000-KZV73803           0.00022  10-[1]-122-[1]-48
2.A.123.1000.1000-XP_012831633      0.00023  15-[1]-71-[1]-118
2.A.123.1000.1000-BAK08026          0.00023  10-[1]-73-[1]-79
2.A.52.1000.1000-WP_048161990       0.00023  47-[1]-261
2.A.105.1000.1000-XP_014666448      0.00023  34-[1]-37
2.A.129.1000.1000-WP_085007388      0.00023  35-[1]-36
2.A.123.1000.1000-WP_013645322      0.00023  10-[1]-29
2.A.123.1000.1000-XP_009382942      0.00023  9-[1]-72-[1]-68
2.A.43.1000.1000-EPT05086           0.00024  11-[1]-119-[1]-41
2.A.43.1000.1000-XP_015579519       0.00024  15-[1]-208
2.A.43.1000.1000-XP_008717730       0.00024  17-[1]-177-[1]-80
2.A.123.1000.1000-KMZ64299          0.00024  13-[1]-173
2.A.123.1000.1000-XP_010260494      0.00024  9-[1]-72-[1]-74
2.A.123.1000.1000-XP_002511127      0.00024  12-[1]-71-[1]-94
2.A.123.1000.1000-WP_036464852      0.00024  7-[1]-83-[1]-49
9.A.14.1000.1000-XP_004476044       0.00024  45-[1]-116-[1]-90
2.A.43.1000.1000-XP_013243732       0.00024  23-[1]-149-[1]-80
2.A.52.1000.1000-WP_070072993       0.00024  41-[1]-261
2.A.82.1000.1000-XP_012710793       0.00025  35-[1]-243
2.A.43.1000.1000-KZP31494           0.00025  11-[1]-119-[1]-51
2.A.129.1000.1000-WP_099062342      0.00025  35-[1]-36
2.A.129.1000.1000-KFA82657          0.00025  35-[1]-36
2.A.43.1000.1000-CEQ39613           0.00025  13-[1]-243
2.A.43.1000.1000-KIM30059           0.00025  9-[1]-139-[1]-58
2.A.43.1000.1000-EKG13989           0.00025  15-[1]-219
2.A.123.1000.1000-XP_010519561      0.00025  12-[1]-73-[1]-60
2.A.43.1000.1000-XP_015606927       0.00025  39-[1]-156
2.A.82.1000.1000-KOX79330           0.00025  41-[1]-273
2.A.52.1000.1000-OOQ83293           0.00026  70-[1]-349
2.A.123.1000.1000-XP_021637172      0.00026  9-[1]-190
2.A.43.1000.1000-PAA55229           0.00026  53-[1]-126-[1]-60
2.A.123.1000.1000-WP_039981847      0.00026  12-[1]-35
2.A.52.1000.1000-OLM04384           0.00026  81-[1]-269
2.A.123.1000.1000-XP_006811661      0.00026  8-[1]-68-[1]-41
2.A.123.1000.1000-OMO98104          0.00026  9-[1]-193
2.A.82.1000.1000-XP_002431296       0.00026  54-[1]-338
2.A.123.1000.1000-XP_003572455      0.00027  17-[1]-71-[1]-111
2.A.123.1000.1000-XP_020164786      0.00027  9-[1]-240
3.E.1.1000.1000-XP_013949009        0.00027  168-[1]-81
2.A.43.1000.1000-XP_018326908       0.00027  41-[1]-150
2.A.123.1000.1000-XP_006407046      0.00027  24-[1]-168
2.A.123.1000.1000-XP_019196393      0.00027  12-[1]-72-[1]-60
2.A.123.1000.1000-BBA22219          0.00028  6-[1]-80-[1]-42
2.A.123.1000.1000-AKA50165          0.00028  8-[1]-74-[1]-49
2.A.123.1000.1000-AFK45294          0.00028  10-[1]-75-[1]-84
2.A.43.1000.1000-CDO51828           0.00028  9-[1]-106-[1]-55
2.A.43.1000.1000-KDQ11101           0.00029  6-[1]-114-[1]-52
2.A.123.1000.1000-XP_008321350      0.00029  8-[1]-5-[1]-13-[1]-43
2.A.129.1000.1000-WP_020078352      0.00029  33-[1]-36
2.A.43.1000.1000-GAQ88486           0.00029  34-[1]-191-[1]-50
2.A.43.1000.1000-KZT11911           0.00029  11-[1]-121-[1]-43
9.B.191.1000.1000-XP_002680919      0.00029  2-[1]-169
2.A.129.1000.1000-WP_040070566      0.00029  39-[1]-37
2.A.129.1000.1000-WP_018122476      0.00029  31-[1]-33
2.A.129.1000.1000-WP_094111336      0.00029  34-[1]-36
3.E.1.1000.1000-WP_080508572         0.0003  22-[1]-77-[1]-61
2.A.52.1000.1000-OLT20560            0.0003  61-[1]-243
2.A.43.1000.1000-XP_008078770        0.0003  11-[1]-220
2.A.123.1000.1000-XP_002516944       0.0003  9-[1]-185
2.A.43.1000.1000-XP_018393989        0.0003  39-[1]-61-[1]-45
2.A.123.1000.1000-XP_019423218      0.00031  12-[1]-73-[1]-63
2.A.123.1000.1000-XP_020152018      0.00031  12-[1]-73-[1]-48
2.A.82.1000.1000-XP_016386646       0.00031  87-[1]-300
2.A.43.1000.1000-XP_022319379       0.00031  147-[1]-207
2.A.43.1000.1000-XP_010660827       0.00032  14-[1]-210
2.A.43.1000.1000-XP_017254845       0.00032  14-[1]-210
2.A.43.1000.1000-XP_013758392       0.00032  29-[1]-179-[1]-67
2.A.123.1000.1000-XP_001373842      0.00032  12-[1]-68-[1]-41
2.A.43.1000.1000-XP_020106390       0.00032  14-[1]-211
2.A.123.1000.1000-XP_021616315      0.00032  12-[1]-73-[1]-53
2.A.129.1000.1000-WP_031519259      0.00032  34-[1]-36
2.A.82.1000.1000-XP_019942886       0.00032  89-[1]-240
2.A.43.1000.1000-XP_018713875       0.00032  23-[1]-206
2.A.123.1000.1000-XP_010064812      0.00032  11-[1]-72-[1]-76
2.A.123.1000.1000-XP_018815934      0.00032  16-[1]-71-[1]-72
2.A.123.1000.1000-KCW69900          0.00032  20-[1]-171
2.A.52.1000.1000-WP_035165885       0.00032  39-[1]-237
2.A.43.1000.1000-CDP25300           0.00032  9-[1]-221
2.A.52.1000.1000-WP_011941468       0.00033  40-[1]-241
2.A.52.1000.1000-EPZ42146           0.00033  30-[1]-253
2.A.43.1000.1000-NP_001040213       0.00033  39-[1]-61-[1]-47
2.A.43.1000.1000-PIB02204           0.00034  15-[1]-32-[1]-142
2.A.43.1000.1000-XP_020820443       0.00034  128-[1]-188
2.A.52.1000.1000-WP_014184827       0.00034  37-[1]-252
2.A.123.1000.1000-XP_004308007      0.00034  10-[1]-75-[1]-66
2.A.123.1000.1000-PIA44349          0.00034  9-[1]-175
2.A.43.1000.1000-XP_019037787       0.00034  9-[1]-213
2.A.52.1000.1000-XP_005774881       0.00035  54-[1]-270
2.A.52.1000.1000-WP_082837753       0.00035  41-[1]-255
2.A.129.1000.1000-WP_052899661      0.00035  34-[1]-36
2.A.123.1000.1000-XP_010999465      0.00035  14-[1]-71-[1]-55
2.A.82.1000.1000-XP_015248058       0.00035  36-[1]-239
2.A.123.1000.1000-XP_020580674      0.00035  15-[1]-70-[1]-74
2.A.104.1000.1000-WP_092426871      0.00036  45-[1]-57
9.B.191.1000.1000-XP_013019723      0.00036  2-[1]-160
2.A.119.1000.1000-WP_016400464      0.00036  25-[1]-231
2.A.43.1000.1000-XP_010684791       0.00037  28-[1]-208
2.A.129.1000.1000-WP_081005903      0.00037  37-[1]-37
2.A.43.1000.1000-XP_011452516       0.00037  116-[1]-52-[1]-70
2.A.104.1000.1000-E6WMH4            0.00037  60-[1]-57
2.A.52.1000.1000-WP_004899131       0.00037  39-[1]-252
2.A.129.1000.1000-WP_021241438      0.00038  33-[1]-36
2.A.123.1000.1000-XP_017251789      0.00038  12-[1]-73-[1]-50
2.A.123.1000.1000-XP_017218067      0.00038  12-[1]-74-[1]-49
2.A.123.1000.1000-PIA41365          0.00038  21-[1]-72-[1]-43
2.A.123.1000.1000-XP_006479044      0.00038  14-[1]-71-[1]-70
2.A.43.1000.1000-PIN17819           0.00038  14-[1]-211
2.A.123.1000.1000-XP_004498378      0.00039  9-[1]-72-[1]-61
2.A.123.1000.1000-XP_002888545      0.00039  14-[1]-197
2.A.43.1000.1000-KIV83092           0.00039  17-[1]-215
2.A.104.1000.1000-WP_008232991       0.0004  44-[1]-52
2.A.43.1000.1000-AGO12607            0.0004  5-[1]-192
2.A.52.1000.1000-WP_014126982        0.0004  48-[1]-264
2.A.129.1000.1000-WP_013202910       0.0004  37-[1]-37
2.A.52.1000.1000-WP_091322172        0.0004  47-[1]-266
2.A.43.1000.1000-XP_002983681        0.0004  40-[1]-231-[1]-56
2.A.43.1000.1000-XP_003411937       0.00041  115-[1]-37
2.A.123.1000.1000-XP_021984044      0.00041  11-[1]-73-[1]-50
2.A.129.1000.1000-ORM64645          0.00041  33-[1]-36
9.B.191.1000.1000-WP_064666736      0.00041  3-[1]-64-[1]-37
2.A.123.1000.1000-XP_021819999      0.00041  12-[1]-73-[1]-50
2.A.123.1000.1000-PIA50804          0.00041  37-[1]-74-[1]-62
2.A.129.1000.1000-WP_036970110      0.00042  34-[1]-36
2.A.129.1000.1000-WP_052900079      0.00042  34-[1]-36
2.A.43.1000.1000-KRX06106           0.00042  63-[1]-63-[1]-48
2.A.123.1000.1000-XP_007035630      0.00042  9-[1]-178
2.A.52.1000.1000-WP_078027354       0.00042  50-[1]-247
2.A.43.1000.1000-EJT97269           0.00042  9-[1]-116-[1]-53
2.A.123.1000.1000-XP_021723658      0.00043  12-[1]-180
2.A.52.1000.1000-WP_085470902       0.00043  44-[1]-259
2.A.43.1000.1000-XP_002942003       0.00043  106-[1]-35-[1]-62
2.A.43.1000.1000-XP_016587494       0.00043  9-[1]-145-[1]-75
2.A.82.1000.1000-XP_005472191       0.00043  34-[1]-199
9.B.191.1000.1000-GAX27498          0.00043  4-[1]-174
2.A.123.1000.1000-XP_021976193      0.00044  15-[1]-72-[1]-122
9.B.191.1000.1000-CEM27211          0.00044  3-[1]-69-[1]-44
2.A.52.1000.1000-XP_016212018       0.00044  76-[1]-302
2.A.82.1000.1000-XP_018020153       0.00044  73-[1]-342
2.A.52.1000.1000-WP_093181763       0.00044  43-[1]-272
2.A.43.1000.1000-XP_019458854       0.00045  14-[1]-206
2.A.43.1000.1000-ORY04902           0.00045  17-[1]-107-[1]-70
2.A.43.1000.1000-KIJ54580           0.00046  8-[1]-120-[1]-47
2.A.123.1000.1000-XP_013450815      0.00046  12-[1]-80-[1]-48
2.A.43.1000.1000-KRX09131           0.00047  12-[1]-217
2.A.129.1000.1000-WP_008304654      0.00047  36-[1]-36
2.A.123.1000.1000-XP_021898843      0.00047  9-[1]-71-[1]-122
2.A.43.1000.1000-KFH62617           0.00047  27-[1]-113-[1]-63
2.A.123.1000.1000-XP_004968893      0.00047  26-[1]-72-[1]-45
2.A.52.1000.1000-WP_051277846       0.00047  46-[1]-260
2.A.123.1000.1000-ABK26262          0.00047  9-[1]-169
2.A.123.1000.1000-WP_013100673      0.00048  4-[1]-36
2.A.123.1000.1000-AMQ35577          0.00048  13-[1]-72-[1]-61
2.A.123.1000.1000-EOY13537          0.00048  18-[1]-219
2.A.123.1000.1000-XP_002267886      0.00048  10-[1]-75-[1]-64
2.A.123.1000.1000-XP_010921715      0.00049  9-[1]-72-[1]-72
2.A.123.1000.1000-XP_004619330      0.00049  12-[1]-67-[1]-41
2.A.123.1000.1000-KMS94990           0.0005  13-[1]-73-[1]-51
2.A.52.1000.1000-WP_096738761        0.0005  40-[1]-254
2.A.123.1000.1000-XP_008438271       0.0005  12-[1]-73-[1]-53
2.A.123.1000.1000-OEL29744           0.0005  18-[1]-208
2.A.43.1000.1000-XP_013771676       0.00051  38-[1]-61-[1]-41
2.A.82.1000.1000-XP_017571844       0.00051  34-[1]-240
2.A.123.1000.1000-XP_017239845      0.00052  11-[1]-74-[1]-44
2.A.129.1000.1000-WP_045360548      0.00052  33-[1]-35
2.A.123.1000.1000-XP_019442579      0.00052  12-[1]-73-[1]-62
2.A.82.1000.1000-XP_006627941       0.00052  34-[1]-249
2.A.52.1000.1000-GAM35691           0.00053  84-[1]-365
2.A.123.1000.1000-XP_006852648      0.00053  39-[1]-75-[1]-53
2.A.52.1000.1000-WP_048099096       0.00053  49-[1]-264
2.A.43.1000.1000-XP_001835708       0.00053  12-[1]-112-[1]-45
2.A.123.1000.1000-XP_002513584      0.00053  10-[1]-75-[1]-66
2.A.123.1000.1000-XP_006299003      0.00054  14-[1]-170
2.A.129.1000.1000-WP_008316320      0.00054  31-[1]-33
2.A.123.1000.1000-XP_006345190      0.00054  11-[1]-73-[1]-52
2.A.43.1000.1000-XP_013932923       0.00055  7-[1]-200
2.A.43.1000.1000-XP_018297628       0.00056  20-[1]-117-[1]-63
2.A.123.1000.1000-XP_010060764      0.00056  24-[1]-72-[1]-45
2.A.43.1000.1000-XP_003648837       0.00056  9-[1]-220
2.A.43.1000.1000-ELU12384           0.00056  41-[1]-61-[1]-40
2.A.52.1000.1000-WP_095339355       0.00056  34-[1]-242
2.A.43.1000.1000-XP_005057829       0.00056  189-[1]-65
2.A.105.1000.1000-XP_017765830      0.00057  22-[1]-46
2.A.123.1000.1000-XP_019412400      0.00058  8-[1]-5-[1]-13-[1]-41
2.A.123.1000.1000-XP_012090788      0.00058  15-[1]-224
2.A.123.1000.1000-XP_006298433      0.00058  9-[1]-174
2.A.123.1000.1000-XP_002269234      0.00058  9-[1]-174
2.A.43.1000.1000-ODQ63551           0.00059  14-[1]-92-[1]-64
2.A.43.1000.1000-PGH16057           0.00059  8-[1]-233
2.A.43.1000.1000-KFK33075           0.00059  14-[1]-207
2.A.43.1000.1000-EJY85651           0.00059  11-[1]-212
2.A.123.1000.1000-OAY86054           0.0006  13-[1]-71-[1]-90
2.A.123.1000.1000-XP_020269246       0.0006  10-[1]-75-[1]-54
2.A.82.1000.1000-KPP74591            0.0006  81-[1]-245
2.A.123.1000.1000-XP_021760946      0.00061  10-[1]-72-[1]-78
2.A.43.1000.1000-XP_003837943       0.00062  15-[1]-104-[1]-63
2.A.119.1000.1000-CCZ59989          0.00062  76-[1]-101-[1]-5
2.A.123.1000.1000-XP_002318986      0.00062  9-[1]-71-[1]-64
9.B.191.1000.1000-WP_076922333      0.00064  3-[1]-151
2.A.105.1000.1000-XP_013079364      0.00064  37-[1]-33
2.A.52.1000.1000-XP_022485584       0.00064  72-[1]-343
2.A.123.1000.1000-XP_009415483      0.00064  13-[1]-73-[1]-66
2.A.123.1000.1000-WP_051616987      0.00066  9-[1]-101-[1]-48
2.A.129.1000.1000-WP_001576268      0.00066  34-[1]-45
2.A.43.1000.1000-XP_004304695       0.00067  14-[1]-216
2.A.123.1000.1000-XP_010521381      0.00067  11-[1]-201
2.A.123.1000.1000-XP_010025255      0.00068  9-[1]-71-[1]-103
2.A.43.1000.1000-XP_010248792       0.00068  14-[1]-220
2.A.43.1000.1000-EJT97601           0.00069  11-[1]-226
2.A.123.1000.1000-XP_002531929      0.00069  17-[1]-71-[1]-61
2.A.123.1000.1000-XP_021655971      0.00069  10-[1]-75-[1]-64
2.A.123.1000.1000-OAE28759          0.00069  13-[1]-73-[1]-64
2.A.129.1000.1000-WP_085007242       0.0007  34-[1]-36
2.A.129.1000.1000-PAV05788           0.0007  34-[1]-36
2.A.123.1000.1000-XP_018813147       0.0007  18-[1]-72-[1]-45
2.A.123.1000.1000-KYP50543          0.00071  22-[1]-73-[1]-78
2.A.123.1000.1000-PAN31024          0.00071  9-[1]-195
2.A.43.1000.1000-XP_009064937       0.00071  205-[1]-62
2.A.43.1000.1000-XP_960653          0.00072  12-[1]-235
2.A.123.1000.1000-XP_006476341      0.00072  14-[1]-73-[1]-71
3.E.1.1000.1000-WP_076430091        0.00074  135-[1]-59
2.A.123.1000.1000-KDO49284          0.00074  12-[1]-167
2.A.43.1000.1000-XP_001540940       0.00074  8-[1]-248
2.A.129.1000.1000-WP_077927367      0.00076  31-[1]-33
3.E.1.1000.1000-WP_092633412        0.00076  126-[1]-58
2.A.123.1000.1000-XP_017234459      0.00077  18-[1]-5-[1]-17-[1]-45
2.A.52.1000.1000-OQO13535           0.00077  59-[1]-323
2.A.52.1000.1000-CDM27076           0.00078  72-[1]-349
2.A.123.1000.1000-CDP14575          0.00078  20-[1]-72-[1]-46
2.A.43.1000.1000-XP_020146799       0.00078  15-[1]-210
2.A.43.1000.1000-CCA67647           0.00078  10-[1]-138-[1]-49
2.A.43.1000.1000-XP_011098798       0.00078  14-[1]-212
2.A.43.1000.1000-OIW03002           0.00079  14-[1]-214
2.A.43.1000.1000-XP_006680939        0.0008  24-[1]-115-[1]-85
2.A.52.1000.1000-WP_058230781       0.00082  40-[1]-244
9.B.191.1000.1000-WP_045987867      0.00083  3-[1]-151
2.A.43.1000.1000-XP_007380297       0.00084  7-[1]-234
2.A.82.1000.1000-XP_015921420       0.00084  59-[1]-320
2.A.43.1000.1000-XP_020245733       0.00085  14-[1]-209
2.A.43.1000.1000-PIN17820           0.00085  14-[1]-210
2.A.123.1000.1000-XP_022022397      0.00087  15-[1]-71-[1]-93
2.A.123.1000.1000-XP_021677988      0.00088  14-[1]-72-[1]-58
2.A.43.1000.1000-XP_020240897       0.00088  49-[1]-191-[1]-41
2.A.43.1000.1000-KFB42342           0.00089  115-[1]-190
2.A.43.1000.1000-XP_013381904       0.00089  211-[1]-69
2.A.43.1000.1000-XP_019161306        0.0009  14-[1]-202
2.A.129.1000.1000-WP_014070771       0.0009  34-[1]-36
2.A.123.1000.1000-XP_020251453       0.0009  12-[1]-205
2.A.123.1000.1000-XP_004309713       0.0009  14-[1]-224
2.A.43.1000.1000-XP_001031651       0.00091  12-[1]-208
2.A.52.1000.1000-WP_079909474       0.00092  37-[1]-253
2.A.123.1000.1000-OZC09058          0.00092  16-[1]-250
2.A.129.1000.1000-WP_072932833      0.00092  34-[1]-38
2.A.123.1000.1000-CDP14988          0.00093  15-[1]-70-[1]-90
2.A.123.1000.1000-PHT98973          0.00094  9-[1]-181
2.A.123.1000.1000-AHG94617          0.00094  9-[1]-182
2.A.105.1000.1000-XP_011496521      0.00094  22-[1]-35
2.A.123.1000.1000-XP_022028448      0.00095  9-[1]-71-[1]-62
2.A.123.1000.1000-XP_010040793      0.00095  9-[1]-72-[1]-62
2.A.123.1000.1000-XP_016163382      0.00096  10-[1]-75-[1]-77
2.A.52.1000.1000-WP_063492741       0.00096  44-[1]-259
2.A.52.1000.1000-KXL45973           0.00098  52-[1]-257
2.A.123.1000.1000-XP_006422124      0.00098  10-[1]-189
2.A.43.1000.1000-OXB40502           0.00098  5-[1]-194
2.A.43.1000.1000-XP_022133955       0.00099  14-[1]-205
2.A.123.1000.1000-XP_017323677      0.00099  8-[1]-5-[1]-13-[1]-43

********************************************************************************


********************************************************************************
SECTION III: ANNOTATED SEQUENCES
********************************************************************************
	- The positions and p-values of the non-overlapping motif occurrences
	  are shown above the actual sequence for each of the high-scoring
	  sequences from Section I.
	- A motif occurrence is defined as a position in the sequence whose
	  match to the motif has SEQUENCE p-value less than 0.001 as 
	  defined in Section II.
	- For each sequence, the first line specifies the name of the sequence.
	- The second (and possibly more) lines give a description of the 
	  sequence.
	- Following the description line(s) is a line giving the length, 
	  combined p-value, and E-value of the sequence as defined in Section I.
	- The next line reproduces the motif diagram from Section II.
	- The entire sequence is printed on the following lines.
	- Motif occurrences are indicated directly above their positions in the
	  sequence on lines showing
	   o the motif number of the occurrence,
	   o the position p-value of the occurrence,
	   o the best possible match to the motif, and
	   o columns whose match to the motif has a positive score (indicated 
	     by a plus sign).
********************************************************************************


9.B.191.1000.1000-XP_012800521
  LENGTH = 212  COMBINED P-VALUE = 9.91e-21  E-VALUE =  1.7e-16
  DIAGRAM: 2-[1]-160

       [1]
       9.9e-21
       FFGPFIDWCHYIAWQYHLYRDWKKKSCDERSRKFWTLGAWGFTSWCICPF
       +++++++++++++ +++++++++++++++ +++ + +++ ++++++++++
1    MNIFRLLGDFSHLVALIILLKKIWKTKSCAGLSGKSQLLFAVVFMSRYVDLFFNFISLYNTIMKLFFIICSCATV


9.B.191.1000.1000-CEF60075
  LENGTH = 213  COMBINED P-VALUE = 2.37e-20  E-VALUE =    4e-16
  DIAGRAM: 2-[1]-161

       [1]
       2.4e-20
       FFGPFIDWCHYIAWQYHLYRDWKKKSCDERSRKFWTLGAWGFTSWCICPF
       +++++++++++ +++++++++++++++++++++ ++++++++++++++++
1    MNIFRLAADLSHLFAIIILLFKIWKTKSCSGISGKSQILFLIVFVTRYLDLFTNFVSFYNTMMKIFFLGSSIGTL


9.B.191.1000.1000-GAU89168
  LENGTH = 212  COMBINED P-VALUE = 3.33e-20  E-VALUE =  5.6e-16
  DIAGRAM: 2-[1]-160

       [1]
       3.3e-20
       FFGPFIDWCHYIAWQYHLYRDWKKKSCDERSRKFWTLGAWGFTSWCICPF
       +++++++++++++++ ++ ++++++++++++++ +++++++ ++++++++
1    MNIFRLLGDICHLVAIIVLLLKIWKTRSCAGISGKSQILFALVYTTRYVDLFFTYVSLYNSVMKVIFLASSYATL


9.B.191.1000.1000-XP_015375912
  LENGTH = 212  COMBINED P-VALUE = 4.82e-19  E-VALUE =  8.1e-15
  DIAGRAM: 2-[1]-160

       [1]
       4.8e-19
       FFGPFIDWCHYIAWQYHLYRDWKKKSCDERSRKFWTLGAWGFTSWCICPF
       +++++++++++++++ +++++++++++++++++ +++++++ ++++++++
1    MNIFRLCGDLSHLLAILLLLVKIWKTRSCAGISGKSQILFAIVYTTRYLDLFTSFVSVYNSFMKVVFLSASYGTL


9.B.191.1000.1000-XP_020480610
  LENGTH = 215  COMBINED P-VALUE = 1.10e-18  E-VALUE =  1.8e-14
  DIAGRAM: 2-[1]-163

       [1]
       1.1e-18
       FFGPFIDWCHYIAWQYHLYRDWKKKSCDERSRKFWTLGAWGFTSWCICPF
        +++++++++++++++++ ++++ +++++++++ + ++++++++++++++
1    MNVFRLAGDVSHLVAIIILLLKIWRSKSCAGISGKSQVLFALVFTTRYLDLFTVFISVYNTVMKVVFLALSYATV


9.B.191.1000.1000-KRX85671
  LENGTH = 220  COMBINED P-VALUE = 1.83e-18  E-VALUE =  3.1e-14
  DIAGRAM: 10-[1]-160

               [1]
               1.8e-18
               FFGPFIDWCHYIAWQYHLYRDWKKKSCDERSRKFWTLGAWGFTSWCICPF
               ++++ +++++++++++++++++++++++++++  ++++++++ +++++++
1    LSYFFARAMNIFRISGDLSHLIAILILLIKIWKTRSCAGISGRSQILFALVFSTRYLDLFTVIYSYYNAVMKVIF


9.B.191.1000.1000-NP_509703
  LENGTH = 213  COMBINED P-VALUE = 2.42e-18  E-VALUE =  4.1e-14
  DIAGRAM: 2-[1]-161

       [1]
       2.4e-18
       FFGPFIDWCHYIAWQYHLYRDWKKKSCDERSRKFWTLGAWGFTSWCICPF
       +++++++++++++++ ++ ++++ ++++++++  + ++++++++++++++
1    MNLFRFTADVAHAIAIVVLLLKIWKSRSCEGISGRSQLLFALVFVTRYLDLFTNFFSFYNTAMKIFYLVASFGTV


9.B.191.1000.1000-BAT73595
  LENGTH = 243  COMBINED P-VALUE = 2.86e-18  E-VALUE =  4.8e-14
  DIAGRAM: 30-[1]-163

                                   [1]
                                   2.9e-18
                                   FFGPFIDWCHYIAWQYHLYRDWKKKSCDERSRKFWTLGAWGFTSW
                                   +++++++++++++++ ++ +++ ++++++++++++ +++++++++
1    MLPTTNNWKCTCVNGDRSICHAYSQGKTMNIFRLAGDMTHLLSILVLLLKIYATKSCSGISRKTQELYAIVFMAR

     
     
     CICPF
     +++++
76   YLDLFTDFISVYNILMKLIFIASSLAIVWCMRFHPVVRRSYDRELDTFRYFFLVGASFALALVWHDKFTLQEVFW


9.B.191.1000.1000-XP_021951192
  LENGTH = 212  COMBINED P-VALUE = 3.29e-18  E-VALUE =  5.5e-14
  DIAGRAM: 2-[1]-160

       [1]
       3.3e-18
       FFGPFIDWCHYIAWQYHLYRDWKKKSCDERSRKFWTLGAWGFTSWCICPF
       ++++ +++++++++++++ ++++++++++++++ + +++++ +++++++
1    MNIFRLSGDLSHLMAIIILLLKIWKTRSCSGISGKSQLLFALTYTARYLDLVTNFVSVYNTTMKVFFIGASYATL


9.B.191.1000.1000-XP_010366977
  LENGTH = 222  COMBINED P-VALUE = 4.09e-18  E-VALUE =  6.9e-14
  DIAGRAM: 2-[1]-170

       [1]
       4.1e-18
       FFGPFIDWCHYIAWQYHLYRDWKKKSCDERSRKFWTLGAWGFTSWCICPF
       +++++++++++++++ ++ ++++ +++++++++ + +++ ++++++++++
1    MNLFRFLGDLSHLLAIILLLLKIWKSRSCAGISGKSQVLFAVVFTARYLDLFTNYISLYNTCMKVEAPPHPSGSE


9.B.191.1000.1000-NP_001011046
  LENGTH = 212  COMBINED P-VALUE = 4.50e-18  E-VALUE =  7.6e-14
  DIAGRAM: 2-[1]-160

       [1]
       4.5e-18
       FFGPFIDWCHYIAWQYHLYRDWKKKSCDERSRKFWTLGAWGFTSWCICPF
       +++++++++++ ++++++ ++++ +++++++++ + ++++++++++++++
1    MNIFRFLGDISHLSAILILLLKIWKSRSCAGISGKSQLLFAIVFTTRYLDLFTNFISLYNTSMKMVYVASSYATI


9.B.191.1000.1000-XP_019723990
  LENGTH = 212  COMBINED P-VALUE = 5.27e-18  E-VALUE =  8.8e-14
  DIAGRAM: 2-[1]-160

       [1]
       5.3e-18
       FFGPFIDWCHYIAWQYHLYRDWKKKSCDERSRKFWTLGAWGFTSWCICPF
        ++++++++++ ++++++ ++++ +++++++++ ++++++++++++++++
1    MNVFRLTGDLSHLAAIIILLLKIWKSRSCAGISGKSQILFAIVFTTRYLDLLTSFISLYNTCMKVIYIGCAYATV


2.A.123.1000.1000-WP_072013326
  LENGTH = 92  COMBINED P-VALUE = 5.55e-18  E-VALUE =  9.3e-14
  DIAGRAM: 3-[1]-39

        [1]
        5.5e-18
        FFGPFIDWCHYIAWQYHLYRDWKKKSCDERSRKFWTLGAWGFTSWCICPF
        +++++++++  +++++++++ ++++++++++  ++ +++++++ + ++++
1    MTDLFGFIAAFLTSIAFLPQLIRTFRTKSADDVSLVMLVVFIIGLLFWITYGIQVNSLPVLFANIITLGFNSAIL


9.B.191.1000.1000-CDI97532
  LENGTH = 212  COMBINED P-VALUE = 6.15e-18  E-VALUE =    1e-13
  DIAGRAM: 2-[1]-160

       [1]
       6.2e-18
       FFGPFIDWCHYIAWQYHLYRDWKKKSCDERSRKFWTLGAWGFTSWCICPF
       ++++++++++ +++++++ ++++++++++++++ ++ ++ ++ +++++++
1    MNIFRFLGDFSHFVAIVILLLKIWKTRSCAGISGKSQMAFAVVFSARYLDLFTSFISLYNSVAKVVFIVSSYATL


9.B.191.1000.1000-PDM83968
  LENGTH = 213  COMBINED P-VALUE = 6.19e-18  E-VALUE =    1e-13
  DIAGRAM: 2-[1]-161

       [1]
       6.2e-18
       FFGPFIDWCHYIAWQYHLYRDWKKKSCDERSRKFWTLGAWGFTSWCICPF
       ++++++++ ++++ +++++++++ ++++++++  ++++++++++++++++
1    MNIFRFLADLFHLLATVILCHKIWKSRSCEGISGRSQILFALVFVTRYLDLFTNFVSPYNTVMKIFFLGSSFGVC


3.E.3.1000.1000-EDK72530
  LENGTH = 253  COMBINED P-VALUE = 6.59e-18  E-VALUE =  1.1e-13
  DIAGRAM: 127-[1]-22-[1]-4

                                                         [1]
                                                         4.9e-04
                                                         FFGPFIDWCHYIAWQYHLYRDWK
                                                         +++ ++++++ +  + ++   +
76   ALAHAIIATIYYRWYEQGLKQGINKARWIEYILSASTMMIAISLLVGIYDLSSLAMVFALTAIMNLMGLVMEVHN

                                                      [1]
                                                      6.6e-18
     KKSCDERSRKFWTLGAWGFTSWCICPF                      FFGPFIDWCHYIAWQYHLYRDWKKKS
     +  +++      ++ +++++++++ ++                      ++++++++++++  +++++++++++
151  QTTKKTNWLSYIIGCFAGIVPWLVVAFYMWLGAENGSSAPMFVYWIFVSIFVFFNCFAINMFLQYKKIGPWRDYL

     
     
     CDERSRKFWTLGAWGFTSWCICPF
     ++++++++++++++++++++++++
226  YGERAYIILSLVAKSLLAWQVFAGTLRP


2.A.43.1000.1000-CRG85333
  LENGTH = 320  COMBINED P-VALUE = 7.49e-18  E-VALUE =  1.3e-13
  DIAGRAM: 26-[1]-152-[1]-42

                               [1]
                               7.7e-10
                               FFGPFIDWCHYIAWQYHLYRDWKKKSCDERSRKFWTLGAWGFTSWCICP
                               +++ ++  ++    +++++ +++  ++++ +  ++++++ +++++++++
1    MASSLLYGDATPSQYTSLTPREAASGIFGSVSLTCWIFLLVPQLIENYRYGSAEGLSMAFLIVWFVGDVANLIGG

     
     
     F
     +
76   LWAQLVPVVVAIAVYFCIADGVLITQCVYYRIRNARREQRRSSHQSSIEPPTPTTPLLGRRFSDELSIPGSRRRR

        [1]
        7.5e-18
        FFGPFIDWCHYIAWQYHLYRDWKKKSCDERSRKFWTLGAWGFTSWCICPF
         ++ +++++ + +++++++++++ +++++ + +++++ +++ +++ ++ +
226  GAQVLGYFSAVCYLGARLPQIYKNYKEKSCEGLSLLFFILSLLGNLSYGVGILAHSTERDYFLTNLPWLIGSLGT


9.B.191.1000.1000-XP_015759857
  LENGTH = 230  COMBINED P-VALUE = 7.98e-18  E-VALUE =  1.3e-13
  DIAGRAM: 2-[1]-178

       [1]
       8.0e-18
       FFGPFIDWCHYIAWQYHLYRDWKKKSCDERSRKFWTLGAWGFTSWCICPF
       +++++++++++++++ +++++++++++++ +++ + ++++++ ++++++
1    MNLFRLTGDLSHLLAILVLLWKIWKTRSCAGLSGKSQVLFALVFSTRYLDLVLTFISVYNTVMKVIYLVCAYGTV


9.B.191.1000.1000-XP_012048732
  LENGTH = 213  COMBINED P-VALUE = 9.85e-18  E-VALUE =  1.7e-13
  DIAGRAM: 2-[1]-161

       [1]
       9.9e-18
       FFGPFIDWCHYIAWQYHLYRDWKKKSCDERSRKFWTLGAWGFTSWCICPF
       +++++++++++ +++++++++++++++++++ + + ++++++++++++++
1    MNIFRFLGDLSHLASILILLHKIQTTRSCRGISFKSQLLYLIVFLTRYVDLFTRPLVSVYNTVMKLFFIASTAYT


9.B.191.1000.1000-XP_021375012
  LENGTH = 223  COMBINED P-VALUE = 1.05e-17  E-VALUE =  1.8e-13
  DIAGRAM: 2-[1]-171

       [1]
       1.0e-17
       FFGPFIDWCHYIAWQYHLYRDWKKKSCDERSRKFWTLGAWGFTSWCICPF
       ++++++++++++++++++ + ++ ++ ++++++ ++++++++++++++++
1    MNIFRLAGDMSHLLAILILLLKMWKSRSVAGISGKSQILFAMVFVTRYLDLFTSFISVYNTSMKLFFIVSSFLTV


3.E.3.1000.1000-KGM15768
  LENGTH = 260  COMBINED P-VALUE = 1.09e-17  E-VALUE =  1.8e-13
  DIAGRAM: 206-[1]-4

                                                             [1]
                                                             1.1e-17
                                                             FFGPFIDWCHYIAWQYHLY
                                                             ++++++ ++++++ +++ +
151  LQEKYEVPGERGFLPFWFGCFAGAIPWLLILLVVVLRPGYEGTGEVPGFVYGIVVSLFVFFNIFAIVQWLQYKQV

     
     
     RDWKKKSCDERSRKFWTLGAWGFTSWCICPF
     ++++++  +++++++++++++++++++++++
226  GRWKDYLVGERTYITLSLVAKSLLAWQVFAGTLAG


3.E.3.1000.1000-OGY84021
  LENGTH = 263  COMBINED P-VALUE = 1.10e-17  E-VALUE =  1.8e-13
  DIAGRAM: 77-[1]-81-[1]-5

       [1]
       5.4e-05
       FFGPFIDWCHYIAWQYHLYRDWKKKSCDERSRKFWTLGAWGFTSWCICPF
       ++++++++++++  ++ +++ + ++ +++ +   ++ ++ +  +  +
76   VALFLFLSGLAHLLISLPRVNDWYNRNLAKGMNLARWMEYAVSSSLMIVVVCLLVGMYDAVSLLLVFFLNAMMIL

                                                               [1]
                                                               1.1e-17
                                                               FFGPFIDWCHYIAWQYH
                                                               +++++++++++++ +++
151  FGWMMEVHNQTTQKTNWTSFIFGSIAGAVPWVAVALYLFLSGEGDYKAPTFVYWIFFSIFLFFNTFAVNMVLQYK

     
     
     LYRDWKKKSCDERSRKFWTLGAWGFTSWCICPF
     ++++++++ ++++++++++++++++++++++++
226  KVGKWQDYLYGERAYIILSLVAKSLLAWQVFAGTLRPV


9.B.191.1000.1000-EYC00460
  LENGTH = 241  COMBINED P-VALUE = 1.15e-17  E-VALUE =  1.9e-13
  DIAGRAM: 27-[1]-164

                                [1]
                                1.2e-17
                                FFGPFIDWCHYIAWQYHLYRDWKKKSCDERSRKFWTLGAWGFTSWCIC
                                ++++ ++++++++++++++++++ +++++ ++  + ++++++++++++
1    MLIRVVSSYLLNAATSHFDCTWVATMNIFRLSADLAHLVAIVILLHKIWRSRSCEGLSGRSQVLFAIVFISRYLD

     
     
     PF
     ++
76   LFTNFISVYNSVMKVFFLATSIGTVYLMWVKFKATYDRNNDSLRIEFLVIPAAILALLINHEFTVMEVMWTFSIY


9.B.191.1000.1000-XP_020574646
  LENGTH = 215  COMBINED P-VALUE = 1.16e-17  E-VALUE =    2e-13
  DIAGRAM: 2-[1]-67-[1]-46

       [1]
       1.2e-17
       FFGPFIDWCHYIAWQYHLYRDWKKKSCDERSRKFWTLGAWGFTSWCICPF
       +++++++++++++++ +++++++++++++++ +++ ++++++++++++++
1    MNIFRLAGDMTHLLSILLLLHKIHTTKSCAGISLKTQELYVIVFVSRYIDLFRTYYSMYNSLMKIVFLGTSMCIV

                                                 [1]
                                                 5.0e-04
                                                 FFGPFIDWCHYIAWQYHLYRDWKKKSCDERS
                                                 ++  ++  +  ++++++++  ++   +++ +
76   WYMRLHKVVRQTYNKDEDSFRHYFLVLPCLALALLVHHNFTFIEILWTFSLYLESVAILPQLVLLQKSSNIDNLT

     
     
     RKFWTLGAWGFTSWCICPF
     +    +  + + ++++ +
151  GTYVFLLGAYRGLYLLNWVYRFFTENHRVRWIPWLSGLIQTVIYTDFFYYYIKSWKNREKLKLPA


9.B.191.1000.1000-XP_003110952
  LENGTH = 218  COMBINED P-VALUE = 1.18e-17  E-VALUE =    2e-13
  DIAGRAM: 2-[1]-166

       [1]
       1.2e-17
       FFGPFIDWCHYIAWQYHLYRDWKKKSCDERSRKFWTLGAWGFTSWCICPF
        +++++++++++++++++ ++++ ++++++++  +++++ ++++++++++
1    MNVFRIAADMSHLLAIIILLLKIWKSRSCSGISARSQILFAVVFTARYLDLFTTYISLYNTFMKVVRSLITFLVA


2.A.43.1000.1000-KJK63648
  LENGTH = 322  COMBINED P-VALUE = 1.41e-17  E-VALUE =  2.4e-13
  DIAGRAM: 26-[1]-150-[1]-46

                               [1]
                               1.2e-08
                               FFGPFIDWCHYIAWQYHLYRDWKKKSCDERSRKFWTLGAWGFTSWCICP
                               +++ ++  ++  + +++++ ++++  ++ ++  ++ +++ +++++++++
1    MPSLWSQVSMASAEPVPLTTREAASGLLGSISLTCWIFVLVPQLIENYRNGNAEAISLVFLGVWFVGDVTNLIGG

     
     
     F
     +
76   LWAGLVPVIVAIAVYFCIADGVLIGQCLYYKMRNSRLQAFHRRRSSVETPDPTTPLLGRRFSDSLQEGPASRRRS

      [1]
      1.4e-17
      FFGPFIDWCHYIAWQYHLYRDWKKKSCDERSRKFWTLGAWGFTSWCICPF
       ++ +++++ + +++++++++++++++++ + +++++ +++ +++  + +
226  QVVGYFSAICYLGARLPQIYKNWKDKSCEGLSLLFFILSLLGNLTYGAGILCHSTEKNYIVTNIPWLLGSLGTMV


9.B.191.1000.1000-OZJ02618
  LENGTH = 212  COMBINED P-VALUE = 1.55e-17  E-VALUE =  2.6e-13
  DIAGRAM: 2-[1]-160

       [1]
       1.6e-17
       FFGPFIDWCHYIAWQYHLYRDWKKKSCDERSRKFWTLGAWGFTSWCICPF
       +++++++++++ ++ +++ ++++++++++++ + + ++++++++++++++
1    MNIFRLTADLMHLASIFILLLKIQKTRSCAGISFKSQLLYALVFITRYIDLFFYWVSLYNTLMKIFFIGSSLYIV


9.B.191.1000.1000-ELU09888
  LENGTH = 212  COMBINED P-VALUE = 1.55e-17  E-VALUE =  2.6e-13
  DIAGRAM: 2-[1]-160

       [1]
       1.6e-17
       FFGPFIDWCHYIAWQYHLYRDWKKKSCDERSRKFWTLGAWGFTSWCICPF
        ++++++++++++++ ++ ++++++++++++++ ++++++++++++++++
1    MNVFRLTGDIAHLLAIILLLMKIWKTRSCAGVSGKSQMMFALVFTTRYLDLITNFISLYNTTMKMIFIASSYGTL


3.E.3.1000.1000-AHB42135
  LENGTH = 253  COMBINED P-VALUE = 1.67e-17  E-VALUE =  2.8e-13
  DIAGRAM: 127-[1]-22-[1]-4

                                                         [1]
                                                         1.4e-04
                                                         FFGPFIDWCHYIAWQYHLYRDWK
                                                         +++ ++++++ +  + ++   +
76   AVAHFSIASFYNRQYVRLLAQGINKARWIEYAISASVMMVAVSLLVGVYDFMSLVMIFSLVAIMNLMGLVMEVHN

                                                      [1]
                                                      1.7e-17
     KKSCDERSRKFWTLGAWGFTSWCICPF                      FFGPFIDWCHYIAWQYHLYRDWKKKS
     +  +++    ++ + +++++++ + ++                      ++ ++++++++++ +++++++++++
151  QTTKKTNWLSFWVGCLAGIIPWAVIAFYMWLGADQGAKAPDFVYWIFVSIFIFFNCFAVNMVLQYKKVGPWKNYL

     
     
     CDERSRKFWTLGAWGFTSWCICPF
     +++  +++++++++++++++++++
226  YGEFMYILLSLVAKSLLAWQVFAGTLRP


3.E.3.1000.1000-KXK09919
  LENGTH = 257  COMBINED P-VALUE = 1.70e-17  E-VALUE =  2.8e-13
  DIAGRAM: 70-[1]-9-[1]-23-[1]-5

                                                                           [1]
                                                                           2.6e-
                                                                           FFGPF
                                                                            ++++
1    MNTENSYKKLRKWNAIMAVLHFVQGIAMLAISRDFSIPLTTTYLDFNLQANTILPVTNEAMQLNLGQFISVFLFL

                                                           [1]
     06                                                    5.6e-04
     IDWCHYIAWQYHLYRDWKKKSCDERSRKFWTLGAWGFTSWCICPF         FFGPFIDWCHYIAWQYHLYRD
     +++ + + ++++++  + ++ +++++++ ++ ++ +  +  +            ++ +++++++ +    ++
76   SAFFHFLLILPGIYEWYVKNLKNKINYLRWIEYAFSSSVMIVAIAILCGMFDLPSLILIFGLNAMMNLFGLMMEL

                                                         [1]
                                                         1.7e-17
     WKKKSCDERSRKFWTLGAWGFTSWCICPF                       FFGPFIDWCHYIAWQYHLYRDWK
     + +  +++    +  + +++++++ + +                        ++++++++++++  +++ +++++
151  HNQTTKKTNWTAFIFGTIAGILPWIVIAMYFFGAVSSVGTNIPSFVYAILVSIFLFFNCFAINMFLQYKQVGPWK

     
     
     KKSCDERSRKFWTLGAWGFTSWCICPF
     ++  +++ ++++++ +++ ++++++++
226  DYLFGERVYILLSLIAKSALAWQIFSGTLRPM


9.B.191.1000.1000-OTF77748
  LENGTH = 239  COMBINED P-VALUE = 1.81e-17  E-VALUE =    3e-13
  DIAGRAM: 2-[1]-187

       [1]
       1.8e-17
       FFGPFIDWCHYIAWQYHLYRDWKKKSCDERSRKFWTLGAWGFTSWCICPF
       +++++++++++ ++++++ ++++++++++++++ ++++ ++ ++++++++
1    MNIFRLTGDLAHLAAIIILLLKIWKTRSCSGISGKSQILFTAVYITRYLDLFTNFISAYNTLMKVNFKYFYSNKI


3.E.3.1000.1000-KKP65948
  LENGTH = 253  COMBINED P-VALUE = 1.94e-17  E-VALUE =  3.3e-13
  DIAGRAM: 67-[1]-81-[1]-5

                                                                        [1]
                                                                        6.2e-05
                                                                        FFGPFIDW
                                                                        ++++++++
1    MDKFKKLKIFNIVMGFFHFIQSILIFVLSTDFSLPVNTMYLKFDVNSLSLQPFLESIGEIRIGYVVALFLLLSSI

     
     
     CHYIAWQYHLYRDWKKKSCDERSRKFWTLGAWGFTSWCICPF
     ++    +++++  + ++ ++++++  ++ + ++  +  +
76   AHFTISLPKVYEWYVKNLKKGINYARWYEYSISSSVMIIVIAMLVGVYDLSALILIFFLNMMMILFGLMMELHNQ

                                                     [1]
                                                     1.9e-17
                                                     FFGPFIDWCHYIAWQYHLYRDWKKKSC
                                                     +++++++++++++ +++++++++++
151  TTKKTDWTSYIFGCIAGIIPWIVIALYLFGSGDGENRAPDFVYWIFFSIFLFFNSFAVNMVLQYGKIGKWKDYTF

     
     
     DERSRKFWTLGAWGFTSWCICPF
     +++ +++++++++++++++++++
226  GEKVYIILSLVAKSLLAWQVFAGTLRPV


9.B.191.1000.1000-XP_009009959
  LENGTH = 213  COMBINED P-VALUE = 2.46e-17  E-VALUE =  4.1e-13
  DIAGRAM: 2-[1]-161

       [1]
       2.5e-17
       FFGPFIDWCHYIAWQYHLYRDWKKKSCDERSRKFWTLGAWGFTSWCICPF
       +++++++++++ + ++++ ++++ +++++++++ +++++++ ++++++++
1    MNIFRLVGDLSHLAALIILLLKIWKSRSCAGVSGKSQIMFAMVYMTRYLDLFTTFVSVYNSVMKVVFLLFSFVTV


9.B.191.1000.1000-XP_020378344
  LENGTH = 214  COMBINED P-VALUE = 2.88e-17  E-VALUE =  4.8e-13
  DIAGRAM: 2-[1]-162

       [1]
       2.9e-17
       FFGPFIDWCHYIAWQYHLYRDWKKKSCDERSRKFWTLGAWGFTSWCICPF
        +++ +++++++++++++ + ++ +++++++++ + ++++++++++++++
1    MNVFRLSGDLSHLLAILILLAKMWKSKSCAGISGKSQLLFALVFTTRYLDLFTTFISVYNTTMKIIFLLCIYVTV


3.E.3.1000.1000-OGO67411
  LENGTH = 266  COMBINED P-VALUE = 3.26e-17  E-VALUE =  5.5e-13
  DIAGRAM: 211-[1]-5

                                                                  [1]
                                                                  3.3e-17
                                                                  FFGPFIDWCHYIAW
                                                                  ++++++ ++++++
151  NLFGIMMELHNQHTQKTNWTSFVYGSVAGIIPWIVIVTYFVGSLAGEGGEPPAFVYAIIPTLFVFFNIFAVNMVL

     
     
     QYHLYRDWKKKSCDERSRKFWTLGAWGFTSWCICPF
     +++++++++++ ++++ ++++++++++++++ ++++
226  QYKKVGPWKDYLYGERVYIILSLAAKTVLAWIIFAGTLAPV


9.B.191.1000.1000-XP_003647835
  LENGTH = 219  COMBINED P-VALUE = 3.45e-17  E-VALUE =  5.8e-13
  DIAGRAM: 3-[1]-166

        [1]
        3.5e-17
        FFGPFIDWCHYIAWQYHLYRDWKKKSCDERSRKFWTLGAWGFTSWCICPF
        +++++++++++ +++++++++ ++++ ++++ +++ ++++++++++++++
1    MTNIFRLGGDLSHLASILILINTITKTKSVDGISLKTQVLYVLVFITRYIDLFTKWYSFYNTMMKIFFITSSIYV


9.B.191.1000.1000-XP_004998731
  LENGTH = 214  COMBINED P-VALUE = 3.89e-17  E-VALUE =  6.5e-13
  DIAGRAM: 4-[1]-160

         [1]
         3.9e-17
         FFGPFIDWCHYIAWQYHLYRDWKKKSCDERSRKFWTLGAWGFTSWCICPF
         +++++++++++++++ +++++++++++++++++++ +++++ ++++++++
1    MSMTLFRLAGDLSHVLAILLLLYKIWTTKSAAGISGKTQLMFCMVYVTRYLDLFTSFISVYNSTMKVLFISASVA


2.A.123.1000.1000-WP_032524752
  LENGTH = 90  COMBINED P-VALUE = 4.25e-17  E-VALUE =  7.1e-13
  DIAGRAM: 4-[1]-36

         [1]
         4.2e-17
         FFGPFIDWCHYIAWQYHLYRDWKKKSCDERSRKFWTLGAWGFTSWCICPF
         +++ +++++   ++++++++  +++++++++  ++++++++++++ ++++
1    MKIDIFGYFAAILTTAAFLPQLIKTLKTKKADDVSLTTLIMFIIGVFSWIIYGYKISSMPILIANLITLVLNLLI


9.B.191.1000.1000-XP_014157913
  LENGTH = 211  COMBINED P-VALUE = 4.44e-17  E-VALUE =  7.4e-13
  DIAGRAM: 2-[1]-159

       [1]
       4.4e-17
       FFGPFIDWCHYIAWQYHLYRDWKKKSCDERSRKFWTLGAWGFTSWCICPF
       +++++++++++++++ +++++++ +++++ + + ++++++++++++++ +
1    MNIFRLAADISHAVAIVLLLYKIWTSRSCAGLSLKSQSLYVAVFVSRYLDIFRFVSFYNTFMKLFFIIGSSATVY


9.B.191.1000.1000-XP_009267257
  LENGTH = 215  COMBINED P-VALUE = 4.55e-17  E-VALUE =  7.6e-13
  DIAGRAM: 2-[1]-163

       [1]
       4.6e-17
       FFGPFIDWCHYIAWQYHLYRDWKKKSCDERSRKFWTLGAWGFTSWCICPF
       +++++++++++ +++++++++++ +++++++++++ +++++++++++++
1    MNIFRFLGDLSHLTSILILIHKIQTSRSCRGISYKTQLLYVIVFVSRYLDLVWTYVSLYNSLMKLFFISSSSYIL


3.E.3.1000.1000-WP_024286383
  LENGTH = 260  COMBINED P-VALUE = 4.98e-17  E-VALUE =  8.4e-13
  DIAGRAM: 206-[1]-4

                                                             [1]
                                                             5.0e-17
                                                             FFGPFIDWCHYIAWQYHLY
                                                             ++++++ ++++++ +++ +
151  WLQEKYEVPGRGGWLPFVFGCFAGAVPWIAFALLLARPGATGDATVPGFVYGIVVSLFLFFNVFALNQWLQYKQV

     
     
     RDWKKKSCDERSRKFWTLGAWGFTSWCICPF
     ++++++  +++++++++++++++++++++++
226  GRWRDYLFGERTYITLSLVAKSLLAWQVFAGTLAG


9.B.191.1000.1000-XP_019194920
  LENGTH = 215  COMBINED P-VALUE = 5.28e-17  E-VALUE =  8.9e-13
  DIAGRAM: 2-[1]-67-[1]-46

       [1]
       5.3e-17
       FFGPFIDWCHYIAWQYHLYRDWKKKSCDERSRKFWTLGAWGFTSWCICPF
       +++++++++++++++ ++ ++++++++++++ +++ ++++++++++++++
1    MNIFRLAGDMTHLLSIIVLLLKIRTKKSCAGISLKTQELYVIVFLTRYLDLFTRVYSFYNTIMKLVFIGTSLSIV

                                                 [1]
                                                 1.4e-04
                                                 FFGPFIDWCHYIAWQYHLYRDWKKKSCDERS
                                                 ++  ++  + +++++++++  ++ + +++ +
76   WYMRFHKVVKQTYSKDQDTFRHYFLIVPCFLLALLVNHEFTVMELLWTFSLYLEAIAILPQLILLQRSKNIDNLT

     
     
     RKFWTLGAWGFTSWCICPF
     +    +    +  + + ++
151  GRYIFLLGSYRAFYIINWIYRFFLENHQYHWIPWISGVVQTALYADFFYYYIKSWKSNESLKLPG


3.E.3.1000.1000-OGN88050
  LENGTH = 255  COMBINED P-VALUE = 5.65e-17  E-VALUE =  9.5e-13
  DIAGRAM: 68-[1]-82-[1]-5

                                                                         [1]
                                                                         9.2e-05
                                                                         FFGPFID
                                                                         +++++++
1    MEPQYTRLRIYNGIMGCLHLAQAVFVFLLSNDFSLPLTTSFLEFNQETGKLWPMTETAVNLPFGPMVALFLLLSA

     
     
     WCHYIAWQYHLYRDWKKKSCDERSRKFWTLGAWGFTSWCICPF
     +++  ++ +++++ + ++ ++++++  ++ +  +  +  +  +
76   IAHFTVITPGVFGWYVRNLQKGINYARWYEYSFSASLMIVLIGMLCGIYDIGALLMAFALTAVMNLCGLIMEVHN

                                                       [1]
                                                       5.6e-17
                                                       FFGPFIDWCHYIAWQYHLYRDWKKK
                                                       ++++++++++++++++ ++++++++
151  QTTEKTNWTSYVVGCIAGVVPWIAIAVYFFGSLSTTDGGVPTFVYFILPTLFVFFFSFALNMVFQYRKVGKWRDY

     
     
     SCDERSRKFWTLGAWGFTSWCICPF
      +++++++++++ +++ ++++++++
226  LYGERAYILLSLIAKSALAWQVFAGTLRPV


2.A.123.1000.1000-WP_046020003
  LENGTH = 85  COMBINED P-VALUE = 5.76e-17  E-VALUE =  9.7e-13
  DIAGRAM: 6-[1]-29

           [1]
           5.8e-17
           FFGPFIDWCHYIAWQYHLYRDWKKKSCDERSRKFWTLGAWGFTSWCICPF
           +++++++ +  +++++++++ ++++++++++ +++ + + ++ +++++++
1    MTDPVSLVGFAAAACTTLAFLPQVIKTWRTRSTEDISLIMFLVLCTGIGLWLIYGLLTGDHPLILANGVTLVLAG


9.B.191.1000.1000-ORX88009
  LENGTH = 211  COMBINED P-VALUE = 5.99e-17  E-VALUE =    1e-12
  DIAGRAM: 2-[1]-159

       [1]
       6.0e-17
       FFGPFIDWCHYIAWQYHLYRDWKKKSCDERSRKFWTLGAWGFTSWCICPF
       +++++++++++ ++++++ ++++++++++++ +++ +++ ++ +++++ +
1    MNIFRLIADLMHLASIIILLLKIYKTKSAAGISFKTQLLYVVVFCTRYLDIFTNFVSLYNTIMKIFFISTAIYIV


9.B.191.1000.1000-XP_004346433
  LENGTH = 212  COMBINED P-VALUE = 6.02e-17  E-VALUE =    1e-12
  DIAGRAM: 2-[1]-160

       [1]
       6.0e-17
       FFGPFIDWCHYIAWQYHLYRDWKKKSCDERSRKFWTLGAWGFTSWCICPF
       ++++++++++++++  +++++++++++++++   + ++++++++++++++
1    MNIFRLAGDLSHVVAIFLLLWKIWTTRSCKGISLRSQGLFALVFTLRYLDLFTTYISLYNTVMKILFITSSYGTC


9.B.191.1000.1000-XP_018741803
  LENGTH = 213  COMBINED P-VALUE = 6.06e-17  E-VALUE =    1e-12
  DIAGRAM: 2-[1]-161

       [1]
       6.1e-17
       FFGPFIDWCHYIAWQYHLYRDWKKKSCDERSRKFWTLGAWGFTSWCICPF
       +++++++++++ +++++++++ + +++++++ ++++++++++++++++++
1    MNIFRLLGDLSHLSSILILLHKIITSRSCRGISFKTQMLYFIVFLTRYIYLFQPLSAYLILMKIFFIGSTGYILY


9.B.191.1000.1000-PIA42086
  LENGTH = 215  COMBINED P-VALUE = 6.13e-17  E-VALUE =    1e-12
  DIAGRAM: 2-[1]-67-[1]-46

       [1]
       6.1e-17
       FFGPFIDWCHYIAWQYHLYRDWKKKSCDERSRKFWTLGAWGFTSWCICPF
       +++++++++++++ + ++ +++ ++++++++ +++ ++++++++++++++
1    MNIFRLAGDMTHLISVLVLLLKIYATKSCSGISLKTQELYAMVFVARYLDLFTDYISFYNTVMKIVFILSSLAIV

                                                 [1]
                                                 8.8e-04
                                                 FFGPFIDWCHYIAWQYHLYRDWKKKSCDERS
                                                  +  ++  + +++++++++  ++    ++ +
76   WCMRMHRVVKRSYDKELDTFRHNILIVVCFGVAVIINEKFTLREVFWAFSIYLEAVAILPQLVLLQRSGNVDNLT

     
     
     RKFWTLGAWGFTSWCICPF
     +    +    +  + + ++
151  GQYVFLLGGYRAFYILNWIYRYFVEQRFSRWISAISGLIQTALYADFFYYYFLSWKNNAKLHLPA


9.B.191.1000.1000-XP_014255515
  LENGTH = 217  COMBINED P-VALUE = 6.21e-17  E-VALUE =    1e-12
  DIAGRAM: 2-[1]-165

       [1]
       6.2e-17
       FFGPFIDWCHYIAWQYHLYRDWKKKSCDERSRKFWTLGAWGFTSWCICPF
       ++++++++++ +++ +++ ++++++++++++++ + ++ +++++++++++
1    MNIFRLLGDLSHIIAINILLLKIWKTRSCAGISGKSQLLFTIVFTARYLDLLTTYVSAYNSFMKVLFLAASYNTL


3.E.3.1000.1000-KYC45092
  LENGTH = 255  COMBINED P-VALUE = 6.56e-17  E-VALUE =  1.1e-12
  DIAGRAM: 201-[1]-4

                                                        [1]
                                                        6.6e-17
                                                        FFGPFIDWCHYIAWQYHLYRDWKK
                                                        +++++++++++++ ++++++++ +
151  NSGKAKPNWLTYILGCVAGIVPWIVFGIYVYAASVYGGGNIPDFVYWIYVSIFMFFNSFAVNMVLQYKKIGKWSD

     
     
     KSCDERSRKFWTLGAWGFTSWCICPF
     + ++++ +++++++++++++++++++
226  YLYGERVYIILSLVAKSLLAWQVFGGTLRP


9.B.191.1000.1000-OBZ84335
  LENGTH = 212  COMBINED P-VALUE = 6.99e-17  E-VALUE =  1.2e-12
  DIAGRAM: 2-[1]-65-[1]-45

       [1]
       7.0e-17
       FFGPFIDWCHYIAWQYHLYRDWKKKSCDERSRKFWTLGAWGFTSWCICPF
       +++++++++++ +++++++++++++++++++ + + ++ +++++++++++
1    MNIFRLTADLTHLASILILLHKIQKTKSCAGISFKSQLLYSLVFITRYLDLFVKHFSIYNTLMKLFFIGSSLFIV

                                               [1]
                                               5.0e-04
                                               FFGPFIDWCHYIAWQYHLYRDWKKKSCDERSRK
                                               ++  ++ ++  ++++++++  +++ ++++++
76   YLMYHKYHATYDASFDTFHTEYLILGALVAGFASTYLYTTIEILWSFSIWLESVAILPQLFMLQKTGEAETITTH

     
     
     FWTLGAWGFTSWCICPF
      +    + ++++++ ++
151  YLFALGAYRTLYLLNWIYRYMDEGYTDWVAWVAGMVQTVLYSDFFYIYYVKVLHGEKFELPK


9.B.191.1000.1000-AAP05983
  LENGTH = 212  COMBINED P-VALUE = 6.99e-17  E-VALUE =  1.2e-12
  DIAGRAM: 2-[1]-160

       [1]
       7.0e-17
       FFGPFIDWCHYIAWQYHLYRDWKKKSCDERSRKFWTLGAWGFTSWCICPF
       +++++++ ++ +++++++ ++++++++++ ++  ++ +++++++++++++
1    MNIFRFFGDASHFVAIIILLMKIWKTRSCAGLSGRSQIAFAIVFTARYIDLLIYYVSLYNSFAKIIFIISSYATL


9.B.191.1000.1000-KNE55336
  LENGTH = 212  COMBINED P-VALUE = 8.10e-17  E-VALUE =  1.4e-12
  DIAGRAM: 2-[1]-160

       [1]
       8.1e-17
       FFGPFIDWCHYIAWQYHLYRDWKKKSCDERSRKFWTLGAWGFTSWCICPF
       +++++++++++ ++++++ ++++++++++++ + + ++++++++++++++
1    MNIFRLVADLMHLASILILLLKIRKTRSAAGISFKSQLLYLIVFVTRYLDLFSHWVSLYNTAMKVFFIASSGYIV


9.B.191.1000.1000-XP_019852613
  LENGTH = 212  COMBINED P-VALUE = 9.39e-17  E-VALUE =  1.6e-12
  DIAGRAM: 2-[1]-160

       [1]
       9.4e-17
       FFGPFIDWCHYIAWQYHLYRDWKKKSCDERSRKFWTLGAWGFTSWCICPF
       ++++++++++++++ ++++++++ +++++++++ + ++ +++++++++++
1    MNIFRLAGDISHLLAIFILLIKIWRSRSCAGISGKSQVLFGMVFLTRYLDLFTSFISVYNTVMKVIFILATLVTI


3.E.3.1000.1000-KRO52314
  LENGTH = 252  COMBINED P-VALUE = 1.01e-16  E-VALUE =  1.7e-12
  DIAGRAM: 198-[1]-4

                                                     [1]
                                                     1.0e-16
                                                     FFGPFIDWCHYIAWQYHLYRDWKKKSC
                                                     ++ ++++++++++ ++++++++ ++ +
151  PGDGDMLPFWFGCIAGSIPWIATAINVAHPKGPAESTVPGFVYGIIISLFILFNCFAIVQWKQYKAKGKWANYLH

     
     
     DERSRKFWTLGAWGFTSWCICPF
     +++ +++++++++++++++++++
226  GERVYIILSLVAKSLLAWQVFAGTLAS


3.E.3.1000.1000-OYX43190
  LENGTH = 254  COMBINED P-VALUE = 1.02e-16  E-VALUE =  1.7e-12
  DIAGRAM: 128-[1]-22-[1]-4

                                                          [1]
                                                          5.0e-04
                                                          FFGPFIDWCHYIAWQYHLYRDW
                                                          +++ ++++++ +  + ++   +
76   SSIAHFSVATYYRKRYEAGLKDGINRARWIEYSVSASVMMVAISLLVGIYDLMSLVMIFGLTAIMNLMGLVMEVH

                                                       [1]
                                                       1.0e-16
     KKKSCDERSRKFWTLGAWGFTSWCICPF                      FFGPFIDWCHYIAWQYHLYRDWKKK
      +   ++     + + ++++++++  ++                      ++++++++++++  +++++++++++
151  NQTTRRTNWLSYWVGCIAGILPWVAIAFYMWLGADQGSKAPDFVYWIFVSIFVFFNCFAINMMLQYKKVGPWKDY

     
     
     SCDERSRKFWTLGAWGFTSWCICPF
      +++  +++++++++++++++++++
226  LYGEFVYIILSLVAKSLLAWQVFAGTLQP


3.E.3.1000.1000-KKP69087
  LENGTH = 259  COMBINED P-VALUE = 1.04e-16  E-VALUE =  1.8e-12
  DIAGRAM: 131-[1]-23-[1]-5

                                                             [1]
                                                             2.4e-04
                                                             FFGPFIDWCHYIAWQYHLY
                                                             ++ ++++++  +    ++
76   LFISALAHFLLSTVLYSWYVKNLKRNINSARWIEYAFSSSLMIVVIGMLVGMYDLSSLILIFSLNGMMNLFGLMM

                                                           [1]
                                                           1.0e-16
     RDWKKKSCDERSRKFWTLGAWGFTSWCICPF                       FFGPFIDWCHYIAWQYHLYRD
       + ++ +++    +  + +++++++ +  +                       ++++++ +++++  +++++++
151  ELHNQKTEKTNWTSFIFGCIAGIVPWITIYLYFSGAVASVGDVIPKFVYGILISIFVFFNIFAINMLLQYKKVGK

     
     
     WKKKSCDERSRKFWTLGAWGFTSWCICPF
     ++++  ++  ++++++++++ ++++++++
226  WKNYLFGEMMYIVLSLVAKSALAWQIFSGTLRPQ


3.E.3.1000.1000-PIS42893
  LENGTH = 266  COMBINED P-VALUE = 1.08e-16  E-VALUE =  1.8e-12
  DIAGRAM: 80-[1]-81-[1]-5

          [1]
          8.2e-04
          FFGPFIDWCHYIAWQYHLYRDWKKKSCDERSRKFWTLGAWGFTSWCICPF
           ++++++++++ + ++ +++ + ++ +++ ++  ++ ++ +  +
76   GPLVAGFLFLSALAHLAVSLPNIYDWYVRNLKKGANYARWIEYFFSSSLMIMVVALLAGMSDGISLMLLFFLNGM

                                                                  [1]
                                                                  1.1e-16
                                                                  FFGPFIDWCHYIAW
                                                                  ++++++ ++++++
151  MILFGWIMELHNQNTEKTNWTAFIFGCLAGAIPWVAIALYLFLAGGETGRAPTFVYWIFFSIFLFFNVFAINMVL

     
     
     QYHLYRDWKKKSCDERSRKFWTLGAWGFTSWCICPF
     +++++++++++ +++++++++++++++++++++ ++
226  QYKKVGKWKDYLYGEKAYIILSLVAKSLLAWQVWAGTLRPV


9.B.191.1000.1000-XP_018212162
  LENGTH = 212  COMBINED P-VALUE = 1.09e-16  E-VALUE =  1.8e-12
  DIAGRAM: 3-[1]-159

        [1]
        1.1e-16
        FFGPFIDWCHYIAWQYHLYRDWKKKSCDERSRKFWTLGAWGFTSWCICPF
        +++++++++++ ++ ++++++++++++++++ ++ +++++++++++++++
1    MLNIFRIAGDLSHLASIFILLHTIWTRKSAKGISLKTNILYALVFVTRYLDLFYSYVSLYNTLMKIFFISSSIYT


9.B.191.1000.1000-CUA67029
  LENGTH = 213  COMBINED P-VALUE = 1.09e-16  E-VALUE =  1.8e-12
  DIAGRAM: 2-[1]-161

       [1]
       1.1e-16
       FFGPFIDWCHYIAWQYHLYRDWKKKSCDERSRKFWTLGAWGFTSWCICPF
       +++++++++++ +++++++++++++++++++ ++++++++++++++++++
1    MNIFRLLGDMSHLASILILIHKIQTTRSSRGISFKTQALYVAVFITRYIDLLTFHFVSLYNTFMKIFFIASSIYI


9.B.191.1000.1000-ODV91825
  LENGTH = 212  COMBINED P-VALUE = 1.26e-16  E-VALUE =  2.1e-12
  DIAGRAM: 2-[1]-160

       [1]
       1.3e-16
       FFGPFIDWCHYIAWQYHLYRDWKKKSCDERSRKFWTLGAWGFTSWCICPF
       ++++++++++  ++++++  +++++++++++++++ ++++++++++++ +
1    MNIFRFLADLSHMASIVILILQIRKTKSAAGVSYKTQFLYALVFVTRYIDIFFHYVSLYNTFMKIFFVTSTIYIL


9.B.191.1000.1000-KIY69822
  LENGTH = 212  COMBINED P-VALUE = 1.26e-16  E-VALUE =  2.1e-12
  DIAGRAM: 2-[1]-160

       [1]
       1.3e-16
       FFGPFIDWCHYIAWQYHLYRDWKKKSCDERSRKFWTLGAWGFTSWCICPF
       +++++++++++ +++++++++++++++++ + +++++++++++++++++
1    MNFFRLLGDLSHLASILILLHKIKTTRSCRGLSFKTQALYVAVFITRYLDLTYRWVSLYNFVMKLFFIGSSCATL


9.B.191.1000.1000-XP_002132358
  LENGTH = 212  COMBINED P-VALUE = 1.26e-16  E-VALUE =  2.1e-12
  DIAGRAM: 2-[1]-160

       [1]
       1.3e-16
       FFGPFIDWCHYIAWQYHLYRDWKKKSCDERSRKFWTLGAWGFTSWCICPF
       +++++++++++++++++++++++ +++++++++ +++++++ + ++++
1    MNIFRLMADLAHVLAIVILLHKIWKSRSCAGISGKSQILFALVYFMRYLDIMTSYVSFYNSTMKLLFLGTSGATL


9.B.191.1000.1000-XP_002110025
  LENGTH = 212  COMBINED P-VALUE = 1.46e-16  E-VALUE =  2.4e-12
  DIAGRAM: 2-[1]-160

       [1]
       1.5e-16
       FFGPFIDWCHYIAWQYHLYRDWKKKSCDERSRKFWTLGAWGFTSWCICPF
        ++++++++++ +++++++++++ +++++++++ + ++ +++++++++++
1    MNVFRLIGDMSHLAAIIILLIKIWRSRSCSGISGKSQLLFTAVFTCRYLDLFTNFVSIYNTTMKIFFLASSYATI


3.E.3.1000.1000-PKN82605
  LENGTH = 253  COMBINED P-VALUE = 1.58e-16  E-VALUE =  2.6e-12
  DIAGRAM: 69-[1]-79-[1]-5

                                                                          [1]
                                                                          9.2e-0
                                                                          FFGPFI
                                                                          ++++++
1    MTLDAARGSRLRAFNLAAGLVHALQGAAILALATDFTLPVTGTFMEGPPGTPAGDPVVLADVPFALGIAAFLFMS

     
     5
     DWCHYIAWQYHLYRDWKKKSCDERSRKFWTLGAWGFTSWCICPF
     ++++ +   +++++ ++ + ++ +++  ++ +  + ++ ++
76   AIAHWLIAAPGIYGWYRANLEQSRNYARWIEYSFSATLMMVLIAMLTGISDVAALGAIAGVNAAMILFGLLMEHY

                                                     [1]
                                                     1.6e-16
                                                     FFGPFIDWCHYIAWQYHLYRDWKKKSC
                                                     +++++++++++++ ++  +++++++
151  ERPGRPGWLPFWFGSLAGAVPWLVIGVYLWSPQVAATPPGFVVGIYVSLFVFFNAFAVNMWLQYRQVGPWRDYLF

     
     
     DERSRKFWTLGAWGFTSWCICPF
     ++++++++++ +++ ++++++++
226  GERAYIVLSLTAKSALAWQVFAGTLAPT


3.E.3.1000.1000-KKQ35177
  LENGTH = 256  COMBINED P-VALUE = 1.60e-16  E-VALUE =  2.7e-12
  DIAGRAM: 69-[1]-82-[1]-5

                                                                          [1]
                                                                          6.7e-0
                                                                          FFGPFI
                                                                          ++++++
1    MIKKFVNNLRAFNIFMGILHLSQAVLMLLLSNEFKLPLTTSFLDASRENFQAVVEPEIIGSLKIGPMIALFLLIS

     
     4
     DWCHYIAWQYHLYRDWKKKSCDERSRKFWTLGAWGFTSWCICPF
     +++++   ++ ++  + ++ +++ ++  ++ + ++     +
76   SIAHLSLTLPRVYQWYLKNLKKGMNSARWMEYSISSSIMIVVIAMLCGVYDMATLILMFSINTTMIFFGLLMELH
[truncated: 1,775,823 more chars]
