# Supplementary material for: Expansion of the Transporter-Opsin-G protein-coupled receptor superfamily with five new protein families
Source: PLoS One. 2020 Apr 22;15(4):e0231085. doi: 10.1371/journal.pone.0231085 (PMC7176098; doi:10.1371/journal.pone.0231085)
Supplement: S1 File — Folders and ouput files are compressed in a zip file. Folder MEME contains the motif models; folder MAST contains the motifs matching the training sets, and folder DATA contains both the training and test sets. Check the included README file for a detailed description. (ZIP) [file pone.0231085.s022.zip › Motifs/MAST/TOG_oops_vs_TOG/mast.xml]

<?xml version='1.0' encoding='UTF-8' standalone='yes'?>
<mast version="5.0.4" release="Wed Jan 23 14:05:40 2019 -0800">
	<command_line><arg>mast</arg><arg>-oc</arg><arg>/ResearchData/TOG/Motifs/MAST/allFamiliesTogether/balanced_variable_width/PC_NA_bal_oops_ofNC_w1550_n10_d-7_evt-50_vs_PC_NA_bal_mt-3_ev-3_mev-50</arg><arg>-mev</arg><arg>1e-50</arg><arg>-ev</arg><arg>1e-3</arg><arg>-mt</arg><arg>1e-3</arg><arg>-seqp</arg><arg>/ResearchData/TOG/Motifs/MEME/balanced_variable_width/PC_NA_bal_oops_ofNC_w1550_n10_d-7_evt-50/meme.txt</arg><arg>/ResearchData/TOG/Motifs/sequences/testSets/PC_NA_hom.faa</arg></command_line>
	<settings strand_handling="unstranded" max_correlation="0.60" remove_correlated="n" max_seq_evalue="0.001" adjust_hit="y" max_hit_pvalue="0.001" max_weak_pvalue="0.001"/>
	<alphabet name="Protein" like="protein">
		<letter id="A" symbol="A" name="Alanine" colour="0000CC"/>
		<letter id="C" symbol="C" name="Cysteine" colour="0000CC"/>
		<letter id="D" symbol="D" name="Aspartic acid" colour="FF00FF"/>
		<letter id="E" symbol="E" name="Glutamic acid" colour="FF00FF"/>
		<letter id="F" symbol="F" name="Phenylalanine" colour="0000CC"/>
		<letter id="G" symbol="G" name="Glycine" colour="FFB300"/>
		<letter id="H" symbol="H" name="Histidine" colour="FFCCCC"/>
		<letter id="I" symbol="I" name="Isoleucine" colour="0000CC"/>
		<letter id="K" symbol="K" name="Lysine" colour="CC0000"/>
		<letter id="L" symbol="L" name="Leucine" colour="0000CC"/>
		<letter id="M" symbol="M" name="Methionine" colour="0000CC"/>
		<letter id="N" symbol="N" name="Asparagine" colour="008000"/>
		<letter id="P" symbol="P" name="Proline" colour="FFFF00"/>
		<letter id="Q" symbol="Q" name="Glutamine" colour="008000"/>
		<letter id="R" symbol="R" name="Arginine" colour="CC0000"/>
		<letter id="S" symbol="S" name="Serine" colour="008000"/>
		<letter id="T" symbol="T" name="Threonine" colour="008000"/>
		<letter id="V" symbol="V" name="Valine" colour="0000CC"/>
		<letter id="W" symbol="W" name="Tryptophan" colour="0000CC"/>
		<letter id="Y" symbol="Y" name="Tyrosine" colour="33E6CC"/>
		<letter id="X" symbol="X" aliases="*." equals="ACDEFGHIKLMNPQRSTVWY" name="Any amino acid"/>
		<letter id="B" symbol="B" equals="DN" name="Asparagine or Aspartic acid"/>
		<letter id="Z" symbol="Z" equals="EQ" name="Glutamine or Glutamic acid"/>
		<letter id="J" symbol="J" equals="IL" name="Leucine or Isoleucine"/>
	</alphabet>
	<background source="--nrdb--" A="0.0730919" C="0.0181455" D="0.051688" E="0.0622785" F="0.0402434" G="0.0692596" H="0.0224055" I="0.056227" K="0.058435" L="0.0916218" M="0.0230443" N="0.0460321" P="0.0506238" Q="0.0407153" R="0.0518462" S="0.073729" T="0.0593523" V="0.0642985" W="0.0133282" Y="0.0326497"/>
	<motif_dbs>
		<motif_db source="/ResearchData/TOG/Motifs/MEME/balanced_variable_width/PC_NA_bal_oops_ofNC_w1550_n10_d-7_evt-50/meme.txt" last_mod_date="Sat Oct  5 18:48:45 2019">
			<background A="0.0919996" C="0.0158003" D="0.0306002" E="0.0308002" F="0.0635999" G="0.0722998" H="0.0164003" I="0.0753997" K="0.0353001" L="0.123999" M="0.0313002" N="0.0325002" P="0.0409001" Q="0.0278002" R="0.0418001" S="0.0719998" T="0.0566999" V="0.0820997" W="0.0204003" Y="0.0383001"/>
		</motif_db>
	</motif_dbs>
	<motifs>
		<motif db="0" id="FFGLLIALLLLLAGLYLLVRIWKKKSIGGVSRLLLILGALGLLAWLIFPL" alt="MEME-1" length="50" nsites="650" evalue="9.4e-453">
			<pos A="5" C="-229" D="-421" E="-268" F="121" G="-80" H="-236" I="95" K="-247" L="21" M="-42" N="-276" P="17" Q="-157" R="-272" S="80" T="-7" V="-8" W="-15" Y="17"/>
			<pos A="-10" C="-229" D="-328" E="-325" F="205" G="-209" H="-180" I="63" K="-248" L="24" M="-42" N="-748" P="-462" Q="-310" R="84" S="-145" T="-80" V="27" W="184" Y="-145"/>
			<pos A="52" C="-19" D="-833" E="-270" F="-1" G="158" H="-140" I="-18" K="-737" L="60" M="46" N="-750" P="-192" Q="-720" R="87" S="-85" T="-49" V="11" W="-270" Y="-259"/>
			<pos A="-65" C="-173" D="-328" E="-325" F="79" G="-56" H="-693" I="56" K="-119" L="64" M="-33" N="102" P="114" Q="-310" R="-762" S="-19" T="-34" V="11" W="84" Y="-18"/>
			<pos A="63" C="10" D="-833" E="-742" F="105" G="48" H="-694" I="71" K="-737" L="42" M="6" N="-425" P="-271" Q="-720" R="-459" S="-9" T="47" V="48" W="-141" Y="-228"/>
			<pos A="94" C="-19" D="-424" E="-741" F="69" G="57" H="-694" I="132" K="-288" L="-89" M="82" N="95" P="-271" Q="-402" R="-459" S="33" T="-67" V="-33" W="-366" Y="-117"/>
			<pos A="99" C="54" D="132" E="-694" F="-51" G="16" H="-329" I="-55" K="80" L="-30" M="-74" N="-31" P="78" Q="-687" R="-272" S="63" T="26" V="-63" W="-92" Y="-162"/>
			<pos A="-113" C="-35" D="-328" E="-742" F="161" G="-61" H="-694" I="12" K="-737" L="76" M="36" N="-425" P="-312" Q="-402" R="-764" S="-145" T="-24" V="120" W="184" Y="-73"/>
			<pos A="36" C="215" D="-833" E="-742" F="-97" G="32" H="-180" I="30" K="-434" L="62" M="70" N="88" P="-115" Q="-720" R="-459" S="53" T="8" V="11" W="-366" Y="-145"/>
			<pos A="18" C="-4" D="-328" E="-229" F="-41" G="-43" H="241" I="88" K="-433" L="25" M="-9" N="-158" P="-312" Q="-401" R="-368" S="-30" T="-7" V="83" W="126" Y="-5"/>
			<pos A="36" C="96" D="-199" E="-742" F="-16" G="-80" H="-694" I="-2" K="-737" L="55" M="-62" N="102" P="21" Q="-402" R="-764" S="-13" T="-29" V="76" W="-92" Y="126"/>
			<pos A="3" C="34" D="-833" E="-742" F="-61" G="-10" H="17" I="121" K="-434" L="58" M="74" N="-277" P="-312" Q="86" R="-241" S="-38" T="-15" V="71" W="-366" Y="-18"/>
			<pos A="156" C="-133" D="-830" E="-229" F="-24" G="-75" H="-694" I="-118" K="-735" L="-20" M="-130" N="-50" P="-214" Q="77" R="-194" S="116" T="-67" V="8" W="96" Y="45"/>
			<pos A="-108" C="-136" D="-218" E="-78" F="92" G="128" H="-104" I="54" K="-30" L="2" M="-174" N="-6" P="7" Q="-127" R="60" S="-134" T="-73" V="-115" W="138" Y="31"/>
			<pos A="-81" C="-229" D="-819" E="-52" F="-16" G="-295" H="-236" I="76" K="-343" L="107" M="56" N="-180" P="90" Q="140" R="-194" S="-42" T="-473" V="22" W="-92" Y="111"/>
			<pos A="-77" C="-176" D="-165" E="34" F="24" G="-36" H="-102" I="10" K="-125" L="-64" M="-133" N="-173" P="185" Q="-148" R="104" S="-143" T="-127" V="-8" W="-42" Y="214"/>
			<pos A="-225" C="-177" D="132" E="-55" F="-86" G="46" H="266" I="-171" K="98" L="36" M="-415" N="-196" P="-49" Q="242" R="-5" S="-134" T="5" V="-88" W="-272" Y="-55"/>
			<pos A="55" C="72" D="-766" E="-15" F="-9" G="-103" H="-329" I="84" K="56" L="98" M="70" N="-236" P="-65" Q="-58" R="-117" S="-172" T="-127" V="15" W="-73" Y="-162"/>
			<pos A="-118" C="-731" D="-305" E="-138" F="68" G="-174" H="91" I="26" K="41" L="-15" M="-54" N="109" P="-709" Q="2" R="96" S="-106" T="-109" V="68" W="106" Y="146"/>
			<pos A="-31" C="-104" D="138" E="-55" F="-167" G="22" H="-79" I="-228" K="227" L="-91" M="-102" N="-77" P="-268" Q="-32" R="231" S="-72" T="19" V="-226" W="-93" Y="26"/>
			<pos A="22" C="-755" D="165" E="11" F="-138" G="-346" H="-39" I="73" K="155" L="-88" M="-65" N="102" P="125" Q="-108" R="37" S="-134" T="-60" V="-39" W="-93" Y="-19"/>
			<pos A="-12" C="-104" D="146" E="-26" F="40" G="-270" H="40" I="-153" K="59" L="-129" M="-415" N="-89" P="-10" Q="10" R="99" S="-119" T="-109" V="-70" W="303" Y="146"/>
			<pos A="-31" C="-56" D="60" E="98" F="-92" G="-221" H="246" I="-98" K="249" L="-208" M="-65" N="-13" P="-447" Q="24" R="159" S="-53" T="47" V="-39" W="-272" Y="-728"/>
			<pos A="-135" C="-234" D="101" E="-18" F="32" G="-195" H="-39" I="48" K="171" L="-46" M="50" N="102" P="-10" Q="49" R="76" S="-41" T="88" V="-156" W="-840" Y="-260"/>
			<pos A="34" C="-756" D="-109" E="-35" F="-205" G="-91" H="91" I="-67" K="268" L="-82" M="-325" N="14" P="-307" Q="79" R="184" S="-77" T="-157" V="-109" W="-840" Y="96"/>
			<pos A="55" C="-5" D="73" E="46" F="-255" G="-207" H="-79" I="-215" K="21" L="-43" M="-152" N="-37" P="-21" Q="115" R="63" S="206" T="-93" V="-239" W="-272" Y="-73"/>
			<pos A="28" C="175" D="-253" E="24" F="-52" G="2" H="18" I="60" K="63" L="-174" M="-88" N="-103" P="26" Q="31" R="-22" S="18" T="75" V="-13" W="-369" Y="26"/>
			<pos A="5" C="-756" D="187" E="159" F="-837" G="86" H="50" I="-215" K="113" L="-174" M="-699" N="7" P="54" Q="31" R="150" S="26" T="-39" V="-182" W="-215" Y="-182"/>
			<pos A="-76" C="-136" D="64" E="192" F="-374" G="137" H="-79" I="-300" K="113" L="-232" M="-54" N="127" P="-10" Q="141" R="102" S="-5" T="12" V="-310" W="-42" Y="-203"/>
			<pos A="-135" C="-104" D="-305" E="-138" F="-73" G="-97" H="6" I="88" K="67" L="-2" M="-44" N="-6" P="-140" Q="-66" R="114" S="-2" T="98" V="79" W="-141" Y="-94"/>
			<pos A="14" C="-136" D="-253" E="-206" F="-113" G="-97" H="-226" I="-62" K="16" L="-101" M="-44" N="7" P="-92" Q="-32" R="79" S="194" T="131" V="-32" W="-214" Y="-728"/>
			<pos A="18" C="-234" D="-188" E="-119" F="-38" G="19" H="-22" I="-98" K="32" L="-8" M="-102" N="-56" P="12" Q="-170" R="205" S="13" T="-39" V="-70" W="-214" Y="116"/>
			<pos A="-72" C="-740" D="-95" E="-241" F="-79" G="-56" H="-543" I="109" K="180" L="57" M="-54" N="1" P="-65" Q="2" R="-11" S="-41" T="-39" V="-104" W="-173" Y="102"/>
			<pos A="-85" C="-19" D="-424" E="-737" F="124" G="-110" H="-140" I="25" K="-191" L="73" M="101" N="-333" P="-10" Q="-157" R="-52" S="-6" T="75" V="15" W="-141" Y="-25"/>
			<pos A="-7" C="-76" D="-327" E="-323" F="69" G="-139" H="-680" I="-32" K="-118" L="99" M="117" N="-49" P="-271" Q="149" R="-241" S="-234" T="-73" V="3" W="187" Y="40"/>
			<pos A="12" C="-175" D="-401" E="-39" F="-37" G="-86" H="-137" I="79" K="-184" L="-7" M="46" N="-80" P="-752" Q="68" R="-115" S="69" T="109" V="-1" W="26" Y="31"/>
			<pos A="-47" C="-56" D="-48" E="-27" F="-52" G="46" H="-173" I="-92" K="71" L="119" M="35" N="7" P="-448" Q="-93" R="-113" S="10" T="-44" V="30" W="-28" Y="-444"/>
			<pos A="22" C="-78" D="-126" E="-182" F="42" G="89" H="-313" I="-81" K="-86" L="-19" M="-3" N="56" P="-65" Q="-148" R="5" S="-22" T="-15" V="32" W="71" Y="71"/>
			<pos A="121" C="22" D="-97" E="-253" F="15" G="-103" H="-320" I="84" K="-17" L="63" M="-75" N="-22" P="-364" Q="-56" R="-75" S="-121" T="-61" V="39" W="-173" Y="-228"/>
			<pos A="40" C="-35" D="-423" E="-722" F="-5" G="-24" H="-236" I="17" K="106" L="40" M="94" N="-277" P="-22" Q="-309" R="9" S="-84" T="-34" V="-3" W="151" Y="27"/>
			<pos A="0" C="-54" D="110" E="-688" F="-51" G="161" H="-236" I="-126" K="-286" L="-227" M="-33" N="-70" P="96" Q="-397" R="-455" S="113" T="77" V="40" W="-790" Y="-202"/>
			<pos A="-2" C="54" D="63" E="-404" F="103" G="-123" H="-139" I="45" K="-244" L="34" M="-25" N="-15" P="-173" Q="-393" R="87" S="-90" T="-49" V="92" W="-793" Y="-73"/>
			<pos A="-23" C="-4" D="-115" E="-417" F="33" G="-97" H="-331" I="58" K="-737" L="80" M="66" N="-333" P="-816" Q="-310" R="-764" S="-64" T="98" V="80" W="-56" Y="91"/>
			<pos A="128" C="72" D="-231" E="-741" F="-61" G="-103" H="-694" I="-156" K="-343" L="15" M="-74" N="-206" P="43" Q="-402" R="-459" S="142" T="92" V="22" W="-92" Y="-202"/>
			<pos A="-119" C="-35" D="-833" E="-742" F="89" G="93" H="-694" I="-125" K="-248" L="-26" M="-114" N="18" P="-156" Q="-720" R="106" S="-207" T="-67" V="-130" W="341" Y="131"/>
			<pos A="-51" C="184" D="-833" E="-742" F="73" G="-47" H="-331" I="1" K="-169" L="58" M="51" N="-333" P="-271" Q="86" R="-368" S="-102" T="5" V="86" W="-270" Y="126"/>
			<pos A="-69" C="54" D="-833" E="-742" F="24" G="-110" H="-694" I="139" K="-737" L="16" M="-263" N="-237" P="-141" Q="-136" R="-241" S="65" T="5" V="103" W="126" Y="6"/>
			<pos A="-280" C="250" D="129" E="-253" F="180" G="54" H="-257" I="-78" K="-184" L="-106" M="-173" N="-156" P="-76" Q="-59" R="-191" S="-25" T="-89" V="-173" W="-113" Y="219"/>
			<pos A="24" C="80" D="-309" E="-140" F="-21" G="27" H="-105" I="-30" K="-203" L="14" M="-53" N="-79" P="191" Q="115" R="-425" S="82" T="-101" V="-171" W="71" Y="-94"/>
			<pos A="-136" C="-4" D="-826" E="-417" F="107" G="81" H="-692" I="86" K="48" L="42" M="-1" N="-122" P="-192" Q="-157" R="-106" S="12" T="-24" V="-8" W="-366" Y="22"/>
		</motif>
	</motifs>
	<correlations>
	</correlations>
	<sequence_dbs>
		<sequence_db source="/ResearchData/TOG/Motifs/sequences/testSets/PC_NA_hom.faa" last_mod_date="Sat Oct  5 17:58:24 2019" seq_count="16771" residue_count="5676114"/>
	</sequence_dbs>
	<sequences>
		<sequence db="0" name="9.B.191.1000.1000-XP_012800521" comment="" length="212">
			<score strand="both" combined_pvalue="9.91e-21" evalue="1.7e-16"/>
			<seg start="1">
				<data>
MNIFRLLGDFSHLVALIILLKKIWKTKSCAGLSGKSQLLFAVVFMSRYVDLFFNFISLYNTIMKLFFIICSCATV
				</data>
				<hit pos="3" idx="0" pvalue="9.9e-21" match="+++++++++++++ +++++++++++++++ +++ + +++ ++++++++++"/>
			</seg>
		</sequence>
		<sequence db="0" name="9.B.191.1000.1000-CEF60075" comment="" length="213">
			<score strand="both" combined_pvalue="2.37e-20" evalue="4e-16"/>
			<seg start="1">
				<data>
MNIFRLAADLSHLFAIIILLFKIWKTKSCSGISGKSQILFLIVFVTRYLDLFTNFVSFYNTMMKIFFLGSSIGTL
				</data>
				<hit pos="3" idx="0" pvalue="2.4e-20" match="+++++++++++ +++++++++++++++++++++ ++++++++++++++++"/>
			</seg>
		</sequence>
		<sequence db="0" name="9.B.191.1000.1000-GAU89168" comment="" length="212">
			<score strand="both" combined_pvalue="3.33e-20" evalue="5.6e-16"/>
			<seg start="1">
				<data>
MNIFRLLGDICHLVAIIVLLLKIWKTRSCAGISGKSQILFALVYTTRYVDLFFTYVSLYNSVMKVIFLASSYATL
				</data>
				<hit pos="3" idx="0" pvalue="3.3e-20" match="+++++++++++++++ ++ ++++++++++++++ +++++++ ++++++++"/>
			</seg>
		</sequence>
		<sequence db="0" name="9.B.191.1000.1000-XP_015375912" comment="" length="212">
			<score strand="both" combined_pvalue="4.82e-19" evalue="8.1e-15"/>
			<seg start="1">
				<data>
MNIFRLCGDLSHLLAILLLLVKIWKTRSCAGISGKSQILFAIVYTTRYLDLFTSFVSVYNSFMKVVFLSASYGTL
				</data>
				<hit pos="3" idx="0" pvalue="4.8e-19" match="+++++++++++++++ +++++++++++++++++ +++++++ ++++++++"/>
			</seg>
		</sequence>
		<sequence db="0" name="9.B.191.1000.1000-XP_020480610" comment="" length="215">
			<score strand="both" combined_pvalue="1.10e-18" evalue="1.8e-14"/>
			<seg start="1">
				<data>
MNVFRLAGDVSHLVAIIILLLKIWRSKSCAGISGKSQVLFALVFTTRYLDLFTVFISVYNTVMKVVFLALSYATV
				</data>
				<hit pos="3" idx="0" pvalue="1.1e-18" match=" +++++++++++++++++ ++++ +++++++++ + ++++++++++++++"/>
			</seg>
		</sequence>
		<sequence db="0" name="9.B.191.1000.1000-KRX85671" comment="" length="220">
			<score strand="both" combined_pvalue="1.83e-18" evalue="3.1e-14"/>
			<seg start="1">
				<data>
LSYFFARAMNIFRISGDLSHLIAILILLIKIWKTRSCAGISGRSQILFALVFSTRYLDLFTVIYSYYNAVMKVIF
				</data>
				<hit pos="11" idx="0" pvalue="1.8e-18" match="++++ +++++++++++++++++++++++++++  ++++++++ +++++++"/>
			</seg>
		</sequence>
		<sequence db="0" name="9.B.191.1000.1000-NP_509703" comment="" length="213">
			<score strand="both" combined_pvalue="2.42e-18" evalue="4.1e-14"/>
			<seg start="1">
				<data>
MNLFRFTADVAHAIAIVVLLLKIWKSRSCEGISGRSQLLFALVFVTRYLDLFTNFFSFYNTAMKIFYLVASFGTV
				</data>
				<hit pos="3" idx="0" pvalue="2.4e-18" match="+++++++++++++++ ++ ++++ ++++++++  + ++++++++++++++"/>
			</seg>
		</sequence>
		<sequence db="0" name="9.B.191.1000.1000-BAT73595" comment="" length="243">
			<score strand="both" combined_pvalue="2.86e-18" evalue="4.8e-14"/>
			<seg start="1">
				<data>
MLPTTNNWKCTCVNGDRSICHAYSQGKTMNIFRLAGDMTHLLSILVLLLKIYATKSCSGISRKTQELYAIVFMAR
YLDLFTDFISVYNILMKLIFIASSLAIVWCMRFHPVVRRSYDRELDTFRYFFLVGASFALALVWHDKFTLQEVFW
				</data>
				<hit pos="31" idx="0" pvalue="2.9e-18" match="+++++++++++++++ ++ +++ ++++++++++++ ++++++++++++++"/>
			</seg>
		</sequence>
		<sequence db="0" name="9.B.191.1000.1000-XP_021951192" comment="" length="212">
			<score strand="both" combined_pvalue="3.29e-18" evalue="5.5e-14"/>
			<seg start="1">
				<data>
MNIFRLSGDLSHLMAIIILLLKIWKTRSCSGISGKSQLLFALTYTARYLDLVTNFVSVYNTTMKVFFIGASYATL
				</data>
				<hit pos="3" idx="0" pvalue="3.3e-18" match="++++ +++++++++++++ ++++++++++++++ + +++++ +++++++ "/>
			</seg>
		</sequence>
		<sequence db="0" name="9.B.191.1000.1000-XP_010366977" comment="" length="222">
			<score strand="both" combined_pvalue="4.09e-18" evalue="6.9e-14"/>
			<seg start="1">
				<data>
MNLFRFLGDLSHLLAIILLLLKIWKSRSCAGISGKSQVLFAVVFTARYLDLFTNYISLYNTCMKVEAPPHPSGSE
				</data>
				<hit pos="3" idx="0" pvalue="4.1e-18" match="+++++++++++++++ ++ ++++ +++++++++ + +++ ++++++++++"/>
			</seg>
		</sequence>
		<sequence db="0" name="9.B.191.1000.1000-NP_001011046" comment="" length="212">
			<score strand="both" combined_pvalue="4.50e-18" evalue="7.6e-14"/>
			<seg start="1">
				<data>
MNIFRFLGDISHLSAILILLLKIWKSRSCAGISGKSQLLFAIVFTTRYLDLFTNFISLYNTSMKMVYVASSYATI
				</data>
				<hit pos="3" idx="0" pvalue="4.5e-18" match="+++++++++++ ++++++ ++++ +++++++++ + ++++++++++++++"/>
			</seg>
		</sequence>
		<sequence db="0" name="9.B.191.1000.1000-XP_019723990" comment="" length="212">
			<score strand="both" combined_pvalue="5.27e-18" evalue="8.8e-14"/>
			<seg start="1">
				<data>
MNVFRLTGDLSHLAAIIILLLKIWKSRSCAGISGKSQILFAIVFTTRYLDLLTSFISLYNTCMKVIYIGCAYATV
				</data>
				<hit pos="3" idx="0" pvalue="5.3e-18" match=" ++++++++++ ++++++ ++++ +++++++++ ++++++++++++++++"/>
			</seg>
		</sequence>
		<sequence db="0" name="2.A.123.1000.1000-WP_072013326" comment="" length="92">
			<score strand="both" combined_pvalue="5.55e-18" evalue="9.3e-14"/>
			<seg start="1">
				<data>
MTDLFGFIAAFLTSIAFLPQLIRTFRTKSADDVSLVMLVVFIIGLLFWITYGIQVNSLPVLFANIITLGFNSAIL
				</data>
				<hit pos="4" idx="0" pvalue="5.5e-18" match="+++++++++  +++++++++ ++++++++++  ++ +++++++ + ++++"/>
			</seg>
		</sequence>
		<sequence db="0" name="9.B.191.1000.1000-CDI97532" comment="" length="212">
			<score strand="both" combined_pvalue="6.15e-18" evalue="1e-13"/>
			<seg start="1">
				<data>
MNIFRFLGDFSHFVAIVILLLKIWKTRSCAGISGKSQMAFAVVFSARYLDLFTSFISLYNSVAKVVFIVSSYATL
				</data>
				<hit pos="3" idx="0" pvalue="6.2e-18" match="++++++++++ +++++++ ++++++++++++++ ++ ++ ++ +++++++"/>
			</seg>
		</sequence>
		<sequence db="0" name="9.B.191.1000.1000-PDM83968" comment="" length="213">
			<score strand="both" combined_pvalue="6.19e-18" evalue="1e-13"/>
			<seg start="1">
				<data>
MNIFRFLADLFHLLATVILCHKIWKSRSCEGISGRSQILFALVFVTRYLDLFTNFVSPYNTVMKIFFLGSSFGVC
				</data>
				<hit pos="3" idx="0" pvalue="6.2e-18" match="++++++++ ++++ +++++++++ ++++++++  ++++++++++++++++"/>
			</seg>
		</sequence>
		<sequence db="0" name="3.E.3.1000.1000-EDK72530" comment="" length="253">
			<score strand="both" combined_pvalue="6.59e-18" evalue="1.1e-13"/>
			<seg start="76">
				<data>
ALAHAIIATIYYRWYEQGLKQGINKARWIEYILSASTMMIAISLLVGIYDLSSLAMVFALTAIMNLMGLVMEVHN
QTTKKTNWLSYIIGCFAGIVPWLVVAFYMWLGAENGSSAPMFVYWIFVSIFVFFNCFAINMFLQYKKIGPWRDYL
YGERAYIILSLVAKSLLAWQVFAGTLRP
				</data>
				<hit pos="128" idx="0" pvalue="4.9e-04" match="+++ ++++++ +  + ++   + +  +++      ++ +++++++++ ++"/>
				<hit pos="200" idx="0" pvalue="6.6e-18" match="++++++++++++  +++++++++++ ++++++++++++++++++++++++"/>
			</seg>
		</sequence>
		<sequence db="0" name="2.A.43.1000.1000-CRG85333" comment="" length="320">
			<score strand="both" combined_pvalue="7.49e-18" evalue="1.3e-13"/>
			<seg start="1">
				<data>
MASSLLYGDATPSQYTSLTPREAASGIFGSVSLTCWIFLLVPQLIENYRYGSAEGLSMAFLIVWFVGDVANLIGG
LWAQLVPVVVAIAVYFCIADGVLITQCVYYRIRNARREQRRSSHQSSIEPPTPTTPLLGRRFSDELSIPGSRRRR
				</data>
				<hit pos="27" idx="0" pvalue="7.7e-10" match="+++ ++  ++    +++++ +++  ++++ +  ++++++ ++++++++++"/>
			</seg>
			<seg start="226">
				<data>
GAQVLGYFSAVCYLGARLPQIYKNYKEKSCEGLSLLFFILSLLGNLSYGVGILAHSTERDYFLTNLPWLIGSLGT
				</data>
				<hit pos="229" idx="0" pvalue="7.5e-18" match=" ++ +++++ + +++++++++++ +++++ + +++++ +++ +++ ++ +"/>
			</seg>
		</sequence>
		<sequence db="0" name="9.B.191.1000.1000-XP_015759857" comment="" length="230">
			<score strand="both" combined_pvalue="7.98e-18" evalue="1.3e-13"/>
			<seg start="1">
				<data>
MNLFRLTGDLSHLLAILVLLWKIWKTRSCAGLSGKSQVLFALVFSTRYLDLVLTFISVYNTVMKVIYLVCAYGTV
				</data>
				<hit pos="3" idx="0" pvalue="8.0e-18" match="+++++++++++++++ +++++++++++++ +++ + ++++++ ++++++ "/>
			</seg>
		</sequence>
		<sequence db="0" name="9.B.191.1000.1000-XP_012048732" comment="" length="213">
			<score strand="both" combined_pvalue="9.85e-18" evalue="1.7e-13"/>
			<seg start="1">
				<data>
MNIFRFLGDLSHLASILILLHKIQTTRSCRGISFKSQLLYLIVFLTRYVDLFTRPLVSVYNTVMKLFFIASTAYT
				</data>
				<hit pos="3" idx="0" pvalue="9.9e-18" match="+++++++++++ +++++++++++++++++++ + + ++++++++++++++"/>
			</seg>
		</sequence>
		<sequence db="0" name="9.B.191.1000.1000-XP_021375012" comment="" length="223">
			<score strand="both" combined_pvalue="1.05e-17" evalue="1.8e-13"/>
			<seg start="1">
				<data>
MNIFRLAGDMSHLLAILILLLKMWKSRSVAGISGKSQILFAMVFVTRYLDLFTSFISVYNTSMKLFFIVSSFLTV
				</data>
				<hit pos="3" idx="0" pvalue="1.0e-17" match="++++++++++++++++++ + ++ ++ ++++++ ++++++++++++++++"/>
			</seg>
		</sequence>
		<sequence db="0" name="3.E.3.1000.1000-KGM15768" comment="" length="260">
			<score strand="both" combined_pvalue="1.09e-17" evalue="1.8e-13"/>
			<seg start="151">
				<data>
LQEKYEVPGERGFLPFWFGCFAGAIPWLLILLVVVLRPGYEGTGEVPGFVYGIVVSLFVFFNIFAIVQWLQYKQV
GRWKDYLVGERTYITLSLVAKSLLAWQVFAGTLAG
				</data>
				<hit pos="207" idx="0" pvalue="1.1e-17" match="++++++ ++++++ +++ +++++++  +++++++++++++++++++++++"/>
			</seg>
		</sequence>
		<sequence db="0" name="3.E.3.1000.1000-OGY84021" comment="" length="263">
			<score strand="both" combined_pvalue="1.10e-17" evalue="1.8e-13"/>
			<seg start="76">
				<data>
VALFLFLSGLAHLLISLPRVNDWYNRNLAKGMNLARWMEYAVSSSLMIVVVCLLVGMYDAVSLLLVFFLNAMMIL
				</data>
				<hit pos="78" idx="0" pvalue="5.4e-05" match="++++++++++++  ++ +++ + ++ +++ +   ++ ++ +  +  +   "/>
			</seg>
			<seg start="151">
				<data>
FGWMMEVHNQTTQKTNWTSFIFGSIAGAVPWVAVALYLFLSGEGDYKAPTFVYWIFFSIFLFFNTFAVNMVLQYK
KVGKWQDYLYGERAYIILSLVAKSLLAWQVFAGTLRPV
				</data>
				<hit pos="209" idx="0" pvalue="1.1e-17" match="+++++++++++++ +++++++++++ ++++++++++++++++++++++++"/>
			</seg>
		</sequence>
		<sequence db="0" name="9.B.191.1000.1000-EYC00460" comment="" length="241">
			<score strand="both" combined_pvalue="1.15e-17" evalue="1.9e-13"/>
			<seg start="1">
				<data>
MLIRVVSSYLLNAATSHFDCTWVATMNIFRLSADLAHLVAIVILLHKIWRSRSCEGLSGRSQVLFAIVFISRYLD
LFTNFISVYNSVMKVFFLATSIGTVYLMWVKFKATYDRNNDSLRIEFLVIPAAILALLINHEFTVMEVMWTFSIY
				</data>
				<hit pos="28" idx="0" pvalue="1.2e-17" match="++++ ++++++++++++++++++ +++++ ++  + ++++++++++++++"/>
			</seg>
		</sequence>
		<sequence db="0" name="9.B.191.1000.1000-XP_020574646" comment="" length="215">
			<score strand="both" combined_pvalue="1.16e-17" evalue="2e-13"/>
			<seg start="1">
				<data>
MNIFRLAGDMTHLLSILLLLHKIHTTKSCAGISLKTQELYVIVFVSRYIDLFRTYYSMYNSLMKIVFLGTSMCIV
				</data>
				<hit pos="3" idx="0" pvalue="1.2e-17" match="+++++++++++++++ +++++++++++++++ +++ ++++++++++++++"/>
			</seg>
			<seg start="76">
				<data>
WYMRLHKVVRQTYNKDEDSFRHYFLVLPCLALALLVHHNFTFIEILWTFSLYLESVAILPQLVLLQKSSNIDNLT
GTYVFLLGAYRGLYLLNWVYRFFTENHRVRWIPWLSGLIQTVIYTDFFYYYIKSWKNREKLKLPA
				</data>
				<hit pos="120" idx="0" pvalue="5.0e-04" match="++  ++  +  ++++++++  ++   +++ ++    +  + + ++++ + "/>
			</seg>
		</sequence>
		<sequence db="0" name="9.B.191.1000.1000-XP_003110952" comment="" length="218">
			<score strand="both" combined_pvalue="1.18e-17" evalue="2e-13"/>
			<seg start="1">
				<data>
MNVFRIAADMSHLLAIIILLLKIWKSRSCSGISARSQILFAVVFTARYLDLFTTYISLYNTFMKVVRSLITFLVA
				</data>
				<hit pos="3" idx="0" pvalue="1.2e-17" match=" +++++++++++++++++ ++++ ++++++++  +++++ ++++++++++"/>
			</seg>
		</sequence>
		<sequence db="0" name="2.A.43.1000.1000-KJK63648" comment="" length="322">
			<score strand="both" combined_pvalue="1.41e-17" evalue="2.4e-13"/>
			<seg start="1">
				<data>
MPSLWSQVSMASAEPVPLTTREAASGLLGSISLTCWIFVLVPQLIENYRNGNAEAISLVFLGVWFVGDVTNLIGG
LWAGLVPVIVAIAVYFCIADGVLIGQCLYYKMRNSRLQAFHRRRSSVETPDPTTPLLGRRFSDSLQEGPASRRRS
				</data>
				<hit pos="27" idx="0" pvalue="1.2e-08" match="+++ ++  ++  + +++++ ++++  ++ ++  ++ +++ ++++++++++"/>
			</seg>
			<seg start="226">
				<data>
QVVGYFSAICYLGARLPQIYKNWKDKSCEGLSLLFFILSLLGNLTYGAGILCHSTEKNYIVTNIPWLLGSLGTMV
				</data>
				<hit pos="227" idx="0" pvalue="1.4e-17" match=" ++ +++++ + +++++++++++++++++ + +++++ +++ +++  + +"/>
			</seg>
		</sequence>
		<sequence db="0" name="9.B.191.1000.1000-OZJ02618" comment="" length="212">
			<score strand="both" combined_pvalue="1.55e-17" evalue="2.6e-13"/>
			<seg start="1">
				<data>
MNIFRLTADLMHLASIFILLLKIQKTRSCAGISFKSQLLYALVFITRYIDLFFYWVSLYNTLMKIFFIGSSLYIV
				</data>
				<hit pos="3" idx="0" pvalue="1.6e-17" match="+++++++++++ ++ +++ ++++++++++++ + + ++++++++++++++"/>
			</seg>
		</sequence>
		<sequence db="0" name="9.B.191.1000.1000-ELU09888" comment="" length="212">
			<score strand="both" combined_pvalue="1.55e-17" evalue="2.6e-13"/>
			<seg start="1">
				<data>
MNVFRLTGDIAHLLAIILLLMKIWKTRSCAGVSGKSQMMFALVFTTRYLDLITNFISLYNTTMKMIFIASSYGTL
				</data>
				<hit pos="3" idx="0" pvalue="1.6e-17" match=" ++++++++++++++ ++ ++++++++++++++ ++++++++++++++++"/>
			</seg>
		</sequence>
		<sequence db="0" name="3.E.3.1000.1000-AHB42135" comment="" length="253">
			<score strand="both" combined_pvalue="1.67e-17" evalue="2.8e-13"/>
			<seg start="76">
				<data>
AVAHFSIASFYNRQYVRLLAQGINKARWIEYAISASVMMVAVSLLVGVYDFMSLVMIFSLVAIMNLMGLVMEVHN
QTTKKTNWLSFWVGCLAGIIPWAVIAFYMWLGADQGAKAPDFVYWIFVSIFIFFNCFAVNMVLQYKKVGPWKNYL
YGEFMYILLSLVAKSLLAWQVFAGTLRP
				</data>
				<hit pos="128" idx="0" pvalue="1.4e-04" match="+++ ++++++ +  + ++   + +  +++    ++ + +++++++ + ++"/>
				<hit pos="200" idx="0" pvalue="1.7e-17" match="++ ++++++++++ +++++++++++ +++  +++++++++++++++++++"/>
			</seg>
		</sequence>
		<sequence db="0" name="3.E.3.1000.1000-KXK09919" comment="" length="257">
			<score strand="both" combined_pvalue="1.70e-17" evalue="2.8e-13"/>
			<seg start="1">
				<data>
MNTENSYKKLRKWNAIMAVLHFVQGIAMLAISRDFSIPLTTTYLDFNLQANTILPVTNEAMQLNLGQFISVFLFL
SAFFHFLLILPGIYEWYVKNLKNKINYLRWIEYAFSSSVMIVAIAILCGMFDLPSLILIFGLNAMMNLFGLMMEL
HNQTTKKTNWTAFIFGTIAGILPWIVIAMYFFGAVSSVGTNIPSFVYAILVSIFLFFNCFAINMFLQYKQVGPWK
DYLFGERVYILLSLIAKSALAWQIFSGTLRPM
				</data>
				<hit pos="71" idx="0" pvalue="2.6e-06" match=" +++++++ + + ++++++  + ++ +++++++ ++ ++ +  +  +   "/>
				<hit pos="130" idx="0" pvalue="5.6e-04" match="++ +++++++ +    ++   + +  +++    +  + +++++++ + + "/>
				<hit pos="203" idx="0" pvalue="1.7e-17" match="++++++++++++  +++ +++++++  +++ ++++++ +++ ++++++++"/>
			</seg>
		</sequence>
		<sequence db="0" name="9.B.191.1000.1000-OTF77748" comment="" length="239">
			<score strand="both" combined_pvalue="1.81e-17" evalue="3e-13"/>
			<seg start="1">
				<data>
MNIFRLTGDLAHLAAIIILLLKIWKTRSCSGISGKSQILFTAVYITRYLDLFTNFISAYNTLMKVNFKYFYSNKI
				</data>
				<hit pos="3" idx="0" pvalue="1.8e-17" match="+++++++++++ ++++++ ++++++++++++++ ++++ ++ ++++++++"/>
			</seg>
		</sequence>
		<sequence db="0" name="3.E.3.1000.1000-KKP65948" comment="" length="253">
			<score strand="both" combined_pvalue="1.94e-17" evalue="3.3e-13"/>
			<seg start="1">
				<data>
MDKFKKLKIFNIVMGFFHFIQSILIFVLSTDFSLPVNTMYLKFDVNSLSLQPFLESIGEIRIGYVVALFLLLSSI
AHFTISLPKVYEWYVKNLKKGINYARWYEYSISSSVMIIVIAMLVGVYDLSALILIFFLNMMMILFGLMMELHNQ
				</data>
				<hit pos="68" idx="0" pvalue="6.2e-05" match="++++++++++    +++++  + ++ ++++++  ++ + ++  +  +   "/>
			</seg>
			<seg start="151">
				<data>
TTKKTDWTSYIFGCIAGIIPWIVIALYLFGSGDGENRAPDFVYWIFFSIFLFFNSFAVNMVLQYGKIGKWKDYTF
GEKVYIILSLVAKSLLAWQVFAGTLRPV
				</data>
				<hit pos="199" idx="0" pvalue="1.9e-17" match="+++++++++++++ +++++++++++  +++ +++++++++++++++++++"/>
			</seg>
		</sequence>
		<sequence db="0" name="9.B.191.1000.1000-XP_009009959" comment="" length="213">
			<score strand="both" combined_pvalue="2.46e-17" evalue="4.1e-13"/>
			<seg start="1">
				<data>
MNIFRLVGDLSHLAALIILLLKIWKSRSCAGVSGKSQIMFAMVYMTRYLDLFTTFVSVYNSVMKVVFLLFSFVTV
				</data>
				<hit pos="3" idx="0" pvalue="2.5e-17" match="+++++++++++ + ++++ ++++ +++++++++ +++++++ ++++++++"/>
			</seg>
		</sequence>
		<sequence db="0" name="9.B.191.1000.1000-XP_020378344" comment="" length="214">
			<score strand="both" combined_pvalue="2.88e-17" evalue="4.8e-13"/>
			<seg start="1">
				<data>
MNVFRLSGDLSHLLAILILLAKMWKSKSCAGISGKSQLLFALVFTTRYLDLFTTFISVYNTTMKIIFLLCIYVTV
				</data>
				<hit pos="3" idx="0" pvalue="2.9e-17" match=" +++ +++++++++++++ + ++ +++++++++ + ++++++++++++++"/>
			</seg>
		</sequence>
		<sequence db="0" name="3.E.3.1000.1000-OGO67411" comment="" length="266">
			<score strand="both" combined_pvalue="3.26e-17" evalue="5.5e-13"/>
			<seg start="151">
				<data>
NLFGIMMELHNQHTQKTNWTSFVYGSVAGIIPWIVIVTYFVGSLAGEGGEPPAFVYAIIPTLFVFFNIFAVNMVL
QYKKVGPWKDYLYGERVYIILSLAAKTVLAWIIFAGTLAPV
				</data>
				<hit pos="212" idx="0" pvalue="3.3e-17" match="++++++ ++++++ +++++++++++ ++++ ++++++++++++++ ++++"/>
			</seg>
		</sequence>
		<sequence db="0" name="9.B.191.1000.1000-XP_003647835" comment="" length="219">
			<score strand="both" combined_pvalue="3.45e-17" evalue="5.8e-13"/>
			<seg start="1">
				<data>
MTNIFRLGGDLSHLASILILINTITKTKSVDGISLKTQVLYVLVFITRYIDLFTKWYSFYNTMMKIFFITSSIYV
				</data>
				<hit pos="4" idx="0" pvalue="3.5e-17" match="+++++++++++ +++++++++ ++++ ++++ +++ ++++++++++++++"/>
			</seg>
		</sequence>
		<sequence db="0" name="9.B.191.1000.1000-XP_004998731" comment="" length="214">
			<score strand="both" combined_pvalue="3.89e-17" evalue="6.5e-13"/>
			<seg start="1">
				<data>
MSMTLFRLAGDLSHVLAILLLLYKIWTTKSAAGISGKTQLMFCMVYVTRYLDLFTSFISVYNSTMKVLFISASVA
				</data>
				<hit pos="5" idx="0" pvalue="3.9e-17" match="+++++++++++++++ +++++++++++++++++++ +++++ ++++++++"/>
			</seg>
		</sequence>
		<sequence db="0" name="2.A.123.1000.1000-WP_032524752" comment="" length="90">
			<score strand="both" combined_pvalue="4.25e-17" evalue="7.1e-13"/>
			<seg start="1">
				<data>
MKIDIFGYFAAILTTAAFLPQLIKTLKTKKADDVSLTTLIMFIIGVFSWIIYGYKISSMPILIANLITLVLNLLI
				</data>
				<hit pos="5" idx="0" pvalue="4.2e-17" match="+++ +++++   ++++++++  +++++++++  ++++++++++++ ++++"/>
			</seg>
		</sequence>
		<sequence db="0" name="9.B.191.1000.1000-XP_014157913" comment="" length="211">
			<score strand="both" combined_pvalue="4.44e-17" evalue="7.4e-13"/>
			<seg start="1">
				<data>
MNIFRLAADISHAVAIVLLLYKIWTSRSCAGLSLKSQSLYVAVFVSRYLDIFRFVSFYNTFMKLFFIIGSSATVY
				</data>
				<hit pos="3" idx="0" pvalue="4.4e-17" match="+++++++++++++++ +++++++ +++++ + + ++++++++++++++ +"/>
			</seg>
		</sequence>
		<sequence db="0" name="9.B.191.1000.1000-XP_009267257" comment="" length="215">
			<score strand="both" combined_pvalue="4.55e-17" evalue="7.6e-13"/>
			<seg start="1">
				<data>
MNIFRFLGDLSHLTSILILIHKIQTSRSCRGISYKTQLLYVIVFVSRYLDLVWTYVSLYNSLMKLFFISSSSYIL
				</data>
				<hit pos="3" idx="0" pvalue="4.6e-17" match="+++++++++++ +++++++++++ +++++++++++ +++++++++++++ "/>
			</seg>
		</sequence>
		<sequence db="0" name="3.E.3.1000.1000-WP_024286383" comment="" length="260">
			<score strand="both" combined_pvalue="4.98e-17" evalue="8.4e-13"/>
			<seg start="151">
				<data>
WLQEKYEVPGRGGWLPFVFGCFAGAVPWIAFALLLARPGATGDATVPGFVYGIVVSLFLFFNVFALNQWLQYKQV
GRWRDYLFGERTYITLSLVAKSLLAWQVFAGTLAG
				</data>
				<hit pos="207" idx="0" pvalue="5.0e-17" match="++++++ ++++++ +++ +++++++  +++++++++++++++++++++++"/>
			</seg>
		</sequence>
		<sequence db="0" name="9.B.191.1000.1000-XP_019194920" comment="" length="215">
			<score strand="both" combined_pvalue="5.28e-17" evalue="8.9e-13"/>
			<seg start="1">
				<data>
MNIFRLAGDMTHLLSIIVLLLKIRTKKSCAGISLKTQELYVIVFLTRYLDLFTRVYSFYNTIMKLVFIGTSLSIV
				</data>
				<hit pos="3" idx="0" pvalue="5.3e-17" match="+++++++++++++++ ++ ++++++++++++ +++ ++++++++++++++"/>
			</seg>
			<seg start="76">
				<data>
WYMRFHKVVKQTYSKDQDTFRHYFLIVPCFLLALLVNHEFTVMELLWTFSLYLEAIAILPQLILLQRSKNIDNLT
GRYIFLLGSYRAFYIINWIYRFFLENHQYHWIPWISGVVQTALYADFFYYYIKSWKSNESLKLPG
				</data>
				<hit pos="120" idx="0" pvalue="1.4e-04" match="++  ++  + +++++++++  ++ + +++ ++    +    +  + + ++"/>
			</seg>
		</sequence>
		<sequence db="0" name="3.E.3.1000.1000-OGN88050" comment="" length="255">
			<score strand="both" combined_pvalue="5.65e-17" evalue="9.5e-13"/>
			<seg start="1">
				<data>
MEPQYTRLRIYNGIMGCLHLAQAVFVFLLSNDFSLPLTTSFLEFNQETGKLWPMTETAVNLPFGPMVALFLLLSA
IAHFTVITPGVFGWYVRNLQKGINYARWYEYSFSASLMIVLIGMLCGIYDIGALLMAFALTAVMNLCGLIMEVHN
				</data>
				<hit pos="69" idx="0" pvalue="9.2e-05" match="++++++++++  ++ +++++ + ++ ++++++  ++ +  +  +  +  +"/>
			</seg>
			<seg start="151">
				<data>
QTTEKTNWTSYVVGCIAGVVPWIAIAVYFFGSLSTTDGGVPTFVYFILPTLFVFFFSFALNMVFQYRKVGKWRDY
LYGERAYILLSLIAKSALAWQVFAGTLRPV
				</data>
				<hit pos="201" idx="0" pvalue="5.6e-17" match="++++++++++++++++ ++++++++ +++++++++++ +++ ++++++++"/>
			</seg>
		</sequence>
		<sequence db="0" name="2.A.123.1000.1000-WP_046020003" comment="" length="85">
			<score strand="both" combined_pvalue="5.76e-17" evalue="9.7e-13"/>
			<seg start="1">
				<data>
MTDPVSLVGFAAAACTTLAFLPQVIKTWRTRSTEDISLIMFLVLCTGIGLWLIYGLLTGDHPLILANGVTLVLAG
				</data>
				<hit pos="7" idx="0" pvalue="5.8e-17" match="+++++++ +  +++++++++ ++++++++++ +++ + + ++ +++++++"/>
			</seg>
		</sequence>
		<sequence db="0" name="9.B.191.1000.1000-ORX88009" comment="" length="211">
			<score strand="both" combined_pvalue="5.99e-17" evalue="1e-12"/>
			<seg start="1">
				<data>
MNIFRLIADLMHLASIIILLLKIYKTKSAAGISFKTQLLYVVVFCTRYLDIFTNFVSLYNTIMKIFFISTAIYIV
				</data>
				<hit pos="3" idx="0" pvalue="6.0e-17" match="+++++++++++ ++++++ ++++++++++++ +++ +++ ++ +++++ +"/>
			</seg>
		</sequence>
		<sequence db="0" name="9.B.191.1000.1000-XP_004346433" comment="" length="212">
			<score strand="both" combined_pvalue="6.02e-17" evalue="1e-12"/>
			<seg start="1">
				<data>
MNIFRLAGDLSHVVAIFLLLWKIWTTRSCKGISLRSQGLFALVFTLRYLDLFTTYISLYNTVMKILFITSSYGTC
				</data>
				<hit pos="3" idx="0" pvalue="6.0e-17" match="++++++++++++++  +++++++++++++++   + ++++++++++++++"/>
			</seg>
		</sequence>
		<sequence db="0" name="9.B.191.1000.1000-XP_018741803" comment="" length="213">
			<score strand="both" combined_pvalue="6.06e-17" evalue="1e-12"/>
			<seg start="1">
				<data>
MNIFRLLGDLSHLSSILILLHKIITSRSCRGISFKTQMLYFIVFLTRYIYLFQPLSAYLILMKIFFIGSTGYILY
				</data>
				<hit pos="3" idx="0" pvalue="6.1e-17" match="+++++++++++ +++++++++ + +++++++ ++++++++++++++++++"/>
			</seg>
		</sequence>
		<sequence db="0" name="9.B.191.1000.1000-PIA42086" comment="" length="215">
			<score strand="both" combined_pvalue="6.13e-17" evalue="1e-12"/>
			<seg start="1">
				<data>
MNIFRLAGDMTHLISVLVLLLKIYATKSCSGISLKTQELYAMVFVARYLDLFTDYISFYNTVMKIVFILSSLAIV
				</data>
				<hit pos="3" idx="0" pvalue="6.1e-17" match="+++++++++++++ + ++ +++ ++++++++ +++ ++++++++++++++"/>
			</seg>
			<seg start="76">
				<data>
WCMRMHRVVKRSYDKELDTFRHNILIVVCFGVAVIINEKFTLREVFWAFSIYLEAVAILPQLVLLQRSGNVDNLT
GQYVFLLGGYRAFYILNWIYRYFVEQRFSRWISAISGLIQTALYADFFYYYFLSWKNNAKLHLPA
				</data>
				<hit pos="120" idx="0" pvalue="8.8e-04" match=" +  ++  + +++++++++  ++    ++ ++    +    +  + + ++"/>
			</seg>
		</sequence>
		<sequence db="0" name="9.B.191.1000.1000-XP_014255515" comment="" length="217">
			<score strand="both" combined_pvalue="6.21e-17" evalue="1e-12"/>
			<seg start="1">
				<data>
MNIFRLLGDLSHIIAINILLLKIWKTRSCAGISGKSQLLFTIVFTARYLDLLTTYVSAYNSFMKVLFLAASYNTL
				</data>
				<hit pos="3" idx="0" pvalue="6.2e-17" match="++++++++++ +++ +++ ++++++++++++++ + ++ +++++++++++"/>
			</seg>
		</sequence>
		<sequence db="0" name="3.E.3.1000.1000-KYC45092" comment="" length="255">
			<score strand="both" combined_pvalue="6.56e-17" evalue="1.1e-12"/>
			<seg start="151">
				<data>
NSGKAKPNWLTYILGCVAGIVPWIVFGIYVYAASVYGGGNIPDFVYWIYVSIFMFFNSFAVNMVLQYKKIGKWSD
YLYGERVYIILSLVAKSLLAWQVFGGTLRP
				</data>
				<hit pos="202" idx="0" pvalue="6.6e-17" match="+++++++++++++ ++++++++ ++ ++++ +++++++++++++++++++"/>
			</seg>
		</sequence>
		<sequence db="0" name="9.B.191.1000.1000-OBZ84335" comment="" length="212">
			<score strand="both" combined_pvalue="6.99e-17" evalue="1.2e-12"/>
			<seg start="1">
				<data>
MNIFRLTADLTHLASILILLHKIQKTKSCAGISFKSQLLYSLVFITRYLDLFVKHFSIYNTLMKLFFIGSSLFIV
				</data>
				<hit pos="3" idx="0" pvalue="7.0e-17" match="+++++++++++ +++++++++++++++++++ + + ++ +++++++++++"/>
			</seg>
			<seg start="76">
				<data>
YLMYHKYHATYDASFDTFHTEYLILGALVAGFASTYLYTTIEILWSFSIWLESVAILPQLFMLQKTGEAETITTH
YLFALGAYRTLYLLNWIYRYMDEGYTDWVAWVAGMVQTVLYSDFFYIYYVKVLHGEKFELPK
				</data>
				<hit pos="118" idx="0" pvalue="5.0e-04" match="++  ++ ++  ++++++++  +++ ++++++   +    + ++++++ ++"/>
			</seg>
		</sequence>
		<sequence db="0" name="9.B.191.1000.1000-AAP05983" comment="" length="212">
			<score strand="both" combined_pvalue="6.99e-17" evalue="1.2e-12"/>
			<seg start="1">
				<data>
MNIFRFFGDASHFVAIIILLMKIWKTRSCAGLSGRSQIAFAIVFTARYIDLLIYYVSLYNSFAKIIFIISSYATL
				</data>
				<hit pos="3" idx="0" pvalue="7.0e-17" match="+++++++ ++ +++++++ ++++++++++ ++  ++ +++++++++++++"/>
			</seg>
		</sequence>
		<sequence db="0" name="9.B.191.1000.1000-KNE55336" comment="" length="212">
			<score strand="both" combined_pvalue="8.10e-17" evalue="1.4e-12"/>
			<seg start="1">
				<data>
MNIFRLVADLMHLASILILLLKIRKTRSAAGISFKSQLLYLIVFVTRYLDLFSHWVSLYNTAMKVFFIASSGYIV
				</data>
				<hit pos="3" idx="0" pvalue="8.1e-17" match="+++++++++++ ++++++ ++++++++++++ + + ++++++++++++++"/>
			</seg>
		</sequence>
		<sequence db="0" name="9.B.191.1000.1000-XP_019852613" comment="" length="212">
			<score strand="both" combined_pvalue="9.39e-17" evalue="1.6e-12"/>
			<seg start="1">
				<data>
MNIFRLAGDISHLLAIFILLIKIWRSRSCAGISGKSQVLFGMVFLTRYLDLFTSFISVYNTVMKVIFILATLVTI
				</data>
				<hit pos="3" idx="0" pvalue="9.4e-17" match="++++++++++++++ ++++++++ +++++++++ + ++ +++++++++++"/>
			</seg>
		</sequence>
		<sequence db="0" name="3.E.3.1000.1000-KRO52314" comment="" length="252">
			<score strand="both" combined_pvalue="1.01e-16" evalue="1.7e-12"/>
			<seg start="151">
				<data>
PGDGDMLPFWFGCIAGSIPWIATAINVAHPKGPAESTVPGFVYGIIISLFILFNCFAIVQWKQYKAKGKWANYLH
GERVYIILSLVAKSLLAWQVFAGTLAS
				</data>
				<hit pos="199" idx="0" pvalue="1.0e-16" match="++ ++++++++++ ++++++++ ++ ++++ +++++++++++++++++++"/>
			</seg>
		</sequence>
		<sequence db="0" name="3.E.3.1000.1000-OYX43190" comment="" length="254">
			<score strand="both" combined_pvalue="1.02e-16" evalue="1.7e-12"/>
			<seg start="76">
				<data>
SSIAHFSVATYYRKRYEAGLKDGINRARWIEYSVSASVMMVAISLLVGIYDLMSLVMIFGLTAIMNLMGLVMEVH
NQTTRRTNWLSYWVGCIAGILPWVAIAFYMWLGADQGSKAPDFVYWIFVSIFVFFNCFAINMMLQYKKVGPWKDY
LYGEFVYIILSLVAKSLLAWQVFAGTLQP
				</data>
				<hit pos="129" idx="0" pvalue="5.0e-04" match="+++ ++++++ +  + ++   + +   ++     + + ++++++++  ++"/>
				<hit pos="201" idx="0" pvalue="1.0e-16" match="++++++++++++  +++++++++++ +++  +++++++++++++++++++"/>
			</seg>
		</sequence>
		<sequence db="0" name="3.E.3.1000.1000-KKP69087" comment="" length="259">
			<score strand="both" combined_pvalue="1.04e-16" evalue="1.8e-12"/>
			<seg start="76">
				<data>
LFISALAHFLLSTVLYSWYVKNLKRNINSARWIEYAFSSSLMIVVIGMLVGMYDLSSLILIFSLNGMMNLFGLMM
ELHNQKTEKTNWTSFIFGCIAGIVPWITIYLYFSGAVASVGDVIPKFVYGILISIFVFFNIFAINMLLQYKKVGK
WKNYLFGEMMYIVLSLVAKSALAWQIFSGTLRPQ
				</data>
				<hit pos="132" idx="0" pvalue="2.4e-04" match="++ ++++++  +    ++   + ++ +++    +  + +++++++ +  +"/>
				<hit pos="205" idx="0" pvalue="1.0e-16" match="++++++ +++++  +++++++++++  ++  ++++++++++ ++++++++"/>
			</seg>
		</sequence>
		<sequence db="0" name="3.E.3.1000.1000-PIS42893" comment="" length="266">
			<score strand="both" combined_pvalue="1.08e-16" evalue="1.8e-12"/>
			<seg start="76">
				<data>
GPLVAGFLFLSALAHLAVSLPNIYDWYVRNLKKGANYARWIEYFFSSSLMIMVVALLAGMSDGISLMLLFFLNGM
				</data>
				<hit pos="81" idx="0" pvalue="8.2e-04" match=" ++++++++++ + ++ +++ + ++ +++ ++  ++ ++ +  +      "/>
			</seg>
			<seg start="151">
				<data>
MILFGWIMELHNQNTEKTNWTAFIFGCLAGAIPWVAIALYLFLAGGETGRAPTFVYWIFFSIFLFFNVFAINMVL
QYKKVGKWKDYLYGEKAYIILSLVAKSLLAWQVWAGTLRPV
				</data>
				<hit pos="212" idx="0" pvalue="1.1e-16" match="++++++ ++++++ +++++++++++ +++++++++++++++++++++ ++"/>
			</seg>
		</sequence>
		<sequence db="0" name="9.B.191.1000.1000-XP_018212162" comment="" length="212">
			<score strand="both" combined_pvalue="1.09e-16" evalue="1.8e-12"/>
			<seg start="1">
				<data>
MLNIFRIAGDLSHLASIFILLHTIWTRKSAKGISLKTNILYALVFVTRYLDLFYSYVSLYNTLMKIFFISSSIYT
				</data>
				<hit pos="4" idx="0" pvalue="1.1e-16" match="+++++++++++ ++ ++++++++++++++++ ++ +++++++++++++++"/>
			</seg>
		</sequence>
		<sequence db="0" name="9.B.191.1000.1000-CUA67029" comment="" length="213">
			<score strand="both" combined_pvalue="1.09e-16" evalue="1.8e-12"/>
			<seg start="1">
				<data>
MNIFRLLGDMSHLASILILIHKIQTTRSSRGISFKTQALYVAVFITRYIDLLTFHFVSLYNTFMKIFFIASSIYI
				</data>
				<hit pos="3" idx="0" pvalue="1.1e-16" match="+++++++++++ +++++++++++++++++++ ++++++++++++++++++"/>
			</seg>
		</sequence>
		<sequence db="0" name="9.B.191.1000.1000-ODV91825" comment="" length="212">
			<score strand="both" combined_pvalue="1.26e-16" evalue="2.1e-12"/>
			<seg start="1">
				<data>
MNIFRFLADLSHMASIVILILQIRKTKSAAGVSYKTQFLYALVFVTRYIDIFFHYVSLYNTFMKIFFVTSTIYIL
				</data>
				<hit pos="3" idx="0" pvalue="1.3e-16" match="++++++++++  ++++++  +++++++++++++++ ++++++++++++ +"/>
			</seg>
		</sequence>
		<sequence db="0" name="9.B.191.1000.1000-KIY69822" comment="" length="212">
			<score strand="both" combined_pvalue="1.26e-16" evalue="2.1e-12"/>
			<seg start="1">
				<data>
MNFFRLLGDLSHLASILILLHKIKTTRSCRGLSFKTQALYVAVFITRYLDLTYRWVSLYNFVMKLFFIGSSCATL
				</data>
				<hit pos="3" idx="0" pvalue="1.3e-16" match="+++++++++++ +++++++++++++++++ + +++++++++++++++++ "/>
			</seg>
		</sequence>
		<sequence db="0" name="9.B.191.1000.1000-XP_002132358" comment="" length="212">
			<score strand="both" combined_pvalue="1.26e-16" evalue="2.1e-12"/>
			<seg start="1">
				<data>
MNIFRLMADLAHVLAIVILLHKIWKSRSCAGISGKSQILFALVYFMRYLDIMTSYVSFYNSTMKLLFLGTSGATL
				</data>
				<hit pos="3" idx="0" pvalue="1.3e-16" match="+++++++++++++++++++++++ +++++++++ +++++++ + ++++  "/>
			</seg>
		</sequence>
		<sequence db="0" name="9.B.191.1000.1000-XP_002110025" comment="" length="212">
			<score strand="both" combined_pvalue="1.46e-16" evalue="2.4e-12"/>
			<seg start="1">
				<data>
MNVFRLIGDMSHLAAIIILLIKIWRSRSCSGISGKSQLLFTAVFTCRYLDLFTNFVSIYNTTMKIFFLASSYATI
				</data>
				<hit pos="3" idx="0" pvalue="1.5e-16" match=" ++++++++++ +++++++++++ +++++++++ + ++ +++++++++++"/>
			</seg>
		</sequence>
		<sequence db="0" name="3.E.3.1000.1000-PKN82605" comment="" length="253">
			<score strand="both" combined_pvalue="1.58e-16" evalue="2.6e-12"/>
			<seg start="1">
				<data>
MTLDAARGSRLRAFNLAAGLVHALQGAAILALATDFTLPVTGTFMEGPPGTPAGDPVVLADVPFALGIAAFLFMS
AIAHWLIAAPGIYGWYRANLEQSRNYARWIEYSFSATLMMVLIAMLTGISDVAALGAIAGVNAAMILFGLLMEHY
				</data>
				<hit pos="70" idx="0" pvalue="9.2e-05" match="++++++++++ +   +++++ ++ + ++ +++  ++ +  + ++ ++   "/>
			</seg>
			<seg start="151">
				<data>
ERPGRPGWLPFWFGSLAGAVPWLVIGVYLWSPQVAATPPGFVVGIYVSLFVFFNAFAVNMWLQYRQVGPWRDYLF
GERAYIVLSLTAKSALAWQVFAGTLAPT
				</data>
				<hit pos="199" idx="0" pvalue="1.6e-16" match="+++++++++++++ ++  +++++++  ++++++++++ +++ ++++++++"/>
			</seg>
		</sequence>
		<sequence db="0" name="3.E.3.1000.1000-KKQ35177" comment="" length="256">
			<score strand="both" combined_pvalue="1.60e-16" evalue="2.7e-12"/>
			<seg start="1">
				<data>
MIKKFVNNLRAFNIFMGILHLSQAVLMLLLSNEFKLPLTTSFLDASRENFQAVVEPEIIGSLKIGPMIALFLLIS
SIAHLSLTLPRVYQWYLKNLKKGMNSARWMEYSISSSIMIVVIAMLCGVYDMATLILMFSINTTMIFFGLLMELH
				</data>
				<hit pos="70" idx="0" pvalue="6.7e-04" match="+++++++++++   ++ ++  + ++ +++ ++  ++ + ++     +   "/>
			</seg>
			<seg start="151">
				<data>
NQTTKKTDWTSYIFGCFAGAVPWIVIFMYFISAVNSIDANVPDFVYGIVISLFIFFNIFAINMFLQYKKVGPWKN
YLFGEKMYIVLSLVAKSALAWQVFSGTLRPQ
				</data>
				<hit pos="202" idx="0" pvalue="1.6e-16" match="++ +++ +++++  +++++++++++  +++ ++++++++++ ++++++++"/>
			</seg>
		</sequence>
		<sequence db="0" name="3.E.3.1000.1000-WP_041341838" comment="" length="267">
			<score strand="both" combined_pvalue="1.69e-16" evalue="2.8e-12"/>
			<seg start="76">
				<data>
PMVAIFLLLSAIAHFLLSAPGIFDWYKSNLSKGINYARWYEYALSSSVMIVLIAMLSGIYDIATLIAIFGANAAM
				</data>
				<hit pos="80" idx="0" pvalue="2.1e-06" match="++++++++++ +   +++++ ++ + ++++++  ++ ++++  +  +   "/>
			</seg>
			<seg start="151">
				<data>
NLFGLMMELHNQTTSKTNWLSYTFGCFAGFIPWVAISIYFFGAISQASENIPTFVYFILPTLFVFFFSFALNMWL
QYRKVGKWRDYLFGEKVYIFLSLTAKTALAWQVFGGALAGGS
				</data>
				<hit pos="212" idx="0" pvalue="1.7e-16" match="+++++++++++++ ++ ++++++++  +++ ++++++ +++ ++++++++"/>
			</seg>
		</sequence>
		<sequence db="0" name="9.B.191.1000.1000-XP_005707827" comment="" length="219">
			<score strand="both" combined_pvalue="1.76e-16" evalue="3e-12"/>
			<seg start="1">
				<data>
MNVFRIAGDLLHCISIFILLHKMRKTRTCTGISRKTLELYAIVFLTRYLDLFTGGYFDSALSLYNTVLKLLFLAS
TFYCVYLLRVKYRHTYDRSHDTFRVPFLLGAAAVLAFIFPQRYTILEILWSFSQYLEAVAILPQLLLLQRTGEVE
				</data>
				<hit pos="3" idx="0" pvalue="1.8e-16" match=" +++++++++++++ +++++ ++++ + +++++++ ++++++++++++++"/>
				<hit pos="68" idx="0" pvalue="3.9e-04" match="+ +++ + + +++++  ++++++  +++++ +  + ++++ ++++ + + "/>
			</seg>
		</sequence>
		<sequence db="0" name="9.B.191.1000.1000-ORE03967" comment="" length="214">
			<score strand="both" combined_pvalue="1.98e-16" evalue="3.3e-12"/>
			<seg start="1">
				<data>
MNIFRLVADLMHLASIFILLLKIKKTRSCVGISFKTQLLYAIVFVTRYLDLFTRFISLYNTSMKIFFIASSVYIL
				</data>
				<hit pos="3" idx="0" pvalue="2.0e-16" match="+++++++++++ ++ +++ ++++++++ +++ +++ ++++++++++++++"/>
			</seg>
		</sequence>
		<sequence db="0" name="9.B.191.1000.1000-KZV68760" comment="" length="216">
			<score strand="both" combined_pvalue="2.00e-16" evalue="3.4e-12"/>
			<seg start="1">
				<data>
MNIFRLFGDLSHLASIFILIHKIHTSRSCRGISLKTQLLYVIVFATRYIDLLFVLVGEWISWYNFIMKLFFIGST
				</data>
				<hit pos="3" idx="0" pvalue="2.0e-16" match="+++++++++++ ++ ++++++++ +++++++ +++ ++++++ +++++++"/>
			</seg>
		</sequence>
		<sequence db="0" name="9.B.191.1000.1000-XP_003030693" comment="" length="212">
			<score strand="both" combined_pvalue="2.26e-16" evalue="3.8e-12"/>
			<seg start="1">
				<data>
MNLFRLLGDLSHLASILILIQKIHTTRSCRGISFKTQALYVTVFVTRYLDLFTRYISFYNTVMKIFFIASSCYIL
				</data>
				<hit pos="3" idx="0" pvalue="2.3e-16" match="+++++++++++ ++++++ ++++++++++++ +++++++ ++++++++++"/>
			</seg>
		</sequence>
		<sequence db="0" name="9.B.191.1000.1000-KDQ20199" comment="" length="214">
			<score strand="both" combined_pvalue="2.28e-16" evalue="3.8e-12"/>
			<seg start="1">
				<data>
MNLFRLVADLSHLASIFILLHKIQTTRSCRGISIKTQLLYVLVFVTRYLDLFTGDFVSIYNSVMKLFFIGSSCYI
				</data>
				<hit pos="3" idx="0" pvalue="2.3e-16" match="+++++++++++ ++ ++++++++++++++++ +++ ++++++++++++++"/>
			</seg>
		</sequence>
		<sequence db="0" name="3.E.3.1000.1000-AGQ19700" comment="" length="275">
			<score strand="both" combined_pvalue="2.34e-16" evalue="3.9e-12"/>
			<seg start="151">
				<data>
FMNAAMCWFGWMMEVNNQYTDKVDWTSYIMGCLVGVTPWIFIFINLIGDGVATDSNPQGVPQFVVWIFVSIFLFF
NTFSINMVLQYKGVGKWKDYLYGERAYIWLSLLAKTALAWQVFFGTYQPN
				</data>
				<hit pos="221" idx="0" pvalue="2.3e-16" match="+++++++++++++ +++ +++++++ +++++++ +++ +++ ++++++ +"/>
			</seg>
		</sequence>
		<sequence db="0" name="3.E.3.1000.1000-WP_077342575" comment="" length="255">
			<score strand="both" combined_pvalue="2.47e-16" evalue="4.1e-12"/>
			<seg start="151">
				<data>
KYETPGSGGWLPFIFGCIAGVVPWLAILYYTIAPGSDAEPPGFVYAIVVSLFLFFNVFGLNQWLQYRAKGRWADY
LVGERSYIILSLVAKSLLAWQVFGGTLAGS
				</data>
				<hit pos="201" idx="0" pvalue="2.5e-16" match="++++++ ++++++ ++ +++++ ++  +++++++++++++++++++++++"/>
			</seg>
		</sequence>
		<sequence db="0" name="3.E.3.1000.1000-WP_028642804" comment="" length="255">
			<score strand="both" combined_pvalue="2.47e-16" evalue="4.1e-12"/>
			<seg start="151">
				<data>
ERSNPPGRTTTTMLPFWFGTIAGAAPWVAIVINLVGAGSSVPGFVYGIFISLFVLFMSFALNQWLQYREVGRWRS
YAFGEKTYLVLSLVAKSALAWQIFSGSLAG
				</data>
				<hit pos="202" idx="0" pvalue="2.5e-16" match="+++++++++++++ ++  +++++ ++ ++++++++++++++ ++++++++"/>
			</seg>
		</sequence>
		<sequence db="0" name="9.B.191.1000.1000-CDZ96649" comment="" length="214">
			<score strand="both" combined_pvalue="2.64e-16" evalue="4.4e-12"/>
			<seg start="1">
				<data>
MNIFRLLGDLSHLASIFVLLHKIQTTRSCRGISFKTQLLYVIVFVTRYLDLLSFSSHVSLYNTLMKLFFIGSSVY
				</data>
				<hit pos="3" idx="0" pvalue="2.6e-16" match="+++++++++++ ++  +++++++++++++++ +++ ++++++++++++++"/>
			</seg>
		</sequence>
		<sequence db="0" name="3.E.3.1000.1000-PKQ26235" comment="" length="236">
			<score strand="both" combined_pvalue="2.99e-16" evalue="5e-12"/>
			<seg start="76">
				<data>
KQLSQGRNYARWVEYSVSSSLMVALIALLVGIADAAALIGLIGVNASMILFGLLQEKYESPGKRSSLISYWFGCI
AGALPWLAIALYLWAPGVEASPPAFVYWIFVSLFVFFNCFAIVMVLQYRQVGKWADYLYGESTYILLSLVAKSLL
AWQIFAGTLAG
				</data>
				<hit pos="112" idx="0" pvalue="4.5e-04" match="++  ++++++ +    ++  +++   ++      + + +++ ++++  ++"/>
				<hit pos="183" idx="0" pvalue="3.0e-16" match="+++++++++++++ ++  ++++ ++ +++ ++++++++++++++++++++"/>
			</seg>
		</sequence>
		<sequence db="0" name="9.B.191.1000.1000-XP_004339953" comment="" length="213">
			<score strand="both" combined_pvalue="3.03e-16" evalue="5.1e-12"/>
			<seg start="1">
				<data>
MNIFRIIGDLMHLSSILMLLWKIRATKSCAGVSLKTQEMYALVFVTRYLDIFWNFSSLYNSIMKIIFLGTSFAII
				</data>
				<hit pos="3" idx="0" pvalue="3.0e-16" match="+++++++++++ +++ ++++++ ++++++++ +++ ++++++++++++ +"/>
			</seg>
		</sequence>
		<sequence db="0" name="2.A.52.1000.1000-WP_068171873" comment="" length="345">
			<score strand="both" combined_pvalue="3.07e-16" evalue="5.1e-12"/>
			<seg start="1">
				<data>
MLLGRMREPRLRRRITGLYGVLISANVAVWVWAFMVFRHQPLMLGNAMLAYGFGLRHAVDADHIASIDNVTRKLV
QLGKWPLTTGFWFALGHSAIVVIATVGAVVLSSLLQKHFAHFRDIGGLISTVVSAGFLFILALTNIFVLRGIWRI
				</data>
				<hit pos="41" idx="0" pvalue="3.1e-16" match="+++++++++++  +++++++++++++++++++++ +++ +++++++++++"/>
			</seg>
		</sequence>
		<sequence db="0" name="3.E.3.1000.1000-PKO11746" comment="" length="273">
			<score strand="both" combined_pvalue="3.10e-16" evalue="5.2e-12"/>
			<seg start="151">
				<data>
AVNASMNLFGIMMEYHNQHTNKVNWTSFIYGCIAGIAPWIVVFLYFMGAINSGDAKPPAFVYVIIPTLFVFFNIF
ALNMFLQYKKVGKWKDYLFGERVYIVLSLAAKTTLAWLIFSGIFAPSL
				</data>
				<hit pos="218" idx="0" pvalue="3.1e-16" match="++++++ +++++  +++++++++++  +++ ++++++++++ ++++++++"/>
			</seg>
		</sequence>
		<sequence db="0" name="3.E.3.1000.1000-WP_068108470" comment="" length="269">
			<score strand="both" combined_pvalue="3.52e-16" evalue="5.9e-12"/>
			<seg start="151">
				<data>
IIGANVSMILFGWIQEVMNPPGRERTTMLPFWFGTLAGLAPWVAIVVNTTGADTVPGFVYGIVVSLFVFFMSFGV
NQWLQYKGIGPWRSYAFGEKAYLVLSLVAKSLLAWQIFGGSLAG
				</data>
				<hit pos="216" idx="0" pvalue="3.5e-16" match="+++++++++++++ +++ +++++ ++ +++++++++++++++++++++++"/>
			</seg>
		</sequence>
		<sequence db="0" name="9.B.191.1000.1000-XP_018594193" comment="" length="215">
			<score strand="both" combined_pvalue="3.54e-16" evalue="5.9e-12"/>
			<seg start="1">
				<data>
MNVFRIAGDLSHVVAIVLLFLKIWRSQSCAGISGKSQVLFALVFTTRYLDLFTSFISIYNTFMKVVFLVLAYSTV
				</data>
				<hit pos="3" idx="0" pvalue="3.5e-16" match=" ++++++++++++++ +  ++++ +++++++++ + ++++++++++++++"/>
			</seg>
		</sequence>
		<sequence db="0" name="3.E.3.1000.1000-WP_062132350" comment="" length="252">
			<score strand="both" combined_pvalue="3.75e-16" evalue="6.3e-12"/>
			<seg start="151">
				<data>
PGDGDLLPFIFGSMVGIVPWLIIAITLTGPGNTSDQAVPGFVWGIIISLFVFFNTFAVVQWLQYRAKGKWANYLR
GERAYIVLSLVAKTALAWQVFSGALAA
				</data>
				<hit pos="199" idx="0" pvalue="3.8e-16" match="+++++++++++++ ++ +++++ ++  ++++++++++++++ ++++++++"/>
			</seg>
		</sequence>
		<sequence db="0" name="3.E.3.1000.1000-KYK23052" comment="" length="256">
			<score strand="both" combined_pvalue="3.83e-16" evalue="6.4e-12"/>
			<seg start="76">
				<data>
LFLFMSAIAHFLLATVLYKWYVNNLKKHINPARWYEYSFSASLMIFLIAMLVTIYDIGTLIALFTLTAVMNLMGL
MMEIHNQTTKKTNWTSYTIGCISGFIPWVIIFIPLITAESVPDFVIAIFITIAIFFNLFAINMFLQYKKVGKWKD
YLYGEKMYIVLSLVAKSALAWQVFAGTLRPM
				</data>
				<hit pos="134" idx="0" pvalue="5.0e-04" match=" +  ++++++++  + ++  ++ +  +++      ++ + +++++++  +"/>
				<hit pos="202" idx="0" pvalue="3.8e-16" match="+  +++ +++++  +++++++++++ ++++ ++++++++++ ++++++++"/>
			</seg>
		</sequence>
		<sequence db="0" name="9.B.191.1000.1000-SCV68355" comment="" length="213">
			<score strand="both" combined_pvalue="4.04e-16" evalue="6.8e-12"/>
			<seg start="1">
				<data>
MNIFRLLGDLSHLASILILVHKITKSRSCRGISFKTQLSYLIVFLTRYVDLVTGPHISLYNTVMKIFFIGSAAYV
				</data>
				<hit pos="3" idx="0" pvalue="4.0e-16" match="+++++++++++ +++++++++ + +++++++ +++ +++++++++++++ "/>
			</seg>
		</sequence>
		<sequence db="0" name="9.B.191.1000.1000-XP_007212040" comment="" length="215">
			<score strand="both" combined_pvalue="4.09e-16" evalue="6.9e-12"/>
			<seg start="1">
				<data>
MNAFRLAGDMTHLASILVLLLKIYATKSCSGVSLKTQELYVLVFLSRYLDLFTNFVSVYNTVMKLVFIGSSLAIV
				</data>
				<hit pos="3" idx="0" pvalue="4.1e-16" match="+++++++++++ +++ ++ +++ ++++++++ +++ ++++++++++++++"/>
			</seg>
		</sequence>
		<sequence db="0" name="2.A.123.1000.1000-WP_011132807" comment="" length="90">
			<score strand="both" combined_pvalue="4.14e-16" evalue="6.9e-12"/>
			<seg start="1">
				<data>
MNSLNIEFFGYFAAILTTVAFLPQLIKTLKTKKAEDVSLVTLIMFICGVGSWIIYGYKISSLPILMANIITLILN
				</data>
				<hit pos="8" idx="0" pvalue="4.1e-16" match="+++ +++++  +++++++++  +++++++++  ++++++ ++ ++ ++++"/>
			</seg>
		</sequence>
		<sequence db="0" name="3.E.3.1000.1000-WP_091195218" comment="" length="258">
			<score strand="both" combined_pvalue="4.46e-16" evalue="7.5e-12"/>
			<seg start="151">
				<data>
GWLQESANPPGSATRTMMPFWFGCVAGATPWVAIGYHLVAAEEVPGFVVGIFVSLFLFFNTFALNQWLQYRQVGP
WRSYAFGERAYLVLSLVAKSALAWQIFGGSLAS
				</data>
				<hit pos="205" idx="0" pvalue="4.5e-16" match="+++++++++++++ ++  +++++ ++ ++++++++++++++ ++++++++"/>
			</seg>
		</sequence>
		<sequence db="0" name="2.A.123.1000.1000-XP_011079737" comment="" length="283">
			<score strand="both" combined_pvalue="4.99e-16" evalue="8.4e-12"/>
			<seg start="1">
				<data>
MPILSTLHIANAFGILGNIVSFLVYLAPLPTFYRIWKKKSTEGFQAIPYSVALFSAMLYLYYAFLKQNSIILITI
				</data>
				<hit pos="15" idx="0" pvalue="5.0e-16" match="+++++ +++++++++++ +++++++++++  ++ +++++ + ++++++++"/>
			</seg>
			<seg start="76">
				<data>
NTIGCVTEIAYLTVYMIYATKVSRVSTTRLLFLFNVSLLGVVIGATYLLARGHQRVTAVGWICAAFSVSVFAAPL
AIIRRVIRTKSVEFMPFYLSFFLTICAVVWFLYGFLIKDYFIAGPNILGFIFGIMQMTLYVVYKDRKQQILPAAV
				</data>
				<hit pos="136" idx="0" pvalue="2.2e-05" match=" +  ++++++  +++  +++  ++++ +    ++     +  ++++++++"/>
			</seg>
		</sequence>
		<sequence db="0" name="9.B.191.1000.1000-KXZ54946" comment="" length="216">
			<score strand="both" combined_pvalue="5.47e-16" evalue="9.2e-12"/>
			<seg start="1">
				<data>
MMNIFRLAGDMTHLLSILVLLLKINATRSCRGVSLKTQELYALVFVCRYLDLFTNFISMYNTIMKIIFLASTFTI
				</data>
				<hit pos="4" idx="0" pvalue="5.5e-16" match="+++++++++++++++ ++ ++  ++++++++ +++ ++++++++++++++"/>
			</seg>
			<seg start="76">
				<data>
IYWMRFHKVIRVTYDREQDTFRYQFLVLPCLVLALLLNSEFTVMEVLWTFSIYLEAVAILPQLVLLQRTNNIDNL
TGNYVFLLGSYRALYILNWIYRFLTEPNYRQYLVWISGIVQTIIYIDFFYYYIKSWKNNEKLSLPA
				</data>
				<hit pos="121" idx="0" pvalue="4.0e-04" match=" +  ++  + +++++++++  ++++ +++ ++    +    + ++ + ++"/>
			</seg>
		</sequence>
		<sequence db="0" name="9.B.191.1000.1000-XP_006830238" comment="" length="215">
			<score strand="both" combined_pvalue="6.27e-16" evalue="1.1e-11"/>
			<seg start="1">
				<data>
MNIFRFLGDMTHLFSILVLLLKIYATQSCSGISLKTQELYAMVFVARYLDLFTEYISLYNSLMKLVFIVSSLAIV
				</data>
				<hit pos="3" idx="0" pvalue="6.3e-16" match="+++++++++++ +++ ++ +++ ++++++++ +++ ++++++++++++++"/>
			</seg>
		</sequence>
		<sequence db="0" name="9.B.191.1000.1000-ABG21839" comment="" length="219">
			<score strand="both" combined_pvalue="6.42e-16" evalue="1.1e-11"/>
			<seg start="1">
				<data>
MNVFRLLGDLSHLAALIILLLKIRSSRSCKGLSGKTQIMFALVFTTRYVDLFIYYISAYNTIMKITFIALSYLTV
				</data>
				<hit pos="3" idx="0" pvalue="6.4e-16" match=" ++++++++++ + ++++ +++  +++++ ++++++++++++++++++++"/>
			</seg>
		</sequence>
		<sequence db="0" name="9.B.191.1000.1000-EOY10055" comment="" length="247">
			<score strand="both" combined_pvalue="6.49e-16" evalue="1.1e-11"/>
			<seg start="1">
				<data>
MNIFRLAGDMTHLLSIVVLLLKIRTMKSCAGISLKTQELYVIVFLTRYLDLFTRYISFYNTVMKLVFIGTSICIV
				</data>
				<hit pos="3" idx="0" pvalue="6.5e-16" match="+++++++++++++++ ++ ++++++++++++ +++ ++++++++++++++"/>
			</seg>
		</sequence>
		<sequence db="0" name="9.B.191.1000.1000-XP_020528910" comment="" length="223">
			<score strand="both" combined_pvalue="6.57e-16" evalue="1.1e-11"/>
			<seg start="1">
				<data>
MNIFRLTGDMSHLLSIIILLLKIRTMKSCSGISLKTQELYVIVFATRYLDIFTNYISLYNTIMKLVFLGTSIGIV
				</data>
				<hit pos="3" idx="0" pvalue="6.6e-16" match="++++++++++++++++++ ++++++++++++ +++ ++++++ +++++ +"/>
			</seg>
			<seg start="76">
				<data>
WYMRYHKVVKQTYNKDQDTFRHYFLVPPCFLLALLIHRAFTVTEVLWTFSLYLEAVAILPQLVLLQRSRNIDNLT
GNYVFFLGAYRLLYLLNWIYRFFTESHRTRWIPWLSGLVQTALYADFFYYYLKRYVVCGSYGSRMWFKKILVF
				</data>
				<hit pos="120" idx="0" pvalue="1.5e-04" match=" +  ++  + +++++++++  ++ + +++ ++       + ++++++ ++"/>
			</seg>
		</sequence>
		<sequence db="0" name="3.E.3.1000.1000-AVZ43932" comment="" length="256">
			<score strand="both" combined_pvalue="6.78e-16" evalue="1.1e-11"/>
			<seg start="151">
				<data>
YTQPKDGDLLPFWFGCIAGIVPWIGLLIYVIAPGSTSDVAVPGFVYGIIISLFLFFNSFALVQYLQYKGKGKWSN
YLRGERAYIVLSLVAKSALAWQIFSGTLIPA
				</data>
				<hit pos="202" idx="0" pvalue="6.8e-16" match="+++++++++++++ +++ ++++ ++  ++++++++++++++ ++++++++"/>
			</seg>
		</sequence>
		<sequence db="0" name="2.A.43.1000.1000-XP_022582007" comment="" length="328">
			<score strand="both" combined_pvalue="6.87e-16" evalue="1.2e-11"/>
			<seg start="1">
				<data>
MALSWAVGAMSTTTMESVPLTSREAASGILGSVSLTCWIFLLVPQLIENYRNGNAEAISLLFLAVWFIGDITNLI
GGLWAGLVPVIVAIAVYFCIADGVLITQCLYYKARNERRAARHHRRHSSAEVPDPLTPLLGRRFSDNLGLPGSRR
				</data>
				<hit pos="29" idx="0" pvalue="1.3e-09" match="+++ ++  ++    +++++ ++++  ++ ++ ++++++++++++++++++"/>
			</seg>
			<seg start="226">
				<data>
ATGAQILGYASAVCYLGARLPQIYKNYCDKSCEGLSLLFFILSLLGNLTYGAGILCHSTEQGYVMTNLPWLIGSL
				</data>
				<hit pos="231" idx="0" pvalue="6.9e-16" match="+++ +++++ + ++++++++++ ++++++ + +++++ +++ +++  + +"/>
			</seg>
		</sequence>
		<sequence db="0" name="2.A.43.1000.1000-ORY06565" comment="" length="296">
			<score strand="both" combined_pvalue="7.02e-16" evalue="1.2e-11"/>
			<seg start="1">
				<data>
MRVLLNNLWLSQICGYASLCFWVVVFTPQLYENWKRKNSSSLSLTFVTIWIAGDVFNLIGAYLQQLLPTMLFLAF
				</data>
				<hit pos="13" idx="0" pvalue="4.7e-08" match="+ + ++   +++++ ++++ +++++ ++  +  + + ++++++ ++++++"/>
			</seg>
			<seg start="151">
				<data>
YRHSTDNRNHGHPIAKELLFPNGIVNFPVEGEIALVPQIFGWISAFLYVGARIPQIWKNYQDKSCDGLSWIMFAL
CVLGNLSYVGSILFHSTESWYILKNLAWLVGSGGTLFFDFVIFYQFWLYRGIKRNADGYSVFSTNESTLSV
				</data>
				<hit pos="189" idx="0" pvalue="7.0e-16" match="+++++++++ + +++++++++++++++++ + +++++ +++ ++++   +"/>
			</seg>
		</sequence>
		<sequence db="0" name="2.A.43.1000.1000-OJZ84062" comment="" length="322">
			<score strand="both" combined_pvalue="7.76e-16" evalue="1.3e-11"/>
			<seg start="1">
				<data>
MAALWTATNADSVPLTSREAASGLLGSISLTCWIFLLVPQLIENYRNGNAEAISLLFLFVWFLGDITNLIGGAWA
				</data>
				<hit pos="24" idx="0" pvalue="9.9e-09" match="+++ ++  ++    +++++ ++++  ++ ++ +++ +++++++++++++ "/>
			</seg>
			<seg start="226">
				<data>
MVLGYISAVCYLGARLPQIYKNYCDKSCEGLSLLFFILSLMGNLTYGAGIICHSTERNYIVTNVPWLIGSLGTMV
				</data>
				<hit pos="227" idx="0" pvalue="7.8e-16" match=" ++ +++++ + ++++++++++ ++++++ + +++++ +++ +++  + +"/>
			</seg>
		</sequence>
		<sequence db="0" name="9.B.191.1000.1000-KIM30479" comment="" length="213">
			<score strand="both" combined_pvalue="8.22e-16" evalue="1.4e-11"/>
			<seg start="1">
				<data>
MNIFRLFGDLAHLASIFILLHKVQTSRSCRGISFKTQALYVAVFMTRYLDLFLGTWVSFYNTLMKLFFIGSSCYI
				</data>
				<hit pos="3" idx="0" pvalue="8.2e-16" match="+++++++++++ ++ +++++ ++ +++++++ ++++++++++++++++++"/>
			</seg>
		</sequence>
		<sequence db="0" name="9.B.191.1000.1000-ABK22024" comment="" length="215">
			<score strand="both" combined_pvalue="8.32e-16" evalue="1.4e-11"/>
			<seg start="1">
				<data>
MNIFRLAGDMTHLMSVLVLLLKIHTIKSCAGISLKTQELYALVFVTRYLDLFSDYVSFYNSVMKIIFIASSISIV
				</data>
				<hit pos="3" idx="0" pvalue="8.3e-16" match="+++++++++++++ + ++ ++++++++++++ +++ ++++++++++++++"/>
			</seg>
			<seg start="76">
				<data>
WYMRSHKIVRRSYDKEQDTFRHYLLVIPCFILALLVHDKFTFREVLWAFSIYLEAVAILPQLVLLQRSRNIDNLT
GQYVFFLGAYRGFYILNWIYRYFTERHYFRLIPWVSGLVQTALYADFFYYYFKSWKNNEKLQLPA
				</data>
				<hit pos="120" idx="0" pvalue="8.3e-04" match=" +  ++  + +++++++++  ++ + +++ ++       + +  + + ++"/>
			</seg>
		</sequence>
		<sequence db="0" name="9.B.191.1000.1000-XP_020695979" comment="" length="178">
			<score strand="both" combined_pvalue="8.57e-16" evalue="1.4e-11"/>
			<seg start="1">
				<data>
MNAFRLAGDMTHLLSIILLLLKIRATKSCAGISLKTQELYVIVFMSRYLDLFRTYYSLYNSLMKIIFLGTSMCIV
				</data>
				<hit pos="3" idx="0" pvalue="8.6e-16" match="+++++++++++++++ ++ +++ ++++++++ +++ ++++++++++++++"/>
			</seg>
			<seg start="76">
				<data>
WYMRSHKILWTFSLYLESVAILPQLVLLQKSSNIDNLTGTYVFLLGAYRGLYLFNWVYRFFTENHRVRWIPWLSG
				</data>
				<hit pos="83" idx="0" pvalue="3.7e-04" match="++  ++  +  ++++++++  ++   +++ ++    +  + + ++++ + "/>
			</seg>
		</sequence>
		<sequence db="0" name="3.E.3.1000.1000-OUV01533" comment="" length="252">
			<score strand="both" combined_pvalue="8.84e-16" evalue="1.5e-11"/>
			<seg start="151">
				<data>
AGDGDMLPFWFGCFAGLIPWVAIVVNIISPKGPPESAVPGFVYGIVISLFFLFNCFAIVQWKQYKAKGKWANYLH
GERIYIILSFVAKSLLAWQVFAGSLAS
				</data>
				<hit pos="199" idx="0" pvalue="8.8e-16" match="++ ++++++++++ ++++++++ ++ ++++ +++++ +++++++++++++"/>
			</seg>
		</sequence>
		<sequence db="0" name="2.A.43.1000.1000-KKA29950" comment="" length="332">
			<score strand="both" combined_pvalue="9.27e-16" evalue="1.6e-11"/>
			<seg start="1">
				<data>
MASLIVSAIAAASGQDLGTAMSGIFGSISLTAWICLLTPQLIANYRSQSADGLSMAFLVIWLFGDITNLSGALLT
				</data>
				<hit pos="24" idx="0" pvalue="2.0e-08" match="+++ ++  ++ +   ++++ +++ +++++ +  ++  ++ ++++++++++"/>
			</seg>
			<seg start="226">
				<data>
PAAVAGQMFGYISALCYLCARIPQILKNWREKSCEGLALLFFLLSLTGNLTYAISLLAFSQDKNYLIKALPWFLG
				</data>
				<hit pos="233" idx="0" pvalue="9.3e-16" match=" ++ +++++ ++++++++ ++++ +++++ + +++ + + + +++ + ++"/>
			</seg>
		</sequence>
		<sequence db="0" name="2.A.123.1000.1000-XP_020593133" comment="" length="265">
			<score strand="both" combined_pvalue="9.40e-16" evalue="1.6e-11"/>
			<seg start="1">
				<data>
MAGGLSLQHPWAFTFGILGNVISFMVYLAPLPTFYRIYKKKSTEGFQSLPYVVALFSSMLWIFYAFIKGRDAFLL
				</data>
				<hit pos="17" idx="0" pvalue="9.4e-16" match="+++++++++++++++++ +++++++++++  ++ + +++ + +++ ++++"/>
			</seg>
			<seg start="76">
				<data>
ITINSFGCVVETIYIIMYLIYAAKKTRMHTFKMFMLLNVGLFSLIVLCTLLVSKPSLRVKVLGWICVAFSVSVFA
APLSIIRMVIRTKSVEFMPFSLSFFLTLSAVVWFSFGLFSKDIYVALPNILGFTFGAIQMVLYIIYKDTKVPESL
				</data>
				<hit pos="139" idx="0" pvalue="1.3e-04" match=" + +++++++  +++  ++   ++++ +     +     ++ ++++++++"/>
			</seg>
		</sequence>
		<sequence db="0" name="9.B.191.1000.1000-PAV24269" comment="" length="213">
			<score strand="both" combined_pvalue="9.46e-16" evalue="1.6e-11"/>
			<seg start="1">
				<data>
MNVFRFFGDLSHLASIVILLHKIQSSRSCRGISFKTQALYVAVFVTRYLDLFLGEWVSLYNTLMKLFFIGSSCYI
				</data>
				<hit pos="3" idx="0" pvalue="9.5e-16" match=" ++++++++++ ++++++++++  +++++++ ++++++++++++++++++"/>
			</seg>
		</sequence>
		<sequence db="0" name="3.E.3.1000.1000-AHG04535" comment="" length="268">
			<score strand="both" combined_pvalue="9.53e-16" evalue="1.6e-11"/>
			<seg start="151">
				<data>
MNLSGLLMEQRNELTEQTDWTPYWVGVIAGIVPWITIGVAFVGSVTASAGEFPEFVIYIYVSIFVFFNLFALNMA
LQYLEVSRWKNYLFGEKMYIVLSLVAKSALAWQVYFGTLNSPI
				</data>
				<hit pos="213" idx="0" pvalue="9.5e-16" match="++++++ ++++++ +++ + +++++  +++ ++++++++++ ++++++ +"/>
			</seg>
		</sequence>
		<sequence db="0" name="9.B.191.1000.1000-XP_018284956" comment="" length="215">
			<score strand="both" combined_pvalue="9.58e-16" evalue="1.6e-11"/>
			<seg start="1">
				<data>
MNLIRLVADMMHLASIIILLLKIKKSRSCSGISLKSQALYAIVFLTRYLDLFTDFVSVYNSCMKAFFILSSLYTV
				</data>
				<hit pos="3" idx="0" pvalue="9.6e-16" match="+++++++++++ ++++++ ++++ +++++++ + ++++++++++++++++"/>
			</seg>
		</sequence>
		<sequence db="0" name="9.B.191.1000.1000-XP_004700722" comment="" length="199">
			<score strand="both" combined_pvalue="9.96e-16" evalue="1.7e-11"/>
			<seg start="1">
				<data>
MNIFRILGDLSHLLAMILLLGKIWRSQSCAGISGKSQILFALVFTTRYLDLFTNFISTYNTLMKLDEGWNLPALS
				</data>
				<hit pos="3" idx="0" pvalue="1.0e-15" match="+++++++++++++ + ++ ++++ +++++++++ ++++++++++++++++"/>
			</seg>
		</sequence>
		<sequence db="0" name="2.A.43.1000.1000-XP_007778016" comment="" length="316">
			<score strand="both" combined_pvalue="1.01e-15" evalue="1.7e-11"/>
			<seg start="1">
				<data>
MAAPIALAQSVQLTPHEALSGVFGSISLASWIFLLVPQLIENYRQGSAEGISLAFLIVWFIGDITNLAGAIWAGL
				</data>
				<hit pos="22" idx="0" pvalue="1.0e-09" match=" ++ ++  ++    +++++ ++++ ++++++  +++++++++++++ +++"/>
			</seg>
			<seg start="151">
				<data>
ASRRRRESSLLEAGEEEGGMSDWVRNALSIVGICVVGAAGWAIAWRSGVWKPTPTDNADGPTEMALGAQILGYAS
AVCYLGARIPQIIKNYREKSCEGLSLLFFMLSLLGNLTYGAGIIFHSLEKEYILTTLPWLIGSLGTMVEDATIFV
				</data>
				<hit pos="220" idx="0" pvalue="1.0e-15" match="+++ +++++ + +++++++++++ +++++ + +++++ +++ +++  + +"/>
			</seg>
		</sequence>
		<sequence db="0" name="3.E.3.1000.1000-WP_058438211" comment="" length="257">
			<score strand="both" combined_pvalue="1.04e-15" evalue="1.7e-11"/>
			<seg start="1">
				<data>
MEYEPQFKRLRVYNAFMGLLHLIQAAAVLVLSNDFKLPVTTSFLSFDETIGRLWPVTDVWINVPLGAMVAVFLLL
SAAAHFIIASPPVFGWYVRNLKTGINYARWYEYSFSASLMIVLIAMLCGVYDLGALLMAFALTAVMNLCGLVMEV
				</data>
				<hit pos="71" idx="0" pvalue="4.8e-04" match=" ++++++ ++ +   + +++ + ++ + ++++  ++ +  +  +  +   "/>
			</seg>
			<seg start="151">
				<data>
HNQTTQRTNWISYTVGCIAGVAPWVAIAIYFFGSLSQADGGVPTFVYVILPTLFVFFFSFALNMVLQYRKVGPWR
DYLFGERVYILLSLIAKSALAWQVFAGTLRPV
				</data>
				<hit pos="203" idx="0" pvalue="1.0e-15" match="+++++++++++++ ++ ++++++++  +++ ++++++ +++ ++++++++"/>
			</seg>
		</sequence>
		<sequence db="0" name="3.E.3.1000.1000-PKL12280" comment="" length="261">
			<score strand="both" combined_pvalue="1.06e-15" evalue="1.8e-11"/>
			<seg start="76">
				<data>
SMFLLLSALAHFIIVMPATNKIYNRDLAKGINRFRWYEYSLSSSLMIVLIAMLFGVYDVGALILIFLLNASMNLF
				</data>
				<hit pos="77" idx="0" pvalue="6.5e-05" match=" +++++++++ +  ++  ++++ +  ++++++  ++ + ++  +  +   "/>
			</seg>
			<seg start="151">
				<data>
GLLMEEINQFKQKTDWSAFIFGSLAGIGPWIVILLNAFGNSDPSLVPWFVYAIVGSYFVFFNLFPINMVLQYKKV
GRWADYLYGERTYIVLSLVAKTVLAWLVFAGAMQPV
				</data>
				<hit pos="207" idx="0" pvalue="1.1e-15" match="++++++ + ++++ ++++++++ ++ ++++++++++++++++++++++++"/>
			</seg>
		</sequence>
		<sequence db="0" name="3.E.3.1000.1000-OFW56536" comment="" length="264">
			<score strand="both" combined_pvalue="1.08e-15" evalue="1.8e-11"/>
			<seg start="151">
				<data>
LFGWMMELHNQTTRTTNWTAFYFGCLAGIVPWVVIALYFFSAVTNPVNRVPTFVYFILPILFVFFNIFALNMVLQ
YKKVGKWRDYLFGEKVYIILSLLAKSALAWQVFAGTLRK
				</data>
				<hit pos="211" idx="0" pvalue="1.1e-15" match="++++++ ++++++ +++++++++++  +++ ++++++ +++ ++++++++"/>
			</seg>
		</sequence>
		<sequence db="0" name="9.B.191.1000.1000-EPT00421" comment="" length="212">
			<score strand="both" combined_pvalue="1.08e-15" evalue="1.8e-11"/>
			<seg start="1">
				<data>
MNLFRLFGDMSHLASILILLYKIRATRSVRGLSFKTQALYVTVFLTRYLDLFYDFVSVYNTLMKIFFISSSCYVL
				</data>
				<hit pos="3" idx="0" pvalue="1.1e-15" match="+++++++++++ ++++++++++ +++ ++ + +++++++ ++++++++++"/>
			</seg>
		</sequence>
		<sequence db="0" name="3.E.3.1000.1000-AKM82384" comment="" length="249">
			<score strand="both" combined_pvalue="1.15e-15" evalue="1.9e-11"/>
			<seg start="151">
				<data>
TTSKTNWTSFYFGCIAGIVPWIVIAIYLFGAHDKAPNFVYWLYFSIFLFFNCFAINQILQYKKVGKWANYLYGER
DYIILSLVAKSLLAWQVFGGTLRP
				</data>
				<hit pos="196" idx="0" pvalue="1.2e-15" match="++++++++++++  ++++++++ ++ ++++ +++++++++++++++++++"/>
			</seg>
		</sequence>
		<sequence db="0" name="3.E.3.1000.1000-WP_095686455" comment="" length="253">
			<score strand="both" combined_pvalue="1.18e-15" evalue="2e-11"/>
			<seg start="1">
				<data>
MSKEITSSTLRRYNLIAGVFHLAQMLVVLALSNDFSLPIVARYMSGPPGSTFADPITLLNTPVGLTVAIFLGLSA
FFHFLVASPQYFGRYSTGIAAQRNYFRWVEYSISSSVMIVLIAQICGVSDVSALIAIFGVNASMILFGCLQEKYE
				</data>
				<hit pos="69" idx="0" pvalue="2.8e-04" match="+++ ++++ + ++  ++ ++++ +  ++++++  +  + ++  +  +   "/>
			</seg>
			<seg start="151">
				<data>
SPGNGGWLPFIFGCIAGIVPWLSLVFYVFAIGGPGEAKAPAFVYGVVISIFVLFNTFAIVQYLQYKKVGKWSNYI
RGEKTYITLSLIAKSALAWQIFASTLVG
				</data>
				<hit pos="200" idx="0" pvalue="1.2e-15" match="+++++++++++++ ++++++++ ++  ++++++++++ +++ ++++++++"/>
			</seg>
		</sequence>
		<sequence db="0" name="2.A.43.1000.1000-XP_001212112" comment="" length="321">
			<score strand="both" combined_pvalue="1.18e-15" evalue="2e-11"/>
			<seg start="1">
				<data>
MSLLRSLGTATAGESVPLTPREAASGLLGSISMTCWIFLLVPQLIENYRNGNAEAISLLFLFVWFVGDITNLVGG
LWAGLVPVIVAIAVYFCIADGVLIGQCLYYKARNARLEALRRRRRSSTETPDPSTPLLGRRFSDTLPEAVARRRA
				</data>
				<hit pos="27" idx="0" pvalue="6.8e-09" match="+++ ++  ++    +++++ ++++  ++ ++ +++ +++ ++++++++++"/>
			</seg>
			<seg start="226">
				<data>
AGAQVVGYFSALCYLGARLPQIYKNYCDKSCEGLSLLFFILSLMGNLTYGAGILCHSTEKNYIVTNTPWLIGSLG
				</data>
				<hit pos="230" idx="0" pvalue="1.2e-15" match=" ++ +++++ + ++++++++++ ++++++ + +++++ +++ +++  + +"/>
			</seg>
		</sequence>
		<sequence db="0" name="2.A.43.1000.1000-OQE25064" comment="" length="326">
			<score strand="both" combined_pvalue="1.21e-15" evalue="2e-11"/>
			<seg start="1">
				<data>
MALSQVLGQMAAQDTIPLTPREAASGLLGSVSMTCWIFLLVPQLIENYRNGNAEAISLLFVFVWFVGDVTNLLGG
LLAGLVPVIVAIAVYFCIADGVLITQCLYYKARNARLESDHRRRSSTETPDPTTPLLGRRFSDSLPASQSRRRSS
				</data>
				<hit pos="27" idx="0" pvalue="3.3e-08" match="+++ ++  ++    +++++ ++++  ++ ++ ++  +++ ++++++++++"/>
			</seg>
			<seg start="226">
				<data>
TSGQVLGYFSAVCYLGARLPQIYKNYSDKSCEGLSLLFFILSLLGNLTYGAGILCHSTEWEYVVTNLPWLIGSLG
				</data>
				<hit pos="230" idx="0" pvalue="1.2e-15" match=" ++ +++++ + ++++++++++ ++++++ + +++++ +++ +++  + +"/>
			</seg>
		</sequence>
		<sequence db="0" name="9.B.191.1000.1000-XP_005845363" comment="" length="215">
			<score strand="both" combined_pvalue="1.27e-15" evalue="2.1e-11"/>
			<seg start="1">
				<data>
MNLFRLCGDMFHLLSIMVLLLKIRATRSCRGISLKTQELYALVFVCRYLDLFYSFISVYNSFMKVTFLATAFSIV
				</data>
				<hit pos="3" idx="0" pvalue="1.3e-15" match="++++++++ ++++++ ++ +++ ++++++++ +++ ++++++++++++++"/>
			</seg>
			<seg start="76">
				<data>
RYMRYDKVVKQTYDREQDTFRYVFLIAPCLLLALVLNHRFTLTEVLWTFSIYLEAVAILPQLVLMQRTQNIDNLT
ANYVALLGAYRGFYILNWIYRFATERHYRQWIVWISGVIQTALYADFFFYYALCWKANKRLQLPA
				</data>
				<hit pos="120" idx="0" pvalue="2.1e-04" match=" +  ++  + +++++++++  ++++ +++ ++   ++  + +  + + ++"/>
			</seg>
		</sequence>
		<sequence db="0" name="9.B.191.1000.1000-OHS95770" comment="" length="218">
			<score strand="both" combined_pvalue="1.29e-15" evalue="2.2e-11"/>
			<seg start="1">
				<data>
MRIVGANWNIFRYMADFSHLISILLLLFKMIHQKSCSGISLKTQIIYFIVFVCRYYDGILYPPLYNIFFKFFYII
				</data>
				<hit pos="10" idx="0" pvalue="1.3e-15" match="+++ +++++++++++ ++++  +++++++++ ++++ +++++++++++++"/>
			</seg>
			<seg start="151">
				<data>
DLLSTDYIFFLGMYRLFYICNWVKKAFDKNRTYPIVWTTGIIQTLVYLDFLYYYIIAKVHGNKFTLPR
				</data>
				<hit pos="159" idx="0" pvalue="1.4e-05" match="+++ +  +   + ++ +++++ +++ +  +++++++++ ++++ +++ ++"/>
			</seg>
		</sequence>
		<sequence db="0" name="3.E.3.1000.1000-WP_085558630" comment="" length="261">
			<score strand="both" combined_pvalue="1.41e-15" evalue="2.4e-11"/>
			<seg start="76">
				<data>
SLFLFISALAHFIIVTPWGNKIYNKDLERNMNRFRWYEYAISSSLMIILIAMLFGVYDIGSLILMFVLNATMNLF
				</data>
				<hit pos="77" idx="0" pvalue="2.3e-04" match="++++++++++ +   +  ++++ +  +++ ++  ++ ++++  +  +   "/>
			</seg>
			<seg start="151">
				<data>
GLVMEEMTYYRKSTDWKSFIFGTIAGFVPWIVILLYAFGNADPSEVPWFVYALAGTYFVFFNLFPVNMILQYKKV
GPWKNYLYGERAYIILSLVAKSVLAWLAFAGVMQPG
				</data>
				<hit pos="207" idx="0" pvalue="1.4e-15" match="++++++ + +++  +++++++++++ ++++++++++++++++++++ +++"/>
			</seg>
		</sequence>
		<sequence db="0" name="9.B.191.1000.1000-KII95569" comment="" length="212">
			<score strand="both" combined_pvalue="1.43e-15" evalue="2.4e-11"/>
			<seg start="1">
				<data>
MNLFRFFGDLSHLASICILVHKIHTTRSCRGISFKTQALYLLVFITRYLDLFFRWVSLYNTVMKIFFITSAAYVL
				</data>
				<hit pos="3" idx="0" pvalue="1.4e-15" match="+++++++++++ ++ ++++++++++++++++ ++++++++++++++++++"/>
			</seg>
		</sequence>
		<sequence db="0" name="9.B.191.1000.1000-XP_021761948" comment="" length="216">
			<score strand="both" combined_pvalue="1.47e-15" evalue="2.5e-11"/>
			<seg start="1">
				<data>
MMNLFRLAGDMTHLLSIIVLLLKIHATKSCSGISLKTQELYVIVFLTRYLDLFTRFVSLYNTVMKIVFIGTSFAI
				</data>
				<hit pos="4" idx="0" pvalue="1.5e-15" match="+++++++++++++++ ++ +++ ++++++++ +++ ++++++++++++++"/>
			</seg>
			<seg start="76">
				<data>
VWYMRYHKVVKQTYSMNEDTLKHYFLLLPCFGLALLLHNEFTLMDVLWTFSLYLEAVAILPQLVLLQHSRNIDNL
TGNYVFLLGAYRALYVLNWIYRYFLQDHRARWIPWISGLVQTALYADFFYYYVLSWKKHEKLKLPA
				</data>
				<hit pos="121" idx="0" pvalue="5.8e-05" match=" +  ++  + +++++++++  ++ + +++ ++    +  + + ++++ ++"/>
			</seg>
		</sequence>
		<sequence db="0" name="9.B.191.1000.1000-KYR00939" comment="" length="221">
			<score strand="both" combined_pvalue="1.51e-15" evalue="2.5e-11"/>
			<seg start="1">
				<data>
MNPFRLIGDMLHLISILLLLFKIKSDRSCAGISLKTQILFCVVFSTRYLDLFTSFIIISIYNTIMKVIYIYLSYS
				</data>
				<hit pos="3" idx="0" pvalue="1.5e-15" match="+++++++++++++++ ++++++ ++++++++ +++++++ ++ +++++++"/>
			</seg>
		</sequence>
		<sequence db="0" name="3.E.3.1000.1000-WP_019483732" comment="" length="279">
			<score strand="both" combined_pvalue="1.53e-15" evalue="2.6e-11"/>
			<seg start="151">
				<data>
LICLFAVNAAMIGFGALQEKYERPGSGNFLPFILGSLAGIVPWIAILIYFLSIGSTSAAEPPAFVYGIIISLFLF
FNIFAINQLLQYRQVGPWRDYLYGERAYIILSLIAKTALAWQVFSGAIIPALTN
				</data>
				<hit pos="222" idx="0" pvalue="1.5e-15" match="++++++ +++++  ++  +++++++ +++++++++++ +++ ++++++++"/>
			</seg>
		</sequence>
		<sequence db="0" name="3.E.3.1000.1000-WP_095544266" comment="" length="256">
			<score strand="both" combined_pvalue="1.58e-15" evalue="2.7e-11"/>
			<seg start="1">
				<data>
MSFEKLRKFNLIMGIFHLIQGSFMLLAALFIDQISNFKPIIQTNFLMFDETSMRLVSNNQELFKLPFGVLVASFL
LLSALAHFIIVLPKFNKIYNKDLENNINRFRWFEYMISSSLMIVLIATLFGVFDFGALILIFGINAVMNLLGYLM
EVLNKYTDKTKWSPFVIGSIAGILPWIVVTLYAFGNADPSEVPFFVYIIFGSYFLFFNLFPINMVLQYKKIGKWK
DYIYGERTYIVLSLVSKSLLAWLVFGGVMQP
				</data>
				<hit pos="73" idx="0" pvalue="2.8e-06" match="++++++++++ +  +++ ++++ +  ++++++  +  + ++  +  +   "/>
				<hit pos="132" idx="0" pvalue="3.8e-04" match="++ +++++++++  +  +     ++  +++ + + ++ +++++++ +  +"/>
				<hit pos="203" idx="0" pvalue="1.6e-15" match="++++++ + ++++ +++++++++++ ++++++++++++ +++++++++++"/>
			</seg>
		</sequence>
		<sequence db="0" name="9.B.191.1000.1000-XP_012895632" comment="" length="256">
			<score strand="both" combined_pvalue="1.58e-15" evalue="2.7e-11"/>
			<seg start="1">
				<data>
MKDGNRGNFRFVGDYSSPLFRADSFTRMIFNIFRILGDLCHLLSFIVLIVKIKQTKSCYGISFKTQGLYFIVFFC
RYLDLYKVLLNPSRLSSGLVLYNSIMKVLYLSMTLYICNLMMRVSPYRTTYDRNGDSYKVVNWAIIPAAVLALIF
				</data>
				<hit pos="32" idx="0" pvalue="1.6e-15" match="+++++++++++++++ +++++++++++ +++ +++ ++++++++++++++"/>
			</seg>
		</sequence>
		<sequence db="0" name="2.A.43.1000.1000-XP_018004014" comment="" length="291">
			<score strand="both" combined_pvalue="1.61e-15" evalue="2.7e-11"/>
			<seg start="1">
				<data>
MIAPALHLVTSHLAAGSSETPLTAHEAVSGVLGSISLCCWIFLLLPQLIENYRNGSAEAVSLAFILVWFLGDICN
LAGALWAGLVSVIVAIGVYFCISDGVLLRSGAAVTQALSRAVKSGDEAVKQVREVQGEGVVPQRKKHATRAVGED
				</data>
				<hit pos="31" idx="0" pvalue="1.1e-08" match=" ++ ++  ++    +++++ ++++ +++ ++  +  ++++++++++ +++"/>
			</seg>
			<seg start="151">
				<data>
VLSVLGICVIGAAGWAIAYGTGTWKPAPPPGKVHAEELATGAQTLGYASAVLYLGARLPQIYKNWQEKSCEGLSL
LFFILSLLGNLTYGAGIIFHSTQREYIVKNIPWLIGSLGTMFEDVIIFAQFHMYRPGKINSESAVE
				</data>
				<hit pos="194" idx="0" pvalue="1.6e-15" match=" ++ +++++ + +++++++++++ +++++ + +++++ +++ +++  + +"/>
			</seg>
		</sequence>
		<sequence db="0" name="3.E.3.1000.1000-WP_055792026" comment="" length="262">
			<score strand="both" combined_pvalue="1.63e-15" evalue="2.7e-11"/>
			<seg start="151">
				<data>
ILFGWLQERMNPPGRADTTMLPFWFGCVAGAAPWGAIVVNFVGAGDKVPAFVIGIFVSLLVFFSTFAINQWLQYR
EIGPWRSYAFGEKTYLVLSLVAKSLLAWQIFGGSLAV
				</data>
				<hit pos="209" idx="0" pvalue="1.6e-15" match="+++++++++++++ ++  +++++ ++ +++++++++++++++++++++++"/>
			</seg>
		</sequence>
		<sequence db="0" name="2.A.123.1000.1000-XP_018811841" comment="" length="295">
			<score strand="both" combined_pvalue="1.63e-15" evalue="2.7e-11"/>
			<seg start="1">
				<data>
MAIMNSHAWAFTFGILGNIISFMVYLAPLPTFYRIFRKKSTEGFQSIPYLVALFSAMLWLYYALLKKDAVLLITI
				</data>
				<hit pos="15" idx="0" pvalue="1.6e-15" match="+++++++++++++++++ +++++++++++  ++ + +++ + ++++++++"/>
			</seg>
		</sequence>
		<sequence db="0" name="3.E.3.1000.1000-PIS41810" comment="" length="264">
			<score strand="both" combined_pvalue="1.64e-15" evalue="2.8e-11"/>
			<seg start="76">
				<data>
LVAGFLFLSALAHLLVSLPGIYEWYVANLKKGANYARWIEYAFSSSLMIVIIGMLVGVYDVLTLVLLFGLNAMMI
				</data>
				<hit pos="79" idx="0" pvalue="1.1e-05" match=" ++++++++++++ +++++  +  + +++ ++  ++ ++ +  +  +  +"/>
			</seg>
			<seg start="151">
				<data>
LFGWMMELHNQTTEKTNWTSFLFGSIAGFIPWVVVALYLFNAGEGDFKAPTFVYWIYFSIFLFFNSFAINMVLQY
KKAGKWRNYLYGERAYIILSLIAKSLLAWQVWAGTLRPV
				</data>
				<hit pos="210" idx="0" pvalue="1.6e-15" match="+++++++++++++ ++++ ++++++ +++++++++++ +++++++++ ++"/>
			</seg>
		</sequence>
		<sequence db="0" name="9.B.191.1000.1000-XP_018277204" comment="" length="213">
			<score strand="both" combined_pvalue="1.66e-15" evalue="2.8e-11"/>
			<seg start="1">
				<data>
MNIFRFFGDLSHLASIFILLHKIQTSRSCRGISFKSQALYLLVFVMRYLDLFTNFVSLYNSMMKLFFIGSSAYVL
				</data>
				<hit pos="3" idx="0" pvalue="1.7e-15" match="+++++++++++ ++ ++++++++ +++++++ + +++++++++ ++++++"/>
			</seg>
		</sequence>
		<sequence db="0" name="3.E.3.1000.1000-WP_095670794" comment="" length="254">
			<score strand="both" combined_pvalue="1.80e-15" evalue="3e-11"/>
			<seg start="151">
				<data>
EPGSGGWVPFIFGCITGIVPWLALVFYVFAIGGAGENKAPTFVYFIVFTIFVLFNSFALVQFVQYKKIGKWSDYL
RGERTYITLSLVAKSLLAWQIFANTLIPV
				</data>
				<hit pos="200" idx="0" pvalue="1.8e-15" match="++++++++++++  ++++++++ ++  ++++++++++++++++++++++ "/>
			</seg>
		</sequence>
		<sequence db="0" name="2.A.52.1000.1000-KRE65834" comment="" length="363">
			<score strand="both" combined_pvalue="1.81e-15" evalue="3e-11"/>
			<seg start="1">
				<data>
MGLQVPLYRTGRRRGPAAQKPGAPLAGMAAVVLLLHAVGWGVLVLGVVPQNLLLGSSQVFGLGIGLGAYLLGMRH
AFDVDHIAAIDGTTRKLMGEGLRPVTVGFWFSLGHSSIVLGLCLLLAAGARSLGNQLGDGASWWREVLGPVGATI
				</data>
				<hit pos="59" idx="0" pvalue="1.8e-15" match=" +++++++++++ +++++++ ++++++++++++++  +++++++++++++"/>
			</seg>
		</sequence>
		<sequence db="0" name="2.A.123.1000.1000-WP_085122482" comment="" length="84">
			<score strand="both" combined_pvalue="1.82e-15" evalue="3.1e-11"/>
			<seg start="1">
				<data>
MTLVTLVGLAAGTCTTAAFLPQALKAWRTRQTRDLSLSMFLVFVTGIVLWLAYGLILGDVPIVVANALTLLLAGS
				</data>
				<hit pos="6" idx="0" pvalue="1.8e-15" match="+++++++ +   ++++++ ++++++++++ +  ++ +++ ++++++ +++"/>
			</seg>
		</sequence>
		<sequence db="0" name="9.B.191.1000.1000-XP_013243716" comment="" length="212">
			<score strand="both" combined_pvalue="1.89e-15" evalue="3.2e-11"/>
			<seg start="1">
				<data>
MHNIFRFFGDMSHLASILILIHKITTSKSCRGISFKTQLLYSVVFLTRYLDIFGDRSPYRVVMKLFLIGTSLYIL
				</data>
				<hit pos="4" idx="0" pvalue="1.9e-15" match="+++++++++++ +++++++++ + +++++++ +++ ++  ++++++++ +"/>
			</seg>
		</sequence>
		<sequence db="0" name="9.B.191.1000.1000-ORX83195" comment="" length="213">
			<score strand="both" combined_pvalue="1.90e-15" evalue="3.2e-11"/>
			<seg start="1">
				<data>
MNIFRITGDLLHLASILILLLKMHTTKSVAGISFKTQLLYAIVFTTRYLDLFTHFTYSAYNTLMKIFFLGSSFYI
				</data>
				<hit pos="3" idx="0" pvalue="1.9e-15" match="+++++++++++ ++++++ + +++++ ++++ +++ ++++++++++++++"/>
			</seg>
		</sequence>
		<sequence db="0" name="9.B.191.1000.1000-ODV85363" comment="" length="213">
			<score strand="both" combined_pvalue="1.90e-15" evalue="3.2e-11"/>
			<seg start="1">
				<data>
MNIFRILGDLSHMVSIVILLNTIQTKKSINGISLKTQILYFIVYISRYIDLFFNFTSIYITFMKIFFIVTSFYTI
				</data>
				<hit pos="3" idx="0" pvalue="1.9e-15" match="++++++++++ ++++++++++++++++++++ +++++++++ ++++++++"/>
			</seg>
		</sequence>
		<sequence db="0" name="2.A.123.1000.1000-XP_004490502" comment="" length="270">
			<score strand="both" combined_pvalue="1.94e-15" evalue="3.3e-11"/>
			<seg start="1">
				<data>
MEKHIHLAFVFGILGNIISFMVFLAPLPTFYRIWKKKSTQGFQSLPYLVALFSSMLWLYYAIVKTNARLLITINS
				</data>
				<hit pos="13" idx="0" pvalue="1.9e-15" match="++++++++++ ++++++ +++++++++++  ++ + +++ + ++++++++"/>
			</seg>
			<seg start="76">
				<data>
FGCVIETIYIVIYTIYATKDARILTVKLFMVMNVGSFALIFFTTQFGMHGSLRVQVLGWICVSFAVCVFAAPLCI
VAKVIRTKSVEFMPFNLSFFLTLSAIMWFAYGLLLKDICIALPNVLGFTLGLLQMLLYAIYNKGSKVSIKEDYAL
				</data>
				<hit pos="134" idx="0" pvalue="1.6e-04" match=" + + +++++  +++  + +  ++++ +     +     ++ + ++ +++"/>
			</seg>
		</sequence>
		<sequence db="0" name="9.B.191.1000.1000-CBY42611" comment="" length="217">
			<score strand="both" combined_pvalue="1.95e-15" evalue="3.3e-11"/>
			<seg start="1">
				<data>
MNVFRLAGDMSHLFAIILLISKIWTTKSVRGLSGKSQLLFLVVFLSRYLDLFTSYISVYNTCMKVIYIVLSLATV
				</data>
				<hit pos="3" idx="0" pvalue="1.9e-15" match=" ++++++++++ +++ ++ +++++++ ++ +++ + +++ ++++++++++"/>
			</seg>
		</sequence>
		<sequence db="0" name="2.A.43.1000.1000-OJD13269" comment="" length="347">
			<score strand="both" combined_pvalue="1.98e-15" evalue="3.3e-11"/>
			<seg start="1">
				<data>
MPAMSGPVDSATLTPREAASGVLGSVSLACWIFLLVPQLIENYKYGSADAVSLAFIFVWFIGDIANLIGSLWAQL
				</data>
				<hit pos="22" idx="0" pvalue="4.7e-08" match=" ++ ++  ++    +++++ +++  +++ ++  +  ++++++++++++++"/>
			</seg>
			<seg start="226">
				<data>
AWKSGVWQPLAKEQPGHMAVGAQVFGYLSALCYLGARIPQIIKNYREKSCEGLSLLFFIFSLMGNLSYGAGILFH
				</data>
				<hit pos="249" idx="0" pvalue="2.0e-15" match=" ++ +++++ + +++++++++++ +++++ + ++++  +++ +++  + +"/>
			</seg>
		</sequence>
		<sequence db="0" name="2.A.43.1000.1000-XP_020118932" comment="" length="322">
			<score strand="both" combined_pvalue="2.09e-15" evalue="3.5e-11"/>
			<seg start="1">
				<data>
MASTILLSYLGREASQTVPLTPREAASGVLGSVSLTCWIFLLVPQLIENYRYGSAEGLSMAFLFVWFVGDVTNLV
GGLWAQLVPVVLAIAVYFCIADGVLISQCLYYNIHNARREQQQHQRRDSAHSALDSPTPTTPLLGRRFSDELSNS
				</data>
				<hit pos="29" idx="0" pvalue="3.6e-08" match=" ++ ++  ++    +++++ +++  ++++ +  ++ +++ ++++++++++"/>
			</seg>
			<seg start="226">
				<data>
PGAQFLGYFSAICYLGARLPQIYKNYSEKSCEGLSLLFFILSLLGNLSYGAGILAHSTEKEYFLNNLPWLIGSLG
				</data>
				<hit pos="230" idx="0" pvalue="2.1e-15" match="+++ +++++ + ++++++++++  +++++ + +++++ +++ +++  + +"/>
			</seg>
		</sequence>
		<sequence db="0" name="3.E.3.1000.1000-KYK29909" comment="" length="264">
			<score strand="both" combined_pvalue="2.17e-15" evalue="3.6e-11"/>
			<seg start="76">
				<data>
VALFLLISAVAHFTVASPWGYPKYVKHLKTHINYFRWVEYSFSASLMIVLIAMLVGIYDIGTLLALFTLTAVMNL
				</data>
				<hit pos="78" idx="0" pvalue="9.1e-04" match="++++++++++  +  +  + ++ ++ +  +++  +  +  +  +  +   "/>
			</seg>
			<seg start="151">
				<data>
MGLMMELHNQTTEKTNWTSYSIGCIAGIVPWIVIFVSLLGASSTEGTSVPTFVIAIFISIAIFFNLFALNMVLQY
KKVWKWKDYLYGERMYIILSLLAKSALAWQVFAGTLRPV
				</data>
				<hit pos="210" idx="0" pvalue="2.2e-15" match="+  +++ ++++++ +++++ +++++ ++++ ++++++ +++ ++++++++"/>
			</seg>
		</sequence>
		<sequence db="0" name="3.E.3.1000.1000-OFW53763" comment="" length="264">
			<score strand="both" combined_pvalue="2.17e-15" evalue="3.6e-11"/>
			<seg start="76">
				<data>
IAWGVAAFVFLSALAHWLIASPGIYEWYSRNLLRQRNYARWIEYSLSSSVMVVIIAMLTGISDVAALGAIFGVNA
				</data>
				<hit pos="82" idx="0" pvalue="1.1e-04" match="++++++++++ +   ++++  + ++  +++++  ++ + ++  + ++   "/>
			</seg>
			<seg start="151">
				<data>
AMILFGLLQEHYETPGRPRWLPFLFGCLAGAVPWAVIAVYLAAPGVPANPPAFVYAIFFSLFVFFNCFAVNMVLQ
YRQVGKWRDYLFGETAYVFLSLVAKSLLAWQVFASTLFT
				</data>
				<hit pos="211" idx="0" pvalue="2.2e-15" match="+++++++++++++ ++  +++++++  +++++ +++++++++++++++++"/>
			</seg>
		</sequence>
		<sequence db="0" name="9.B.191.1000.1000-XP_022654639" comment="" length="212">
			<score strand="both" combined_pvalue="2.17e-15" evalue="3.6e-11"/>
			<seg start="1">
				<data>
MNLFRLVGDLSHLFAIIILLLKIWKTRSCAGISGRSQLLFSIVYTARYLDLFTSFISIYNTVMKVIFLVASFGTL
				</data>
				<hit pos="3" idx="0" pvalue="2.2e-15" match="+++++++++++ ++++++ +++++++++++++  + ++ ++ ++++++++"/>
			</seg>
		</sequence>
		<sequence db="0" name="3.E.3.1000.1000-WP_013491075" comment="" length="265">
			<score strand="both" combined_pvalue="2.18e-15" evalue="3.7e-11"/>
			<seg start="151">
				<data>
NVAMILFGWLQELANPPGRSATTMKPFWFGCVAGAAPWVAIGYNLVAADEVPGFVVGIFVSLFVFFNSFALNQWL
QYRQVGRWRSYAFGEKTYLALSLVAKSALAWQIFAGSLVG
				</data>
				<hit pos="212" idx="0" pvalue="2.2e-15" match="+++++++++++++ ++  +++++ ++ ++++++ +++++++ ++++++++"/>
			</seg>
		</sequence>
		<sequence db="0" name="2.A.105.1000.1000-XP_017795425" comment="" length="121">
			<score strand="both" combined_pvalue="2.18e-15" evalue="3.7e-11"/>
			<seg start="1">
				<data>
MLPRQKDSIYQRFICRIACLLPKRFRPIFLHPAGPSTVFFWAPTFKWCLVIAGLGDINRPAHTISLSQTASLMIT
GAIWSRYALVIIPKNYNLFGVNAFTSFTGAYNFIRGFLYQMSQDTT
				</data>
				<hit pos="40" idx="0" pvalue="2.2e-15" match="+++++++++++++++ +++++ ++ + +++++++ +++++++++ ++ ++"/>
			</seg>
		</sequence>
		<sequence db="0" name="9.B.191.1000.1000-XP_011276106" comment="" length="213">
			<score strand="both" combined_pvalue="2.18e-15" evalue="3.7e-11"/>
			<seg start="1">
				<data>
MFNIFRAAGDLSHLISILILLNTIQKSRSIAGISLKTQILYVLVFLTRYLDLTYRYVSIYNTLMKLFFISSSIYI
				</data>
				<hit pos="4" idx="0" pvalue="2.2e-15" match="+++ +++++++++++++++++++ +++++++ +++++++++++++++++ "/>
			</seg>
		</sequence>
		<sequence db="0" name="9.B.191.1000.1000-XP_002441426" comment="" length="215">
			<score strand="both" combined_pvalue="2.21e-15" evalue="3.7e-11"/>
			<seg start="1">
				<data>
MNAFRFLGDMTHLFSVLVLLLKIYATKSCSGVSRKTQELYMLVFVARYLDLFTDYVSLYNSVMKVVFITSSAAIV
				</data>
				<hit pos="3" idx="0" pvalue="2.2e-15" match="+++++++++++ + + ++ +++ ++++++++++++ ++ +++++++++++"/>
			</seg>
		</sequence>
		<sequence db="0" name="9.B.191.1000.1000-XP_011401253" comment="" length="215">
			<score strand="both" combined_pvalue="2.21e-15" evalue="3.7e-11"/>
			<seg start="1">
				<data>
MNIFRLAGDMTHLMSIVVLLLKIRATKSCRGISLRTQEMYLLVFLCRYLDLFYSFVSLYNTVMKLIFLASSAAIV
				</data>
				<hit pos="3" idx="0" pvalue="2.2e-15" match="+++++++++++++++ ++ +++ ++++++++  ++ ++++++++++++++"/>
			</seg>
			<seg start="76">
				<data>
YYMRYDRVVKQTYDRRQDTFRYLFLIVPCLILALLINHAFTLTEILWTFSIYLEAVAILPQLVLMQRTQNIDNLT
GNYVLLLGTYRGLYILNWIFRFFTEPHYRQWLVWISGLLQTALYGDFFYYYFKCWKSNKKLTLPA
				</data>
				<hit pos="120" idx="0" pvalue="1.4e-04" match="++  ++  + +++++++++  ++++ +++ ++    +    + ++ + ++"/>
			</seg>
		</sequence>
		<sequence db="0" name="9.B.191.1000.1000-XP_005836491" comment="" length="227">
			<score strand="both" combined_pvalue="2.37e-15" evalue="4e-11"/>
			<seg start="1">
				<data>
MNIFRLSGDMLHLISFLVLMYRMRGQRSCRGVSLKSQILFLIVFCCRYLDLFFSFVSLYNTMMKIFFISATATIV
				</data>
				<hit pos="3" idx="0" pvalue="2.4e-15" match="++++ ++++++++++ ++++ + ++++++++ + ++++++++ +++++++"/>
			</seg>
			<seg start="76">
				<data>
YWMLTKYRSSYDMDNDKLHGDGSFMGHLPPHGVLGYIIVPCFLLALIWNEGFEAFEILWAFSIYLEAVAILPQLF
MLQKTKEGEAFTLLYIFCVGAYRGLYIINWIYRYFTEKHYWQPLVWVSGVVQTLLYADFFYYYWIALRDGAKFQL
				</data>
				<hit pos="132" idx="0" pvalue="1.7e-04" match="++  ++  + +++++++++  +++++ +  + +    + + + ++ + ++"/>
			</seg>
		</sequence>
		<sequence db="0" name="2.A.123.1000.1000-OVA17429" comment="" length="266">
			<score strand="both" combined_pvalue="2.52e-15" evalue="4.2e-11"/>
			<seg start="1">
				<data>
MAISTAPHHQHHQWAFMIGLLGNIISVMVYLAPLPTFYRVYKKKSTEGFQSIPYVVALFSAMLWIYYAFLKSDDA
				</data>
				<hit pos="20" idx="0" pvalue="2.5e-15" match="+++++++++++++++++ ++ ++++++++  ++ + +++ + +++ ++++"/>
			</seg>
			<seg start="76">
				<data>
FLLITINSIGCIIETIYISIFITYAPKTARVLTAKLLVLMNFGLFSLILLLTLLLAKGSNRVRILGWVCVAFSAC
VFAAPLSIMRLVIRTKSVEFMPFSLSFFLTLSAILWFSYGFLLKDLYVALPNVLGFIFGVLQMGLYAIYKDGTKV
				</data>
				<hit pos="142" idx="0" pvalue="1.6e-04" match=" + ++++ ++  +++  ++   ++++ +     +     ++ ++++++++"/>
			</seg>
		</sequence>
		<sequence db="0" name="9.B.191.1000.1000-CCJ31249" comment="" length="182">
			<score strand="both" combined_pvalue="2.68e-15" evalue="4.5e-11"/>
			<seg start="1">
				<data>
MNFFRLLGDFSHLASVFILLQKIRKSRSCSGISFKSQVLFSMVYFTRYIGPFKPTNDPNIDTFKIQYLIGAAAIL
				</data>
				<hit pos="3" idx="0" pvalue="2.7e-15" match="+++++++++++ +  +++ ++++ +++++++ + + ++ ++ ++++++++"/>
			</seg>
		</sequence>
		<sequence db="0" name="2.A.43.1000.1000-XP_007291048" comment="" length="328">
			<score strand="both" combined_pvalue="2.82e-15" evalue="4.7e-11"/>
			<seg start="1">
				<data>
MSAFWIMGVRAVSDSLTVREALSGVFGSISLATWIFLLLPQLYLNYKTGSAEGISLAFLCVWLIGDITNLSGALW
				</data>
				<hit pos="25" idx="0" pvalue="3.2e-10" match=" ++ ++  ++    +++++ ++++ ++++++  ++ ++++++++++++++"/>
			</seg>
			<seg start="226">
				<data>
TALGAKILGYISAVCYLGARIPQIVKNYREKSCEGLALLFFLLSLMGNFTYGISILAHSLEKDYIWTNLPWLIGS
				</data>
				<hit pos="232" idx="0" pvalue="2.8e-15" match="+++ +++++ + +++++++++++ +++++ + +++ + +++ +++ +  +"/>
			</seg>
		</sequence>
		<sequence db="0" name="2.A.123.1000.1000-XP_016193638" comment="" length="293">
			<score strand="both" combined_pvalue="2.83e-15" evalue="4.7e-11"/>
			<seg start="1">
				<data>
MASSVSTHDNLALIFGILGNVISFMVFLAPLPTFYRIFKKKSTEEFQSLPYLVALFSCVLWLYYASLKKDVILLI
				</data>
				<hit pos="17" idx="0" pvalue="2.8e-15" match="++++++++++ ++++++ +++++++++++  ++ + +++ ++++++++++"/>
			</seg>
		</sequence>
		<sequence db="0" name="2.A.123.1000.1000-XP_020587104" comment="" length="262">
			<score strand="both" combined_pvalue="2.84e-15" evalue="4.8e-11"/>
			<seg start="1">
				<data>
MAGSLSLDHPWAFVFGILGNAISFMVYLSPLPTFYRIYRRKSTEDFQSLPYVVALLSAMLWMFYAFIKSNAYLLV
				</data>
				<hit pos="17" idx="0" pvalue="2.8e-15" match="+++++++++++++++++ +++++++++++  ++ + +++++ ++++++++"/>
			</seg>
			<seg start="76">
				<data>
TINSFGCVIETTYIIIFLIYASTKARVHTIKMMALLNVGLLSFIVLCILLISNDSLRLQVLGWICVIFSVTVFAA
PLSIIREVIRSKSVEYMPFTLSLFLTLSAVAWFFFGIFTKDIYVALPNVLGFSFGAVQMLLYIVYKDANAPKRLE
				</data>
				<hit pos="138" idx="0" pvalue="4.7e-05" match=" + +++++++  +++  ++   + ++ +     +     ++ ++++++++"/>
			</seg>
		</sequence>
		<sequence db="0" name="9.B.191.1000.1000-PAA49014" comment="" length="212">
			<score strand="both" combined_pvalue="2.86e-15" evalue="4.8e-11"/>
			<seg start="1">
				<data>
MNIFRLIGDMSHLAAILILLAKIWQTRSVSGISGKSQVLFGLVFVTRYLDLFTSFVSIYNSVMKIVFIFATWLTV
				</data>
				<hit pos="3" idx="0" pvalue="2.9e-15" match="+++++++++++ ++++++ +++++++ ++++++ + ++ +++++++++++"/>
			</seg>
		</sequence>
		<sequence db="0" name="2.A.104.1000.1000-PJC87700" comment="" length="150">
			<score strand="both" combined_pvalue="3.06e-15" evalue="5.1e-11"/>
			<seg start="1">
				<data>
MKLQASFSVRHAAADTFAMVVFCSALGMAVEILLSGMTFQQSLASRLMAIPVNIAIAWPYGIYRDWIIKLSGNIS
HRRVVKVIADLFAFVSFQLPVYAGILFAVGASYDQIITALASTAVISCGMGVVYGQFLEICRRWFRVPGYYHQQA
				</data>
				<hit pos="45" idx="0" pvalue="3.1e-15" match="+++ ++++++++++++++++++ ++ +++++     ++++++++++++++"/>
			</seg>
		</sequence>
		<sequence db="0" name="3.E.3.1000.1000-PWB53954" comment="" length="254">
			<score strand="both" combined_pvalue="3.14e-15" evalue="5.3e-11"/>
			<seg start="76">
				<data>
VAHFYLATIGYQRYVKNLKTGMNSTRFYEYALSSSLMIVLIGMLVGIWDLGAIILIFAVNATMNLFGIMMELHNQ
HTEKTNWTAFIYGCIAGIVPWIVIMLYFVGAVNSGEAKPPPFVYTIVPTLFVFFNIFAINMVLQYKKIGPWKDYL
FGERVYIILSLSAKTVLAWLIWAGTLAPV
				</data>
				<hit pos="127" idx="0" pvalue="2.9e-04" match="++ +++++++ +     +   + ++ +++    + ++ +++++++ +  +"/>
				<hit pos="200" idx="0" pvalue="3.1e-15" match="++++++ ++++++ +++++++++++  +++ ++++++ +++++++++ ++"/>
			</seg>
		</sequence>
		<sequence db="0" name="2.A.43.1000.1000-OBT63756" comment="" length="320">
			<score strand="both" combined_pvalue="3.14e-15" evalue="5.3e-11"/>
			<seg start="1">
				<data>
MATTTVFALVALSKALSWNEALSGVFGSISLATWIFLLVPQLILNYTTGSADGISLAFLTVWLLGDITNLAGAIW
				</data>
				<hit pos="25" idx="0" pvalue="1.4e-09" match=" ++ ++  ++    +++++ ++++ ++++++  +++++++++++++ +++"/>
			</seg>
			<seg start="151">
				<data>
SHSSGPRRDSLVKILEDDDSAGGSSWKRNTWSILMVILVGTAGWAIAWQSGVWRPTPEHSGDVPSKDQVAVGASV
LGYLSALCYLGARIPQIIKNHRDKSCEGLSLLFFVLSLMGNITYGVSILFHSLEREYIITNLPWLIGSLGTIVED
				</data>
				<hit pos="225" idx="0" pvalue="3.1e-15" match=" ++ +++++ + +++++++++++++++++ + +++ + +++ +++ +  +"/>
			</seg>
		</sequence>
		<sequence db="0" name="9.B.191.1000.1000-XP_008234580" comment="" length="215">
			<score strand="both" combined_pvalue="3.34e-15" evalue="5.6e-11"/>
			<seg start="1">
				<data>
MNLFRLAGDITHLLSIVVLFRKIRTTKSCAGISLKTQELYGLVFLTRYIDLVIKYHSLYNTLGKLIFIGTSLATV
				</data>
				<hit pos="3" idx="0" pvalue="3.3e-15" match="+++++++++++++++ + +++++++++++++ +++ ++ ++++++++++ "/>
			</seg>
			<seg start="76">
				<data>
WHMRYHKVVKQTYTKDQDTFRHYYLVLLCLGLALLIQRSFTVIEVMWAFSIYLEAVAILPQLVLLQRSRNIDNLT
GNYVFLLGAYRALYLLNWIYRFFTELHRVLWIPWVSGLVQTALYADFFYYYIKSWKKHEELKLPA
				</data>
				<hit pos="120" idx="0" pvalue="1.9e-04" match="    ++  + +++++++++  ++ + +++ ++    +  + + ++++ ++"/>
			</seg>
		</sequence>
		<sequence db="0" name="2.A.43.1000.1000-ONH67445" comment="" length="301">
			<score strand="both" combined_pvalue="3.36e-15" evalue="5.6e-11"/>
			<seg start="1">
				<data>
MSDIVPSQHFAHVVLDNKAISGVTGSISISFWIIVFMPQIYENYVRKSSEGLSLLFVILWLAGDVFNVLGAVMQH
				</data>
				<hit pos="23" idx="0" pvalue="3.9e-10" match="  + ++   + ++++++++ ++ ++++++ + ++ ++++++++ +++++ "/>
			</seg>
			<seg start="151">
				<data>
TKKHRKSRTQNLVESSLIILVILSGIIGWYLSYDPESEDTGPDLEWDSTAQFFGWLSAVLYLGSRMPQILLNYRR
KSCEGISFLFFLCACLGNLTYVISILSISINPSYLAVQSSWLAGSIGTLALDFTIFIQFFLYNKNGDDDSFDEIS
				</data>
				<hit pos="202" idx="0" pvalue="3.4e-15" match="+++++++++ + ++++++  +++++++++++ +++  ++++ +++++  +"/>
			</seg>
		</sequence>
		<sequence db="0" name="9.B.191.1000.1000-EJU04627" comment="" length="217">
			<score strand="both" combined_pvalue="3.38e-15" evalue="5.7e-11"/>
			<seg start="1">
				<data>
MAMLNIFRLLGDLSHLASIFILLHKIQTSRSCRGISFKTQVLYVVVFCTRYLDLLTFQLHSFYNTIMKIFFIGSS
				</data>
				<hit pos="6" idx="0" pvalue="3.4e-15" match="+++++++++++ ++ ++++++++ +++++++ +++ +++ ++ +++++++"/>
			</seg>
		</sequence>
		<sequence db="0" name="9.B.191.1000.1000-XP_014529280" comment="" length="243">
			<score strand="both" combined_pvalue="3.40e-15" evalue="5.7e-11"/>
			<seg start="1">
				<data>
MSRMTIDDYFQKNIMIFNIFRILGDLCHLLSFIVLLSKIKKTKSCYGISFKTQGLYFIVYITRYLDLYKVILHPS
				</data>
				<hit pos="19" idx="0" pvalue="3.4e-15" match="+++++++++++++++ ++ ++++++++ +++ +++ +++++ ++++++++"/>
			</seg>
		</sequence>
		<sequence db="0" name="2.A.123.1000.1000-XP_010556111" comment="" length="307">
			<score strand="both" combined_pvalue="3.44e-15" evalue="5.8e-11"/>
			<seg start="1">
				<data>
MAVMINQHLLAVTFGILGNAISFLVFLAPVPTFYRIYKKKSTESFRSLPYQVSLFSCMLWLYYALLKQNAFLLIT
				</data>
				<hit pos="16" idx="0" pvalue="3.4e-15" match="++++++++++ ++++++ ++++++++++  +++ +++ + ++++++++++"/>
			</seg>
			<seg start="76">
				<data>
INSFGCVVETFYIAMFIAYAAKDKRISAMKLFMAMNVTFFSLILIVTHFLVKNSSHQIVILGWICVAISVSVFAA
PLSVVARVIRTKSVEFMPFTLSFFLTISAVMWFAYGLFLHDICIAIPNVLGFALGMVQMILYGIYRNSEKSNLEK
				</data>
				<hit pos="138" idx="0" pvalue="1.7e-04" match=" + +++++++  +++  + +  ++++ +     +     ++ + ++ +++"/>
			</seg>
		</sequence>
		<sequence db="0" name="9.B.191.1000.1000-CUS24779" comment="" length="220">
			<score strand="both" combined_pvalue="3.44e-15" evalue="5.8e-11"/>
			<seg start="1">
				<data>
MFNIFRISADLAHLASILILVHNIRKTRQIDGISLKTQVLYVLVFCTRYLDLLTFRWRSVYNTLMKFVFIGSSIY
				</data>
				<hit pos="4" idx="0" pvalue="3.4e-15" match="++++ ++++++ +++++++ +++++++++++ +++ ++++++ +++++++"/>
			</seg>
		</sequence>
		<sequence db="0" name="2.A.43.1000.1000-XP_008711263" comment="" length="352">
			<score strand="both" combined_pvalue="3.51e-15" evalue="5.9e-11"/>
			<seg start="1">
				<data>
MLAPLLTALSKSHSHEYPLHANEALSGILGSISLACWIFLLLPQLLENYRNSSAEAVSLAFIFVWFLGDICNLIG
AAWAGLVPMIIAIAVYFCISDGVLIGQCLYYGIRNKRRQAKALLARERGDSVIGGQSAALRDEAANGDGERAPLI
				</data>
				<hit pos="28" idx="0" pvalue="1.1e-08" match="+++ ++  ++    ++++  ++++ +++ ++  +  +++++++++++++ "/>
			</seg>
			<seg start="226">
				<data>
WAAAYGTGAWKPSPPPAEVHGTEMAPGAQVLGYASAVLYLGARLPQIYKNWQEKSCEGLSLLFFILSLLGNLTYG
AGILCHSLDKDYVLTNVPWLIGSLGTMAEDVIIFAQFHVYRQARRVSDTAVE
				</data>
				<hit pos="255" idx="0" pvalue="3.5e-15" match=" ++ +++++ + +++++++++++ +++++ + +++++ +++ +++  + +"/>
			</seg>
		</sequence>
		<sequence db="0" name="2.A.123.1000.1000-KFK25541" comment="" length="299">
			<score strand="both" combined_pvalue="3.82e-15" evalue="6.4e-11"/>
			<seg start="1">
				<data>
MGIMIDHHLLANIFGILGNFISFCVFLAPVPTFYRIFKKKSTESFQSLPYQVSLFSCMLWLYYALLKKGAFLLIT
				</data>
				<hit pos="16" idx="0" pvalue="3.8e-15" match="++++++++++ ++++++ ++++++++++   ++ +++ + ++++++++++"/>
			</seg>
			<seg start="76">
				<data>
INCFGCVVETIYIAMFLTYATKDKKTSAMKLFMAMNVAFFSSILLMTHFFVKSPLKVSVLGWICVAISVSVFAAP
LMVVARVIKTKSVEFMPFSLSFFLTISAVMWGAYGLFLHDICIAIPNVVGFLLGMVQMVLYGIYKNSKGEFEINE
				</data>
				<hit pos="137" idx="0" pvalue="1.8e-04" match=" + +++++++  +++  + +  ++++ +     +     ++ + +  +++"/>
			</seg>
		</sequence>
		<sequence db="0" name="9.B.191.1000.1000-XP_002507665" comment="" length="215">
			<score strand="both" combined_pvalue="3.83e-15" evalue="6.4e-11"/>
			<seg start="1">
				<data>
MNIFRFAGDMTHLLSIIVLLLKINATKSCAGVSLKTQELYLLVFVTRYLDLLYSYISLYNTFMKLFFICSSGCVI
				</data>
				<hit pos="3" idx="0" pvalue="3.8e-15" match="+++++++++++++++ ++ ++  ++++++++ +++ ++++++++++++++"/>
			</seg>
			<seg start="76">
				<data>
WYIREHKTVSQTYDSAQDTFRVLFLACPCMILALTVNHDFTVTEVLWTFSIYLEAVAILPQLVLLQRTKNVDTLT
GNYVFLLGGYRALYLLNWIYRILTEPGYRQWIVWISGTIQTAIYCDFFYYYIKSWRNNERLSLPS
				</data>
				<hit pos="120" idx="0" pvalue="1.6e-04" match=" +  ++  + +++++++++  ++++  ++ ++    +    + ++++ ++"/>
			</seg>
		</sequence>
		<sequence db="0" name="2.A.43.1000.1000-PHH54211" comment="" length="319">
			<score strand="both" combined_pvalue="4.13e-15" evalue="6.9e-11"/>
			<seg start="1">
				<data>
MASLVARAVAVAAGQDAGTAMSGIFGSISLTAWICLLTPQLIANYKAQSADGLSTAFLIIWLCGDITNLSGSLLT
				</data>
				<hit pos="24" idx="0" pvalue="5.1e-09" match="+++ ++  ++ +   ++++ +++ +++++ +  +++ ++ ++++++++++"/>
			</seg>
			<seg start="151">
				<data>
IDPIRKVVAGEDETPDSKPWLHNVLGLVAVYIVGFLGWYMSSKLGAWSETPSDSTGSQTLHGFSAVAGQILGYIS
ALCYLCARIPQILKNYHEKSCEGLALLFFLLSLTGNLTYAISLLAFSQDRDYLIKALPWFLGSAGTIIEDAIIFI
				</data>
				<hit pos="220" idx="0" pvalue="4.1e-15" match="+++ +++++ ++++++++ ++++ +++++ + +++ + + + +++ + ++"/>
			</seg>
		</sequence>
		<sequence db="0" name="9.B.191.1000.1000-XP_013758786" comment="" length="232">
			<score strand="both" combined_pvalue="4.22e-15" evalue="7.1e-11"/>
			<seg start="1">
				<data>
MNIFRISADLLHLASFFILIFKMKATKSCKGISFKTQLMYTLVFTCRYLDLFHVLGMMITFNFAHITGLTLYNTF
				</data>
				<hit pos="3" idx="0" pvalue="4.2e-15" match="++++ ++++++ ++ +++++ + ++++++++ +++ ++ +++++++++++"/>
			</seg>
		</sequence>
		<sequence db="0" name="3.E.3.1000.1000-WP_007077105" comment="" length="263">
			<score strand="both" combined_pvalue="4.31e-15" evalue="7.2e-11"/>
			<seg start="151">
				<data>
AMILFGWLQEQMNPPGRSVTTMLPFWFGCVAGAVPWIVITYNIVGADTVPGFVYGIFVSLFVFFMSFAVNQYLQY
REIGPWRSYAFGEKAYLVLSLGAKSALAWQIFVGSIAG
				</data>
				<hit pos="210" idx="0" pvalue="4.3e-15" match="+++++++++++++ ++  +++++ ++ ++++++++++++++ ++++++ +"/>
			</seg>
		</sequence>
		<sequence db="0" name="3.E.3.1000.1000-WP_066462306" comment="" length="257">
			<score strand="both" combined_pvalue="4.80e-15" evalue="8.1e-11"/>
			<seg start="151">
				<data>
LMNPPDRVRTTMAPFWFGCIAGAAPWVAILINLIGASGGSNEVPAFVYGIVVSLFVFFMSFAVNQFLQYRRIGRW
ADYSYGEKVYLVLSLVAKSALAWQIFGGSLAG
				</data>
				<hit pos="204" idx="0" pvalue="4.8e-15" match="++++++++++++  ++  ++++ +++++++ ++++++++++ ++++++++"/>
			</seg>
		</sequence>
		<sequence db="0" name="2.A.123.1000.1000-XP_020572198" comment="" length="233">
			<score strand="both" combined_pvalue="4.87e-15" evalue="8.2e-11"/>
			<seg start="1">
				<data>
MLSNAAIRNIVGIIGNVISLGLFLSPAPTLVKIWRKKSVEQFSPIPYQMMLINCMLWVFYGLPIVHPNTILVSTI
				</data>
				<hit pos="13" idx="0" pvalue="4.9e-15" match="++++++++++ +++ +++++++++++ ++ +++ +++ ++ +++++++++"/>
			</seg>
			<seg start="76">
				<data>
NGAGVIIVSCYLSLFFFFSPKETRMKVMKVLAGELVFMAVVVTLALTAAHTHDLRSLIVGVLSIIICICMYASPL
SIMKLVMKTKSVKYMPFWLSLAGFLNGICWSLYALIKLDVFILIPNGLGAILGLLQLLLYAFYYKSTPVDEHEDK
				</data>
				<hit pos="136" idx="0" pvalue="9.2e-04" match=" + ++++++ + +++  ++   ++++ +     +   +++  +++ ++++"/>
			</seg>
		</sequence>
		<sequence db="0" name="9.B.191.1000.1000-XP_020437557" comment="" length="215">
			<score strand="both" combined_pvalue="5.03e-15" evalue="8.4e-11"/>
			<seg start="1">
				<data>
MNPFRLIGDLLHITAILLLLFKIKNDRSCNGISLKSQILYSVVFTTRYLDLFVSHYSYYNTMMKIIYLCASYYII
				</data>
				<hit pos="3" idx="0" pvalue="5.0e-15" match="++++++++++  +++ ++++++ ++++++++ + ++++  ++++++++++"/>
			</seg>
			<seg start="76">
				<data>
YLITVKFKFTYDKEHDNFRIHFLIIPCAILSLFLYDRTTNDTILEILWTFSIFLESVAILPQLFLLQRTGEVESL
TSNYIICLGGYRAFYFLNWIYRIFTEDFSGMLVMFAGVIQTILYCDFFYYYFKSKWLGNKLVLPQ
				</data>
				<hit pos="121" idx="0" pvalue="4.0e-04" match="++  ++ ++  ++++++++  +++ + +  ++   +     +  +++ ++"/>
			</seg>
		</sequence>
		<sequence db="0" name="2.A.43.1000.1000-KFH46509" comment="" length="309">
			<score strand="both" combined_pvalue="5.23e-15" evalue="8.8e-11"/>
			<seg start="1">
				<data>
MASFVFQAAMSVASHPPPVTLALSGVFGSISLVAWICVLLPQLFANFKAQSADGLSMAFLIVWLLGDATNLVGAL
				</data>
				<hit pos="26" idx="0" pvalue="1.7e-11" match=" ++ ++ +++ ++ +++++ +++ +++++ +  +++++++++ +++++++"/>
			</seg>
			<seg start="151">
				<data>
AEAGTDVPDSNSFSQNILSLVAVCVVGTVAWFISYKAGAWDAEEPVPGGPDEANNPLEWAGLALGYISAVLYLCA
RLPQIYKNYKEKSCEGLAILFFMLSLTGNLTYGISLIAYSQEKKYLLNALPFLLGSLGTIVEDSTIFIQFRLYSK
				</data>
				<hit pos="213" idx="0" pvalue="5.2e-15" match="+++ +++++ +++++++++++++ +++++ + +++++ + + +++ + ++"/>
			</seg>
		</sequence>
		<sequence db="0" name="9.B.191.1000.1000-XP_007785176" comment="" length="349">
			<score strand="both" combined_pvalue="5.26e-15" evalue="8.8e-11"/>
			<seg start="1">
				<data>
MAFNFNIFRILGDLSHAISIVVLIWAIHSNRSAEGVSLITQVLYIAVFCARYIDIFWVPAFSEWHHTWNFFGKLF
				</data>
				<hit pos="7" idx="0" pvalue="5.3e-15" match="+++++++++++++++ +++ ++ ++++++++ +++ ++++++ +++++ +"/>
			</seg>
		</sequence>
		<sequence db="0" name="9.B.191.1000.1000-ODV93445" comment="" length="214">
			<score strand="both" combined_pvalue="5.73e-15" evalue="9.6e-11"/>
			<seg start="1">
				<data>
MNIFRILGDLSHLTSIIILLHTINTNKSTTGISLKTQILYVIVFITRYLDLFTKFISVYNTLMKIFFIISSVYIV
				</data>
				<hit pos="3" idx="0" pvalue="5.7e-15" match="+++++++++++ +++++++++ +++++ +++ ++++++++++++++++++"/>
			</seg>
		</sequence>
		<sequence db="0" name="2.A.43.1000.1000-KOS19939" comment="" length="303">
			<score strand="both" combined_pvalue="5.86e-15" evalue="9.8e-11"/>
			<seg start="1">
				<data>
MASVVTSAMDAAAQQLPLHTIISGIFGSISMAAWICVILPQMVVNYRNKSAEALSVPFLIVWMLGDATNLIGGLL
				</data>
				<hit pos="25" idx="0" pvalue="8.9e-11" match="+++ ++  ++ ++++++++ ++++++++  +  +++++ +++ +++++++"/>
			</seg>
			<seg start="151">
				<data>
TALYYNALSLLAIYAAGILGWFISYKAGAWDTPTPEPVPLEAPDAELLLSERIGMFFGYISAACYVFARIPQIIK
NYKEKSCDGLAILFFMLSLTGNLTYAISIITFSQDSKYLSNIIPWLIGSLGTVSEDFIIFLQFQIYSNNRRGRAA
				</data>
				<hit pos="206" idx="0" pvalue="5.9e-15" match="+++ +++ + + +++++++++++ +++++ + +++++ + + +++ +  +"/>
			</seg>
		</sequence>
		<sequence db="0" name="2.A.123.1000.1000-XP_009539821" comment="" length="125">
			<score strand="both" combined_pvalue="5.90e-15" evalue="9.9e-11"/>
			<seg start="1">
				<data>
MGVAFQTIGMIGSFVIAGSIVPQMHKVYKTKSAKDISLRFQLLYCFGIGLILIYGFGENLWPIYIPASVEEVAGL
				</data>
				<hit pos="7" idx="0" pvalue="5.9e-15" match=" ++ +++++++ ++++++++ ++++++++++  ++ +++ ++ + +++++"/>
			</seg>
		</sequence>
		<sequence db="0" name="3.E.3.1000.1000-KKP92562" comment="" length="253">
			<score strand="both" combined_pvalue="6.18e-15" evalue="1e-10"/>
			<seg start="1">
				<data>
MDKYKNLRIFNIVMGFFHFVQGILMVVLSNDFTLPINTSYLKFDVTTLTLQPTLNHVYDLRVGYAIAAFLFLSSL
AHFIISLPKVYEWYVSNLKKGINYARWIEYAFSSSIMIVVVSMLVGVYDFSTLLLIFFLNAMMILFGMVMEIHNQ
				</data>
				<hit pos="68" idx="0" pvalue="5.1e-05" match="++++++++++ +  +++++  +  + ++++++  ++ ++ +     +  +"/>
			</seg>
			<seg start="151">
				<data>
TTTKTNWISFIFGCIAGIVPWVVVALYLFGSGDADNKAPTFVYWIFFSIFLFFNSFAGNMILQYGKIGKWKDYTF
GEKVYVILSLVAKSLLAWQVFAGTLRPV
				</data>
				<hit pos="199" idx="0" pvalue="6.2e-15" match="+++++++++ ++  +++++++++++  +++ + +++++++++++++++++"/>
			</seg>
		</sequence>
		<sequence db="0" name="3.E.3.1000.1000-ACV12037" comment="" length="258">
			<score strand="both" combined_pvalue="6.33e-15" evalue="1.1e-10"/>
			<seg start="151">
				<data>
HNRLTEETDWSAFVVGSLAGIVPWIAIAVTIIGTFTFGEGSPPDFVIVIYVSLFVLFNLFAINMLLQYRGIWKWK
DYRFGEVGYIVLSLVAKSLLAWQVYFGALNSPV
				</data>
				<hit pos="203" idx="0" pvalue="6.3e-15" match="++++++ +++++  ++  + ++++++ +++ +++++++++++++++++ +"/>
			</seg>
		</sequence>
		<sequence db="0" name="9.B.191.1000.1000-XP_020078238" comment="" length="212">
			<score strand="both" combined_pvalue="6.48e-15" evalue="1.1e-10"/>
			<seg start="1">
				<data>
MNIFRFFGDLSHLASILILLYSIETHRSTNGISLKTQSLYVLVFVTRYLDLFTKFISLYNTLMKIFFIGSTGYIV
				</data>
				<hit pos="3" idx="0" pvalue="6.5e-15" match="+++++++++++ +++++++ + + +++++++ ++++++++++++++++++"/>
			</seg>
		</sequence>
		<sequence db="0" name="9.B.191.1000.1000-KMZ63021" comment="" length="216">
			<score strand="both" combined_pvalue="6.64e-15" evalue="1.1e-10"/>
			<seg start="1">
				<data>
MMNIFRFSGDMTHLMSVLVLLLKIHTIKSCAGISLKTQELYALVFLARYLDIVTNFISLYNTIMKLIFLGSSFMI
				</data>
				<hit pos="4" idx="0" pvalue="6.6e-15" match="++++ ++++++++ + ++ ++++++++++++ +++ ++++++++++++  "/>
			</seg>
			<seg start="76">
				<data>
VWYIRRHRIVRRSYDKEHDTFRHLFLVLPCFILALLINERSAFKEIMWTFSLYLEAVAILPQLVLLQRTKNIDNL
TGQYVFFLGAYRALYICNWIYRYFTEPHYVHWITWISGLVQTLLYADFFYYYFNSWKNNVKLQLPA
				</data>
				<hit pos="121" idx="0" pvalue="6.6e-05" match="+   ++  + +++++++++  ++++ +++ ++       + + ++ + ++"/>
			</seg>
		</sequence>
		<sequence db="0" name="9.B.191.1000.1000-XP_016611339" comment="" length="220">
			<score strand="both" combined_pvalue="6.79e-15" evalue="1.1e-10"/>
			<seg start="1">
				<data>
MNIFRLVADLMHLASIVILLLKITKTRSAAGISFKTQALYAGVFCARYLDLVTHYVSLYNTLMKIFFIGTSFYIL
				</data>
				<hit pos="3" idx="0" pvalue="6.8e-15" match="+++++++++++ ++++++ ++ +++++++++ +++++++ ++ ++++++ "/>
			</seg>
		</sequence>
		<sequence db="0" name="3.E.3.1000.1000-AAB85442" comment="" length="279">
			<score strand="both" combined_pvalue="6.97e-15" evalue="1.2e-10"/>
			<seg start="151">
				<data>
WSLVMIFVLNASMIMFGYLMEKINQYTEKIDWSPYLLGCISGFTPWVVIAAYFIAALGSAETQPPDFVYLTLLIY
FVMFNTFSVNMLLQYRGVGKWRDYLYGERVYIILSLVAKTLLAWLVFIGVFSPF
				</data>
				<hit pos="225" idx="0" pvalue="7.0e-15" match="+++ ++++++++  ++  +++++++ ++++ +++++++++++++++++ +"/>
			</seg>
		</sequence>
		<sequence db="0" name="2.A.43.1000.1000-GAD96798" comment="" length="315">
			<score strand="both" combined_pvalue="7.04e-15" evalue="1.2e-10"/>
			<seg start="1">
				<data>
MDILLQNRSTGSTEPVPLMPREAASGILGSISLTCWIFLLVPQLIENYRNGSAEAVSLAFLFVWFVGDVTNLIGA
AWAGLVPVIIAIAVYFCIADGVLISQCLYYKFRNKRREAHRRRSSTPDPTTPLLGRRMSDNAALPGSTINDGPQR
				</data>
				<hit pos="27" idx="0" pvalue="2.8e-09" match="+++ ++  ++    +++++ ++++ +++ ++  ++ +++ +++++++++ "/>
			</seg>
			<seg start="151">
				<data>
RGSQPEDALAKIVEETESGRQAWTKNVLSVIAICAIGAAGWVIAWQTGAWTPAPEEHDGEKDMAAGAQVLGYASA
LCYLSARLPQIYKNYQEKSCEGLSLLFFILSLLGNLTYGAGILCHSTSRDYVVTNVPWLIGSLGTMVEDVTIFGQ
				</data>
				<hit pos="219" idx="0" pvalue="7.0e-15" match=" ++ +++++ + +++++++++++ +++++ + +++++ +++ +++  + +"/>
			</seg>
		</sequence>
		<sequence db="0" name="2.A.43.1000.1000-CZR63553" comment="" length="319">
			<score strand="both" combined_pvalue="7.14e-15" evalue="1.2e-10"/>
			<seg start="1">
				<data>
MAFVLQNMLSVTEDKLTVQEALSGVFGSVSLATWIFLLIPQLYLNFKTGKAEGISMGFLFIWLVGDATNLAGALW
				</data>
				<hit pos="25" idx="0" pvalue="6.1e-08" match=" ++ ++  ++    +++++ ++++ ++++++  ++  ++ ++ +++ +++"/>
			</seg>
			<seg start="151">
				<data>
VSGMSGRRDSLAKILEQDEEETNPWLYNALSILGVVVVGAAGWAIAWQSGVWMPTPEDGAGLVEPAKTALGAKIL
GYASAVCYLGARIPQIVKNYKDKSCEGLALLFFLLSLMGNATYGASILCHSVERDYINTNLPWLIGSLGTMVEDA
				</data>
				<hit pos="224" idx="0" pvalue="7.1e-15" match="+++ +++++ + +++++++++++++++++ + +++ + +++  ++    +"/>
			</seg>
		</sequence>
		<sequence db="0" name="2.A.43.1000.1000-CEN61600" comment="" length="321">
			<score strand="both" combined_pvalue="7.20e-15" evalue="1.2e-10"/>
			<seg start="1">
				<data>
MTGESVQITPREAASGLLGSISLTCWIFLLVPQLIENYRNGNAEAISLLFLFVWFVGDITNLAGSAWAGLVPVIV
				</data>
				<hit pos="17" idx="0" pvalue="4.7e-08" match="+++ ++  ++    +++++ ++++  ++ ++ +++ +++ ++++++ ++ "/>
			</seg>
			<seg start="226">
				<data>
VLGYISAICYLGARLPQIYKNYCDKSCEGLSLLFFILSLLGNLTYGAGILFHSTEKNYIITNLPWLIGSLGTMAE
				</data>
				<hit pos="226" idx="0" pvalue="7.2e-15" match=" ++ +++++ + ++++++++++ ++++++ + +++++ +++ +++  + +"/>
			</seg>
		</sequence>
		<sequence db="0" name="2.A.123.1000.1000-XP_011627469" comment="" length="269">
			<score strand="both" combined_pvalue="7.64e-15" evalue="1.3e-10"/>
			<seg start="1">
				<data>
MAVITVHHPLTFAFGLLGNIIGIMVYLAPLPTFYRVYKKKSTEGFKSLPYVVALFSAMLWLYYSLLKIDAYLLIT
				</data>
				<hit pos="16" idx="0" pvalue="7.6e-15" match="+++++++++++++++++ ++ ++++++++ +++ + +++ + ++++++++"/>
			</seg>
			<seg start="76">
				<data>
INSVGCVIELMYIAMFLAYAPKKAKMLTATLLLLLNVVVFAVIVLFTFLFAKDSKRVGILGWICASFSVSVFAAP
LSVMRSVIRTKSVEFMPFYLSLFLTLSAVTWFTYGLCLKDYFVALPNVLGFLFGIIQMFLHAKYGHAKNVIVIDE
				</data>
				<hit pos="137" idx="0" pvalue="4.6e-05" match=" +   +++++  +++  ++   ++++ +    ++     ++ ++++++++"/>
			</seg>
		</sequence>
		<sequence db="0" name="2.A.123.1000.1000-OAY75472" comment="" length="282">
			<score strand="both" combined_pvalue="8.09e-15" evalue="1.4e-10"/>
			<seg start="1">
				<data>
MAVLSLHHPWAFTFGILGNIISLMVYLAPLPTFYRVYKKKSTEGFQSIPYIIALFSSMLWIYYAFLKPDASLLIT
				</data>
				<hit pos="16" idx="0" pvalue="8.1e-15" match="+++++++++++++++++ ++ ++++++++  ++ ++ ++ + +++ ++++"/>
			</seg>
			<seg start="76">
				<data>
INSIGCAIEAIYIITYLVFAPKNVKIFTAKILFLLIVGAYGTILLLTLLLSKDSSRVHLVGWICMGFSVTVFVAP
LSIMRLVIRTKSVEFMPFSLSFFLTLSAIVWFFYGLLTKDIYVALPNVLGFLFGIMQMVLYVAYKDVKPITQEYK
				</data>
				<hit pos="137" idx="0" pvalue="1.9e-04" match=" +  ++++++ ++++  ++   ++++ +     +     ++ ++++++++"/>
			</seg>
		</sequence>
		<sequence db="0" name="2.A.123.1000.1000-XP_003524088" comment="" length="283">
			<score strand="both" combined_pvalue="8.12e-15" evalue="1.4e-10"/>
			<seg start="1">
				<data>
MAIFNGHNHLALGFGMLGNVISFMVYLAPLPTFYRIYKKKSTEGFQSLPYLVALFSSMLWLYYASLKPADATLLI
				</data>
				<hit pos="16" idx="0" pvalue="8.1e-15" match=" ++++++++++++++++ +++++++++++  ++ + +++ + ++++++++"/>
			</seg>
		</sequence>
		<sequence db="0" name="9.B.191.1000.1000-PAA51134" comment="" length="231">
			<score strand="both" combined_pvalue="8.28e-15" evalue="1.4e-10"/>
			<seg start="1">
				<data>
IWAPSQKQTQQHSSPQLDKMNIFRLVGDMSHLGAIILLLLKMWKSRSVSGISGKSQMCFCLVFITRYLDLFTTFV
				</data>
				<hit pos="22" idx="0" pvalue="8.3e-15" match="+++++++++++ +++ ++ + ++ ++ ++++++ ++ +++++++++++++"/>
			</seg>
		</sequence>
		<sequence db="0" name="9.B.191.1000.1000-XP_003307390" comment="" length="213">
			<score strand="both" combined_pvalue="8.53e-15" evalue="1.4e-10"/>
			<seg start="1">
				<data>
MNIFRLIGDLSHLASIFILIQKIIKSRSARGISFKTQVLYVVVFLTRYVDLVTGPFISIYNTAMKLFFIASSAYI
				</data>
				<hit pos="3" idx="0" pvalue="8.5e-15" match="+++++++++++ ++ +++ ++ + +++++++ +++ +++ +++++++++ "/>
			</seg>
		</sequence>
		<sequence db="0" name="2.A.123.1000.1000-XP_010929602" comment="" length="295">
			<score strand="both" combined_pvalue="8.54e-15" evalue="1.4e-10"/>
			<seg start="1">
				<data>
MAGLSLDHPWAFTFGILGNIISFMVYLAPLPTFYRVYKKKSTEGFQSVPYVVALFSAMLWIYYAFIKADAYLLVT
				</data>
				<hit pos="16" idx="0" pvalue="8.5e-15" match="+++++++++++++++++ ++ ++++++++  +  + +++ + +++ ++++"/>
			</seg>
			<seg start="76">
				<data>
INSIGCVIETMYIVMYLSYAPKKARIFTAQVLLLLNVGLFGLIVLVTLMVAKGPERVHVLGWVCVSFSISVFVAP
LSIIRLVIRTKSVEFMPFWLSFFLTMSAIAWFSYGLLTKDIYVALPNILGFIFGVVQMGIYIAYKGTEKVAYDHQ
				</data>
				<hit pos="137" idx="0" pvalue="2.5e-04" match=" + + +++++ ++++  ++   ++++ +     +     ++ ++++++++"/>
			</seg>
		</sequence>
		<sequence db="0" name="9.B.191.1000.1000-ORX68980" comment="" length="193">
			<score strand="both" combined_pvalue="8.56e-15" evalue="1.4e-10"/>
			<seg start="1">
				<data>
MNVFRLVADLLHLGSIFILIARIHQTRSCAGISLKTQALYFLVFVTRYLDLFTSFVSIYNTLMKLFFLALDTFRV
				</data>
				<hit pos="3" idx="0" pvalue="8.6e-15" match=" ++++++++++ ++ +++ ++++++++++++ ++++++++++++++++++"/>
			</seg>
		</sequence>
		<sequence db="0" name="9.B.191.1000.1000-XP_009264744" comment="" length="238">
			<score strand="both" combined_pvalue="8.59e-15" evalue="1.4e-10"/>
			<seg start="1">
				<data>
MFLSTIIADTFRFCGDFLHVASKVVLITKIARTRSCSGLSLKTQFLYAMVFIFRYVDLFDFYIKGSLGVYNFIMK
				</data>
				<hit pos="10" idx="0" pvalue="8.6e-15" match=" ++++++++++ + + ++ ++ +++++++ + +++ +++++++ ++++++"/>
			</seg>
			<seg start="76">
				<data>
ILFIGFQILILFMMRFKYFSTYDKKWDKFNVLVLIVPCFAFSLFFARGGGGVYRYTSNVLYISSLFLESVAILPQ
LVQLQEAGESETMTSKYILLLGLYRASYTIYFIVKRIYDVKNIGNIPIACGIVQTLLYMDFFAIYYRYVFRKSGI
				</data>
				<hit pos="134" idx="0" pvalue="2.1e-05" match=" + + + ++  ++++++++  ++  ++++ +++   +  + + +++++ +"/>
			</seg>
		</sequence>
		<sequence db="0" name="9.B.191.1000.1000-XP_002960081" comment="" length="215">
			<score strand="both" combined_pvalue="8.63e-15" evalue="1.4e-10"/>
			<seg start="1">
				<data>
MNLFRLAGDMTHLLSIVVLLLKIHTIKNCAGISLKTQELYALVFVARYLDLFTDFVSLYNFVMKIIFLSTSMTIV
				</data>
				<hit pos="3" idx="0" pvalue="8.6e-15" match="+++++++++++++++ ++ ++++++ +++++ +++ ++++++++++++++"/>
			</seg>
			<seg start="76">
				<data>
WYMRRHKLVRRTYDKEQDTFRHYFLVLPCLLLALVIHKKFTFLEVAWTFSIYLEAVAIFPQLVLLQRTRNIDNLT
GNYVFLLGAYRALYIVNWAYRYMTEKHYVQWIPWISGAVQTALYADFFYYYIHSWKNNVKLHLPA
				</data>
				<hit pos="120" idx="0" pvalue="3.4e-04" match="    ++  + ++++ ++++  ++++ +++ ++    +  + + ++ + + "/>
			</seg>
		</sequence>
		<sequence db="0" name="2.A.43.1000.1000-OXV08805" comment="" length="336">
			<score strand="both" combined_pvalue="8.70e-15" evalue="1.5e-10"/>
			<seg start="1">
				<data>
MDTITTTNTTMRNVSGIPLTAREAVSGLLSSISLTCWMFLLLPQLIENYRYGSANGVSLAFLLVLLVGDFANLIG
SMSAQLVPMIIAIGVYICIADGVLVCQCFYYNVRNARRRRRSSRRLSNDDDDDDDDDEPPTSTTPLLSRRQISDD
				</data>
				<hit pos="28" idx="0" pvalue="8.4e-08" match="++  ++  ++    +++++ +++  ++++++  ++ + + +++++++++ "/>
			</seg>
			<seg start="226">
				<data>
HGGGTARVPSSQILGYFSAVCYLGARLPQIYKNYLEKSCEGLSLLFFVLALAGNLTYAAGLLFHSSDQEYLITIL
				</data>
				<hit pos="238" idx="0" pvalue="8.7e-15" match="+++ +++++ + ++++++++++  +++++ + +++ +++++ +++  +++"/>
			</seg>
		</sequence>
		<sequence db="0" name="2.A.105.1000.1000-XP_018324012" comment="" length="126">
			<score strand="both" combined_pvalue="8.90e-15" evalue="1.5e-10"/>
			<seg start="1">
				<data>
MSIIYQKSMAALDKVVPKSIQPFWNHPAGPKTIFFWAPVFKWGLVIAGLNDLRRPADKLSISQSSALLATGLIWS
RYSLVIIPKNWSLFSVNVFVAGTQLYQVIRAVRYQQELRSKAAAQSAVDNK
				</data>
				<hit pos="35" idx="0" pvalue="8.9e-15" match="+++++++++++++++ +++++ ++ ++++ ++++ ++ ++++++ ++ ++"/>
			</seg>
		</sequence>
		<sequence db="0" name="2.A.43.1000.1000-PHH84468" comment="" length="312">
			<score strand="both" combined_pvalue="9.13e-15" evalue="1.5e-10"/>
			<seg start="1">
				<data>
MASFTAAAAAGPLPLAQALSGIFGSISLTAWICLLLPQLWANYKAKSADGLSITFLIVWSLGDVTNLSGALLTDL
				</data>
				<hit pos="22" idx="0" pvalue="2.7e-12" match="+++ ++  ++ +  +++++ +++ +++++ +  +++++ +++++++++++"/>
			</seg>
			<seg start="151">
				<data>
KNAAAGDEAAIDGGSWKHNALSLLAVYAIGFAGWFVSYMAGAWGSETPKVPDAADERSHSRVVAGLVLGYASAAC
YLCARIPQIVKNYREKSCEGLSLLFFMLSLTGNLTYGVSLIAYSQGKDYLLKALPWLLGSLGTIVEDATIFVQFR
				</data>
				<hit pos="217" idx="0" pvalue="9.1e-15" match=" ++ +++ + +++++++++++++ +++++ + +++++ + + +++ + ++"/>
			</seg>
		</sequence>
		<sequence db="0" name="3.E.3.1000.1000-PHX76379" comment="" length="253">
			<score strand="both" combined_pvalue="9.28e-15" evalue="1.6e-10"/>
			<seg start="1">
				<data>
MVKELSASRLRRFNLIAGLFHLLQMIAVIALASDFSLPVNATYMSGPPGSTFAAPIPIFSVLIGPAVALFLGISA
VAHFIVASPQFFPRYAAGLAAKRNNFRWIEYSVSSSVMIVLISQICGITDVTALLAIFGVNASMILFGWLQEKYA
				</data>
				<hit pos="69" idx="0" pvalue="4.2e-04" match="+++ ++++++ ++  ++ + ++    +++++   ++ +  +  +  +  +"/>
			</seg>
			<seg start="151">
				<data>
QPGNGEWLPFIFGCITGIVPWIAVALYVIAPGSSSDVSAPGFVYGIVISLFAFFNSFAAVQLLQYRGRGKWSNYL
RGERVYIVLSLVAKSALAWQIFGGTLIP
				</data>
				<hit pos="200" idx="0" pvalue="9.3e-15" match="++++++++++++  ++  ++++ ++  +++ ++++++++++ ++++++++"/>
			</seg>
		</sequence>
		<sequence db="0" name="2.A.43.1000.1000-XP_016215021" comment="" length="318">
			<score strand="both" combined_pvalue="9.34e-15" evalue="1.6e-10"/>
			<seg start="1">
				<data>
MMHADTSSSIHLTAHEALSGVFGSISLAAWIFLLVPQLIENYRQGSAEGISLLFLVVWFIGDITNLIGAVWAGLV
				</data>
				<hit pos="21" idx="0" pvalue="3.0e-10" match=" ++ ++  ++    +++++ ++++ ++++++ +++ +++++++++++++ "/>
			</seg>
			<seg start="151">
				<data>
STASRRRSSLAAIVEEETGSRAWFKNSMSILLVCVVGAAGWAIAWKTNVWHPAPEETGDPGKGVHTPLGAEILGY
TSAVCYLGARIPQIIKNQRDRSCEGLSLLFFLLSLMGNFTYGAGILFHSLEKDYVLTNLPWLVGSLGTIAEDAII
				</data>
				<hit pos="222" idx="0" pvalue="9.3e-15" match="+++ +++++ + +++++++++++++++++ + +++ + +++ +++  + +"/>
			</seg>
		</sequence>
		<sequence db="0" name="9.B.191.1000.1000-KII70980" comment="" length="208">
			<score strand="both" combined_pvalue="9.46e-15" evalue="1.6e-10"/>
			<seg start="1">
				<data>
MNVFRFIADSSHLLAIVLLLWKIWTSRSCNGISGKSQILYMIVFALRYLDLFFSFISLYNTLMKITYLSATAATI
				</data>
				<hit pos="3" idx="0" pvalue="9.5e-15" match=" ++++++ +++++++ +++++++ +++++++++ ++++ +++ +++++++"/>
			</seg>
		</sequence>
		<sequence db="0" name="2.A.43.1000.1000-SMR57905" comment="" length="323">
			<score strand="both" combined_pvalue="9.51e-15" evalue="1.6e-10"/>
			<seg start="1">
				<data>
MHAIALTWNEALSGVWGSVSLAAWIFLLVPQLIENYQQGHADGISLTFLFIWAIGDVCNLVGALWAGLVPTVIAL
				</data>
				<hit pos="15" idx="0" pvalue="3.6e-08" match=" ++ ++  ++    +++++ ++++  +++++  ++  +++++++++++++"/>
			</seg>
			<seg start="226">
				<data>
EILGYASAVCYLGARIPQIIKNQREKSCDGLSLLFFLLSLLGNLTYGAGILFHSVEKQYIITNLPWLIGSLGTMA
				</data>
				<hit pos="227" idx="0" pvalue="9.5e-15" match="+++ +++++ + +++++++++++ +++++ + +++ + +++ +++  + +"/>
			</seg>
		</sequence>
		<sequence db="0" name="2.A.43.1000.1000-XP_020072219" comment="" length="291">
			<score strand="both" combined_pvalue="9.62e-15" evalue="1.6e-10"/>
			<seg start="1">
				<data>
MSHFSHVVIDNRAISGITGSISISFWLIVFMPQIYENWMRQSSEGLSLLFVVLWLAGDVFNVLGAVLQHVLPTMI
				</data>
				<hit pos="17" idx="0" pvalue="2.7e-10" match="+ + ++   ++++++++++ ++ ++++++ + ++  +++++++ +++++ "/>
			</seg>
			<seg start="151">
				<data>
LMVQGSLIALVILSGVLGWYFTYKPDDDLKEPDLTFDPMAQFFGWLSAALYLGSRLPQILLNYKRKSCEGISFLF
FLCACLGNLTYVISILSISIDPYYLLVQSSWLTGSIGTLSMDFVIFVQFFLYHKDDDDDSVDEITA
				</data>
				<hit pos="192" idx="0" pvalue="9.6e-15" match="+++++++ + + ++++++  +++++++++++ +++  ++++ +++++  +"/>
			</seg>
		</sequence>
		<sequence db="0" name="2.A.123.1000.1000-XP_020706043" comment="" length="260">
			<score strand="both" combined_pvalue="1.10e-14" evalue="1.8e-10"/>
			<seg start="1">
				<data>
MISAGTLRTIVGIVGNVIALGLFLSPLPTFIRIWKKKSVDEFSVIPYVATLLNCMLWMLYGLPIVHPNSTLVLTI
				</data>
				<hit pos="13" idx="0" pvalue="1.1e-14" match="++++++++++ ++++++ ++++++++ ++ + + +   ++ +++++++++"/>
			</seg>
			<seg start="76">
				<data>
NCAGAAIEICYVILYLVFSNGPKRFKAMLLFLGDLVFVAVVAVIVLIVFHTHERRSLVVGILCVIFCIIMYLAPL
SVMKMVIQTKSVEYMPLSLSVASFLNGLCWTIYALIRFDLYITIPNVLGLLFSITQLVLQALYYKSTKRQIAERK
				</data>
				<hit pos="136" idx="0" pvalue="1.1e-04" match="++ ++++++ +++++  ++   ++++ +     +    ++  ++++++++"/>
			</seg>
		</sequence>
		<sequence db="0" name="9.B.191.1000.1000-XP_018229602" comment="" length="212">
			<score strand="both" combined_pvalue="1.11e-14" evalue="1.9e-10"/>
			<seg start="1">
				<data>
MNFFRLLGDFSHLASVFILLQKIRKSRSCSGISFKSQVLFSMVYFTRYIDLFLNYISFYNTCMKIFFILSQNYII
				</data>
				<hit pos="3" idx="0" pvalue="1.1e-14" match="+++++++++++ +  +++ ++++ +++++++ + + ++ ++ ++++++++"/>
			</seg>
		</sequence>
		<sequence db="0" name="2.A.123.1000.1000-XP_020686358" comment="" length="266">
			<score strand="both" combined_pvalue="1.13e-14" evalue="1.9e-10"/>
			<seg start="1">
				<data>
MAAGGISLDHPWAFAFGILGNIISFMVYLSPLPTFYRVYKKKSTEGFQSVPYVVALFSAMLWIYYAFIKTNTYLL
				</data>
				<hit pos="18" idx="0" pvalue="1.1e-14" match="+++++++++++++++++ ++ ++++++++  +  + +++ + +++ ++++"/>
			</seg>
			<seg start="76">
				<data>
ITINSFGCVIETIYIIIFLTYAPKKVKIHTSKMILILNVGLFSSIVLCTLLLFKGSDRLQVLGWICVGFSVCVFA
APLSIIRLVIRTKSVEFMPFSLSFFLTLSAVVWFSFGLFSKDIYVALPNVLGFTFGAVQMVLYIFYKDAKVSQSL
				</data>
				<hit pos="139" idx="0" pvalue="5.8e-05" match=" + +++++++  +++  ++   ++++ +     +     ++ ++++++++"/>
			</seg>
		</sequence>
		<sequence db="0" name="9.B.191.1000.1000-CBY23225" comment="" length="218">
			<score strand="both" combined_pvalue="1.15e-14" evalue="1.9e-10"/>
			<seg start="1">
				<data>
MNLFRLCGDLSHLFAMLILLAKIWKSRSVSGISGKSQMLFFLVFVTRYLDLFTVFISPYNTFMKCLYLLCSFVTC
				</data>
				<hit pos="3" idx="0" pvalue="1.1e-14" match="+++++++++++ + ++++ ++++ ++ ++++++ ++++++++++++++++"/>
			</seg>
		</sequence>
		<sequence db="0" name="3.E.3.1000.1000-PJE65612" comment="" length="274">
			<score strand="both" combined_pvalue="1.17e-14" evalue="2e-10"/>
			<seg start="151">
				<data>
LMIFGLTAVMSLMGWVMEVHNQTTSRTNWLSYLVGVVAGIIPWLVVAAYVKGAVVYGSGVPTFVYFIYASLFILF
ASFAINMYLQYKKIGHWSNYLYGERIYIILSLIAKSALAWQIFAGTLRP
				</data>
				<hit pos="221" idx="0" pvalue="1.2e-14" match="++ ++++++++++ ++++++ + ++ ++++ ++++++ +++ ++++++++"/>
			</seg>
		</sequence>
		<sequence db="0" name="2.A.123.1000.1000-XP_009405955" comment="" length="275">
			<score strand="both" combined_pvalue="1.18e-14" evalue="2e-10"/>
			<seg start="1">
				<data>
MAAGLSLDRPWAFTFGILGNIISFMVYLAPLPTFYRVYKRKSTEGFQSVPYVVALFSAMLWISYAFLKTDACLLI
TINSVGCAIETVYIVYAPKATKIFTAKLVLLVIVAMFGLILLLTLLLSEGAKRVEILGWICVSFSVSVFVAPLSV
IRLVIRTKSVEFMPFSLSFFLTLSAVVWFAYGLLIRDLYVSLPNVLGFIFGILQMALYVAYKDRKKAAVVEQEPP
				</data>
				<hit pos="17" idx="0" pvalue="1.2e-14" match="+++++++++++++++++ ++ ++++++++  +  + +++ + +++ ++++"/>
				<hit pos="73" idx="0" pvalue="7.7e-04" match="++  +++++ ++  ++ ++ ++ ++    +  ++ +++  ++++ ++ ++"/>
				<hit pos="134" idx="0" pvalue="1.4e-04" match=" + + +++++ ++++  ++   ++++ +     +     ++ ++++ +++"/>
			</seg>
		</sequence>
		<sequence db="0" name="2.A.43.1000.1000-XP_007929437" comment="" length="308">
			<score strand="both" combined_pvalue="1.18e-14" evalue="2e-10"/>
			<seg start="1">
				<data>
MPPIHLTWNEALSGVFGSISLAAWIFLLVPQLIENYTNGHADGISLTFLFIWFIGDITNFAGAIWAGLVPTVIAL
				</data>
				<hit pos="15" idx="0" pvalue="8.3e-08" match=" ++ ++  ++    +++++ ++++  +++++  ++  +++++++++ +++"/>
			</seg>
			<seg start="151">
				<data>
DSLERIMEEPTRTRAIVKNTVSFLGVCAVGAAGWAIAWKTGAWRPTPVGEEGDGGETPIGAEILGYISAVCYLGA
RIPQIIKNQRERSCDGLSLLFFMLSLLGNLTYGAGILFHSLERQYVITNTPWLIGSLGTIVEDAIIFIQFHAFGE
				</data>
				<hit pos="213" idx="0" pvalue="1.2e-14" match="+++ +++++ + +++++++++++ +++++ + +++++ +++ +++  + +"/>
			</seg>
		</sequence>
		<sequence db="0" name="2.A.43.1000.1000-OCK81926" comment="" length="315">
			<score strand="both" combined_pvalue="1.21e-14" evalue="2e-10"/>
			<seg start="1">
				<data>
MATLVGLAESVGLTPHEALSGVFGSVSLASWIFLLVPQLIENYKQGSADGVSLAFLTVWFIGDITNLAGAVWAGL
				</data>
				<hit pos="22" idx="0" pvalue="1.0e-09" match=" ++ ++  ++    +++++ ++++ ++++++  +++++++++++++ ++ "/>
			</seg>
			<seg start="151">
				<data>
RESIHRRDSLASILEGESGHGEWVKNTISIIGVCIVGAAGWAIAWKSGVWTPTPVNGDDGSMEIAPVAQILGYAS
AVCYLGARIPQIIKNHREKSCDGLSLLFFMLSLLGNATYGAGILFHSVEKQYFLTNLPWLIGSLGTMVEDATIFV
				</data>
				<hit pos="220" idx="0" pvalue="1.2e-14" match="+++ +++++ + +++++++++++ +++++ + +++++ +++  ++  + +"/>
			</seg>
		</sequence>
		<sequence db="0" name="3.E.3.1000.1000-KYK38367" comment="" length="258">
			<score strand="both" combined_pvalue="1.24e-14" evalue="2.1e-10"/>
			<seg start="76">
				<data>
AVFLFISAIAHFTLASPVGYPWYVKNLKKHINYLRWFEYSISASWMVVIIAMLVGIYDVGELIALFALTGVMNLM
				</data>
				<hit pos="77" idx="0" pvalue="9.4e-04" match=" +++++++++     +  +  + ++ ++ ++++ +  + ++    ++   "/>
			</seg>
			<seg start="151">
				<data>
GLMMELHNQTTEKTNWTSYVIGCIAGAVPWIVIFISLLANEQVPNFVIAIFVSIAIFFNLFAINMLLQYKKVWKW
KDYLYGERMYVVLSLLAKSALAWQIFAGTLRPV
				</data>
				<hit pos="204" idx="0" pvalue="1.2e-14" match="+  +++ +++++  +++++ +++++ ++++ + ++++ +++ ++++++++"/>
			</seg>
		</sequence>
		<sequence db="0" name="9.B.191.1000.1000-PDM64997" comment="" length="213">
			<score strand="both" combined_pvalue="1.27e-14" evalue="2.1e-10"/>
			<seg start="1">
				<data>
MNIFRLLGDLSHLAAILILLWKMWMSRSVSGISARSQILYFVVFITRYLDLFTTYISAYNSLMKIFFLSATGFTI
				</data>
				<hit pos="3" idx="0" pvalue="1.3e-14" match="+++++++++++ ++++++++ +  ++ +++++  +++++ ++++++++++"/>
			</seg>
		</sequence>
		<sequence db="0" name="2.A.43.1000.1000-KXS96581" comment="" length="331">
			<score strand="both" combined_pvalue="1.28e-14" evalue="2.2e-10"/>
			<seg start="1">
				<data>
MPPIHLTWNEALSGVFGSISLAAWIFLLLPQLIENYTNGHADGISLTFLFIWFIGDITNFAGAVWAGLVPTVIAL
				</data>
				<hit pos="15" idx="0" pvalue="9.8e-08" match=" ++ ++  ++    +++++ ++++  +++++  ++  +++++++++ ++ "/>
			</seg>
			<seg start="226">
				<data>
GGETPIGAEILGYISAVCYLGARIPQIIKNQRERSCDGLSLLFFMLSLLGNLTYGAGILFHSLEPQYVITNTPWL
				</data>
				<hit pos="235" idx="0" pvalue="1.3e-14" match="+++ +++++ + +++++++++++ +++++ + +++++ +++ +++  + +"/>
			</seg>
		</sequence>
		<sequence db="0" name="2.A.123.1000.1000-SCY50068" comment="" length="84">
			<score strand="both" combined_pvalue="1.30e-14" evalue="2.2e-10"/>
			<seg start="1">
				<data>
MSLMDYTGYAAALCTTSAYVPQVLRVWRTRSTKDISLRMFLVLVTGLSLWLTYGIWKGEVPLIAANSVTLTLAST
				</data>
				<hit pos="6" idx="0" pvalue="1.3e-14" match="+ + +++++   ++++++ + ++++++++++  ++ + + ++ +++++++"/>
			</seg>
		</sequence>
		<sequence db="0" name="9.B.191.1000.1000-XP_022978755" comment="" length="242">
			<score strand="both" combined_pvalue="1.31e-14" evalue="2.2e-10"/>
			<seg start="1">
				<data>
MVKLMICFALCQFCWRRMRRTSWRQRAFPVATFAGDMTHLISILILLLKMYATKSCSGISLKTQELYAIVFLARY
LDLFTDFISIYNTVMKLIFIASSLAIVWCMRLHPTVRRSYDKVLDTFRHYFLVAACFILALLVNEKFGFQEIFWA
				</data>
				<hit pos="30" idx="0" pvalue="1.3e-14" match="   +++++++++++++++ + + ++++++++ +++ ++++++++++++++"/>
			</seg>
		</sequence>
		<sequence db="0" name="2.A.43.1000.1000-XP_019037476" comment="" length="309">
			<score strand="both" combined_pvalue="1.35e-14" evalue="2.3e-10"/>
			<seg start="1">
				<data>
MTNSTHASPHFSDVILDNKAISGITGSISISFWIIVFVPQIYENYVRKSSEGLSLLFVVLWLAGDVFNVLGAILQ
				</data>
				<hit pos="24" idx="0" pvalue="1.9e-10" match="+ + ++   + ++++++++ ++ ++++++ + ++  +++++++ ++++++"/>
			</seg>
			<seg start="151">
				<data>
NTKQSNKKSRKRTLIESSLIFFVILSGIIGWYISYNPDQDQDGDDDDELKFDFLAQFFGWLSAILYLGSRMPQIL
LNFKRKSCEGISFLFFLCACLGNLTYVISILSISVDPYFLLVQSSWLAGSIGTLSLDFVIFVQFFLYNRDGEDSD
				</data>
				<hit pos="207" idx="0" pvalue="1.4e-14" match="+++++++++ + ++++++  +++++++++++ +++  ++++ +++++  +"/>
			</seg>
		</sequence>
		<sequence db="0" name="2.A.123.1000.1000-XP_021892792" comment="" length="278">
			<score strand="both" combined_pvalue="1.36e-14" evalue="2.3e-10"/>
			<seg start="1">
				<data>
MAILSSHHPSAIAFGILGNMISFCVYLAPVPTFYRIYKKKSTESFQSVPYQVALFSSMLWLYYALQKPDDTFLLI
				</data>
				<hit pos="16" idx="0" pvalue="1.4e-14" match="+++++++++++++++++ ++++++++++   +  +++++ + ++++++++"/>
			</seg>
			<seg start="76">
				<data>
TINSFGCVIETFYITMYITYAPNHQRVSAMKLFAALNVLLFSSILLLAQFLLNPSHRIPVLGWICVAISVAVFAA
PLSIVAQVVRTKSVEFMPFTLSFFLTLSAIMWFSYGLLQKDICVAIPNVLGFMLGMIQMVLYAIYRQNDNKKLPE
				</data>
				<hit pos="138" idx="0" pvalue="3.3e-04" match=" + +++++++  +++  +    ++++ +     +     ++ + ++++++"/>
			</seg>
		</sequence>
		<sequence db="0" name="2.A.123.1000.1000-XP_019447521" comment="" length="280">
			<score strand="both" combined_pvalue="1.37e-14" evalue="2.3e-10"/>
			<seg start="1">
				<data>
MAILGTDNTLALTFGILGNIISFLVYLAPMPTFRRIYKRKSTEGFQSLPYLVALFSSMLWLYYASVKTNAILLIT
				</data>
				<hit pos="16" idx="0" pvalue="1.4e-14" match="+++++++++++++++++ +++++++++++  ++ + +++ + ++++++++"/>
			</seg>
			<seg start="76">
				<data>
INSIGCAMESLYIIMYIIYAHKNARNLTIKLFMAMNLGSFTLILLITHFAIPGSFRVKVVGWICVSISVSVFAAP
LSIVARVIRTKSVEFMPFWLSFFLTLSAIMWFAYGVFLKDICIAIPNVLGFTLGLLQMLLYAVYRKGGARRNGVT
				</data>
				<hit pos="137" idx="0" pvalue="8.8e-04" match=" + + +++++  +++  + +  ++++ +     +     ++ + ++ ++ "/>
			</seg>
		</sequence>
		<sequence db="0" name="2.A.43.1000.1000-XP_016220249" comment="" length="357">
			<score strand="both" combined_pvalue="1.40e-14" evalue="2.3e-10"/>
			<seg start="1">
				<data>
MAAITRLLATMLTSTEVAAASEIPLTTREALSGIFGSISLSCWLFLLLPQLLENYRNSSAEAISLAFIFVWFIGD
VANFAGAIWAGLVPVITAIAVYFCIADGVLIGQCLYYGIKNKRKQGKALLSARPSSAGASSSSAAPDGRVGQQSS
				</data>
				<hit pos="34" idx="0" pvalue="1.1e-09" match="+++ ++  +++   ++++  ++++ +++ ++  +  ++++++++++ +++"/>
			</seg>
			<seg start="226">
				<data>
AAGWAVAYESGAWKPSPTSADDHGEEMALGAEILGYLSAVAYLGARIPQIVKNARDRSCEGLSLLFFILSLMGNL
TYGAGILFHSTESTYVMKNLPWLIGSLGTMAEDVVIFAQFHMYRVQDTQNAADEAII
				</data>
				<hit pos="258" idx="0" pvalue="1.4e-14" match="+++ +++++ + +++++++++ +++++++ + +++++ +++ +++  + +"/>
			</seg>
		</sequence>
		<sequence db="0" name="9.B.191.1000.1000-XP_019024312" comment="" length="212">
			<score strand="both" combined_pvalue="1.45e-14" evalue="2.4e-10"/>
			<seg start="1">
				<data>
MNIFRLLGDLSHLASIFILLHKIRTTKSCAGISFRSQALYVLVYLTRYLDLLWGPWLLYNTVMKLFFIGSSVYVL
				</data>
				<hit pos="3" idx="0" pvalue="1.4e-14" match="+++++++++++ ++ ++++++++++++++++   +++++++ ++++++++"/>
			</seg>
		</sequence>
		<sequence db="0" name="3.E.3.1000.1000-OFW59565" comment="" length="264">
			<score strand="both" combined_pvalue="1.46e-14" evalue="2.5e-10"/>
			<seg start="76">
				<data>
GISLFLFMSAVAHFLVSAPGIYQWYVRKLKDHINYARWIEYAFSASWMLVLIALLCGMYDLSSLILLGFLNATML
				</data>
				<hit pos="79" idx="0" pvalue="3.1e-06" match="++++++++++ ++  ++++  + ++ ++ +++  ++ ++ +    ++   "/>
			</seg>
			<seg start="151">
				<data>
LFGVLMERFNKAKPKVDWLPFYFGCISWIVPWVTIFLYFTGAKGPDGSGAPDFVYGIVVSLFVFFSIFALNMVFQ
YKGWGRWRKYLFGEKVYIILSLTAKALLAWQVFAGTLAN
				</data>
				<hit pos="211" idx="0" pvalue="1.5e-14" match="++++++ ++++++++++ +++++++  +++ ++++++ ++ +++++++++"/>
			</seg>
		</sequence>
		<sequence db="0" name="9.B.191.1000.1000-BAB01889" comment="" length="217">
			<score strand="both" combined_pvalue="1.49e-14" evalue="2.5e-10"/>
			<seg start="1">
				<data>
MNIFRLAGDMTHLASVLVLLLKIHTIKSCAGVSLKTQELYAIVFATRYLDIFTSFVSLYNTSMKLVFLGSSFSIV
				</data>
				<hit pos="3" idx="0" pvalue="1.5e-14" match="+++++++++++ + + ++ ++++++++++++ +++ ++++++ +++++ +"/>
			</seg>
			<seg start="76">
				<data>
WYMKYHKAVHRTYDREQDTFRHWFLVLPCFLLALLIHEKFTFLEVCVLWTSSLYLEAVAILPQLVLLQRTRNIDN
LTGQYIFLLGGYRGLYILNWIYRYFTEPHFVHWITWIAGFVQTLLYADFFYYYFLSWKNNKKLQLPA
				</data>
				<hit pos="122" idx="0" pvalue="3.2e-04" match=" +   +  + +++++++++  ++++ +++ ++    +    + ++ + ++"/>
			</seg>
		</sequence>
		<sequence db="0" name="2.A.123.1000.1000-XP_010243612" comment="" length="270">
			<score strand="both" combined_pvalue="1.50e-14" evalue="2.5e-10"/>
			<seg start="1">
				<data>
MVIHITIHTLAFAFGLLGNIVSFMVYLAPVPTFYRIYKKKSTEGFQSIPYVVALLSAMLWIYYAMLKNEGAMLET
				</data>
				<hit pos="16" idx="0" pvalue="1.5e-14" match="+++++ +++++++++++ +++++++++++  ++ + +++++ +++ +++ "/>
			</seg>
			<seg start="76">
				<data>
INGIGCSIEAIYITIYLVYAPKEARVFTLKLLLLLNVGAYGLILLLTFLLTNGSRQVMVVGWICAGFSISVFASP
LSIMRQVIRTKSVEFMPFLLSFFLTLCAVLWFCYGLLKNDLYIAIPNVLGFAFGITQMILYMVYKDTKKDFKCEV
				</data>
				<hit pos="137" idx="0" pvalue="4.0e-04" match=" +  ++++++  +++  ++   ++++ +    ++     +  ++++++++"/>
			</seg>
		</sequence>
		<sequence db="0" name="9.B.191.1000.1000-XP_022627511" comment="" length="219">
			<score strand="both" combined_pvalue="1.51e-14" evalue="2.5e-10"/>
			<seg start="1">
				<data>
MFNIFRILGDLSHLASIVILLRTVQKTRQVDGISLKTQLLYVLVFCTRYLDLLTFRWKSVYNTLMKMVFIGASVR
				</data>
				<hit pos="4" idx="0" pvalue="1.5e-14" match="+++++++++++ ++++++++ +++++ ++++ +++ ++++++ +++++++"/>
			</seg>
		</sequence>
		<sequence db="0" name="2.A.43.1000.1000-XP_013942591" comment="" length="303">
			<score strand="both" combined_pvalue="1.51e-14" evalue="2.5e-10"/>
			<seg start="1">
				<data>
MASLAMTVVDEAVKKLPLHQAISGIFGSISMAAWICVILPQMIVNYRAKSADGLSITFLAVWMLGDATNLIGGLL
				</data>
				<hit pos="25" idx="0" pvalue="2.6e-10" match="+++ ++  ++ ++++++++ +++ +++++ +  +++++ +++ +++++++"/>
			</seg>
			<seg start="151">
				<data>
LLERSSWMSNTASLIGVYVAGFIGWYLSYKAGAYKEADPVVFNAAIQASPDLLEKIGIVLGYFSAVCYLCARVPQ
IIKNYREKSCEGLSILFFMLSLTGNLTYAVSIVAYSQERKYIINTIPWLIGSLGTVVEDGTIFVQFRLYANNRRS
				</data>
				<hit pos="209" idx="0" pvalue="1.5e-14" match=" ++ +++++ +++++++++++++ +++++ + +++++ + + +++ +   "/>
			</seg>
		</sequence>
		<sequence db="0" name="2.A.123.1000.1000-XP_019441035" comment="" length="283">
			<score strand="both" combined_pvalue="1.59e-14" evalue="2.7e-10"/>
			<seg start="1">
				<data>
MAILGIHNTLALTFGIIGNIISFLVYLAPIPTFIRIYKRKSTENFQSLPYLVALFSSMLWLYYAYLKTNAILLIT
				</data>
				<hit pos="16" idx="0" pvalue="1.6e-14" match="+++++++++++++++++ +++++++++++  ++ + +++ + ++++++++"/>
			</seg>
		</sequence>
		<sequence db="0" name="2.A.43.1000.1000-CZT48506" comment="" length="318">
			<score strand="both" combined_pvalue="1.60e-14" evalue="2.7e-10"/>
			<seg start="1">
				<data>
MSAVWLLGHKTLSDTLSVQEALSGIFGSVSLATWIFLLVPQLYLNYKTGSAEGISLAFLGVWLIGDITNLSGALW
				</data>
				<hit pos="25" idx="0" pvalue="1.3e-10" match="+++ ++  ++    +++++ ++++ ++++++  ++ ++++++++++++++"/>
			</seg>
			<seg start="151">
				<data>
ALSAGGNSLAKIIEEEEADGGGTWVKNSLSILGVIVVGTAGWAIAWQAGVWVPQPEDGKDAIGPQATALGAKILG
YISAVCYLGARIPQIVKNHRDKSCSGLALLFFMLSLMGNLTYGAGILAHSQEKEYLWTNLPWLIGSLGTMVEDAV
				</data>
				<hit pos="223" idx="0" pvalue="1.6e-14" match="+++ +++++ + +++++++++++++++++ + +++++ +++ +++  + +"/>
			</seg>
		</sequence>
		<sequence db="0" name="2.A.43.1000.1000-OTB20410" comment="" length="357">
			<score strand="both" combined_pvalue="1.60e-14" evalue="2.7e-10"/>
			<seg start="1">
				<data>
MAPPTGPLNLDVEAISGICGSISIAAWVVVFSPQIIENFRRGSADGLSVPFIILWLLGDVFNILGAILQGVLPTM
				</data>
				<hit pos="18" idx="0" pvalue="2.6e-08" match="+ + ++  ++++++ ++++ ++++ ++++ +  + ++++++++ + ++++"/>
			</seg>
			<seg start="151">
				<data>
MVSEAPVTPPPTPTRLQSFVWNSVAILMVCVAGVLGWLLSRQYSNGQPDSPADEGLPSFDVLGQIFGWLCALLYL
GSRLPQLLLNWRRKSTEGVSILFFLFACLGNLTYVLSIFAYEPHCASSRCQPGEAERIYGRYILVNSSWLAGSLG
				</data>
				<hit pos="215" idx="0" pvalue="1.6e-14" match="+++++ +++ + ++++++  +++++++++++ +++  ++++ +++++  +"/>
			</seg>
		</sequence>
		<sequence db="0" name="3.E.3.1000.1000-WP_091850381" comment="" length="257">
			<score strand="both" combined_pvalue="1.62e-14" evalue="2.7e-10"/>
			<seg start="1">
				<data>
MMKPETKLGSKLQILNRLAGVFHLVQAVALFFILNDETRIPVISRFFTDTPEGIRPVSETLFEFPIALIGPIFLL
LSAIAHLLISSPFYIRRYEQNIAKGINPPRWWEYSISSSLMLVVLLMLGGLIEISAVVFVFTLNFLMNMFGLVME
RHNQLTEKTSWLPFNLGVVAGIVPWIMGGIYFWVSTNNISDSIPTYAQFGFLLTFLFFNTFAINMWLQYKKVGKW
KLYEFGEKGYIILSLVSKSVLAWVIVIGTLNI
				</data>
				<hit pos="72" idx="0" pvalue="6.8e-05" match="++++++++++++   +  +++++++ ++++++  ++ + ++  + ++ ++"/>
				<hit pos="130" idx="0" pvalue="8.4e-04" match="+ +++   +  +  +++++ +++++ +++++ + + +++   ++  + ++"/>
				<hit pos="204" idx="0" pvalue="1.6e-14" match=" ++++++++++++ +++++++++ ++ +++ +++++++ ++++++++  +"/>
			</seg>
		</sequence>
		<sequence db="0" name="2.A.123.1000.1000-XP_010250599" comment="" length="287">
			<score strand="both" combined_pvalue="1.62e-14" evalue="2.7e-10"/>
			<seg start="1">
				<data>
MALFNIHHPWTFTFGLLGNLISFMVYLAPLPTFFRIYKKKSTEGFQSVPYVVALFSAMLWIYYAFLKPDAHLLIT
				</data>
				<hit pos="16" idx="0" pvalue="1.6e-14" match="+++++++++++++++++ +++++++++++  +  + +++ + +++ ++++"/>
			</seg>
			<seg start="76">
				<data>
INSFGCFIETVYIVMFMIYASKKVRIETIKLLLLLNVGTFCLILLLTLFLAHGTKRAQIVGWLCVAFSVSVFAAP
LSIMRLVIRTKSVEFMPFSLSFFLTLSAVMWFSYGFLQKDLYVALPNILGFIFGILQMLLYVIYKDSKKVIIEEQ
				</data>
				<hit pos="137" idx="0" pvalue="1.7e-04" match=" + +++++++  +++  ++   ++++ +     +     ++ + ++++++"/>
			</seg>
		</sequence>
		<sequence db="0" name="2.A.43.1000.1000-EME38094" comment="" length="328">
			<score strand="both" combined_pvalue="1.66e-14" evalue="2.8e-10"/>
			<seg start="1">
				<data>
MHTIPLTWNEACSGIFGSISLAAWIFLLLPQLIENYQQGHADGISLTFLFIWFVGDVTNLAGALWARLVPTVIAL
				</data>
				<hit pos="15" idx="0" pvalue="5.8e-08" match="+++ ++  ++    +++++ ++++  +++++  ++  ++ ++++++ +++"/>
			</seg>
			<seg start="226">
				<data>
KTPIGAEILGYISAVCYLGARIPQIVKNQRERSCEGLSLLFFLLSLLGNLTYGAGILFHSLEKQYVITNLPWLIG
				</data>
				<hit pos="233" idx="0" pvalue="1.7e-14" match="+++ +++++ + +++++++++++ +++++ + +++ + +++ +++  + +"/>
			</seg>
		</sequence>
		<sequence db="0" name="2.A.43.1000.1000-ANZ74065" comment="" length="328">
			<score strand="both" combined_pvalue="1.66e-14" evalue="2.8e-10"/>
			<seg start="1">
				<data>
MMAPPPPSVVIDARAISGITGSISIACWIIVFAPQIYENFIRKSAQGLSMTFVVLWLLGDIFNVIGAVMQGVLPT
				</data>
				<hit pos="19" idx="0" pvalue="1.5e-09" match="+ + ++  ++ +++ ++++ ++ ++++++ +  +  +++++++ +++++ "/>
			</seg>
			<seg start="151">
				<data>
TGLGSDADLESFLDTDGISGNVSKMSSIYYNTLMVFLVVLAGVLGWWISDSRNNDTGDEPELVFDTVAQIFGWLC
AFLYLGSRVPQILLNYERKSCDGISFLFFLFACLGNLTYVVSILSIDTSYNYLLVNSSWLAGSLGTLFLDFTIFV
				</data>
				<hit pos="220" idx="0" pvalue="1.7e-14" match="+++++ +++ + ++++++  +++++++++++ +++  ++++ +++++  +"/>
			</seg>
		</sequence>
		<sequence db="0" name="2.A.43.1000.1000-XP_006684069" comment="" length="294">
			<score strand="both" combined_pvalue="1.67e-14" evalue="2.8e-10"/>
			<seg start="1">
				<data>
MPPPPIVLNAQAVSGITGSISIACWIIVFAPQIYENFTRKSSEGLSLMFIILWLAGDLFNVLGSILQGVLPTMII
				</data>
				<hit pos="16" idx="0" pvalue="2.3e-11" match="+ + ++  ++ +++ ++++ +++++++++ +  + ++++++++ ++++++"/>
			</seg>
			<seg start="151">
				<data>
VFGSGLVGWYISYVKNYYKYKHPEEPKLVFDPLAQFFGWLCAFLYLGSRVPQILLNFKRKSCEGISFMFFLFACL
GNLTYVISILSVDVSRDYLVINSSWLAGSLGTLFLDFTIFVQFFIYNEEIQEYPSSESGYGAIDDINDP
				</data>
				<hit pos="186" idx="0" pvalue="1.7e-14" match="+++++ +++ + ++++++  +++++++++++  ++  ++++ +++++  +"/>
			</seg>
		</sequence>
		<sequence db="0" name="3.E.3.1000.1000-KQP66848" comment="" length="265">
			<score strand="both" combined_pvalue="1.68e-14" evalue="2.8e-10"/>
			<seg start="151">
				<data>
NVAMILFGWLQETMNPAGRSSTTMLPFWFGCIAGAAPWVAITVNIVGSETVPGFVHGIFVSLFVFFTSFALNQYL
QYREVGPWRSYAFGEKVYLALSLGAKSALAWQIFAGSLAG
				</data>
				<hit pos="212" idx="0" pvalue="1.7e-14" match="+++++ +++++++ ++  +++++ ++ +++ ++ +++++++ ++++++++"/>
			</seg>
		</sequence>
		<sequence db="0" name="2.A.43.1000.1000-OUM55067" comment="" length="352">
			<score strand="both" combined_pvalue="1.80e-14" evalue="3e-10"/>
			<seg start="1">
				<data>
MLSVPFTLLYSYLLDPSFSTNDISATSPEQPSPSRIALSGIAGSTSLACWFVLLLPQLIEQWRFKSADGISIQFL
IMWFLGDIFNLMGALLAGLLPQVVLLAVWFCVADSAILSSYYYYTYIYPKSHPHHHHNHHHHNQIHNDTQQQQVS
				</data>
				<hit pos="41" idx="0" pvalue="2.2e-10" match="+ + ++  ++ +  +++++  ++++++++++  ++++++++++ ++ +++"/>
			</seg>
			<seg start="226">
				<data>
VNKPDNNGGDDDIIDKPKHGNIDLYAQIFGYASAFLYLTARLPQIYQNYRKKSCEGLSLLFFMFSTLGNITYGLQ
ILFFRNDYKYVLLNLSWLLGSIGTIFEDGIIFAQFYLYKKHKRHSSVFDEEV
				</data>
				<hit pos="253" idx="0" pvalue="1.8e-14" match="+++ +++++ + +++++++ +++++++++ + ++++   ++ +++ +  +"/>
			</seg>
		</sequence>
		<sequence db="0" name="2.A.123.1000.1000-XP_020209456" comment="" length="258">
			<score strand="both" combined_pvalue="1.85e-14" evalue="3.1e-10"/>
			<seg start="1">
				<data>
MATLSLAVIFGILGNIISLMVYLAPLPTFHRIYKKKATEGFGSLPYLMALLSSTLWLYYALLKRHDAVLLISINS
				</data>
				<hit pos="12" idx="0" pvalue="1.9e-14" match="+++++++++++++++++ +++++++++++  ++ + +++++ ++++++++"/>
			</seg>
		</sequence>
		<sequence db="0" name="9.B.191.1000.1000-PAA62160" comment="" length="212">
			<score strand="both" combined_pvalue="1.88e-14" evalue="3.2e-10"/>
			<seg start="1">
				<data>
MNIFRLIGDMSHLFAIVILLAKIWQTRSVSGISGKSQFLFGLVFTTRYLDLFTVYISAYNTTMKIAFVLLTWLTV
				</data>
				<hit pos="3" idx="0" pvalue="1.9e-14" match="+++++++++++ ++++++ +++++++ ++++++ + ++ +++++++++++"/>
			</seg>
		</sequence>
		<sequence db="0" name="2.A.43.1000.1000-XP_002554908" comment="" length="295">
			<score strand="both" combined_pvalue="1.91e-14" evalue="3.2e-10"/>
			<seg start="1">
				<data>
MSCSYRALPHISTVAGSISFLSSFIAQIPQVLETYVDKTVEGLSPLFLLAWLFGDITTLIGATLTNQLPFQIILA
				</data>
				<hit pos="14" idx="0" pvalue="2.5e-08" match="  + ++ ++  ++ ++++   + ++  ++ +++++  ++ ++++ ++++ "/>
			</seg>
			<seg start="151">
				<data>
LAIITESNSNSPSSSGLGMALAWAGAMCYVSARIPQLIKNYKRKSTDGLSPFLFINTLIANLTYTISIFTSCEFL
				</data>
				<hit pos="170" idx="0" pvalue="1.9e-14" match="+++++++++ + +++++++++++++++++ ++ ++++ ++  +++++  +"/>
			</seg>
		</sequence>
		<sequence db="0" name="2.A.105.1000.1000-KHJ76030" comment="" length="130">
			<score strand="both" combined_pvalue="2.05e-14" evalue="3.4e-10"/>
			<seg start="1">
				<data>
MGAPQLLYRALCRVGDKVVYPILPPFAKASWNHPAGPKTVFFWGPTIKWGLVIAGLADLARPASKLSASQNSALM
VTGAIWTRYSFVINPVNYILASVNIFLCGTGLIQLCRIASYRRKEPAQQRDTLAA
				</data>
				<hit pos="42" idx="0" pvalue="2.1e-14" match="+++++++++++++++ ++ ++  + ++++ ++++ ++++++++++++ + "/>
			</seg>
		</sequence>
		<sequence db="0" name="9.B.191.1000.1000-KFH43056" comment="" length="354">
			<score strand="both" combined_pvalue="2.07e-14" evalue="3.5e-10"/>
			<seg start="1">
				<data>
MWNIFRYLGDISHLLSKLILILSIHRNRSAEGVSLITQILYAAVFCTRYLDLFDGTKYHPAWNVVFKTFYIVSSF
				</data>
				<hit pos="4" idx="0" pvalue="2.1e-14" match="+++ +++++++++ ++++  +++++++++++ ++++++++++ +++++++"/>
			</seg>
		</sequence>
		<sequence db="0" name="2.A.43.1000.1000-XP_006960814" comment="" length="284">
			<score strand="both" combined_pvalue="2.08e-14" evalue="3.5e-10"/>
			<seg start="1">
				<data>
MITSTEIFGLLSVFSWLCAQIPQCYKNYRLKSIEGLSLEFIVSWLIGDLLNVVGCIFSNQLRFQLVLSIWFVFVD
				</data>
				<hit pos="7" idx="0" pvalue="2.1e-14" match="++++++ ++++++ +++++++++ +++++ +  +  ++++++++++++++"/>
			</seg>
			<seg start="151">
				<data>
LTMTLGVSAAPTITPSQVNSEISATVGKLSSWACVTFYLSSRMPQIYYNYQRKSVEGLSVYLFIFALLGNSCYTL
SIMTSPQLHQSRPLAVEYLLKSLPFLIGSFGTILFDIIIILQVIIYKNNYTSEERQPLL
				</data>
				<hit pos="179" idx="0" pvalue="3.1e-08" match="+  ++     + ++++++++++++++ ++ + ++++ ++++  ++++   "/>
			</seg>
		</sequence>
		<sequence db="0" name="2.A.43.1000.1000-OMP83428" comment="" length="318">
			<score strand="both" combined_pvalue="2.09e-14" evalue="3.5e-10"/>
			<seg start="1">
				<data>
MAATMLDASLTAQEALSGVFGSISLAAWIFLLVCAMSILAPWLVENYKAGSADGISIAFLAVWFIGDITNLIGAA
				</data>
				<hit pos="26" idx="0" pvalue="1.2e-05" match="+  ++  +++     + ++ +++  ++++++  ++++++++++++++++ "/>
			</seg>
			<seg start="151">
				<data>
SRRRDSAGHVDSLAGIAEEEGGASEWKKNTLSILGVCLAGAVGWTIAWATGVWRPTPVDAGAGNEEIAPGAQVLG
YASAVCYLGARLPQIYKNWREQSCEGLSLLFFLLSLLGNLTYGMGILFHSLEKEYFLTNLPWLIGSLGTMVEDVT
				</data>
				<hit pos="223" idx="0" pvalue="2.1e-14" match=" ++ +++++ + +++++++++++ +++++ + +++ + +++ +++  + +"/>
			</seg>
		</sequence>
		<sequence db="0" name="2.A.123.1000.1000-XP_022148943" comment="" length="258">
			<score strand="both" combined_pvalue="2.12e-14" evalue="3.5e-10"/>
			<seg start="1">
				<data>
MAIFQSPHLLVLTFGILGNVISFFVYLAPLPTFYRIWRKRSTEGFHALPYLVALFSSTLWLYYAFLKTNVFLLIT
				</data>
				<hit pos="16" idx="0" pvalue="2.1e-14" match="++++++++ ++++++++ +++++++++++  ++ + +++ + ++++++++"/>
			</seg>
			<seg start="76">
				<data>
INTFGCVIEFLYFIVFVTFATDPARRLTMRIFGVMNMGLLGLILVSIHFISKSSDRVKVVGWICVAVSVSVFAAP
LSILRQVVRTKSVEFMPFPLSFFLTLSAIMWFAYGLLLKDICIAIPNVMGFILGLLQMVLYGIYRKRKEEKEKLP
				</data>
				<hit pos="103" idx="0" pvalue="2.2e-04" match="  ++++ ++  + +++++   +  +++++++   ++ ++ ++ ++   ++"/>
			</seg>
		</sequence>
		<sequence db="0" name="9.B.191.1000.1000-XP_020543522" comment="" length="212">
			<score strand="both" combined_pvalue="2.15e-14" evalue="3.6e-10"/>
			<seg start="1">
				<data>
MFNIFRVSGDIAHLVSHIILIHTIEKNKSAKGISLKTQLLYALVFITRYLSLLVLDFGSFYNTIMKIFFLSTTFY
				</data>
				<hit pos="4" idx="0" pvalue="2.1e-14" match="++++ ++++++++ +++++++ +++++++++ +++ +++++++++++ ++"/>
			</seg>
		</sequence>
		<sequence db="0" name="9.B.191.1000.1000-CDO52387" comment="" length="214">
			<score strand="both" combined_pvalue="2.17e-14" evalue="3.6e-10"/>
			<seg start="1">
				<data>
MNIFRFLADMSHVVSILILLQKIRTSNAVAGISFKTQALYALVFLTRYLDLFYKFHSVYNSLMKVFFIATSIYTL
				</data>
				<hit pos="3" idx="0" pvalue="2.2e-14" match="++++++++++++++++++ ++++ ++ ++++ ++++++++++++++++++"/>
			</seg>
		</sequence>
		<sequence db="0" name="3.E.3.1000.1000-SFJ20156" comment="" length="264">
			<score strand="both" combined_pvalue="2.18e-14" evalue="3.7e-10"/>
			<seg start="151">
				<data>
VSMILFGWLQEVMNPPGRRSTTMLPFWFGCIAGATPWVVITLNIIGSETVPGFVYGIFVSLFVFFMSFALNQWLQ
YREIGPWRSYVFGERAYLVLSLAAKSALAWQIFAGSLAS
				</data>
				<hit pos="211" idx="0" pvalue="2.2e-14" match="+++++++++++++ ++  +++++ +  ++++++++++++++ ++++++++"/>
			</seg>
		</sequence>
		<sequence db="0" name="2.A.123.1000.1000-XP_021846237" comment="" length="304">
			<score strand="both" combined_pvalue="2.26e-14" evalue="3.8e-10"/>
			<seg start="1">
				<data>
MDFAHFFAHLPWITIFGLLGNTISFMVFLSPIPTFYRIYKKKSTEEFQSIPYVIAFFSCILWLLYAYVKTDVLFL
				</data>
				<hit pos="18" idx="0" pvalue="2.3e-14" match="++++++++++ ++++++ +++++++++++  ++ +  ++ ++++++++++"/>
			</seg>
			<seg start="76">
				<data>
VTINVFGLFIETIYIAIFVVYANKKTRISTMKQIILFNVFGFGVIFFFTMFIAKTTRVRLLLLGWICLIFSLCVF
VAPLGVMRKVIRTKSVEYMPFFLSFFLTISAVVWFFYGLLKHDVYIAVPNVLGFTFGIVQMILYAMYRNAKPTEK
				</data>
				<hit pos="140" idx="0" pvalue="8.4e-07" match=" + +++++++ ++++  +++  ++++ +     +     ++ ++++++++"/>
			</seg>
		</sequence>
		<sequence db="0" name="9.B.191.1000.1000-PAV59546" comment="" length="167">
			<score strand="both" combined_pvalue="2.30e-14" evalue="3.9e-10"/>
			<seg start="1">
				<data>
MNVFRLSADLSHLVAIFILIFKIRSSKSCSGISARSQILFALVFSTRYADLFTVFVSPYNTAMKIIFLAATYYTV
YLIFYEYRITYEKESDNLRFEFLFIPCALLSLYFTNELSVLEVLWTFRYYTESYFEPVATFCGILQTILYADFFY
				</data>
				<hit pos="3" idx="0" pvalue="2.3e-14" match=" +++ +++++++++ +++++++  ++++++++  ++++++++ +++ +++"/>
				<hit pos="61" idx="0" pvalue="3.8e-04" match="  + ++ +++  + ++++++++++  +++   + +   ++++ +  ++  "/>
			</seg>
		</sequence>
		<sequence db="0" name="2.A.43.1000.1000-XP_016757874" comment="" length="346">
			<score strand="both" combined_pvalue="2.31e-14" evalue="3.9e-10"/>
			<seg start="1">
				<data>
MSPIHLTWNECLSGIFGSISLAAWIFLLVPQLIENYTNGHADGISLTFLFIWFIGDITNFAGAIWAGLVPTVIAL
				</data>
				<hit pos="15" idx="0" pvalue="4.3e-08" match="+++ ++  ++    +++++ ++++  +++++  ++  +++++++++ +++"/>
			</seg>
			<seg start="226">
				<data>
AYNAGAWRPTPVGQEGSEEETPIGAEILGYISAVCYLGARIPQIIKNQRERSCDGLSLLFFLLSLLGNLTYGAGI
LFHSVEKQYVITNLPWLIGSLGTMVEDAIIFVQFHAFGEKDSAAVV
				</data>
				<hit pos="252" idx="0" pvalue="2.3e-14" match="+++ +++++ + +++++++++++ +++++ + +++ + +++ +++  + +"/>
			</seg>
		</sequence>
		<sequence db="0" name="2.A.52.1000.1000-KUO02949" comment="" length="401">
			<score strand="both" combined_pvalue="2.39e-14" evalue="4e-10"/>
			<seg start="1">
				<data>
MQSLCSRLKGVAEKNRTTRWHRIRASMTRREWANLGAMAGFILALHVIGWFTLVAIVAPHHYSLGEKSFGIGIGI
TAYTLGMRHAFDADHIAAIDNTTRKLMSEGQRPLSVGFWFSLGHSTIVFVLALLLSLGVKALAGPVTDDDSRLHD
				</data>
				<hit pos="68" idx="0" pvalue="2.4e-14" match="+++++++++++  +++++++++++++++++++++++ + +++ +++++++"/>
			</seg>
		</sequence>
		<sequence db="0" name="9.B.191.1000.1000-XP_019016414" comment="" length="212">
			<score strand="both" combined_pvalue="2.45e-14" evalue="4.1e-10"/>
			<seg start="1">
				<data>
MLNIFRISGDVAHLVSIIILIHSVETKKSAKGISLKTQLLYALVFITRYLSLLKLEFGSVYNTLMKLFFLGSTFY
				</data>
				<hit pos="4" idx="0" pvalue="2.4e-14" match="++++ ++++++++++++++   +++++++++ +++ +++++++++++ ++"/>
			</seg>
		</sequence>
		<sequence db="0" name="9.B.191.1000.1000-XP_005538467" comment="" length="213">
			<score strand="both" combined_pvalue="2.46e-14" evalue="4.1e-10"/>
			<seg start="1">
				<data>
MNLFRLCGDLSHVVSIVLLLLKIRATRSCVGISLKTQFLYLVVFVTRYLDLFVTFISLYNSVMKVAFISTTAYIL
				</data>
				<hit pos="3" idx="0" pvalue="2.5e-14" match="+++++++++++++++ ++ +++ ++++ +++ +++ +++ ++++++++++"/>
			</seg>
		</sequence>
		<sequence db="0" name="9.B.191.1000.1000-PIA14283" comment="" length="213">
			<score strand="both" combined_pvalue="2.46e-14" evalue="4.1e-10"/>
			<seg start="1">
				<data>
MNIFRLSGDLLHLASIFILIARLHQTKSCAGISLKTQYLYLLVFATRYLDLFLGFVSVYNTLMKIFFLASSGYIV
				</data>
				<hit pos="3" idx="0" pvalue="2.5e-14" match="++++ ++++++ ++ +++ + ++++++++++ ++++++++++ +++++++"/>
			</seg>
		</sequence>
		<sequence db="0" name="2.A.52.1000.1000-BAX92544" comment="" length="375">
			<score strand="both" combined_pvalue="2.53e-14" evalue="4.2e-10"/>
			<seg start="1">
				<data>
MVGDAVERGYPVRPGFRIALTRPEWRRLAVMLALIVALHVIGWGILLLIVDPARLSLGGKAFGIGIGVTAYTLGL
RHAFDADHIAAIDNTTRKLMSDGQRPLAVGFFFSLGHSTVVFALAVLLATGVRAIIGPVEDDSSALHHYTGLIGT
				</data>
				<hit pos="61" idx="0" pvalue="2.5e-14" match="+++++++++++  +++++++++++++++++++++++ + +++ +++++++"/>
			</seg>
		</sequence>
		<sequence db="0" name="2.A.123.1000.1000-XP_015070906" comment="" length="302">
			<score strand="both" combined_pvalue="2.56e-14" evalue="4.3e-10"/>
			<seg start="1">
				<data>
MAGISGHWAFAFGILGNIISFIVFLSPIPTFYKIYKKKSTEGYQSIPYVVALFSSMLWIYYALLKTNTTLLITIN
				</data>
				<hit pos="14" idx="0" pvalue="2.6e-14" match="++++++++++ ++++++ +++++++++++  ++ + +++ + +++ ++++"/>
			</seg>
			<seg start="76">
				<data>
SFGVFIETIYVGFYLFYAPKKDRVQTIKMLMLSVVGGFGAIVLVTEFLFKGVVRGQVVGWICLIFSLCVFVAPLG
IVRQVIKTKSVEYMPLLLSIFLTLSAVVWFFYGLLLKDINIAAPNVLGFIFGILQIVLYVIYNKKEKVILKEQKL
				</data>
				<hit pos="135" idx="0" pvalue="9.0e-07" match=" + +++++++ ++++  ++   ++++ +    ++ +   ++ ++++++++"/>
			</seg>
		</sequence>
		<sequence db="0" name="2.A.43.1000.1000-XP_018037862" comment="" length="316">
			<score strand="both" combined_pvalue="2.70e-14" evalue="4.5e-10"/>
			<seg start="1">
				<data>
MNVTIAGHGPHLTTHEALSGVFGSISLASWIFLLVPQLIENYRQSSADGISLAFLAVWFIGDVTNLAGALWAQLV
				</data>
				<hit pos="21" idx="0" pvalue="1.4e-09" match=" ++ ++  ++    +++++ ++++ ++++++  +++++++++++++ +++"/>
			</seg>
			<seg start="151">
				<data>
RRRRASSLPSLVEEEARGSAWVKNAISIVGVCAVGAAGWAIAWKTGVWVPTPEHGASPSDPEPDTPLGASILGYV
SAVCYLGARIPQIVKNQRERSCEGLSLLFFILSLLGNATYGAGILFHSLEKEYFLTNLPWLIGSLGTIVEDVIIF
				</data>
				<hit pos="221" idx="0" pvalue="2.7e-14" match="+++ +++++ + +++++++++++ +++++ + +++++ +++  ++  + +"/>
			</seg>
		</sequence>
		<sequence db="0" name="2.A.43.1000.1000-XP_010790569" comment="" length="317">
			<score strand="both" combined_pvalue="2.71e-14" evalue="4.6e-10"/>
			<seg start="151">
				<data>
VAGVACVLGFTSSLVHLPGSGAQQEVIPSEFRSRALLSTSDLSAIKAFSPKEIIGFSIGSVSSVLYLCSRLPQMY
TNYKRKSTEGVSYFLFALVILGNTTYGLSVLLKNPDEGQGEKSYMIHHLPWLIGSLGTLSLDVIISFQFLIYRKA
				</data>
				<hit pos="207" idx="0" pvalue="2.7e-14" match="+++ +++++ ++++++++++++++++++++++ ++++++++ +++ +  +"/>
			</seg>
		</sequence>
		<sequence db="0" name="2.A.43.1000.1000-XP_002547975" comment="" length="356">
			<score strand="both" combined_pvalue="2.72e-14" evalue="4.6e-10"/>
			<seg start="1">
				<data>
MGPPAPIILDAQAISGITGSISIACWIIVFAPQIYENFRRKSSEGLSLTFIILWLAGDVFNVLGAVLQGVLPTMV
				</data>
				<hit pos="17" idx="0" pvalue="3.6e-11" match="+ + ++  ++ +++ ++++ +++++++++ +  + ++++++++ +++++ "/>
			</seg>
			<seg start="226">
				<data>
LVFDPLAQVFGWLCAFLYLGSRIPQIVLNYERKSCDGISFMFFLFACLGNLTYVISILSIDMSWNYLWVNSSWLA
				</data>
				<hit pos="234" idx="0" pvalue="2.7e-14" match=" ++++ +++ + +++++++ +++++++++++  ++  ++++ +++++  +"/>
			</seg>
		</sequence>
		<sequence db="0" name="3.E.3.1000.1000-OGO40443" comment="" length="256">
			<score strand="both" combined_pvalue="2.73e-14" evalue="4.6e-10"/>
			<seg start="1">
				<data>
MAAVVSDERRLGQLRIWNTVVGAILAVQAVLIAVLTNSFSLPVTATFMSGPPGTTPELHHLFSISTGWGVFAFLA
ISAAALLLVASPPVFAWYKRNLLQSRNYGRWIEYFFSSSIMIVLISQITGISDIAALLAIFGINSCMILFGALQE
				</data>
				<hit pos="74" idx="0" pvalue="4.7e-04" match="+   +++++++ +++  +++++   ++++  + + + +  +++  ++ ++"/>
			</seg>
			<seg start="151">
				<data>
KYEKPRKPSWLPFWFGSFGGIIPWIAIAIYVWAPRLNVSPPGFVYGIIASLFVFFNCFAINMVLQYKKVGLWRDY
LYGEKAYILLSLTAKALLAWQVFFPVLASAR
				</data>
				<hit pos="201" idx="0" pvalue="2.7e-14" match="+++++++++++++ ++++++ ++++ +++++++++++ ++ +++++++  "/>
			</seg>
		</sequence>
		<sequence db="0" name="3.E.3.1000.1000-WP_034216984" comment="" length="258">
			<score strand="both" combined_pvalue="2.75e-14" evalue="4.6e-10"/>
			<seg start="151">
				<data>
QERYEEPGSGGWLPFTFGCVAGIVPWVAITIYLFAPGSPSPATPPGFVYGIFVSLFILFNIFALNQWLQYRRVGR
WSDYLVGERAYITLSLVAKSLLAWQVFAGTLAN
				</data>
				<hit pos="205" idx="0" pvalue="2.8e-14" match="++ +++ ++++++ ++  ++++ ++  +++++++++++++++++++++++"/>
			</seg>
		</sequence>
		<sequence db="0" name="9.B.191.1000.1000-KXJ91449" comment="" length="362">
			<score strand="both" combined_pvalue="2.78e-14" evalue="4.7e-10"/>
			<seg start="1">
				<data>
MAVPGWNIFRILGDCSHLLSKIILMVQIHRNRSAEGVSMITQILYAVVFCSRYTDIFRETHAWNIIFKIFYIASS
				</data>
				<hit pos="8" idx="0" pvalue="2.8e-14" match="+++++++ +++++ +++++ +++++++++++ +++++++ ++ +++++ +"/>
			</seg>
		</sequence>
		<sequence db="0" name="2.A.43.1000.1000-XP_009651409" comment="" length="292">
			<score strand="both" combined_pvalue="2.81e-14" evalue="4.7e-10"/>
			<seg start="1">
				<data>
MASIIPTAIMALSHHTPTVRDSLSGIFGSISLTAWICLLLPQLIANYRAQSADGLSMGFLFIWLLGDITNLVARE
				</data>
				<hit pos="26" idx="0" pvalue="2.6e-06" match="+++ ++  ++ +  +++++ +++ +++++ +  ++  ++++++++++   "/>
			</seg>
			<seg start="151">
				<data>
LLAVWLVGAAGWFISYKAGAWDADHGSSDPQSPEEDGIMAKVGLALGYFSAVCYLLARVPQIVKNYREKSCEGLA
LLFFLLSLTGNLSYGASLIAYSQDPHYLLKALPWLVGSLGTIAEDMVIFAQFHLYASERTSVLASAA
				</data>
				<hit pos="195" idx="0" pvalue="2.8e-14" match="+++ +++++ +++++++++++++ +++++ + +++ + + + +++   ++"/>
			</seg>
		</sequence>
		<sequence db="0" name="9.B.191.1000.1000-ABK25895" comment="" length="215">
			<score strand="both" combined_pvalue="2.84e-14" evalue="4.8e-10"/>
			<seg start="1">
				<data>
MNVFRLAGDMTHLLSIMVLLLKIHSMKSCAGISLKTQELYVLVFATRYLDIFTTYFSFYNTVMKIVFLVTSFSIV
				</data>
				<hit pos="3" idx="0" pvalue="2.8e-14" match=" ++++++++++++++ ++ +++ ++++++++ +++ ++++++ +++++ +"/>
			</seg>
			<seg start="76">
				<data>
WYMRHHKVVRQTYDRDQDTFRHHLLVIPCFLLALLINHRFTVREVLWTFSLYLEAVAILPQLVLLQRSRNIDNLT
GNYVFFLGAYRGLYLFNWIYRYMAEKSQLRWIPWISGLVQTALYADFFYYYIKSWKKREKLQLPA
				</data>
				<hit pos="120" idx="0" pvalue="3.2e-04" match=" +  ++  + +++++++++  ++ + +++ ++       + + ++++ ++"/>
			</seg>
		</sequence>
		<sequence db="0" name="3.E.3.1000.1000-WP_069697629" comment="" length="244">
			<score strand="both" combined_pvalue="2.93e-14" evalue="4.9e-10"/>
			<seg start="1">
				<data>
MGCLHFIQGGLMLFFALSVTKITNFKIPLMTYFLTFDKRSVQLVTDPKMIGQVPFAIFVSLFLFISAAAHFLIVL
PKLNDIYNNDLKKRINRFRWYEYALSSSLMIVLIAMLFGMYDLGSLIILFLLNASMNLFGLLMELLNQYTKKTNW
LPFIFGSISGLGTWVVIFIYALGNSDPSEVPWFVYAILASYFVFFNLFPINMVLQYKRIGKWSNYIYGERTYILL
SLIAKTVLAWLVFSGVMQP
				</data>
				<hit pos="61" idx="0" pvalue="1.5e-06" match="+++++++ ++ +  ++++++++ +  ++++++  ++ ++++  +  +   "/>
				<hit pos="120" idx="0" pvalue="7.0e-04" match="++ +++ +++ +    ++     ++ +++    +  + + ++ ++++  +"/>
				<hit pos="191" idx="0" pvalue="2.9e-14" match="++++++ + ++++ +++ ++++ ++ +++++++++++ ++++++++++++"/>
			</seg>
		</sequence>
		<sequence db="0" name="9.B.191.1000.1000-XP_003264658" comment="" length="204">
			<score strand="both" combined_pvalue="3.03e-14" evalue="5.1e-10"/>
			<seg start="1">
				<data>
MNVFRILGDLSHLLAMILLLGKIWRSKCCTGISGKSQILFALVFTTRYLDLVPTFISIYNTVMKVRGWVMMVGGA
				</data>
				<hit pos="3" idx="0" pvalue="3.0e-14" match=" ++++++++++++ + ++ ++++ + + +++++ +++++++++++++++ "/>
			</seg>
		</sequence>
		<sequence db="0" name="2.A.43.1000.1000-OSS51968" comment="" length="313">
			<score strand="both" combined_pvalue="3.05e-14" evalue="5.1e-10"/>
			<seg start="1">
				<data>
MHAVLTAAMEAAASHHLTTREALSGIWGSISLCAWIFLLVPQLIENYKSGSADGISLVFLAIWFIGDVTNLAGAL
				</data>
				<hit pos="26" idx="0" pvalue="2.1e-09" match="+++ ++  ++    +++++ +++  ++++++  +++ +++++++++ +++"/>
			</seg>
			<seg start="151">
				<data>
RRRRASSLPTILDVDTEPSEALKNALSILGVVAVGAAGWALAWRSGVWEPQPTDGRDLEPIAPGAAALGYASALC
YLGARIPQIIKNQRDRSCDGLSLLFFILSLLGNATYGAGILFHSTDPEYFVTNLPWLIGSLGTMVEDAVIFLQFR
				</data>
				<hit pos="217" idx="0" pvalue="3.1e-14" match="+++ +++++ + +++++++++++++++++ + +++++ +++  ++  + +"/>
			</seg>
		</sequence>
		<sequence db="0" name="3.E.3.1000.1000-WP_056675910" comment="" length="252">
			<score strand="both" combined_pvalue="3.05e-14" evalue="5.1e-10"/>
			<seg start="151">
				<data>
MNPPSTQRVTMLPFWFGCIAGAAPWLAIGYNLVAADQVPGFVVGIFVSLFVFFNSFALNQWLQYRKVGGWRRYLV
GEKAYLVLSLVAKSALAWQIFAGSLAA
				</data>
				<hit pos="199" idx="0" pvalue="3.1e-14" match="+++++++++++++ ++ +++ ++++  ++++++++++++++ ++++++++"/>
			</seg>
		</sequence>
		<sequence db="0" name="9.B.191.1000.1000-OAA32002" comment="" length="351">
			<score strand="both" combined_pvalue="3.06e-14" evalue="5.1e-10"/>
			<seg start="1">
				<data>
MVSWNIFRILGDLAHLSSKVILIFAIHRNRSAEGVSLITQALYALVFCTRYLDIFREKILWNLLFKIVYILSSFY
				</data>
				<hit pos="6" idx="0" pvalue="3.1e-14" match="+++++++++++ + +++++ +++++++++++ ++++++++++ +++++ +"/>
			</seg>
		</sequence>
		<sequence db="0" name="2.A.43.1000.1000-XP_457460" comment="" length="320">
			<score strand="both" combined_pvalue="3.13e-14" evalue="5.3e-10"/>
			<seg start="1">
				<data>
MAPPPPIIIDAQAVSGITGSISLACWIIVFAPQIYENFRRKSSDGLSLSFIILWLAGDVFNVLGSILQGVLPTMI
				</data>
				<hit pos="17" idx="0" pvalue="4.0e-12" match="+ + ++  ++ +++ ++++ +++++++++ +  + ++++++++ ++++++"/>
			</seg>
			<seg start="151">
				<data>
KITTLMSAVYKTLMVLIVIFAGLVGWYISYVKDAHRGGKHHPGKHSPQDLVYDPLAQFFGWLCAVFYLGSRIPQI
LLNYKRKSCEGISFMFFLFACLGNLTYVISILAIDMSWYYLWVNSSWLAGSLGTLALDFTIFVQFFLYNEDSEDS
				</data>
				<hit pos="208" idx="0" pvalue="3.1e-14" match="+++++ ++  + ++++++  +++++++++++  ++  ++++ +++++  +"/>
			</seg>
		</sequence>
		<sequence db="0" name="3.E.3.1000.1000-OKY78024" comment="" length="237">
			<score strand="both" combined_pvalue="3.22e-14" evalue="5.4e-10"/>
			<seg start="151">
				<data>
GAIPWIAIALYLIKGFISATGQVPEFVLWIYISIAIFFNIFAINQYLQYKQIGAWKNYIFGEKMYIVLSLVAKSA
LAWQIFSGTLMG
				</data>
				<hit pos="184" idx="0" pvalue="3.2e-14" match="+  +++ ++++++ +++ +++++++  +++ ++++++++++ ++++++++"/>
			</seg>
		</sequence>
		<sequence db="0" name="3.E.3.1000.1000-PKK94278" comment="" length="266">
			<score strand="both" combined_pvalue="3.26e-14" evalue="5.5e-10"/>
			<seg start="76">
				<data>
LVGVFLLLSALAHALISFPKKINEMYNRDLEKGINKLRWFEYALSSSVMIVLISTLFGIYDIASLVLIFIVNAAM
				</data>
				<hit pos="80" idx="0" pvalue="1.3e-04" match="++++ +   ++++++ +++  + +  +++++++ +  ++++  +  +  +"/>
			</seg>
			<seg start="151">
				<data>
NLFGLDMELLASKRAKDEKLNWGPFAWGTLAGLAPWIAIIFYMTGSGDVNPPWFVWAIIGTYFVAFNTFPINMIL
QYKKVGKWKDYIYGERTYIVLSLVAKSVLAWLVLFGAFQPS
				</data>
				<hit pos="212" idx="0" pvalue="3.3e-14" match="+++ ++++ +++  +++++++++++ +++++++++++++++++++++  +"/>
			</seg>
		</sequence>
		<sequence db="0" name="2.A.123.1000.1000-XP_006399805" comment="" length="301">
			<score strand="both" combined_pvalue="3.32e-14" evalue="5.6e-10"/>
			<seg start="1">
				<data>
MGIMINHHLLAIVFGALGNAISFLVFLAPVPTFYRIYKKKSTESFQSLPYQVSLFSCMLWLYYALIKQNAFLLIT
				</data>
				<hit pos="16" idx="0" pvalue="3.3e-14" match="++++++++++ ++++++ ++++++++++   ++ +++ + ++++++++++"/>
			</seg>
			<seg start="76">
				<data>
INSFGCVVETLYIAMFFAYATKDKRIAAMKLFITMNVAFFSLILMVTHFVVKSPTLQVSVIGWVCVAISVSVFAA
PLMIVARVIKTKSVEFMPFTLSFFLTISAVMWFAYGLFLHDICIAIPNVVGFILGMVQMVLYGVYRNSGEKLDIE
				</data>
				<hit pos="138" idx="0" pvalue="1.9e-04" match=" + +++++++  +++  + +  ++++ +     +     ++ + ++ +++"/>
			</seg>
		</sequence>
		<sequence db="0" name="2.A.43.1000.1000-XP_003007814" comment="" length="339">
			<score strand="both" combined_pvalue="3.35e-14" evalue="5.6e-10"/>
			<seg start="1">
				<data>
MASIIPTAIMALSHHTPTVRDSLSGIFGSISLTAWICLLLPQLIANYRAQSADGLSMGFLFIWLLGDITNLVARE
				</data>
				<hit pos="26" idx="0" pvalue="3.1e-06" match="+++ ++  ++ +  +++++ +++ +++++ +  ++  ++++++++++   "/>
			</seg>
			<seg start="226">
				<data>
DPQSPEEDGTMAKIGLALGYFSAVCYLLARVPQIVKNYREKSCEGLALLFFLLSLTGNLSYGASLIAYSQDPHYL
				</data>
				<hit pos="242" idx="0" pvalue="3.4e-14" match="+++ +++++ +++++++++++++ +++++ + +++ + + + +++   ++"/>
			</seg>
		</sequence>
		<sequence db="0" name="2.A.123.1000.1000-XP_021594233" comment="" length="245">
			<score strand="both" combined_pvalue="3.36e-14" evalue="5.6e-10"/>
			<seg start="1">
				<data>
MVSAEVARNIVGIIGNVISFGLFLSPVPTFYRIWKRKDVEEFQYIPYLVTVMNCLFWVFYGLPIVKPDSILVVTI
				</data>
				<hit pos="13" idx="0" pvalue="3.4e-14" match="++++++++++ ++++++ ++++++++ ++  ++ + + ++ ++ ++++++"/>
			</seg>
		</sequence>
		<sequence db="0" name="2.A.123.1000.1000-XP_006438820" comment="" length="305">
			<score strand="both" combined_pvalue="3.37e-14" evalue="5.7e-10"/>
			<seg start="1">
				<data>
MAIMFDHHQWGVAFGILGNIISFLVYLAPVPTFYRIYRKKSTESFQSLPYLVALFSSMLWFYYALVKQNAFLLVT
				</data>
				<hit pos="16" idx="0" pvalue="3.4e-14" match="+++++++++++++++++ ++++++++++   ++ + +++ + ++++++++"/>
			</seg>
		</sequence>
		<sequence db="0" name="2.A.123.1000.1000-XP_004310113" comment="" length="305">
			<score strand="both" combined_pvalue="3.37e-14" evalue="5.7e-10"/>
			<seg start="1">
				<data>
MAAVADAHHPWAFTFGILGNLISFMVYLAPVPTFYRIFKKKSTEGFQSVPYLVALFSATLWLYYAMLKQNAVLLI
				</data>
				<hit pos="17" idx="0" pvalue="3.4e-14" match="+++++++++++++++++ +++++++++++  +  + +++ + +++++++ "/>
			</seg>
		</sequence>
		<sequence db="0" name="3.E.3.1000.1000-WP_008711520" comment="" length="274">
			<score strand="both" combined_pvalue="3.38e-14" evalue="5.7e-10"/>
			<seg start="151">
				<data>
VLIIGANVAMILFGWLQEVMNPPGRAETTMLPFWFGCVAGAAPWVAIIINLIGSASSGQLPGFVWGIIVSLFVFF
VSFALNQWLQYRRIGKWAEYAYGEKAYLVLSLVAKSALAWQIFGGSLAG
				</data>
				<hit pos="221" idx="0" pvalue="3.4e-14" match="+++++ +++++++ ++  ++++  +++++++++++++++++ ++++++++"/>
			</seg>
		</sequence>
		<sequence db="0" name="2.A.52.1000.1000-OJY01005" comment="" length="350">
			<score strand="both" combined_pvalue="3.48e-14" evalue="5.8e-10"/>
			<seg start="1">
				<data>
MASRLASEPKHGLRQRLILLYSVLVTANIAAWLWAFAVFRDQPVMLGTAFLAYVLGLRHAVDPDHIAAIDNVTRK
LLQDGGRPATVGFWFALGHSTVVILACLVIAFLASGANGVMDEFRDIGSLIGTTVSSLFLLVIGIANLAIFIGVW
				</data>
				<hit pos="43" idx="0" pvalue="3.5e-14" match="+++++ ++++++ +++++++++++++++++++++++ + ++ ++++++++"/>
			</seg>
		</sequence>
		<sequence db="0" name="2.A.43.1000.1000-XP_020468299" comment="" length="314">
			<score strand="both" combined_pvalue="3.49e-14" evalue="5.9e-10"/>
			<seg start="151">
				<data>
MAGITCILGFTSLTHLPGLGIQQETLPTGFRSRALLSVSDVGSDKTFSSKKIIGFAIGSVSSVLYLCSRLPQMYT
NFKRKSTEGVSYFLFALVILGNTTYGLSILLKNPKEGQSESSYLIDHLPWLIGSLGTLSFDLIITIQFIIYRRAP
				</data>
				<hit pos="206" idx="0" pvalue="3.5e-14" match="+++ +++++ ++++++++++++++++++++++ ++++++++ +++ +  +"/>
			</seg>
		</sequence>
		<sequence db="0" name="2.A.43.1000.1000-XP_017266695" comment="" length="317">
			<score strand="both" combined_pvalue="3.53e-14" evalue="5.9e-10"/>
			<seg start="1">
				<data>
MAASQNMWVDGVLAQNNFGWGSSGNFTSLCPNGSKWVWEGLGECAQDGRDMASVFLGLLSIVCFLVSSFPQYYSS
WKTGNMDSALSIWFLLLWLGGDSCNLVGSYLADQLPLQKYTAIYYVCADLVMLGMYTYYKIKHKMTQRRTVLYAV
				</data>
				<hit pos="55" idx="0" pvalue="7.7e-04" match="++++++ ++ +++  ++ +  +++   +   ++ + +  ++  +  + ++"/>
			</seg>
			<seg start="151">
				<data>
SMFCILGFTSSLAHLQGFGSEPEMSSGFRSRSLLSATDVGSIKPFTKKEIVGFAIGSLSSVLYLCSRLPQMYTNF
KRKSTEGVSYFLFALVILGNTTYGLSILLKNPDPGEDESSYMVHHLPWLIGSLGTLTFDLIISLQFLIYRKAPVR
				</data>
				<hit pos="204" idx="0" pvalue="3.5e-14" match="+++ +++++ ++++++++++++++++++++++ ++++++++ +++ +  +"/>
			</seg>
		</sequence>
		<sequence db="0" name="3.E.3.1000.1000-WP_096381885" comment="" length="267">
			<score strand="both" combined_pvalue="3.73e-14" evalue="6.3e-10"/>
			<seg start="76">
				<data>
GVVAFLFMSAFFHFLISLPGVFTRYANGLKLNHNYFRWTEYSLSSSVMIWLIAQLNGATDFAALFAIFAVNASMI
				</data>
				<hit pos="79" idx="0" pvalue="2.1e-04" match="++++++++ + +  ++++++++ +  + ++++  ++ + ++  +  +   "/>
			</seg>
			<seg start="151">
				<data>
FFGALQEKYEKPGNKKFLPFIFGSMTGIVPWIIIAIYTLQPGSTSAAEVPGFVYGIVISLFIFFNTFAINQVLQY
RQIGGWKSYLRGERAYITLSLVAKSVLAWQVFSGALVPLFVS
				</data>
				<hit pos="210" idx="0" pvalue="3.7e-14" match="++ ++++++++++ ++  ++ ++ +  +++++++++++++++++++++++"/>
			</seg>
		</sequence>
		<sequence db="0" name="2.A.43.1000.1000-CCE85754" comment="" length="334">
			<score strand="both" combined_pvalue="3.76e-14" evalue="6.3e-10"/>
			<seg start="1">
				<data>
MTDNEIIVLRFFLAKAQSNFKVDKTSMTPPPIILDAKAVSGITGSISVACWIIVFAPQIYENFRRKSSEGLSISF
IILWLAGDVFNVLGSVLQGVLPTMIILAVYYTLADIVLLVQCLVYDSSKSSDYIHLSPANPLNTDVLESVVGHGT
				</data>
				<hit pos="42" idx="0" pvalue="4.2e-11" match="+ + ++  ++ +++ ++++ +++++++++ +  + ++++++++ +++++ "/>
			</seg>
			<seg start="151">
				<data>
YTEDMVDGDGQKDENENQSSWRPILLKSFMISLVILSGLVGWYISYIRNIDSSKKHKHGTKEPDLIFDPLAQFFG
WLCAVLYLGSRVPQILLNYRRKSCEGISFMFFLFACIGNLTYVISILIIDTSKEYLVVNSSWLAGSLGTLALDFT
				</data>
				<hit pos="223" idx="0" pvalue="3.8e-14" match="+++++ +++ + ++++++  +++++++++++  ++  ++++ +++++  +"/>
			</seg>
		</sequence>
		<sequence db="0" name="9.B.191.1000.1000-SCU81006" comment="" length="220">
			<score strand="both" combined_pvalue="3.80e-14" evalue="6.4e-10"/>
			<seg start="1">
				<data>
MLNVFRIAGDLSHLASIFILLQTIKKTRQVDGISLKTQFLYLLVFCTRYLDLLTFHWRSIYNTVMKMVFIGSSVY
				</data>
				<hit pos="4" idx="0" pvalue="3.8e-14" match=" ++++++++++ ++ +++ +++++++ ++++ +++ ++++++ +++++++"/>
			</seg>
		</sequence>
		<sequence db="0" name="2.A.43.1000.1000-XP_021900402" comment="" length="379">
			<score strand="both" combined_pvalue="3.81e-14" evalue="6.4e-10"/>
			<seg start="1">
				<data>
MTQAYCFKEKKPCVRWVEKYFKDCLCNLRDDFSFAFGLTSLVCWGLAEIPQIITNFKTKSSHGVSLLFLLTWVAG
DIFNLVGCLLEPATLPTQFYTALLYTASTVVLVLQSLYYDHVYRWWKCGRVKASQQENDETKPLKAESTKSGIPI
				</data>
				<hit pos="35" idx="0" pvalue="3.8e-14" match="++++++ +++ ++ +++++++++++++++++ +++  ++++++ ++++++"/>
			</seg>
			<seg start="226">
				<data>
YGTFLAASVTLPLHSDALKEAYTGFAARRLLHEPAMEHSAFGQWLGWLMAAIYMGGRLPQIWLNIKRGSVEGLNP
LMFVFALVANVTYVGSILERNTEWENIRANFPWLLDAIVCVLLDLFIILQYVYYRNFRKKTAGGSHERDYVEASK
				</data>
				<hit pos="269" idx="0" pvalue="7.9e-07" match=" ++++++ +    ++++++ + ++ + ++ +++++  ++   ++++   +"/>
			</seg>
		</sequence>
		<sequence db="0" name="2.A.43.1000.1000-CDP07574" comment="" length="382">
			<score strand="both" combined_pvalue="3.85e-14" evalue="6.5e-10"/>
			<seg start="1">
				<data>
MKPLKLSYCSVGQKPCVRWVEKYFKDCLCNLKDEISFAFGIASLVCWAVAEIPQIITNFKSKSADGVSLAFISTW
IVGDVFNLVGCILEPATLPTQFYTAVLYAATTLVLALQCIYYDHIIRLWKGRKTKVNKDYNERSALKQNLHDRSS
				</data>
				<hit pos="38" idx="0" pvalue="3.8e-14" match="++++++ ++++++ +++++++++ +++++++  + + ++ +++ ++++++"/>
			</seg>
			<seg start="226">
				<data>
IPGPVGYGTFLAVSAYIPRGSKASQLYFVGRRLLEEKYELHGRAYGQWLGWLMAAIYMGGRIPQIWLNIKRGSVE
GLNPLMFLFALIANAAYVGSILVRSSEWEKIQPNMPWLLDAVVCVALDLFIILQYIFYRFIKRKKSQRSEEHYED
				</data>
				<hit pos="273" idx="0" pvalue="1.3e-06" match=" ++++++ +    ++++++ + ++ + ++ +++++  +++   +++   +"/>
			</seg>
		</sequence>
		<sequence db="0" name="2.A.43.1000.1000-OBW67632" comment="" length="308">
			<score strand="both" combined_pvalue="3.89e-14" evalue="6.5e-10"/>
			<seg start="1">
				<data>
MFEHVPLTVHEAFSGIAGSISLACWIFLLVPQLIENYRQSSADGISITFLLVWMAGDITNLAGALWADLVPTVIA
				</data>
				<hit pos="16" idx="0" pvalue="3.0e-09" match="+ + ++  ++    +++++ ++++ ++++++  ++ ++ +++++++ +++"/>
			</seg>
			<seg start="151">
				<data>
RSNSLTNILEEGQGSTAWLKNTLSVAIILIAGAAGWAIAWRAGAWKPTPVDVSDGGRHMPVGAEVLGYASAVCYL
GARIPQIIKNHRERSCEGLSLLFFLLSLMGNLTYGAGILLHSVEKQYFLKNLPWLIGSLGTIFEDAVIFMQFHMY
				</data>
				<hit pos="215" idx="0" pvalue="3.9e-14" match=" ++ +++++ + +++++++++++ +++++ + +++ + +++ +++  + +"/>
			</seg>
		</sequence>
		<sequence db="0" name="2.A.43.1000.1000-APA10769" comment="" length="313">
			<score strand="both" combined_pvalue="3.97e-14" evalue="6.7e-10"/>
			<seg start="1">
				<data>
MISLLGLSQDLSVQEALSGIFGSISLATWIFLLVPQLILNYRSQSADGVSLAFLTVWFIGDITNLAGAIWADLVP
				</data>
				<hit pos="20" idx="0" pvalue="2.7e-10" match="+++ ++  ++    +++++ +++ +++++++  +++++++++++++ +++"/>
			</seg>
			<seg start="151">
				<data>
DTLTKILEEEDSSDGNAWVRNVVSVLLVIAAGTAGWAIAWRSGVWIPTPENGGDVPKTNDVAVGAEVLGYFSAIC
YLGARIPQILKNYKEKSCDGLALLFFLLSLMGNLTYGAGILFHSLEKEYLIVNTPWLIGSLGTIVEDAVIFLQFR
				</data>
				<hit pos="217" idx="0" pvalue="4.0e-14" match=" ++ +++++ + ++++++ ++++ +++++ + +++ + +++ +++  + +"/>
			</seg>
		</sequence>
		<sequence db="0" name="2.A.52.1000.1000-WP_051828556" comment="" length="393">
			<score strand="both" combined_pvalue="3.97e-14" evalue="6.7e-10"/>
			<seg start="1">
				<data>
MTAAPGTAPSSPVPRVRTSMTRQEWSRVGGMAAFVLALHLIGWFTLVAVVAPGHYSIGQQSFGIGIGVTAYTLGM
RHAFDADHIAAIDNTTRKLMGEGQRPLSVGFWFSLGHSSVVFALALLLSLGVKTLAGPVRDDDSRLHDITGLIGT
				</data>
				<hit pos="61" idx="0" pvalue="4.0e-14" match="+++++++++++  ++++++++++++++++++++++  + +++ +++++++"/>
			</seg>
		</sequence>
		<sequence db="0" name="2.A.52.1000.1000-SEF63913" comment="" length="354">
			<score strand="both" combined_pvalue="4.02e-14" evalue="6.7e-10"/>
			<seg start="1">
				<data>
MALSGMRMLMGRMRGTRARVVAIYIGLIAFNLGAWIWAAIAFHPHPVLLGTAFLAYSLGLRHAVDADHIAAIDNV
TRKLMQEGRKPVTVGLLFSLGHSTIVIVGSVAIAASARALQQRIEGFHSIGSLIGTLVSTLFLFAIGLVNIVVLR
				</data>
				<hit pos="46" idx="0" pvalue="4.0e-14" match="+++++ +++++  +++++++++++++++++++++++ + +++++++++++"/>
			</seg>
		</sequence>
		<sequence db="0" name="2.A.123.1000.1000-XP_021989802" comment="" length="286">
			<score strand="both" combined_pvalue="4.06e-14" evalue="6.8e-10"/>
			<seg start="1">
				<data>
MVIAGQFPHLTFAFGLMGNIVSFMVFVSPLPTFYKIYKKKSTEGFQSIPYVVGLFSAMLWIYYALLKGNAMLLIT
				</data>
				<hit pos="16" idx="0" pvalue="4.1e-14" match="+ +++ ++++ ++++++ +++++++++++  ++ + +++ + +++ ++++"/>
			</seg>
			<seg start="76">
				<data>
INSVGIVVQTFYLAVYVFYAPKKAKMESLKLIILFIVIGFGLIVLLTQLLTKGAQRGVIVGWVCLVFALCVFVAP
LGVLRQVIKTKSVEYMPILLSLALTLSAVMWFFYGLFLGDLNIAIPNTLGFTFGIIQIILYFVYKNKKPVIDDKV
				</data>
				<hit pos="137" idx="0" pvalue="1.7e-06" match=" + +++++++ ++++  ++   ++++ +    ++     ++ + ++++++"/>
			</seg>
		</sequence>
		<sequence db="0" name="2.A.43.1000.1000-XP_007758747" comment="" length="358">
			<score strand="both" combined_pvalue="4.07e-14" evalue="6.8e-10"/>
			<seg start="1">
				<data>
MATLVAALTTPNTYDTPLTTREALSGIFGSISLACWIFLLVPQLIENYRNSSAEAISLAFIFVWFLGDIANLAGA
LWAGLVPVVVAIGVYFCIADGVLIGQCMYYGLRNKRREGKALLSRESLLGSSSSGSGSRPQADGHAQVPARQPEE
				</data>
				<hit pos="27" idx="0" pvalue="2.9e-09" match="+++ ++  ++    +++++ ++++ +++ ++  +  ++++++++++ +++"/>
			</seg>
			<seg start="226">
				<data>
GTAGWALAYESGAWKPSPMSTGDEAEAMPAGALVLGYFSAVAYLGARIPQIIKNARDRSCEGLSLLFFILSLMGN
LTYGAGILCHSTEHQYVLKNLPWLIGSLGTMVEDVTIFAQFHMYSVQGEEARPEHAVI
				</data>
				<hit pos="259" idx="0" pvalue="4.1e-14" match=" ++ +++++ + +++++++++ +++++++ + +++++ +++ +++  + +"/>
			</seg>
		</sequence>
		<sequence db="0" name="2.A.43.1000.1000-EYE99443" comment="" length="323">
			<score strand="both" combined_pvalue="4.12e-14" evalue="6.9e-10"/>
			<seg start="1">
				<data>
MPFLELLSGVSAEQTMPLTVREAASGLLGSISLTCWIFLLVPQLIENYRNGNAEAISLLFIFIWFVGDITNLIGG
LWAGLVPVIITIAFYFCIADGVLIGQCIYYKNCNSRLEAFERRRRSSTETPDPTTPLLGRHFSDNLEAGPVVAQR
				</data>
				<hit pos="27" idx="0" pvalue="3.0e-08" match="+++ ++  ++    +++++ ++++  ++ ++ ++   ++ ++++++++++"/>
			</seg>
			<seg start="226">
				<data>
QVLGYISAVCYLGARLPQIWKNYCEKSCEGLSLLFFVLSVLGNLTYGAGILCHSTEKNYILTNLPWLIGSLGTMA
				</data>
				<hit pos="227" idx="0" pvalue="4.1e-14" match=" ++ +++++ + ++++++++++  +++++ + +++ + +++ +++  + +"/>
			</seg>
		</sequence>
		<sequence db="0" name="9.B.191.1000.1000-OAF71735" comment="" length="212">
			<score strand="both" combined_pvalue="4.13e-14" evalue="6.9e-10"/>
			<seg start="1">
				<data>
MDIFRFIGDLSHLIAIKLLLYKIIKSRSISGLSAKSQVLFFLVFISRYVDLFLHFVSAYNTIMKVIYILSMLLTV
				</data>
				<hit pos="3" idx="0" pvalue="4.1e-14" match="++++++++++++++  +++++ + +++++ +++ + ++++++++++++++"/>
			</seg>
		</sequence>
		<sequence db="0" name="2.A.43.1000.1000-XP_018071747" comment="" length="364">
			<score strand="both" combined_pvalue="4.15e-14" evalue="7e-10"/>
			<seg start="1">
				<data>
MVPPSQNLNLDITAISGICGSISIACWVVVFSPQIVENFRRGSADGLSLQFIIVWLAGDVFNILGAVLQGVLPTM
				</data>
				<hit pos="18" idx="0" pvalue="7.1e-09" match="+ + ++  ++++++ ++++ ++++ ++++ +  + ++++++++ + +++ "/>
			</seg>
			<seg start="151">
				<data>
LLDAPRASDPPAIANQKPTTRLQATLFNLVAVLMVCAAGILGWYVSNRSQGGQHHSKDPSSSDDVLSFNLWGQIF
GYFCAVLYLGSRIPQLLLNYRRKSTEGISLLFFLFAVLGNLTYVLSIFAYEPHCHGKHGKCHPGEASGIYGRYIA
				</data>
				<hit pos="224" idx="0" pvalue="4.2e-14" match="+++ + +++ + ++++++  +++++++++++ +++  ++++ +++++  +"/>
			</seg>
		</sequence>
		<sequence db="0" name="9.B.191.1000.1000-CAC40612" comment="" length="215">
			<score strand="both" combined_pvalue="4.20e-14" evalue="7e-10"/>
			<seg start="1">
				<data>
MNIFRLAGDMTHLLSIILLLLKIQGERSCRGISLKTQELYALVFACRYLDLFTSYISLYNTVMKLVFLGTSFSII
				</data>
				<hit pos="3" idx="0" pvalue="4.2e-14" match="+++++++++++++++ ++ +++  +++++++ +++ ++++++ +++++++"/>
			</seg>
			<seg start="76">
				<data>
YYMRYHKFVRATYDKEQDTFRVGFLVVPCAVLALLINHEWTLMEILWTFSIYLEAVAILPQLVLLQRTSNIDNMT
GNYVFFLGMYRSLYILNWIYRYFTEIRYRQWIVWVSGVIQTALYCDFFYYYIKAWRNHERLKLPA
				</data>
				<hit pos="120" idx="0" pvalue="5.0e-04" match="++  ++  + +++++++++  +++  +++ ++       + + ++ + ++"/>
			</seg>
		</sequence>
		<sequence db="0" name="2.A.43.1000.1000-XP_009217994" comment="" length="414">
			<score strand="both" combined_pvalue="4.22e-14" evalue="7.1e-10"/>
			<seg start="1">
				<data>
MAPPTGPLNLDVEAISGICGSISIACWVVVFSPQIVENFRRSSADGLSLQFIIIWLAGDVFNILGAVLQGVLPTM
				</data>
				<hit pos="18" idx="0" pvalue="1.9e-08" match="+ + ++  ++++++ ++++ ++++ ++++ +  + + ++++++ + +++ "/>
			</seg>
			<seg start="226">
				<data>
YMSRPRPSHRGEDAQPPSPPSTGDDVLEFSFWGQIFGWLCAVLYLGSRVPQILLNWRRKSTEGVSMLFFLFACLG
NLTYVLSIFAFEPSCHVRGSAASGCAPGEAAHAYWQYILVNLSWLAGSLGTLLLDMGIFVQFFLYNKEEEDDDYD
				</data>
				<hit pos="260" idx="0" pvalue="4.2e-14" match="+++++ +++ + ++++++  +++++++++++ +++  ++++ +++++  +"/>
			</seg>
		</sequence>
		<sequence db="0" name="2.A.43.1000.1000-XP_716611" comment="" length="331">
			<score strand="both" combined_pvalue="4.24e-14" evalue="7.1e-10"/>
			<seg start="1">
				<data>
MIAPPPAPIVLDSQSVSGITGSISIACWIIVFAPQIYENFKRKSSEGLSLTFIVLWLAGDVFNVLGAVLQGVLPT
				</data>
				<hit pos="19" idx="0" pvalue="3.3e-11" match="+ + ++  ++ +++ ++++ +++++++++ +  +  +++++++ +++++ "/>
			</seg>
			<seg start="151">
				<data>
SSISKSSSSQFQSFLINTLMVTLVIASGVIGWYISYIKESKHHSKHPGKHNPEELIFDPLAQIFGWLCAFFYLGS
RIPQIVLNYERKSCDGISFMFFLFACLGNLTYVISILSIDMSWNYLWVNSSWLAGSLGTLGLDFTIFIQFFLYNE
				</data>
				<hit pos="213" idx="0" pvalue="4.2e-14" match="+++++ ++  + +++++++ +++++++++++  ++  ++++ +++++  +"/>
			</seg>
		</sequence>
		<sequence db="0" name="9.B.191.1000.1000-XP_008076224" comment="" length="220">
			<score strand="both" combined_pvalue="4.33e-14" evalue="7.3e-10"/>
			<seg start="1">
				<data>
MNIFRITGDLSHLISILILLHKMHQTNSCSGISFKSQALYFIVYITRYLDIFTTFTHSAYNTIFKILFIGSSGYT
				</data>
				<hit pos="3" idx="0" pvalue="4.3e-14" match="++++++++++++++++++++ ++++++++++ + +++++++ ++++++ +"/>
			</seg>
		</sequence>
		<sequence db="0" name="2.A.43.1000.1000-XP_018291921" comment="" length="253">
			<score strand="both" combined_pvalue="4.54e-14" evalue="7.6e-10"/>
			<seg start="1">
				<data>
FGDCVYGWQEATSILLGYLSIFCWLNAQMPQVIKNYRLGNADSLSFLFLTVWLTGDVANYIGCVITNQLPFQRYL
				</data>
				<hit pos="15" idx="0" pvalue="1.1e-10" match="+++ ++ ++++ + +++++++++   ++  + +++++++ +++++++++ "/>
			</seg>
			<seg start="151">
				<data>
RVGDDTTIWIGRVFAWICAFLYLSSRVPQIVRNYHRRSVEGLSMALFFFAAMGNLTYCLSIFANPHATRHTMLEA
				</data>
				<hit pos="163" idx="0" pvalue="4.5e-14" match=" ++++ +++ + ++++++++++++++ ++ +  ++  ++++ +++++  +"/>
			</seg>
		</sequence>
		<sequence db="0" name="2.A.52.1000.1000-WP_058492368" comment="" length="355">
			<score strand="both" combined_pvalue="4.60e-14" evalue="7.7e-10"/>
			<seg start="1">
				<data>
MHRYLRTMFSDSGDGLRSKIMGIYTVLFLYHILVWLWTFYVFHDHPVLFSTAVLAYTFGLRHAVDADHIAAIDNV
TRKLMQEGKKPVAAGLFFSLGHSTVVFVATVGLALTTTAVLQSNITRLQEITSVLFTSVSALFLLFIALINLSLF
				</data>
				<hit pos="46" idx="0" pvalue="4.6e-14" match="++++  +++++  +++++++++++++++++++++++ + +++ +++++++"/>
			</seg>
		</sequence>
		<sequence db="0" name="2.A.123.1000.1000-XP_010682692" comment="" length="258">
			<score strand="both" combined_pvalue="4.65e-14" evalue="7.8e-10"/>
			<seg start="1">
				<data>
MAQHGNLSITIVGILGNIISGLVYLAPLPTYRRIYKKKSTEGFQPLPYVVALFSAMLWLYYALLKEKDVFLISIN
				</data>
				<hit pos="14" idx="0" pvalue="4.6e-14" match="+++++++ +++++++++ +++++++++++  ++ + +++ + ++++++++"/>
			</seg>
			<seg start="76">
				<data>
SAGCFIETLYIAVHYAYGSKKTRIFTATLVFSLNLVIFGVIVLIIQLILGDTSESRIKVLGIICAVVSTTVFAAP
LTIMVKVIRTRSVEFMPFTLSFCLTLCAVIWFVYGLLRRDLFISIPNVFGFILGLLQMVLYIVCKHCCFSKEAHK
				</data>
				<hit pos="137" idx="0" pvalue="6.3e-04" match="++  + + ++  +++  +++  ++++ +     +     +  + ++++++"/>
			</seg>
		</sequence>
		<sequence db="0" name="2.A.43.1000.1000-XP_002848823" comment="" length="359">
			<score strand="both" combined_pvalue="4.66e-14" evalue="7.8e-10"/>
			<seg start="1">
				<data>
MLPLSAATSIEALSGICGSISIACWVVVFSPQIIENFRRSSADGLSLEFLVVWLAGDVFNIIGAVMQGVLPTMII
				</data>
				<hit pos="16" idx="0" pvalue="1.2e-08" match="+ + ++  ++++++ ++++ ++++ ++++ +  ++ +++++++ + +++ "/>
			</seg>
			<seg start="226">
				<data>
NEPDLQKPDDTLKFDITGQIFGYLCAVFYLGSRIPQLLLNWRRKSTEGVSLLFFIFACIGNLTYVLSIFAYSPVC
				</data>
				<hit pos="245" idx="0" pvalue="4.7e-14" match="+++ + ++  + ++++++  +++++++++++ ++++ ++++ +++++  +"/>
			</seg>
		</sequence>
		<sequence db="0" name="9.B.191.1000.1000-OUM61281" comment="" length="212">
			<score strand="both" combined_pvalue="4.70e-14" evalue="7.9e-10"/>
			<seg start="1">
				<data>
MNLFRLVADMMHLISIIIILLKITKTRSAAGISFKSQLLYVIVFCTRYLDLFTTFISLYNTLMKIFFISTSIYIC
				</data>
				<hit pos="3" idx="0" pvalue="4.7e-14" match="++++++++++++++++ + ++ +++++++++ + + ++++++ +++++++"/>
			</seg>
		</sequence>
		<sequence db="0" name="9.B.191.1000.1000-PAV81248" comment="" length="213">
			<score strand="both" combined_pvalue="4.72e-14" evalue="7.9e-10"/>
			<seg start="1">
				<data>
MNVFRLSADLSHLVAIFILIFKIRSSKSCSGISARSQILFALVFSTRYADIFTVFVSPYNTAMKIIFLVATYYTV
YLIFYEYRITYEKESDNLRFEFLFVPCVLLSLYFTNELSVLEVLWTFSIFLESVAIMPQLFMLQNLGSADTITAH
				</data>
				<hit pos="3" idx="0" pvalue="4.7e-14" match=" +++ +++++++++ +++++++  ++++++++  ++++++++ +++ + +"/>
				<hit pos="61" idx="0" pvalue="4.0e-04" match="  + ++ +++  + ++++++++++  +++   + +   + ++++  ++  "/>
			</seg>
		</sequence>
		<sequence db="0" name="2.A.123.1000.1000-XP_004235340" comment="" length="295">
			<score strand="both" combined_pvalue="4.80e-14" evalue="8.1e-10"/>
			<seg start="1">
				<data>
MTTHLAFVFGLLGNIVSFMVYLAPVPTFYKIYKKKSTEGFQSVPYVVGLFSAMLWIYYAFLKPDTTLLITINSVG
				</data>
				<hit pos="11" idx="0" pvalue="4.8e-14" match="+++++ +++++++++++ +++++++++++  +  + +++ + +++ ++++"/>
			</seg>
			<seg start="76">
				<data>
CFIQTFYICFFLFYATKKAKMDTMKLLLSMNVVGLGLIIFLTQFFAKGSNRAQIVGWICLIFSFCVFVAPLGVLR
QVIRTKSVEYMPFQLSFFLTLSAVMWFLYGLLRKDYNIAIPNVLGFSLGVIQMTLYLIYKNAKKVTKEVKLEVTE
				</data>
				<hit pos="132" idx="0" pvalue="2.2e-06" match=" + +++++++ ++++  ++   ++++ +     +     ++ + ++++++"/>
			</seg>
		</sequence>
		<sequence db="0" name="2.A.43.1000.1000-XP_018687692" comment="" length="371">
			<score strand="both" combined_pvalue="4.84e-14" evalue="8.1e-10"/>
			<seg start="1">
				<data>
MASSLLRLLSTSPSSTDVPLSTREALSGIFGSISLACWIFLLVPQLIENYRNGSAEAISLLFIFVWFLGDIANLA
GALWAGLVPVVVAIGVYFCIADGVLIAQCLYYGIMNKRREGRALLSARASASGSSGAAGAGAGVDGGARVDGEAS
				</data>
				<hit pos="29" idx="0" pvalue="1.2e-09" match="+++ ++  ++    +++++ ++++ +++ ++ ++  ++++++++++ +++"/>
			</seg>
			<seg start="226">
				<data>
AMSVLAIGVVGAAGWALAYESGAWKPSPASGGAESGEMATGAQVLGYLSAVAYLGARIPQIVKNARDRSCEGLSL
LFFILSLMGNLTYGAGILCHSTEHNYVVKNLPWLIGSLGTMVEDITIFIQFHVYKVKEEEDNSGSAEHAVI
				</data>
				<hit pos="269" idx="0" pvalue="4.8e-14" match=" ++ +++++ + +++++++++ +++++++ + +++++ +++ +++  + +"/>
			</seg>
		</sequence>
		<sequence db="0" name="2.A.52.1000.1000-WP_065132745" comment="" length="371">
			<score strand="both" combined_pvalue="4.84e-14" evalue="8.1e-10"/>
			<seg start="1">
				<data>
MANAQLDRPPPWSRLRGALSPAEWGRLGIMLAVITALHLVGWLTLILVVEPAHLSLGHKAFGVGIGLTAYTLGLR
HAFDADHIAAIDNTTRKLMSEGQRPLAVGFFFSLGHSSVVFTLALLLALGLRAVVGPVADDSSRLHFYTGLIGTT
				</data>
				<hit pos="60" idx="0" pvalue="4.8e-14" match="+++++++++++  +++++++++++++++++++++++ + +++ +++++++"/>
			</seg>
		</sequence>
		<sequence db="0" name="9.B.191.1000.1000-XP_645168" comment="" length="218">
			<score strand="both" combined_pvalue="4.87e-14" evalue="8.2e-10"/>
			<seg start="1">
				<data>
MNLFSFLGDMLHLGSMLILLFKIKNDKSCAGVSLKSQILFTIVFTARYLDLFTNYVSLYITFMKITYIAVSYYTL
				</data>
				<hit pos="3" idx="0" pvalue="4.9e-14" match="++ ++++++++ + ++++++++ ++++++++ + ++++ +++++++++++"/>
			</seg>
		</sequence>
		<sequence db="0" name="2.A.123.1000.1000-OEL15065" comment="" length="304">
			<score strand="both" combined_pvalue="4.98e-14" evalue="8.3e-10"/>
			<seg start="1">
				<data>
LGLLFANFCKRLILAPFFCYAGNIISFMTYLAPIPTFYRIYKSKSTEGFQSIPYVVALFSAMLWIFYALIKSNEP
				</data>
				<hit pos="20" idx="0" pvalue="5.0e-14" match="+ +++++++ +++++++ +++++ +++++  ++ + +++ + +++ ++++"/>
			</seg>
			<seg start="76">
				<data>
LLITINAAGCVIESIYVVMYFVYANKKAKWFTAKIMLGLNVGFFGAILLVTLLLFKGDKRIVTLGWICVGFSVSV
FVAPLSIIKRVIQTRSVEYMPFSLSLSLTLSAVVWFLYGLLIKDKYVALPNILGFTFGVVQMVLYVFYMNKTPVV
				</data>
				<hit pos="141" idx="0" pvalue="1.8e-05" match=" + +++++++ ++++  +++  ++++ +     +  +  ++ ++++++++"/>
			</seg>
		</sequence>
		<sequence db="0" name="2.A.43.1000.1000-XP_002850337" comment="" length="313">
			<score strand="both" combined_pvalue="5.15e-14" evalue="8.6e-10"/>
			<seg start="1">
				<data>
MLDSFDSIPLTYRETASGILGSISLACWIFLLVPQLVENYKNGNAKAISFTFILVWFVGDIANLVGSLWAKLVPV
				</data>
				<hit pos="19" idx="0" pvalue="7.2e-09" match="+++ ++  ++    +++++ ++++  ++ ++  +  +++ ++++++++++"/>
			</seg>
			<seg start="151">
				<data>
SSRDPLVKMLEEDEPRSTWAKNTLSLLGICAAGTAGWVIAWKTGAWKPTPIHNIGNPIEMAVGAQIVGYFSALCY
LGARIPQIIKNYREKSCEGLSLLFFVFSLLGNATYGAGILFHSTEKEYFLTNLPWLMGSLGTIVEDIVIFFQFRI
				</data>
				<hit pos="216" idx="0" pvalue="5.2e-14" match="+++ +++++ + +++++++++++ +++++ + +++   +++  ++  + +"/>
			</seg>
		</sequence>
		<sequence db="0" name="2.A.123.1000.1000-XP_006347635" comment="" length="286">
			<score strand="both" combined_pvalue="5.27e-14" evalue="8.8e-10"/>
			<seg start="1">
				<data>
MAISGHWAFVFGVLGNIISFIVFLSPIPTFNKIYKKKSTEGYQSIPYVIALFSCMLWIYYAFLKTNTTLLITINS
				</data>
				<hit pos="13" idx="0" pvalue="5.3e-14" match=" +++++++++ ++++++ +++++++++++  ++ +  ++ +++++ ++++"/>
			</seg>
			<seg start="76">
				<data>
FGMLIETIYVGLFLYYAPKKARVNTVKMLLLTVVGGFGAIIVVTQFVFKGVVRGQIVGWICLIFSLCVFVAPLGI
VRQVIKTKSVEYMPILLSVFLTISAVMWFFYGLLLKDVNIAAPNILGFIFGILQMILYAMYRKKDNKPIVNVNVE
				</data>
				<hit pos="134" idx="0" pvalue="5.3e-06" match=" + +++++++ ++++  ++   ++++ +    ++     ++ + ++++++"/>
			</seg>
		</sequence>
		<sequence db="0" name="9.B.191.1000.1000-KIO30052" comment="" length="212">
			<score strand="both" combined_pvalue="5.34e-14" evalue="9e-10"/>
			<seg start="1">
				<data>
MNLFRLLGDLAHLASIFILIHKITSTRSCRGISFKSQCLYVAVFVTRYLDLFWNYVSLYNTLMKLFFIASSCYTV
				</data>
				<hit pos="3" idx="0" pvalue="5.3e-14" match="+++++++++++ ++ ++++++  ++++++++ + + ++++++++++++++"/>
			</seg>
		</sequence>
		<sequence db="0" name="2.A.123.1000.1000-KZV41910" comment="" length="292">
			<score strand="both" combined_pvalue="5.40e-14" evalue="9.1e-10"/>
			<seg start="1">
				<data>
MAISSVPPLAFAFGILGNIVSFLVYLSPAPTFYRIWKKKSTEGFQSFPYSVALFSATLYLYYAFLKKDALILITI
				</data>
				<hit pos="15" idx="0" pvalue="5.4e-14" match="+++++ ++++++++ ++ +++++++++++  +  +++++ + ++++++++"/>
			</seg>
			<seg start="76">
				<data>
NSVGCVFEISYLAIFMIYAKKESRAFTCKLLLLFNLTSLGLIIGGTRLFSHGDNRVRIVGWICAAFSVSVFAAPL
SIMRQVIRTKSVEFMPFSLSFFLTLCAVMWFCYGFLIKDYYIAAPNVLGLSFGIMQMLLYVVYKDRKQQIQPQEA
				</data>
				<hit pos="136" idx="0" pvalue="3.7e-04" match=" +  ++++++  +++  ++   ++++ +     +     +  + ++++++"/>
			</seg>
		</sequence>
		<sequence db="0" name="9.B.191.1000.1000-XP_001646675" comment="" length="219">
			<score strand="both" combined_pvalue="5.57e-14" evalue="9.3e-10"/>
			<seg start="1">
				<data>
MMNPFRILGDISHLASILILLQTIKTTKTIDGISFKTQVLYALVFLTRYLDLLTLNYVSVYNTLMKLFFIISSIY
				</data>
				<hit pos="4" idx="0" pvalue="5.6e-14" match="+++++++++++ ++++++ ++++++ +++++ +++ ++++++++++++++"/>
			</seg>
		</sequence>
		<sequence db="0" name="2.A.123.1000.1000-OMO54172" comment="" length="305">
			<score strand="both" combined_pvalue="5.69e-14" evalue="9.5e-10"/>
			<seg start="1">
				<data>
MGIFSAGNPWVLISGLLGNISSFVVFLAPLPTFIRIWKKKSTEGFQSVPYVVALFSAMLWMYYAFVKSGAFLLIT
				</data>
				<hit pos="16" idx="0" pvalue="5.7e-14" match="++++++++++ ++++++ +++++++++++  +  + +++ + ++++++++"/>
			</seg>
			<seg start="76">
				<data>
INAFGCVVETIYIALYITFAPKQARMFTLRILLLLDFGGFFSIMLLSQFLAKGSKRVEVLGWICVAFATSVFAAP
LSIMRQVIRTKSVEFMPFYLSFFLTLSAVTWLFYGIFLKDLYIAIPNVLGFIFGFLQMVLYAIYRNYKTVIEEVK
				</data>
				<hit pos="137" idx="0" pvalue="5.3e-05" match=" + ++++ ++  +++  ++   ++++ +    ++     ++ ++++++++"/>
			</seg>
		</sequence>
		<sequence db="0" name="2.A.123.1000.1000-XP_016196866" comment="" length="274">
			<score strand="both" combined_pvalue="5.70e-14" evalue="9.6e-10"/>
			<seg start="1">
				<data>
MAISHSTLAFTFGMLGNVISFMVFLAPIPTFYRIYKKKSTEGFQSLPYLVALFSSMLWLYYAMVKRDALLLITIN
				</data>
				<hit pos="14" idx="0" pvalue="5.7e-14" match=" +++++++++ ++++++ +++++++++++  ++ + +++ + +++++++ "/>
			</seg>
		</sequence>
		<sequence db="0" name="2.A.52.1000.1000-WP_039650184" comment="" length="383">
			<score strand="both" combined_pvalue="5.72e-14" evalue="9.6e-10"/>
			<seg start="1">
				<data>
MTAAPGSAPSLPAPAAAKPSVWRRVRGSMTRQEWIRVSSMAAFVLALHIIGWGTLVGFVAPQHLSVGTDSFGIGI
GITAYTLGMRHAFDADHIAAIDNTTRKLMGGGQRPLSVGFWFSLGHSSVVFVLALLLSLGMKTLAGPVRDGNSHL
				</data>
				<hit pos="70" idx="0" pvalue="5.7e-14" match="+++++++++++  ++++++++++++++++++++++ ++ +++ +++++++"/>
			</seg>
		</sequence>
		<sequence db="0" name="2.A.43.1000.1000-XP_013255911" comment="" length="343">
			<score strand="both" combined_pvalue="5.74e-14" evalue="9.6e-10"/>
			<seg start="1">
				<data>
MASALAMLTAGVGAAAEIPLTTREALSGIFGSISLACWIFLLVPQLLENYRNSSAEAISLAFIFVWFIGDIANLA
GALWAGLVPVVVAIGVYFCIADGVLISQCLYYGIKNKRKEGKALLNTAASSSSADAQQPARENDEEEPLLKRTRT
				</data>
				<hit pos="29" idx="0" pvalue="4.5e-09" match="+++ ++  ++    ++++  ++++ +++ ++  +  ++++++++++ +++"/>
			</seg>
			<seg start="226">
				<data>
KPTATSTGTDGEKMATGAQILGYLSAVAYLGARIPQIIKNATDKSCEGLSLLFFILSLLGNLTYGAGILCHSTES
				</data>
				<hit pos="245" idx="0" pvalue="5.7e-14" match="+++ +++++ + +++++++++ +++++++ + +++++ +++ +++  + +"/>
			</seg>
		</sequence>
		<sequence db="0" name="2.A.43.1000.1000-SGZ57315" comment="" length="311">
			<score strand="both" combined_pvalue="5.83e-14" evalue="9.8e-10"/>
			<seg start="1">
				<data>
MAPPPPIIIDAQVVSGITGSISIACWIIVFVPQIYENFRRKSSEGLSLMFIILWLAGDIFNVLGAVLQGVLPTMI
				</data>
				<hit pos="17" idx="0" pvalue="1.6e-11" match="+ + ++  ++ ++++++++ +++++++++ +  + ++++++++ +++++ "/>
			</seg>
			<seg start="151">
				<data>
KAVILKTLMVLLVFMAGLIGWYISYVKDHGKKKGPPSELVFDPLAQFFGWLCAVFYLGSRVPQILLNYKRKSCEG
ISFMFFLFACLGNLTYVISILAIDISWNYLLVNSSWLAGSLGTLGLDFTIFVQFFLYNENVDDESSCKTSDTEGL
				</data>
				<hit pos="197" idx="0" pvalue="5.8e-14" match="+++++ ++  + ++++++  +++++++++++  ++  ++++ +++++  +"/>
			</seg>
		</sequence>
		<sequence db="0" name="2.A.43.1000.1000-XP_009156116" comment="" length="350">
			<score strand="both" combined_pvalue="5.88e-14" evalue="9.9e-10"/>
			<seg start="1">
				<data>
MANLISLALTTFSSSSSKVHLTTREALSGIFGSISLACWIFLLVPQLIENYRNGSAEAISLAFIFVWFIGDICNL
AGALWAGLVPVVIAIGVYFCIADGVLISQCLYYGIVNKRREGKALLDGEASSPSSSSAAAQHRQQDDGPDEEEPL
				</data>
				<hit pos="30" idx="0" pvalue="6.8e-09" match="+++ ++  ++    +++++ ++++ +++ ++  +  ++++++++++ +++"/>
			</seg>
			<seg start="226">
				<data>
ESGAWKPSSTSEDTSQENMAPGAQILGYLSAVAYLGARIPQIIKNAREKSCEGLSLLFFILSLLGNVTYGAGILF
				</data>
				<hit pos="250" idx="0" pvalue="5.9e-14" match="+++ +++++ + +++++++++ + +++++ + +++++ +++ +++  + +"/>
			</seg>
		</sequence>
		<sequence db="0" name="2.A.43.1000.1000-XP_016642845" comment="" length="316">
			<score strand="both" combined_pvalue="5.94e-14" evalue="1e-09"/>
			<seg start="1">
				<data>
MVLPSIAAFVKPPTLDEALSGIFGSISLTAWICLLLPQLITNYKAQRADALSMGFLFIWLLGDVSNLTGALFTNL
				</data>
				<hit pos="22" idx="0" pvalue="1.9e-09" match="+++ ++  ++ +  +++++++++ ++++  +  ++  +++++++++++++"/>
			</seg>
			<seg start="226">
				<data>
GSVLGYISALCYLCARVPQIIKNYRDKSCEGLALLFFLLSLTGNMTYGLSLLSYSQDPKYLLTALPWLLGSLGTM
				</data>
				<hit pos="228" idx="0" pvalue="5.9e-14" match=" ++ +++++ +++++++++++++++++++ + +++ + + + +++ + ++"/>
			</seg>
		</sequence>
		<sequence db="0" name="2.A.43.1000.1000-XP_007681987" comment="" length="318">
			<score strand="both" combined_pvalue="5.98e-14" evalue="1e-09"/>
			<seg start="1">
				<data>
MPDPIPLTWNEALSGVTGSISLAAWIFLLVPQLVENYQQGSAEGISLTFLAIWLVGDITNLAGAVWAGLVPTVIA
				</data>
				<hit pos="16" idx="0" pvalue="1.6e-07" match="  + ++  ++    +++++ ++++ ++++++  +++ ++ ++++++ ++ "/>
			</seg>
			<seg start="151">
				<data>
AASVATLDRITEEPSRSRAALKNTISVVLIFAVGAAGWAIAWKTGAWRPTPVGGEDGGEPTPLGASILGYASAVC
YLGARIPQIVKNQRERSCDGLSLLFFVLSLIGNATYGAGILFHSVQRDYFLTNLPWLIGSLGTMVEDAIIFVQFS
				</data>
				<hit pos="217" idx="0" pvalue="6.0e-14" match="+++ +++++ + +++++++++++ +++++ + +++ + +++  ++  + +"/>
			</seg>
		</sequence>
		<sequence db="0" name="9.B.191.1000.1000-ORZ38092" comment="" length="212">
			<score strand="both" combined_pvalue="6.08e-14" evalue="1e-09"/>
			<seg start="1">
				<data>
MNIFRLVADLMHLASFFILLLKMNKTRSAAGISFKSQLLYLIVFVMRYLDLFTHFVSLYNTVMKITFIGATAYIL
				</data>
				<hit pos="3" idx="0" pvalue="6.1e-14" match="+++++++++++ ++ +++ +  +++++++++ + + +++++++ ++++++"/>
			</seg>
		</sequence>
		<sequence db="0" name="9.B.191.1000.1000-KHJ33881" comment="" length="213">
			<score strand="both" combined_pvalue="6.11e-14" evalue="1e-09"/>
			<seg start="1">
				<data>
MNIFRILGDFSHLLSILILIRKMHATNSCSGISFKSQALYLIVYATRYLDLFWTLGDNLYNTLFKLLFLGSSSYT
				</data>
				<hit pos="3" idx="0" pvalue="6.1e-14" match="++++++++++++++++++++ + ++++++++ + +++++++  +++++++"/>
			</seg>
		</sequence>
		<sequence db="0" name="2.A.43.1000.1000-CDO54268" comment="" length="326">
			<score strand="both" combined_pvalue="6.16e-14" evalue="1e-09"/>
			<seg start="1">
				<data>
MVLSPPPPFLLDSKAVSGITGSISIACWIIVFTPQLYENFRRQSSDGLSFTFVVLWLAGDIFNVIGSILQGVLPT
				</data>
				<hit pos="19" idx="0" pvalue="7.9e-10" match="+ + ++  ++ +++ ++++ +++++++++ +  +  +++++++ ++++++"/>
			</seg>
			<seg start="151">
				<data>
GTAAVTRKKSKKVSKLRSIVFNLLIVFGVFLTGFLGWYFSADSKNDGDNDRNDEDLRVDLLGQIFGYLCAVLYLG
SRLPQILLNFERKSCDGISFLFFLFACLGNLTYVISILALDVSPRYLLVNASWLAGSVGTLILDGIIFTQFWIYN
				</data>
				<hit pos="214" idx="0" pvalue="6.2e-14" match="+++ + +++ + ++++++  +++++++++++ +++  ++++ +++++  +"/>
			</seg>
		</sequence>
		<sequence db="0" name="9.B.191.1000.1000-OIW23995" comment="" length="365">
			<score strand="both" combined_pvalue="6.17e-14" evalue="1e-09"/>
			<seg start="1">
				<data>
MLPHAWNIFRILADLSHLAAKCILIFSIHRNRSAEGVSLITQILYAAVFCTRYLDLFHETIPWNYFFKVFYILST
				</data>
				<hit pos="8" idx="0" pvalue="6.2e-14" match="+++++++++++ +  ++++ +++++++++++ ++++++++++ +++++++"/>
			</seg>
		</sequence>
		<sequence db="0" name="2.A.43.1000.1000-CZT22948" comment="" length="327">
			<score strand="both" combined_pvalue="6.18e-14" evalue="1e-09"/>
			<seg start="1">
				<data>
MHPIALTWNEALSGIGGSISLAAWLFLLVPQLYENYQQGHADGISLTFLFIWAIGDVTNLAGALWAGLVPTVIAL
				</data>
				<hit pos="15" idx="0" pvalue="2.3e-07" match="+ + ++  +++   +++++ ++++  +++++  ++  +++++++++ +++"/>
			</seg>
			<seg start="226">
				<data>
IGAEVLGYASAVCYLGARIPQIIKNQKERSCDGLSLLFFLLSLLGNASYGAGILFHSLEKSYILTNLPWLIGSLG
				</data>
				<hit pos="230" idx="0" pvalue="6.2e-14" match=" ++ +++++ + +++++++++++ +++++ + +++ + +++  ++  + +"/>
			</seg>
		</sequence>
		<sequence db="0" name="2.A.43.1000.1000-OAA61681" comment="" length="412">
			<score strand="both" combined_pvalue="6.22e-14" evalue="1e-09"/>
			<seg start="1">
				<data>
MAVATSAARSAVVAATVLRAAGVQPPLSVNDALSGVFGSVSMAAWICLLLPQLIQNYKAQSAEGLSMAFLFVWLL
GDATNLAGALWTNLAPTAIALAVYFCIADAVLILQCLYYNAKAARHERARQQRHRHRNRRRSSSSITAVETADGD
				</data>
				<hit pos="36" idx="0" pvalue="5.6e-09" match=" ++ ++  ++ +  +++++ +++ +++++ +  ++ ++++++ +++ +++"/>
			</seg>
			<seg start="226">
				<data>
PDSSPWLHNTLSLAAVWVVGALGYFASYRLGAWEAADPVGGGGGGGDNNNNNGGGGDGGVRLPATTDVYTAVGLA
LGYFSAICYLCARIPQIVKNYREKSCDGLALLFFLLSLTGNITYGVSLVAYSQDGAYLLKALPWLVGSLGTIVED
				</data>
				<hit pos="300" idx="0" pvalue="6.2e-14" match="+++ +++++ +++++++++++++ +++++ + +++ + + + +++ + + "/>
			</seg>
		</sequence>
		<sequence db="0" name="2.A.123.1000.1000-PAN42722" comment="" length="296">
			<score strand="both" combined_pvalue="6.25e-14" evalue="1e-09"/>
			<seg start="1">
				<data>
MAGLSLQHPMAFAFGLLGNIISFMTYLAPLPTFYRIYKNKSTEGFQSVPYVVALFSAMLWIYYALLKSDECLLIT
				</data>
				<hit pos="16" idx="0" pvalue="6.3e-14" match="+++++++++ +++++++ +++++++++++  +  + +++ + +++ ++++"/>
			</seg>
			<seg start="76">
				<data>
INSAGCVIETIYIALYLTYAPKKAKLFTAKILLLLNVGVFGLILLLTLLLSAGQNRVVILGWVCVGFSVSVFVAP
LSIIRQVVRTRSVEFMPFSLSLSLTVSAVVWFLYGLLIKDKYVALPNVLGFTFGVIQMGLYAIYRNATPRVPAKE
				</data>
				<hit pos="137" idx="0" pvalue="7.6e-05" match=" + +++++++ ++++  ++   ++++ +     +  +   + ++++++++"/>
			</seg>
		</sequence>
		<sequence db="0" name="3.E.3.1000.1000-WP_035877387" comment="" length="267">
			<score strand="both" combined_pvalue="6.28e-14" evalue="1.1e-09"/>
			<seg start="151">
				<data>
LFGALQEKYEKPGNGNALPFIFGCMVGIVPWIIILVYVLAPGSNSGVAPPAFVYGIIISLFLLFNTFAVNQVLQY
KQVGGWRDYIRGERAYITLSLVAKTALAWQVFSGAIIPAIAG
				</data>
				<hit pos="210" idx="0" pvalue="6.3e-14" match="+++++++++++++ +++ ++ ++++  ++++++++++++++ ++++++++"/>
			</seg>
		</sequence>
		<sequence db="0" name="9.B.191.1000.1000-XP_446165" comment="" length="218">
			<score strand="both" combined_pvalue="6.30e-14" evalue="1.1e-09"/>
			<seg start="1">
				<data>
MNIFRLLADLTHIASILILIQTIKKTSSISGISIKTQVLYALVFVCRYLDLLTFHYKSFYLTVMKIFFITSSVYT
				</data>
				<hit pos="3" idx="0" pvalue="6.3e-14" match="++++++++++  ++++++ +++++ ++++++ +++ ++++++++++++++"/>
			</seg>
		</sequence>
		<sequence db="0" name="2.A.123.1000.1000-EEF47417" comment="" length="272">
			<score strand="both" combined_pvalue="6.42e-14" evalue="1.1e-09"/>
			<seg start="1">
				<data>
MAIISTHPPLAFAFGILGNIISILVYLAPVPTFYRIYRKKSTEGFQSLPYLVALFSSMLWLYYAMLKKDVFLLVT
				</data>
				<hit pos="16" idx="0" pvalue="6.4e-14" match="+++++++++++++++++ +++++++++++  ++ + +++ + +++++++ "/>
			</seg>
			<seg start="76">
				<data>
INAFGCVIETIYIIMYIIYATKKNRVSTFKVLTSMNLGLFAFIILFSHFLVKSSVRAQVLGWICVAVSVCVFAAP
LSIVAQVIKTRSVEFMPFNLSFFLTLSAIMWFAYGLSTKDTCVALPNVLGFILGLLQMVLYVIYRKAKKVILEEK
				</data>
				<hit pos="137" idx="0" pvalue="7.6e-04" match=" + ++ ++++  +++  +    ++++ +     +     ++ + ++ +++"/>
			</seg>
		</sequence>
		<sequence db="0" name="2.A.43.1000.1000-KFO20372" comment="" length="304">
			<score strand="both" combined_pvalue="6.46e-14" evalue="1.1e-09"/>
			<seg start="1">
				<data>
MIRNWLLMFILFPLKLIERCESTVSLTVLPVVKLENGSSANVSITLGSRILFFVIRSNIISIINQVIGWIYFMAW
SISFYPQVIKNWRRKSVVGLSFDFLALNLMGFVAYSVFNIGLLWVPYIQEQFLLRYPNGVNPVEYNDVFFSLHAV
				</data>
				<hit pos="66" idx="0" pvalue="6.5e-14" match=" ++++  +++ +++++++++++++++  + +  ++++++++++++ ++ +"/>
			</seg>
		</sequence>
		<sequence db="0" name="3.E.3.1000.1000-ADZ09652" comment="" length="276">
			<score strand="both" combined_pvalue="6.54e-14" evalue="1.1e-09"/>
			<seg start="76">
				<data>
PQVVYTLTHLGVILSSFLLISGLALLLIGFVKYKPYVENLKKGMNPYRWYEYAITSSIMLVIIATFVGVWDLWSL
				</data>
				<hit pos="90" idx="0" pvalue="5.2e-04" match="+  ++++ ++++ + + +++++  + +++ +++ ++ ++++    ++   "/>
			</seg>
			<seg start="151">
				<data>
VMIFVLNATMILCGYLMEKINFHTKKTDWSAYLLGCLAGFTPWIVLAAYFIAELGSSQTKPPAFVYYILLFYFIL
FNTFSINMILQYKGVSKWKDYLYGERVYIILSFVAKTMLAWIVFFGIFAPS
				</data>
				<hit pos="222" idx="0" pvalue="6.5e-14" match="++ +++++++++  +++ + +++++ ++++ +++++ ++++ +++ ++ +"/>
			</seg>
		</sequence>
		<sequence db="0" name="9.B.191.1000.1000-OAF70035" comment="" length="204">
			<score strand="both" combined_pvalue="6.57e-14" evalue="1.1e-09"/>
			<seg start="1">
				<data>
MNIFRLVGDMSHLLAILLLLFKIFKSRSVAGLSGNCQLMFLIVFVTRYLDIFTNFVSIYNSSMKIVFIVSLGVTV
				</data>
				<hit pos="3" idx="0" pvalue="6.6e-14" match="+++++++++++++++ +++++++ ++ ++ ++  + ++++++++++++ +"/>
			</seg>
		</sequence>
		<sequence db="0" name="2.A.123.1000.1000-XP_015865837" comment="" length="283">
			<score strand="both" combined_pvalue="6.74e-14" evalue="1.1e-09"/>
			<seg start="1">
				<data>
MAAHHSLILAFGLLGNIISFMVYLAPIPTFHKVHKKKSTEGFQSLPYVVALFSSMLWIYYAILKQGATLLITINS
				</data>
				<hit pos="13" idx="0" pvalue="6.7e-14" match="+++++++++++++++++ ++ ++++++++  ++ + +++ + +++ ++++"/>
			</seg>
			<seg start="76">
				<data>
VGCVIETVYIALFLFYAPKKSRIQTVKLLVLLIAFGYGFMVIMTMFLAKGEKRIQIVGWICLVFNLIVFASPLCI
MRKVIRTRSVEFMPFPLSFFLTLGAVMWFFYGLLLKDYNIAFPNVLGIIFGIVQMVLYIVYRNAKKILEEPKLQE
				</data>
				<hit pos="134" idx="0" pvalue="1.4e-04" match=" + +++ +++  +++  +++  ++++ +     +     ++ + ++++++"/>
			</seg>
		</sequence>
		<sequence db="0" name="9.B.191.1000.1000-KKY39120" comment="" length="353">
			<score strand="both" combined_pvalue="6.76e-14" evalue="1.1e-09"/>
			<seg start="1">
				<data>
MTAWNLFRIVGDFCHLASKFILMTSIHRNRSAEGVSFITQVLYCVVFLARYTDLFGRGQYVYNIIFKIFYILSSL
				</data>
				<hit pos="6" idx="0" pvalue="6.8e-14" match="+++++++++++ +  +++  +++++++++++ +++ +++ ++++++++++"/>
			</seg>
		</sequence>
		<sequence db="0" name="9.B.191.1000.1000-KKY28423" comment="" length="213">
			<score strand="both" combined_pvalue="6.95e-14" evalue="1.2e-09"/>
			<seg start="1">
				<data>
MNIFRITADLAHVFSILILLHKMKQTNSCSGISFKSQALYFLVYVTRYLDLFWSFTDSLWNTSLKIVFLGTSGYI
				</data>
				<hit pos="3" idx="0" pvalue="6.9e-14" match="+++++++++++ ++++++++ ++++++++++ + +++++++ ++++++++"/>
			</seg>
		</sequence>
		<sequence db="0" name="2.A.123.1000.1000-XP_004501816" comment="" length="262">
			<score strand="both" combined_pvalue="6.98e-14" evalue="1.2e-09"/>
			<seg start="1">
				<data>
MISHRESLAFIFGILGNAISFMVFLAPVPTFYQIYKKKSTEGFQSIPYVVALLSAMLWIYYALAKREHSFLLLTI
				</data>
				<hit pos="14" idx="0" pvalue="7.0e-14" match="++++++++++ ++++++ + +++++++++  ++ + +++++ +++ ++++"/>
			</seg>
		</sequence>
		<sequence db="0" name="9.B.191.1000.1000-ORY91216" comment="" length="214">
			<score strand="both" combined_pvalue="6.99e-14" evalue="1.2e-09"/>
			<seg start="1">
				<data>
MNIFRLAADLMHLASIFILLAKIQSTRSCVGISFKSQLLYAIVFLTRYLDLFTHFVSVYNTCMKVFFIASSVYIL
				</data>
				<hit pos="3" idx="0" pvalue="7.0e-14" match="+++++++++++ ++ +++ +++ ++++ +++ + + ++++++++++++++"/>
			</seg>
		</sequence>
		<sequence db="0" name="2.A.43.1000.1000-SLM40917" comment="" length="329">
			<score strand="both" combined_pvalue="7.09e-14" evalue="1.2e-09"/>
			<seg start="1">
				<data>
MASGLLPPAGPAAIPLTVREAVSGVLGSVSLASWIVLLVPQLVGNYRSKSAEGISLAFLTVWLVGDVANFLGAVW
				</data>
				<hit pos="25" idx="0" pvalue="1.9e-11" match=" ++ ++  ++ +  +++++++++ +++++++  ++++++ +++++++++ "/>
			</seg>
			<seg start="226">
				<data>
VLGAQVLGYLSALAYLGARIPQIVKNYRDRSCEGLSLLFFILSLLGNFTFGGGILFHSTTKRYILTNLPWLIGSL
				</data>
				<hit pos="231" idx="0" pvalue="7.1e-14" match=" ++ +++++ + +++++++++++++++++ + +++++ +++ +++  + +"/>
			</seg>
		</sequence>
		<sequence db="0" name="9.B.191.1000.1000-XP_502490" comment="" length="217">
			<score strand="both" combined_pvalue="7.12e-14" evalue="1.2e-09"/>
			<seg start="1">
				<data>
MNIFRLAGDMAHVASIFILIHTIRTRKSTSGLSLKTQALYLAVFVARYMDLFVFSDVRAGRYYNVLMKLLYLGTS
				</data>
				<hit pos="3" idx="0" pvalue="7.1e-14" match="+++++++++++ ++ ++++++++++++++ + ++++++++++++++ +++"/>
			</seg>
		</sequence>
		<sequence db="0" name="2.A.43.1000.1000-EQB56640" comment="" length="335">
			<score strand="both" combined_pvalue="7.24e-14" evalue="1.2e-09"/>
			<seg start="1">
				<data>
MASFAVTAYAALSQTPKVEDALSGIFGSISLTAWICLLVRLSGASPKHLPQLIANYKAQSADGLSMAFLIVWLLG
DVTNLLGALFTHLAPTAVALASYFCVADLVLISQCVYYNTKNARRASRRRSSAHVTATGAEPTEDEPLLARRRSS
				</data>
				<hit pos="35" idx="0" pvalue="4.1e-04" match="+ +++   ++    +++++ +++ +++++ +  +++++++++++++++++"/>
			</seg>
			<seg start="226">
				<data>
EEVKGTIEKVGLFLGYVSAVCYLCARIPQIIKNWQEKSCEGLALLFFLLSLTGNFTYGASLLAFKQDKDYLLNAL
				</data>
				<hit pos="238" idx="0" pvalue="7.2e-14" match="+++ +++++ +++++++++++++ +++++ + +++ + + + +++   ++"/>
			</seg>
		</sequence>
		<sequence db="0" name="2.A.123.1000.1000-XP_017408129" comment="" length="270">
			<score strand="both" combined_pvalue="7.24e-14" evalue="1.2e-09"/>
			<seg start="1">
				<data>
MAILNSQNHMALAFGVLGNVISFMVYLAPLPTFYRIHKRKSTEGFQSLPYLVALFSSMLWLYYATLKPAGATLLI
				</data>
				<hit pos="16" idx="0" pvalue="7.2e-14" match=" ++++++++++++++++ +++++++++++  ++ + +++ + +++++++ "/>
			</seg>
			<seg start="76">
				<data>
SINSVGSVIETVYIVMFLLYATHDARKLTVKLFMVMNVGSFALIFIVTYFTMHGAHRVAVVGWVCVSIAVAVFAA
PLSIVAQVIRTKNVEFMPFNLSVFLTLSAITWFSYGFFLKDICIAVPNVLGFALGLLQMLLYAIYRNSKPKNVAK
				</data>
				<hit pos="138" idx="0" pvalue="5.1e-04" match=" + + +++++  +++  +    +++  +     +     ++ ++++++++"/>
			</seg>
		</sequence>
		<sequence db="0" name="2.A.43.1000.1000-CEJ82820" comment="" length="305">
			<score strand="both" combined_pvalue="7.38e-14" evalue="1.2e-09"/>
			<seg start="1">
				<data>
MMPLPGPSTMAADALQGLPVLEAISGIFGSISMVAWIFVILPQLVTNYKAKSADGLSMSFLVIWMLGDVTNLIGA
ILTHLAPTAIVIACYFCFADCALIAQCVYYNTINANKAAAAAAAAAAAAHDQGPNEESPLLATSEQSAKDSNAVD
				</data>
				<hit pos="27" idx="0" pvalue="1.9e-12" match="+++ ++ +++  +++++++++++ +++++ +  ++  + +++++++++++"/>
			</seg>
			<seg start="151">
				<data>
DMFGGRAWLRNTAALLAVHLIGFVGWFVSVKAGAWDGSEPQPPTTLDDGRTLGEAIGLILGYVSAVFYLCARIPQ
IIKNFRDKSCEGLSLLFFMLSLTGNGTYGISLLTYSQDPKYLVNSIPWLLGSVGTMVEDSLIFLQFHLYGENSRV
				</data>
				<hit pos="209" idx="0" pvalue="7.4e-14" match="+++ ++++  +++++++++++++++++++ + +++++ + +  ++ + ++"/>
			</seg>
		</sequence>
		<sequence db="0" name="2.A.43.1000.1000-XP_001907900" comment="" length="384">
			<score strand="both" combined_pvalue="7.45e-14" evalue="1.2e-09"/>
			<seg start="1">
				<data>
MAPPTAPLNLDVEAISGICGSISIACWVVVFSPQIIENFRRSSADGLSIQFIVVWLLGDVFNILGAVMQGVLPTM
				</data>
				<hit pos="18" idx="0" pvalue="3.4e-08" match="+ + ++  ++++++ ++++ ++++ ++++ +  +  +++++++ + +++ "/>
			</seg>
			<seg start="226">
				<data>
DPLQMDFWGQVFGWLCAVLYLGSRLPQLLLNWRRKSTEGVSILFFLFACLGNLTYVLSILAYDPVCGEDGECRDG
				</data>
				<hit pos="236" idx="0" pvalue="7.4e-14" match=" ++++ +++ + ++++++  +++++++++++ +++  ++++ +++++  +"/>
			</seg>
		</sequence>
		<sequence db="0" name="2.A.123.1000.1000-XP_020163943" comment="" length="310">
			<score strand="both" combined_pvalue="7.52e-14" evalue="1.3e-09"/>
			<seg start="1">
				<data>
MAFLNMEQHTWAFTFGILGNIISLMVFLSPLPTFYRVYRKKSTEGFQSTPYLVTLFSCLLWMYYAFLKSGSELLL
				</data>
				<hit pos="17" idx="0" pvalue="7.5e-14" match="++++++++++ ++++++ ++ ++++++++  +  + + + ++++++++++"/>
			</seg>
			<seg start="151">
				<data>
PLSIIRLVIRTKSVEFMPFSLSFFLVLSAVIWFAYGALKKDIFVAMPNVLGFLFGVAQMALYMAYRNKKPATVVL
				</data>
				<hit pos="170" idx="0" pvalue="8.9e-04" match="++ ++  +++++++ +++ +++ + + +++ + ++ ++ + ++  +   +"/>
			</seg>
		</sequence>
		<sequence db="0" name="2.A.52.1000.1000-WP_070403083" comment="" length="349">
			<score strand="both" combined_pvalue="7.59e-14" evalue="1.3e-09"/>
			<seg start="1">
				<data>
MSAAASTPPPLRHRITGIYLFLAAFNLGAWIWAFIVFHAQPFLLGTGLLAYGFGLRHAVDADHIASIDNVTRKLM
QEGKRPVSVGLFFALGHATVVVIVAALVALTASAMRNRIDGWKEIGGLIATGSSALFLFLIAAMNIMILRGVWTA
				</data>
				<hit pos="41" idx="0" pvalue="7.6e-14" match="+++++ +++++  +++++++++++++++++++++++ + +++ +++++++"/>
			</seg>
		</sequence>
		<sequence db="0" name="2.A.123.1000.1000-XP_020253515" comment="" length="281">
			<score strand="both" combined_pvalue="7.60e-14" evalue="1.3e-09"/>
			<seg start="1">
				<data>
MFGLSTTNHWAITFGVLGNVISFMVYLAPAPTFWRVYRKKSTEGFQSIPYIVALFSAMLWIYYALIKTESEFLLT
				</data>
				<hit pos="16" idx="0" pvalue="7.6e-14" match=" +++++++++++++ ++ ++ ++++++++  ++ +++++ + +++ ++++"/>
			</seg>
			<seg start="76">
				<data>
INGLGCIIETIYIIIYLIYAPKEAKVSTVKLLLLLNVGIFGLIVLVSLVFAKGADRVTSLGWMCVGFSVLVFVAP
LSIIRLVIKTKSVEFMPFSLSLFLTLSAVTWFLYGFLSHDKYIAIPNVLGFAFGLIQMVLYTVYMDAKKTKPVVE
				</data>
				<hit pos="137" idx="0" pvalue="4.5e-05" match="   +++++++ ++++  ++   ++++ +     +     ++ ++++++++"/>
			</seg>
		</sequence>
		<sequence db="0" name="2.A.43.1000.1000-EQB57115" comment="" length="350">
			<score strand="both" combined_pvalue="7.62e-14" evalue="1.3e-09"/>
			<seg start="1">
				<data>
MAPPTEPLNLDVEAISGICGSISIACWVVVFSPQILENFRRGSADGLSLQFIIVWLAGDVFNILGAVLQGVLPTM
				</data>
				<hit pos="18" idx="0" pvalue="1.3e-08" match="+ + ++  ++++++ +++  ++++ ++++ +  + ++++++++ + +++ "/>
			</seg>
			<seg start="151">
				<data>
PESAPAPPPRPSTVLQAIAWNTTAIIMVCAAGVLGWFLSRGYSDKEPDHSNSDEDSLEFNTLGQIFGWLCAVLYL
GSRLPQLLLNYRRKSTEGVSMLFFLFACLGNLTYVLSIFAFEPHCKNECSPSEANRIYGRYMLVNLSWLAGSLGT
				</data>
				<hit pos="215" idx="0" pvalue="7.6e-14" match="+++++ +++ + ++++++  +++++++++++ +++  ++++ +++++  +"/>
			</seg>
		</sequence>
		<sequence db="0" name="2.A.123.1000.1000-PIN02046" comment="" length="282">
			<score strand="both" combined_pvalue="7.64e-14" evalue="1.3e-09"/>
			<seg start="1">
				<data>
MAGFTGHGVFAFGLLGNIISFMVYLAPMPTFHQIYKKKSSEGFQAIPYVVALFSALLWIYYALLKCNATLIITIN
				</data>
				<hit pos="14" idx="0" pvalue="7.6e-14" match="+++++++++++++++++ + +++++++++  ++ + +++ + +++ ++++"/>
			</seg>
			<seg start="76">
				<data>
SVGCVIETIYILFFIFYATKKLRVQTVKLLVLLIVCGMGFIGVTHFLVKASQRAIIVGWICLIFSLCVFIAPLCI
VRQVIRTKSVEHMPFLLSLFLTLSAVMWFFYGLLLKDFNIAIPNVLGFSFGVVQMVLYVMYKNSKNTPDQQKLPE
				</data>
				<hit pos="134" idx="0" pvalue="4.5e-06" match=" + +++++++ ++++  ++   ++++ +    ++     ++ + ++++++"/>
			</seg>
		</sequence>
		<sequence db="0" name="2.A.43.1000.1000-XP_011619770" comment="" length="317">
			<score strand="both" combined_pvalue="7.72e-14" evalue="1.3e-09"/>
			<seg start="76">
				<data>
SSCKTGNMNRALSIWFLLLWLGGDSCNLIGSFLADQLPLQTYTAIYYVLADLGMLSLYFYYKIKNKMAENRTVLL
AVGMICVIGSSTSWVVLPGFSNHQQINPSVLRSRTLLSTTDYAAVKSFPPKEIVGFSIGSVSSVLYLCSRLPQIF
TNFKRKSTEGVSYFLFALVILGNTLYGLSILLKNPDWDQGEKSYLVHHLPWLIGSLGTLTLDLIISLQFMIYRRN
				</data>
				<hit pos="120" idx="0" pvalue="7.3e-04" match="+  ++++++ +  + + +++++         +  ++ ++ + +++++ ++"/>
				<hit pos="207" idx="0" pvalue="7.7e-14" match="+++ +++++ ++++++++++++++++++++++ ++++++++ +++ +  +"/>
			</seg>
		</sequence>
		<sequence db="0" name="2.A.43.1000.1000-XP_017334304" comment="" length="397">
			<score strand="both" combined_pvalue="7.74e-14" evalue="1.3e-09"/>
			<seg start="151">
				<data>
DIINQIIGWIYFLAWSISFYPQAFDNWKRRSVVGLSFDFLALNLTGFIAYSVFNIGLFWIPYIKEEFLKGNPNGV
				</data>
				<hit pos="156" idx="0" pvalue="7.7e-14" match="+++++  +++ +++++++++++++++  + +  ++++++ +++++ ++ +"/>
			</seg>
		</sequence>
		<sequence db="0" name="3.E.3.1000.1000-ERH08596" comment="" length="260">
			<score strand="both" combined_pvalue="7.87e-14" evalue="1.3e-09"/>
			<seg start="151">
				<data>
DNPLRRRDWRPFAYGCIAGIVPWIVIMVTTGATYLEYPDEFPLFVIGATGVTFFFFNTFAANMYLQYKKIGPWRE
YLFGERVYIALSLVAKSALAWWVYWGVQNAPIVPG
				</data>
				<hit pos="202" idx="0" pvalue="7.9e-14" match=" + ++++++++++ +++++++++ +  +++ ++ +++++++ +++ ++++"/>
			</seg>
		</sequence>
		<sequence db="0" name="2.A.43.1000.1000-OBZ87402" comment="" length="323">
			<score strand="both" combined_pvalue="7.89e-14" evalue="1.3e-09"/>
			<seg start="1">
				<data>
METVCPVLENGSTAIGWIYNIFGDCVYGFQESFSLLFGYLSIFCWLNAQMPQVIKNYRRRDAEGLSFTFLTVWLT
GDVANFIGCIITGQLPFQLYLSIYYTIIDTVLCFQWLYYVKYTDNRIRRWFDGDDEVKPAAVISQDNNGNSHLIG
				</data>
				<hit pos="36" idx="0" pvalue="7.9e-14" match="+++ ++ ++++ + +++++++++++++++ +  ++++++ ++++++++++"/>
			</seg>
			<seg start="226">
				<data>
FFAWLCTFLYLSSRLPQIYQNFSRRSVEGLSMALFFFAAMGNLTYVLSIFTNPHATRAKMLEAVPYIIGSAGTLM
				</data>
				<hit pos="226" idx="0" pvalue="2.6e-11" match="+++++ +++ + +++++++ ++ +++ ++ +  ++  ++++ +++++  +"/>
			</seg>
		</sequence>
		<sequence db="0" name="9.B.191.1000.1000-ODM18925" comment="" length="329">
			<score strand="both" combined_pvalue="8.07e-14" evalue="1.4e-09"/>
			<seg start="1">
				<data>
MNLNFFRLVGDLSHISSKGILIWAIHRNKSAEGVSLLTQMLYAAVFVTRYLDLFRAEGWNSFYLVSFKLFYIFSS
				</data>
				<hit pos="5" idx="0" pvalue="8.1e-14" match="++++++++++  +  ++++ +++++++++++ ++++++++++++++++++"/>
			</seg>
		</sequence>
		<sequence db="0" name="2.A.123.1000.1000-XP_014499238" comment="" length="277">
			<score strand="both" combined_pvalue="8.50e-14" evalue="1.4e-09"/>
			<seg start="1">
				<data>
MAIHHQTLAFIFGLLGNIISFMVFLAPLPTFYQIYKKKSTEGFQSLPYIVALFSSMLWIYYAFVKREGTLLLITI
				</data>
				<hit pos="14" idx="0" pvalue="8.5e-14" match="++++++++++ ++++++ + +++++++++  ++ +++++ + +++ ++++"/>
			</seg>
			<seg start="76">
				<data>
NSFGCVIETLYLAIFLIYAPRKTRLSTFMIIFLLDVFGFGGMLLLTLFLTKGSKRLKVIGWISLVFNISVFAAPL
GIMKRVIKTKSVEFMPLSLSFFLTLNAIMWFFYGLLLNDYYIALPNTLGFLFGIIQMVLYLIYRNPKTNKVTKLQ
				</data>
				<hit pos="136" idx="0" pvalue="1.6e-04" match=" + +++ +++  +++  +++  ++++ +     +     +  + ++++++"/>
			</seg>
		</sequence>
		<sequence db="0" name="2.A.123.1000.1000-EMS46194" comment="" length="345">
			<score strand="both" combined_pvalue="8.53e-14" evalue="1.4e-09"/>
			<seg start="1">
				<data>
MAFLNMEQHTWAFTFGILGNIISLMVFLSPLPTFYRVYRKKSTEGFQSTPYLVTLFSCLLWMYYAFLKSGSELLL
				</data>
				<hit pos="17" idx="0" pvalue="8.5e-14" match="++++++++++ ++++++ ++ ++++++++  +  + + + ++++++++++"/>
			</seg>
		</sequence>
		<sequence db="0" name="9.B.191.1000.1000-EPY28862" comment="" length="227">
			<score strand="both" combined_pvalue="8.57e-14" evalue="1.4e-09"/>
			<seg start="1">
				<data>
MVSYIRLFGDVLHLVALFVLLNKMLRKRSAAGISLKSMYLFALTYITRYLDLFLVYINFYNSTMKVFFILVTVYI
				</data>
				<hit pos="4" idx="0" pvalue="8.6e-14" match="+++++++++++++   ++++  +++++++++ + +++++++ ++++++++"/>
			</seg>
		</sequence>
		<sequence db="0" name="2.A.43.1000.1000-ODM19930" comment="" length="349">
			<score strand="both" combined_pvalue="8.64e-14" evalue="1.4e-09"/>
			<seg start="1">
				<data>
MFLLQAANLNLDALSGICGSISIACWVVVFSPQIIQNFRQGSADGLSLLFLAIWLAGDVFNILGAVLQGVLPTMI
				</data>
				<hit pos="17" idx="0" pvalue="1.1e-08" match="+ + ++  ++++++ ++++ ++++ ++++ + ++++ ++++++ + +++ "/>
			</seg>
			<seg start="226">
				<data>
AALAFDTLGQVFGYLCAVLYLGSRLPQLLLNYKRKSTEGVSLLFFLFACIGNLAYVLSIFAYSPVCEGDSYEKIG
				</data>
				<hit pos="236" idx="0" pvalue="8.6e-14" match=" ++ + +++ + ++++++  +++++++++++ +++  ++++ +++++  +"/>
			</seg>
		</sequence>
		<sequence db="0" name="2.A.123.1000.1000-XP_006844581" comment="" length="282">
			<score strand="both" combined_pvalue="8.69e-14" evalue="1.5e-09"/>
			<seg start="1">
				<data>
MAFLSVHHPWAFTFGLLGNIISFMVYLSPLPTFHRVYKKKSTEGFQSVPYVVALFSAMLWIYYALLKTDGYLLIT
				</data>
				<hit pos="16" idx="0" pvalue="8.7e-14" match="+++++++++++++++++ ++ ++++++++  +  + +++ + +++ ++++"/>
			</seg>
			<seg start="76">
				<data>
INTLGCIIESIYITMYIIYAPKKAKIATAKLVVLLNLGVFCMILLLTLFFVQGPKRVRVLGWVCVTFSVCVFAAP
LSIMRLVIQTKSVEFMPFSLSFSLTLSAVMWFSYGLLTKDFYIALPNVLGFIFGIIQMVLYIIYKGTKKAFIDKK
				</data>
				<hit pos="137" idx="0" pvalue="1.6e-04" match=" + +++++++  +++  ++   ++++ +     +  +  ++ + ++++++"/>
			</seg>
		</sequence>
		<sequence db="0" name="2.A.123.1000.1000-XP_006647263" comment="" length="319">
			<score strand="both" combined_pvalue="8.85e-14" evalue="1.5e-09"/>
			<seg start="1">
				<data>
MAFLSMERNTWAFTFGILGNIISLMVFLSPLPTFYRVYRKKSTEGFQSTPYVVTLFSCMLWMYYAFVKSGAELLV
				</data>
				<hit pos="17" idx="0" pvalue="8.8e-14" match="++++++++++ ++++++ ++ ++++++++  +  + + + ++++++++++"/>
			</seg>
		</sequence>
		<sequence db="0" name="2.A.123.1000.1000-ONM56234" comment="" length="289">
			<score strand="both" combined_pvalue="8.95e-14" evalue="1.5e-09"/>
			<seg start="1">
				<data>
MAGGLFSMEHPWASVFGILGNIISFLVFLAPVPTFLRVYRKKSTEGFSSVPYVVALFSCTLWILYALVKTNSSPL
				</data>
				<hit pos="18" idx="0" pvalue="8.9e-14" match="++++++++++ ++++++  + ++++++++ ++  + +++ +++++ ++++"/>
			</seg>
			<seg start="76">
				<data>
LTINAFGCVVEAAYILLYLVYAPRGARLRALASFLLLDVAAFSLVAVVTVVLVAEPHRVRVLGSVCLAFSMAVFV
APLSVIFVVIRTKSAEFMPFTLSFFLTLSAVAWFLYGLFTKDPYVTLPNVGGFFFGCIQMVLYCCYRKRKPASVV
				</data>
				<hit pos="139" idx="0" pvalue="6.5e-05" match="++ +++++++ ++++  ++   ++++++     +     ++ ++++++++"/>
			</seg>
		</sequence>
		<sequence db="0" name="2.A.123.1000.1000-XP_020107294" comment="" length="265">
			<score strand="both" combined_pvalue="9.15e-14" evalue="1.5e-09"/>
			<seg start="1">
				<data>
MGVLSLHHPWAFSFGILGNIISFMVYLAPVPTFYRIYERKSTEGFQSVPYVVALFSAMLWIYYAFLKANAYLLIT
				</data>
				<hit pos="16" idx="0" pvalue="9.2e-14" match="+++++++++++++++++ +++++++++++  +  + +++ + +++ ++++"/>
			</seg>
			<seg start="76">
				<data>
INSIGCLIETVYIVMYLIYAPKSAKIFTAKILLLMNVGIFGSILLLTLLLCKGANRVIILGWVCVGFSISVFVAP
LSIIRLVIRTKSVEFMPLSLSFFLTLAAVVWFAYGLLIKDKFVALPNVLGFLFGMIQMVLYITYKDVKPVAKPIT
				</data>
				<hit pos="137" idx="0" pvalue="4.9e-04" match=" + +++++++ ++++  ++   ++++ +     +     +  ++++ +++"/>
			</seg>
		</sequence>
		<sequence db="0" name="2.A.43.1000.1000-ODQ66834" comment="" length="297">
			<score strand="both" combined_pvalue="9.24e-14" evalue="1.6e-09"/>
			<seg start="1">
				<data>
MFAPPPPITLDAAAISGITGSISIACWIIVFTPQLYENFRRQNADGLSMTFVVLWLAGDIFNVIGATLQGVLPTM
				</data>
				<hit pos="18" idx="0" pvalue="3.6e-08" match="+ + ++  ++ +++ ++++ +++++ +++ +  +  +++++++ +++++ "/>
			</seg>
			<seg start="151">
				<data>
YNFILVIAVFLAGIIGWYFSVKNGIPDERTPEEDLILDPLGQTFGWLCAFLYLGSRLPQILLNFKRQSCEGISFL
FFLFACLGNLTYVVSILAWDSSPKYLLVNSSWLAGSVGTLGLDFLIFCQFWIYNGINDESSISESSCSEDET
				</data>
				<hit pos="193" idx="0" pvalue="9.2e-14" match=" ++++ +++ + ++++++  +++++++++++ +++  ++++ +++++  +"/>
			</seg>
		</sequence>
		<sequence db="0" name="2.A.43.1000.1000-XP_018711062" comment="" length="301">
			<score strand="both" combined_pvalue="9.39e-14" evalue="1.6e-09"/>
			<seg start="1">
				<data>
MAPPPPVIIDAQVVSGITGSISLACWIIVFAPQIYENFRRKSSDGLSLMFIVLWLAGDVFNVLGAVLQGVLPTMI
				</data>
				<hit pos="17" idx="0" pvalue="4.1e-11" match="+ + ++  ++ +++ ++++ +++++++++ +  +  +++++++ +++++ "/>
			</seg>
			<seg start="151">
				<data>
LFMVSLVFSAGLISWYISYSKNHGKQHKAPEEMEFDPLAQFFGWLCAILYLGSRIPQILLNYERKSCEGISFMFF
LFACLGNLTYVISILAIDMSWNYIWVNLSWLVGSLGTLGLDFTIFIQFFLYNENGETESEEQEQLIGGLQLQYSS
				</data>
				<hit pos="191" idx="0" pvalue="9.4e-14" match="+++++ +++ + ++++++  +++++++++++  ++  ++++ +++++  +"/>
			</seg>
		</sequence>
		<sequence db="0" name="2.A.43.1000.1000-XP_013272190" comment="" length="339">
			<score strand="both" combined_pvalue="9.51e-14" evalue="1.6e-09"/>
			<seg start="1">
				<data>
MMAGLFTILASSPDIPLTTREALSGIFGSISLACWIFLLVPQLIENYRNSSAEAISLAFIFVWFLGDICNLAGAL
				</data>
				<hit pos="26" idx="0" pvalue="4.5e-09" match="+++ ++  ++    +++++ ++++ +++ ++  +  ++++++++++ +++"/>
			</seg>
			<seg start="226">
				<data>
SSTDMDEKKMATGAQVLGYLSAVAYLGARIPQIIKNAEDRSCEGLSLLFFILSLMGNLSYGAGILCHSTEHEYVM
				</data>
				<hit pos="241" idx="0" pvalue="9.5e-14" match=" ++ +++++ + +++++++++ +++++++ + +++++ +++ +++  + +"/>
			</seg>
		</sequence>
		<sequence db="0" name="2.A.123.1000.1000-XP_008235079" comment="" length="275">
			<score strand="both" combined_pvalue="9.58e-14" evalue="1.6e-09"/>
			<seg start="1">
				<data>
MAAPDAFLLASVFGILGNIVAFMVYLAPLPTFYRIFKKKSTEGFQSIPYSVALFSAMLMLYYAFLKTNAFMLITI
				</data>
				<hit pos="15" idx="0" pvalue="9.6e-14" match="+++++ +++++++++++ +++++++++++  ++ +++++ + ++ +++++"/>
			</seg>
			<seg start="76">
				<data>
NSVGCIIETSFLVMYIIYAPAKTRIYTAKLLVLFNAGVYGVIILSTYLIPNHFLRIKVVGWISVVFSVCVFAAPL
SIMRLVIRTRSVEFMSFPLSFCLTLCAVMWFFYGLLVRDLFIAAPNILGFAFGLAQMIMYLMFKNSKKSILPEFS
				</data>
				<hit pos="136" idx="0" pvalue="1.5e-04" match=" + +++++++  +++  ++   ++++ +  +  +     +  + ++++++"/>
			</seg>
		</sequence>
		<sequence db="0" name="2.A.123.1000.1000-XP_002270131" comment="" length="276">
			<score strand="both" combined_pvalue="9.62e-14" evalue="1.6e-09"/>
			<seg start="1">
				<data>
MAMLTVPHMAFAFGILGNIVSFLVYLSPLPTFYRIYKRKSTEGFQSIPYSVALFSAMLLLYYAFLKTDNQIMLIT
				</data>
				<hit pos="15" idx="0" pvalue="9.6e-14" match="+++++ +++++++++++ +++++++++++  ++ +++++ + ++ +++++"/>
			</seg>
			<seg start="76">
				<data>
INSVGTCIEATYLLVYMIYAPRTAKIYTAKLLLLFNTGVYGAIVLSTFFLSKGHRRAKIVGWVCAAFSLCVFAAP
LSIMRLVIRTKSVEYMPFPLSFFLTICAVMWFFYGLLIRDFYIAFPNILGFAFGIAQMILYTIYKNAKKGVLAEF
				</data>
				<hit pos="137" idx="0" pvalue="2.6e-04" match=" +  ++++++  +++  ++   ++++ +     +     +  + ++++++"/>
			</seg>
		</sequence>
		<sequence db="0" name="2.A.123.1000.1000-XP_010242697" comment="" length="276">
			<score strand="both" combined_pvalue="9.62e-14" evalue="1.6e-09"/>
			<seg start="1">
				<data>
MAITNSHTLVFAFGILGNIVSCAVYLAPVPTFYRIYKKKSTEGFQSIPYVVALFSAMLWIYYALLKTNVTMLITI
				</data>
				<hit pos="15" idx="0" pvalue="9.6e-14" match="+++++ + +++++++++ +++++++++++  ++ + +++ + +++ ++++"/>
			</seg>
			<seg start="76">
				<data>
NGIGCTIETIYITLYLVYAPKGTKIFTVKLLLLLNMGAYGLILLLSFLFFKGFGRVTVVGWVCAGFSVIVFAAPL
SIMRRVIRTKSVEFMPISLSFFLTLCAVFWFFYGILMKDLYIAIPNVLGFALGVAQMILYIIYRDSKKHLIVELK
				</data>
				<hit pos="136" idx="0" pvalue="2.1e-04" match=" +  ++++++  +++  +++  ++++ +     +     +  + ++++++"/>
			</seg>
		</sequence>
		<sequence db="0" name="2.A.43.1000.1000-XP_018985358" comment="" length="311">
			<score strand="both" combined_pvalue="9.77e-14" evalue="1.6e-09"/>
			<seg start="1">
				<data>
MAPPPPIIIDAQAVSGITGSISLACWIIVFAPQIYENFSRKSSEGLSLSFLVLWLIGDVFNILGAVLQHVLPTMI
				</data>
				<hit pos="17" idx="0" pvalue="2.4e-10" match="+ + ++  ++ +++ ++++ ++ ++++++ +  ++ +++++++ + +++ "/>
			</seg>
			<seg start="151">
				<data>
KAAPRTSTMRSVLINTLMVVLVISSGLIGWALTLPAGSDLPLPEQPELVFDPLAQFFGWLCAIFYLGSRIPQIVL
NYKRKSCEGISFMFFLFACLGNMTYTISILCISTSPKYILINGSWLSGSIGTLGLDLMIFAQFFMYSPEETSDSE
				</data>
				<hit pos="206" idx="0" pvalue="9.8e-14" match="+++++ ++  + +++++++ +++++++++++  ++  ++++ +++++  +"/>
			</seg>
		</sequence>
		<sequence db="0" name="2.A.43.1000.1000-OJJ36700" comment="" length="312">
			<score strand="both" combined_pvalue="9.80e-14" evalue="1.6e-09"/>
			<seg start="1">
				<data>
MLPLSLLKNNFAVEESVPLTSREAASGLFGSISLTCWIFLLAPQLIENYRNGNADAISFAFICIWFVGDVTNFIG
GVWAGLVPVIILIAVYYCLADGILIGQCLYYKVKNKRHALHRRRSSTETPDPTTPLLGRRFSDSFEGRDASGRRT
				</data>
				<hit pos="28" idx="0" pvalue="1.5e-07" match="+++ ++  ++     ++++ ++++  ++ ++  +   ++ +++++++++ "/>
			</seg>
			<seg start="151">
				<data>
SQAEDALAKIIEERESGRSAWIKNTGSVLGICLIGMAGWTMAWQSGAWKPTPEDHNGGVDMAAGAQVLGYISAIA
YLGARLPQIYKNYSEKSCEGLSLLFFILSLMGNLTYGAGILFHSTDKNYILTNLPWLIGSLGTMVEDVTIFVQFR
				</data>
				<hit pos="217" idx="0" pvalue="9.8e-14" match=" ++ +++++ + ++++++++++  +++++ + +++++ +++ +++  + +"/>
			</seg>
		</sequence>
		<sequence db="0" name="2.A.123.1000.1000-EYU46728" comment="" length="283">
			<score strand="both" combined_pvalue="9.92e-14" evalue="1.7e-09"/>
			<seg start="1">
				<data>
MATPMVATVFGVLGNIVSFLVYLSPMPTFYRIFKKKSTEGFQSIPYSVALFSAMLYLYYAFLKTNVLILVTINSF
				</data>
				<hit pos="12" idx="0" pvalue="9.9e-14" match=" ++++ +++++++++++ +++++++++++  ++ +++++ + ++++++++"/>
			</seg>
			<seg start="76">
				<data>
GSVVEVGYLVTYLIYATKESRVFTTKLLMLFNVSSLGFIIAVTHFLANGDTRLKIVGWICAAFSVSVFAAPLSIM
RRVIQTKSVEFMPFTLSLFLTICAVVWFFYGFLIHDFYIATPNIVGFVLGIAQMTLYVVYKNKNPKKNILPVEIT
				</data>
				<hit pos="133" idx="0" pvalue="1.3e-04" match=" +  ++++++  +++  +++  ++++ +     +     +  ++++++++"/>
			</seg>
		</sequence>
		<sequence db="0" name="2.A.52.1000.1000-WP_083282822" comment="" length="394">
			<score strand="both" combined_pvalue="9.94e-14" evalue="1.7e-09"/>
			<seg start="1">
				<data>
MRLGRIYRGAVTVTSSPPSSQSPQSSPRFFDRLSRPERRSLLGMAGFILLLHVVGWGLLVWVVAPQEYRVAGQLF
GVGLGVTAYTLGMRHAFDADHIAAIDNTTRKLMTEGKRPLSVGFWFSLGHSSVVFVMVTLLAFGIRALAGALEDD
				</data>
				<hit pos="74" idx="0" pvalue="9.9e-14" match="+++++ +++++  +++++++++++++++++++++++ + +++ +++++++"/>
			</seg>
		</sequence>
		<sequence db="0" name="2.A.52.1000.1000-WP_042403662" comment="" length="353">
			<score strand="both" combined_pvalue="9.96e-14" evalue="1.7e-09"/>
			<seg start="1">
				<data>
MTPREWARMGGMAAFVLGLHVVGWFTLLAVVAPAHYTVGTQLFGAGMGVTAYTLGMRHAFDADHIAAIDNTTRKL
MSDGQRPLSVGFWFSLGHSSVVFGLCALLSLGVRALAGQVEDSSSSLQHWTSLIGTTVSGTFLMVIAVLNAMVLR
				</data>
				<hit pos="42" idx="0" pvalue="1.0e-13" match="+++ +++++++  +++++++++++++++++++++++ + +++ +++++++"/>
			</seg>
		</sequence>
		<sequence db="0" name="2.A.52.1000.1000-KQP62247" comment="" length="353">
			<score strand="both" combined_pvalue="9.96e-14" evalue="1.7e-09"/>
			<seg start="1">
				<data>
MPSSVLRRIGVLYLFLVSANVAAWAWAYDLFAGNAALLSTALLAYVLGLRHAVDPDHIAAIDNVTRKLMQSGQRP
VAVGLWFALGHSTVVVVAAAFVALATTSMLDVPGRYRELGSLVGTGVSATFLILIGLVNCVVLAGVCRSFLRLRR
				</data>
				<hit pos="35" idx="0" pvalue="1.0e-13" match="+ ++  ++++++ +++++++++++++++++++++++++ +++ +++++++"/>
			</seg>
		</sequence>
		<sequence db="0" name="2.A.43.1000.1000-XP_010548371" comment="" length="396">
			<score strand="both" combined_pvalue="1.00e-13" evalue="1.7e-09"/>
			<seg start="1">
				<data>
MVGENNREGYCVKEKKRCVEWVEKYFGDCLCTLNDDVSFSLGIVSLVCWAVAEIPQIFTNFRTKSSHGVSLSFLL
AWVAGDIFNLIGCLLEPATLPTQFYTALLYTVSTVVLVLQSIYYDHIYRLCKRRRTKVLPKDVGDDEDKPLKPQN
				</data>
				<hit pos="40" idx="0" pvalue="1.0e-13" match="++++++ ++++++ +++++++++++++++++  ++  ++++++ ++++++"/>
			</seg>
			<seg start="226">
				<data>
TKSITQPRPIPRPAGYGTFLAASVNLPFQAKGLMDAYTTTSARRLLQERVMEHSVVGQCLGWLMAAIYMGGRIPQ
IWLNIKRGSVEGLNPLMFVFALIANVTYVGSILVRTTKWDSIKANLPWLLDAVVCVALDLFIILQYIYYRHLRKK
				</data>
				<hit pos="284" idx="0" pvalue="3.4e-06" match=" ++++++ +    ++++++ + ++ + ++ +++++  +++  ++++   +"/>
			</seg>
		</sequence>
		<sequence db="0" name="2.A.123.1000.1000-XP_016565701" comment="" length="286">
			<score strand="both" combined_pvalue="1.00e-13" evalue="1.7e-09"/>
			<seg start="1">
				<data>
MAFFISTHQLAFTFGILGNVVSFLVYLSPLPTFYRIYKRKSTEGFQSIPYSVSLFSAMLYLYYAYLKDNEILLIT
				</data>
				<hit pos="16" idx="0" pvalue="1.0e-13" match="+++++ +++++++++++ +++++++++++  ++ +++ + + ++++++++"/>
			</seg>
			<seg start="76">
				<data>
INSFGFGIELMYLIVFMTYATRESKIFTTKLLVFFNVFIYGAIIVLTYQLTKNDELRLKIVGWICAVFSVSVFAA
PLSIMRHVIKTKSVEFMPFPLSFFLTVCAVMWFFYGILSKDMYIATPNILGFTFGIAQMILYAIYRKRKQQVLPD
				</data>
				<hit pos="138" idx="0" pvalue="6.1e-04" match=" +  ++++++  +++  ++   ++++ +     +        + ++++++"/>
			</seg>
		</sequence>
		<sequence db="0" name="2.A.43.1000.1000-KMP08271" comment="" length="319">
			<score strand="both" combined_pvalue="1.01e-13" evalue="1.7e-09"/>
			<seg start="1">
				<data>
MEEVLTNSVPLTFREAASGILGSISLACWIFLLVPQLIENYRCGSAEAISITFLLVWFLGDLTNLIGALWAHLVP
				</data>
				<hit pos="20" idx="0" pvalue="1.4e-08" match="+++ ++  ++    +++++ +++  +++ ++  ++ ++++++++++++++"/>
			</seg>
			<seg start="151">
				<data>
MSSHRSAVQRRDSLAKILEETEPRSVWLKNISSVLGICATGVVGWAIAWQTGVWKPVAQTGPERSGEVALGATIL
GYISAICYLGARIPQIIKNYREKSCEGLSLLFFLFSLLGNASYGAGILFHSTEKEYFITNLPWLIGSLGTMVEDV
				</data>
				<hit pos="224" idx="0" pvalue="1.0e-13" match="+++ +++++ + +++++++++++ +++++ + +++   +++  ++  + +"/>
			</seg>
		</sequence>
		<sequence db="0" name="9.B.191.1000.1000-CCE80769" comment="" length="212">
			<score strand="both" combined_pvalue="1.01e-13" evalue="1.7e-09"/>
			<seg start="1">
				<data>
MNIFRLFGDLSHIASLFILLYSIEQKKEVSGISLKTQILYVVVFVTRYLDLFTTYISLYNTLMKLLFIGTSVSVV
				</data>
				<hit pos="3" idx="0" pvalue="1.0e-13" match="++++++++++  +  ++++ + ++++ ++++ +++++++ ++++++++++"/>
			</seg>
		</sequence>
		<sequence db="0" name="2.A.43.1000.1000-ODV95024" comment="" length="322">
			<score strand="both" combined_pvalue="1.02e-13" evalue="1.7e-09"/>
			<seg start="1">
				<data>
MAPPPTLNIDAQAVSGITGSISIACWIIVFAPQIYENFIRKSSEGLSLLFVVLWLAGDVFNVLGAILQGVLPTMI
				</data>
				<hit pos="17" idx="0" pvalue="9.6e-11" match="+ + ++  ++ +++ ++++ ++ ++++++ + ++  +++++++ ++++++"/>
			</seg>
			<seg start="151">
				<data>
TNNLSDNKWSIFYNCLMVVLVIIAGVSGWYFGNQKNPDDGHDHKPNQDLIFDPLAQIFGWLCAALYLGSRIPQIL
LNFKRKSCDGISFMFFLFACLGNLTYVISIFAIDSSKNYLLINSSWLAGSLGTLFLDFMIFVQFYIYNESNLMLD
				</data>
				<hit pos="207" idx="0" pvalue="1.0e-13" match="+++++ + + + ++++++  +++++++++++  ++  ++++ +++++  +"/>
			</seg>
		</sequence>
		<sequence db="0" name="2.A.52.1000.1000-WP_043722150" comment="" length="363">
			<score strand="both" combined_pvalue="1.03e-13" evalue="1.7e-09"/>
			<seg start="1">
				<data>
MADTLRPDRTRPLDRSEWASIGGMAGFVLALHVIGWGSLIFLISPANYQIGNGQVFGIGLGLTAYTLGLRHAFDA
DHIAAIDNTTRKLMSEGKRPLSVGFWFSLGHSSVVFGLCVLLALGVRALAGEVSDDGSPLHSWTGLVGTLVSGVF
				</data>
				<hit pos="55" idx="0" pvalue="1.0e-13" match=" ++++ +++++  +++++++++++++++++++++++ + +++ +++++++"/>
			</seg>
		</sequence>
		<sequence db="0" name="9.B.191.1000.1000-SCW03724" comment="" length="220">
			<score strand="both" combined_pvalue="1.06e-13" evalue="1.8e-09"/>
			<seg start="1">
				<data>
MLNIFRVAADLSHLASIFILLHTVRKTGQIDGISLKTQVLYVIVFCTRYLDLLTFHWTSFYNTLLKLVFICSSVY
				</data>
				<hit pos="4" idx="0" pvalue="1.1e-13" match="+++++++++++ ++ +++++ +++ ++++++ +++ ++++++ +++++++"/>
			</seg>
		</sequence>
		<sequence db="0" name="2.A.52.1000.1000-WP_007804318" comment="" length="376">
			<score strand="both" combined_pvalue="1.07e-13" evalue="1.8e-09"/>
			<seg start="1">
				<data>
MMRLSSAPERKPPKSTSVSTFGGIFISARGDLKARIVLLYTLLLVLNAGAWSWAILAFRHMPALLGISLLVYGLG
LRHAVDADHIAAIDNVTRKLMQDGQRPVAVGFWFAMGHSAIVVLVATLVMGATSLLGRFESLRAIGGTISTSVSA
				</data>
				<hit pos="62" idx="0" pvalue="1.1e-13" match="+ +++++++++  +++++++++++++++++++++++ + +++ ++++++ "/>
			</seg>
		</sequence>
		<sequence db="0" name="2.A.52.1000.1000-GAQ37357" comment="" length="380">
			<score strand="both" combined_pvalue="1.08e-13" evalue="1.8e-09"/>
			<seg start="1">
				<data>
MPSAGRTDMASNDLVSRSSWWSRLHSTLTPPEWWRLGAMFAFIAALHVVGWGTLVFLVEPAQLAVGSRAFGIGIG
VTAYTLGMRHAFDADHIAAIDNTTRKLMNDGQRPLATGFFFSLGHSTVVFGLAVLLATGIKTIIGPVREDSSRLH
				</data>
				<hit pos="69" idx="0" pvalue="1.1e-13" match="+++++++++++  ++++++++++++++++++++++  + +++ +++++++"/>
			</seg>
		</sequence>
		<sequence db="0" name="2.A.123.1000.1000-EPS64389" comment="" length="248">
			<score strand="both" combined_pvalue="1.09e-13" evalue="1.8e-09"/>
			<seg start="1">
				<data>
SQLAFVFGLLGNAISFMVFLAPIPTFYKIYKKKSTEGFQCVPYIVGLFSAMLWIYYAFLKPDTTLLVTINSVGCF
				</data>
				<hit pos="9" idx="0" pvalue="1.1e-13" match="++++++++++ ++++++ +++++++++++     +++++ + +++ ++++"/>
			</seg>
			<seg start="76">
				<data>
FQSIYIGFYLYFSSKKTRVVTTKQLFVLNVASFGVIIAVTRFVVSPSQQASVVGWICLVFSLCVFVAPLCVVRQV
IRTKSVECMPFLLSFFLTLSAVMWFFYGLLRKDYNIALPNVLGFIFGVLQMLLYMMYRKVDEDSAKKKLPLPELQ
				</data>
				<hit pos="130" idx="0" pvalue="6.0e-06" match=" + +++++++ ++++  ++   ++++ +    ++     ++ + ++++++"/>
			</seg>
		</sequence>
		<sequence db="0" name="2.A.52.1000.1000-SBU96676" comment="" length="384">
			<score strand="both" combined_pvalue="1.10e-13" evalue="1.8e-09"/>
			<seg start="1">
				<data>
MPASAPAPRADSPSRRQRVIGSMTRSEWRRVAGMAAFIVALHVTGWFTLAAIVTPQHYSLGEKTFGIGIGVTAYT
LGLRHAFDADHIAAIDNTTRKLMHEGRRPLSVGFWFSLGHSTIVFALAVLLSLGIRAIAGPVEHGGSQLHNITGW
				</data>
				<hit pos="64" idx="0" pvalue="1.1e-13" match=" ++++++++++  ++++++++++++++++++++++  + +++ +++++++"/>
			</seg>
		</sequence>
		<sequence db="0" name="2.A.105.1000.1000-PCG77777" comment="" length="123">
			<score strand="both" combined_pvalue="1.11e-13" evalue="1.9e-09"/>
			<seg start="1">
				<data>
MSRVYKSIVTIADRFVPGSMRPMWEHPAGPKTIFFWAPAFKWGLVIAGLGDLNRPVETLSIRQSASLAATGIIWS
RYSLVIIPKNYSLFAVNVFVACTSVYQLSRAYMYNREQQSKLKDAPAQ
				</data>
				<hit pos="35" idx="0" pvalue="1.1e-13" match="+++++++++++++++ +++++ ++ ++++ +++  ++ ++++++ ++ ++"/>
			</seg>
		</sequence>
		<sequence db="0" name="2.A.52.1000.1000-WP_011153948" comment="" length="351">
			<score strand="both" combined_pvalue="1.13e-13" evalue="1.9e-09"/>
			<seg start="1">
				<data>
MFQLLAGVRMNSTGRPRAKIILLYALLIAFNIGAWLCALAAFRDHPVLLGTALLAYGLGLRHAVDADHLAAIDNV
TRKLMQDGRRPITAGLWFSLGHSSVVVLASVLIAVMATTLQERLDAFHEVGSVIGTLASALFLFAIAAINLVILR
				</data>
				<hit pos="46" idx="0" pvalue="1.1e-13" match="+++++ +++++  ++++++++++ ++++++++++++ + +++++++++++"/>
			</seg>
		</sequence>
		<sequence db="0" name="2.A.123.1000.1000-XP_007159993" comment="" length="258">
			<score strand="both" combined_pvalue="1.14e-13" evalue="1.9e-09"/>
			<seg start="1">
				<data>
MAMHRESWAFVFGLLGNIISFGVFLAPLPTFYQIYKKKSTEGFQSLPYVVALFSAMLWIYYAFVKREAALLLITI
				</data>
				<hit pos="14" idx="0" pvalue="1.1e-13" match="++++++++++ ++++++ + +++++++++  ++ + +++ + +++ ++++"/>
			</seg>
			<seg start="76">
				<data>
NTFGIVVESIYLTIFLIYAPRKPRLTTIKLLLLLNVFGFGAMLLSTLYLTKGAKRLAIIGWICLVFNISVFAAPL
FIISRVIKTRSVEYMPFTLSMFLTINAVMWFFYGLLLRDYYVALPNTLGFVFGIIQMGMYLMYRNATPVALEEPV
				</data>
				<hit pos="136" idx="0" pvalue="6.8e-05" match=" + +++ +++  ++++ + +  ++++ +     + +   +  + ++++++"/>
			</seg>
		</sequence>
		<sequence db="0" name="2.A.52.1000.1000-WP_092137345" comment="" length="356">
			<score strand="both" combined_pvalue="1.14e-13" evalue="1.9e-09"/>
			<seg start="1">
				<data>
MLLDTLRFLRSVFNDEDADVRRKTIALYGLLIAANIGAWLWALTAFRDYPMLLASAVLAYTLGLRHAVDADHIAA
IDNVTRKLMQEGKRPVAVGFFFSLGHSAVVTLMSIGIALAAAALQSRFAEMKSVGSMISTSMSALFLFLLAFFNL
LILLSVWRAFRAVKRGETLRAQDLDLLLSEHGVMARLFRPLFRLASRSWHLFPMGFLFGLGFDTATEVALFGISA
				</data>
				<hit pos="50" idx="0" pvalue="1.1e-13" match="+ +++++++++  +++++++++++++++++++++++ + +++ +++++++"/>
				<hit pos="103" idx="0" pvalue="4.4e-04" match="+++ +++++++++   +  +  ++++ +   +  ++  ++ +++++  ++"/>
			</seg>
		</sequence>
		<sequence db="0" name="2.A.52.1000.1000-WP_042375003" comment="" length="356">
			<score strand="both" combined_pvalue="1.14e-13" evalue="1.9e-09"/>
			<seg start="1">
				<data>
MTHAEWTRLGGMAAFIAFLHLAGWVTLIAIVAPQHLSVGTKSFGIGIGITAYTLGMRHAFDADHIAAIDNTTRKL
MHEGKRPLSVGFWFSLGHSTIVFALAFLLSLGIKALAGPVQDDNSQLHQVTGFVGTTVSGTFLYIIAAINIVILV
				</data>
				<hit pos="42" idx="0" pvalue="1.1e-13" match="+++++++++++  ++++++++++++++++++++++  + +++ +++++++"/>
			</seg>
		</sequence>
		<sequence db="0" name="2.A.43.1000.1000-XP_003956264" comment="" length="320">
			<score strand="both" combined_pvalue="1.15e-13" evalue="1.9e-09"/>
			<seg start="1">
				<data>
MMHLRPIELNPENISGIAGSISIACWVIVFVPQIYENFYRRSSDGLSLLFVVLWLAGDVFNLLGAMMQHLLTTMI
				</data>
				<hit pos="17" idx="0" pvalue="9.9e-09" match="+ + ++  +++++++++++ ++ ++++++ + ++  +++++++ +++++ "/>
			</seg>
			<seg start="151">
				<data>
IIENEDAEEIIKQNYLSDSSVVFIVILAGFISWYVTYCHTSHTNPPEKTLPLKTNWLAQLFGYLSAFLYLGSRIP
QILLNYKRKSCEGISFLFFLFACLGNITFIISVLTISMDIKYLILNLSWLLGSSGTLVLDFIIFVQFFAYGKGIR
				</data>
				<hit pos="210" idx="0" pvalue="1.1e-13" match="+++ +++++ + ++++++  +++++++++++ +++  ++++ +++ +  +"/>
			</seg>
		</sequence>
		<sequence db="0" name="2.A.43.1000.1000-KPM38790" comment="" length="320">
			<score strand="both" combined_pvalue="1.15e-13" evalue="1.9e-09"/>
			<seg start="1">
				<data>
MTLLTTTVLAAAARALPMTEALSGVFGSISLTAWICLLLPQLAANYKAQSADGLSMAFLIVWLIGDMANLVGALF
				</data>
				<hit pos="25" idx="0" pvalue="8.5e-11" match=" ++ ++  ++ +  ++++  +++ +++++ +  +++++++++++++++++"/>
			</seg>
			<seg start="151">
				<data>
ETSMDPLMKIVAGEDETPDSHPWIHNALSLLAVYVVGFAGWFVSYKVGAWDSAEPIAPDSSVTTKSPTEVIGLAL
GYFSAVCYLCARIPQIIKNYREQSCEGLALLFFMLSLTGNLTYGVSLVAYSQDKSYLLKALPWLLGSLGTIVEDG
				</data>
				<hit pos="224" idx="0" pvalue="1.1e-13" match="+++ +++++ +++++++++++++ +++++ + +++++ + + +++ + + "/>
			</seg>
		</sequence>
		<sequence db="0" name="9.B.191.1000.1000-OXV06250" comment="" length="213">
			<score strand="both" combined_pvalue="1.16e-13" evalue="1.9e-09"/>
			<seg start="1">
				<data>
MNIFRLSADFSHLVSFFILLQKMKSSSSCSGLSFKSQALYLMVFLTRYIDLLWTFTDSVYLTIFKLLFIGSSSYT
				</data>
				<hit pos="3" idx="0" pvalue="1.2e-13" match="++++ +++++++++ +++ + +   ++++ + + ++++++++++++++++"/>
			</seg>
		</sequence>
		<sequence db="0" name="2.A.43.1000.1000-ORY70116" comment="" length="363">
			<score strand="both" combined_pvalue="1.17e-13" evalue="2e-09"/>
			<seg start="1">
				<data>
MAPPTAPLNLDVEAISGICGSISIAAWVVVFSPQIIENFRRSSADGLSLHFIIVWLAGDVFNILGAVLQGVLPTM
				</data>
				<hit pos="18" idx="0" pvalue="1.7e-06" match="+ + ++  ++++++ ++++ ++++ ++++ +  + ++++++++ + +++ "/>
			</seg>
			<seg start="151">
				<data>
VPLVSEHPAILPPTPTRLQATLWNTTAVLMVCVAGVAGWVLSRRYSDGSSDEPAEEGLRQFNIWGQIFGYMCAVL
YLGSRVPQMILNWRRKSTEGVSMLFFLFACLGNLTYVLSIFAYEPRCAQPYQCHDGEAKSIYGRYILVNLSWLAG
				</data>
				<hit pos="217" idx="0" pvalue="1.2e-13" match="+++ + +++ + +++++++ +++++++++++ +++  ++++ +++++  +"/>
			</seg>
		</sequence>
		<sequence db="0" name="2.A.123.1000.1000-GAV71337" comment="" length="294">
			<score strand="both" combined_pvalue="1.18e-13" evalue="2e-09"/>
			<seg start="1">
				<data>
MAISSDHHSLAFTFGILGNIISVLVYLSPLPTFYRIHRNKSTESFQSLPYLVALFSSMLWLYYAFLKKDAFLLIT
				</data>
				<hit pos="16" idx="0" pvalue="1.2e-13" match="+++++++++++++++++ ++++++++++   ++ + +++ + ++++++++"/>
			</seg>
		</sequence>
		<sequence db="0" name="2.A.123.1000.1000-XP_004153501" comment="" length="295">
			<score strand="both" combined_pvalue="1.18e-13" evalue="2e-09"/>
			<seg start="1">
				<data>
MALSFNTHNPAAFTFGLLGNIISFIVFLAPVPTFMRIYKKKSTEGFQSIPYVVALFSAMLWLYYASFNPNETLLI
				</data>
				<hit pos="17" idx="0" pvalue="1.2e-13" match="++++++++++ ++++++  ++++++++++  ++ + +++ + ++++++++"/>
			</seg>
			<seg start="76">
				<data>
TINSVGCLIETIYLAIFIVFAPKQIRVSTLRFVLLLNFGGFCIILLVTHFLVHGSNRVKVVGWICVAFSISVFAA
PLTIIRLVIRTKSVEFMPFYLSFFLTLSATSWLLYGVFLKDIYIAVPNIPGFMFGIAQMILYLIYKKRETAMEMQ
				</data>
				<hit pos="138" idx="0" pvalue="8.6e-05" match=" + +++++++  +++  ++   ++++ +    ++     ++ +++++++ "/>
			</seg>
		</sequence>
		<sequence db="0" name="9.B.191.1000.1000-SMN20861" comment="" length="220">
			<score strand="both" combined_pvalue="1.21e-13" evalue="2e-09"/>
			<seg start="1">
				<data>
MNIFRILGDLSHLASILILIYTIRSTHVIEGISFKTQSLYALVFITRYLDLLTFNYISFYNTIMKIFFIVSSAYI
				</data>
				<hit pos="3" idx="0" pvalue="1.2e-13" match="+++++++++++ ++++++++++ ++ +++++ ++++++++++++++++++"/>
			</seg>
		</sequence>
		<sequence db="0" name="2.A.52.1000.1000-WP_014141658" comment="" length="375">
			<score strand="both" combined_pvalue="1.22e-13" evalue="2e-09"/>
			<seg start="1">
				<data>
MAVTEAPSTPAADRKRRSLTRAEWGRLGGMGAFIALLHVVGFGILGLLVVPGHYRLSGGAFGFGTGLTAYTLGMR
HAFDADHIAAIDNTTRKLMSDGKRPLSVGFWFSLGHSSVVFGLTFLLALGVKAVGTGLSDDNSRLHQVGGLIGTL
				</data>
				<hit pos="60" idx="0" pvalue="1.2e-13" match="+++++ +++++  +++++++++++++++++++++++ + +++ +++++++"/>
			</seg>
		</sequence>
		<sequence db="0" name="2.A.52.1000.1000-WP_036329612" comment="" length="377">
			<score strand="both" combined_pvalue="1.22e-13" evalue="2.1e-09"/>
			<seg start="1">
				<data>
MALPDNSSPTVVLSGVTPAASVVRWERRDWWRTGGLMAVIAALHLVAFGILAAFVAPHHYKVGSDVFGLGLGVTA
YTLGVRHAFDADHIAAIDNTTRKLMADGKRPVSAGFWFALGHSTVVALLAAGIAAGVRLTTLTNDTSGARQSLGV
				</data>
				<hit pos="66" idx="0" pvalue="1.2e-13" match=" ++++ +++++  +++++++++++++++++++++++ + +++ +++++++"/>
			</seg>
		</sequence>
		<sequence db="0" name="9.B.191.1000.1000-OLL24447" comment="" length="248">
			<score strand="both" combined_pvalue="1.24e-13" evalue="2.1e-09"/>
			<seg start="1">
				<data>
MNIFRFLGDLSHLVSIWLLLHKMTTSKSCTGISFKTQALYALVFATRYLDLLYGSWHSMYNVAMKIFFIGSSLYI
				</data>
				<hit pos="3" idx="0" pvalue="1.2e-13" match="++++++++++++++  ++++  + +++ +++ ++++++++++ +++++++"/>
			</seg>
		</sequence>
		<sequence db="0" name="2.A.43.1000.1000-PIA80009" comment="" length="342">
			<score strand="both" combined_pvalue="1.24e-13" evalue="2.1e-09"/>
			<seg start="1">
				<data>
MTNIPLTWNEALSGISGSVSLAAWIFLLVPQLAENYNNGHADGVSLTFLFIWFFGDITNFAGAIWAGLVPTVIAL
				</data>
				<hit pos="15" idx="0" pvalue="2.9e-06" match="+ + ++  ++    ++++  ++ +  +++++  ++  ++ ++++++ +++"/>
			</seg>
			<seg start="226">
				<data>
WQPTPLGEEGSDEHTPIGAEILGYISAVAYLGARIPQIIKNQRERSCEGLSLLFFMLSLLGNFSYGAGILFHSIE
				</data>
				<hit pos="246" idx="0" pvalue="1.2e-13" match="+++ +++++ + +++++++++++ +++++ + +++++ +++ +++  + +"/>
			</seg>
		</sequence>
		<sequence db="0" name="9.B.191.1000.1000-KFA60380" comment="" length="347">
			<score strand="both" combined_pvalue="1.26e-13" evalue="2.1e-09"/>
			<seg start="1">
				<data>
MGAWNIFRILGDCSHMLSKIILITAIHRNRSAEGVSLITQILYALVFCTRYLDLFHESYVWNLLFKITYIATSFY
				</data>
				<hit pos="6" idx="0" pvalue="1.3e-13" match="+++++++ ++ ++ ++++  +++++++++++ ++++++++++ +++++++"/>
			</seg>
		</sequence>
		<sequence db="0" name="3.E.3.1000.1000-PKQ29574" comment="" length="253">
			<score strand="both" combined_pvalue="1.27e-13" evalue="2.1e-09"/>
			<seg start="1">
				<data>
MPDSEKRFKRLRLYNLVMGLFHLVQGVAIVALSNDFALPITASFMQGPPGTPPGAPETLFELPLGLGVAAFVLLS
AIAHFTLVMPGVFPWYVANLKRNRNYGRWIEYSLSSSLMVVLIALLPGIFDASALIAIFGVNVSMILFGLLFEHY
				</data>
				<hit pos="70" idx="0" pvalue="3.9e-04" match="++++++++++    +++++  +  + ++++++  ++ + ++  + ++   "/>
			</seg>
			<seg start="151">
				<data>
EEPGSPNWMAFLFGCLAGIVPWLAIGLYMWSPGSAAEPPGFVYAIFASMFVFFNSFAVNQVLQYKRIGPWRDYLF
GEAAYILLSLSAKSLLAWLVFANTLVPT
				</data>
				<hit pos="199" idx="0" pvalue="1.3e-13" match=" ++++++++++++ +++ +++++++  ++ +++++++ +++++++++++ "/>
			</seg>
		</sequence>
		<sequence db="0" name="2.A.52.1000.1000-WP_002725323" comment="" length="350">
			<score strand="both" combined_pvalue="1.28e-13" evalue="2.1e-09"/>
			<seg start="1">
				<data>
MLQRLFGDAASSFRVKLISLYALLGLFNIVAWAWALVAFQDYPVLLGTALLAYTLGLRHAVDADHIAAIDNVTRK
MMQEGKRPLTVGLFFSLGHSSIVLGLSVAIAVTTAALQSRFEAFKEVGGIIGTSVSAFFLFAIAAANIVVLVAII
				</data>
				<hit pos="43" idx="0" pvalue="1.3e-13" match="+++++ +++++  +++++++++++++++++++++++ + +++++++++++"/>
			</seg>
		</sequence>
		<sequence db="0" name="2.A.43.1000.1000-CCE31303" comment="" length="314">
			<score strand="both" combined_pvalue="1.28e-13" evalue="2.1e-09"/>
			<seg start="1">
				<data>
MSHSLKQALSGIFGSISLTAWLCVLLPQLVANYKAESSDGLSMAFLIVWLLGDVCNLVGALLTKLAPSAIALAAY
				</data>
				<hit pos="12" idx="0" pvalue="7.9e-12" match="+++ ++  +++++ +++++ +++  ++++ +  +++++++++++++++++"/>
			</seg>
			<seg start="151">
				<data>
AGEDETRERHPWLNNMLGLMAVYIVGFLGWFVSYKAGAWNGDEGYPEDGTNVPVHVGESDVKAKVGLALGYVSAI
LYLCARIPQILKNYREKSCEGLSLLFFMLSLTGNLTYGLSLLAYSQQKEYLITAVPWLLGSLGTMVEDSTIFVQF
				</data>
				<hit pos="218" idx="0" pvalue="1.3e-13" match="+++ +++++ ++++++++ ++++ +++++ + +++++ + + +++ + ++"/>
			</seg>
		</sequence>
		<sequence db="0" name="2.A.52.1000.1000-WP_062173325" comment="" length="351">
			<score strand="both" combined_pvalue="1.28e-13" evalue="2.1e-09"/>
			<seg start="1">
				<data>
MFAQVIAIFSQSNKPIRRKLVGTYGFLIGLNIVAWLWAFIAFRLHPVLLGTALLAYGFGLRHAVDADHIAAIDNV
TRKLMQDGKRPVTVGLFFSLGHSSVVILVSVAVAVIATAMTGRFAQYKAIGAIVSTSVSTLFLLTVALMNVLILI
				</data>
				<hit pos="46" idx="0" pvalue="1.3e-13" match="+++++ +++++  +++++++++++++++++++++++ + +++++++++++"/>
			</seg>
		</sequence>
		<sequence db="0" name="2.A.52.1000.1000-SEJ33062" comment="" length="353">
			<score strand="both" combined_pvalue="1.29e-13" evalue="2.2e-09"/>
			<seg start="1">
				<data>
MFKKYIATFSDDSRVALRARVIAMIAVIAIANVFAWIYAVVALRSHPLLLGTAFLAYTFGLRHAVDADHIAAIDN
TTRKLMQSGKRPVSAGFFFAVGHSTIVILLSVGVAFAASSIEGHFDQLKAVGGIIATSVSATFLLVLAIVNIQIL
				</data>
				<hit pos="47" idx="0" pvalue="1.3e-13" match="+++++ +++++  +++++++++++++++++++++++++ +++ ++++++ "/>
			</seg>
		</sequence>
		<sequence db="0" name="9.B.191.1000.1000-XP_008088864" comment="" length="353">
			<score strand="both" combined_pvalue="1.29e-13" evalue="2.2e-09"/>
			<seg start="1">
				<data>
MSNGMNIFRILADISHTLSKCILIIAIHRNKSAEGVSLITQALYALVFVTRYLDIFKKYAWGAAWNISLKLFYLF
				</data>
				<hit pos="7" idx="0" pvalue="1.3e-13" match="++++++++++ ++  ++++ +++++++++++ ++++++++++++++++ +"/>
			</seg>
		</sequence>
		<sequence db="0" name="2.A.43.1000.1000-XP_007570183" comment="" length="318">
			<score strand="both" combined_pvalue="1.30e-13" evalue="2.2e-09"/>
			<seg start="151">
				<data>
GISCVLGLTAGLAHLPGVDPEPEMIFSGFRSRSLLSTTDTSSIQPFTPREIIGFSIGSVSSVLYLCSRLPQMHTN
FKRKSTEGVSYFLFALVILGNTTYGLSVLLKNPERGHGERSYLVHHLPWLIGSLGTLTLDLIISVQFFIYRKAPV
				</data>
				<hit pos="205" idx="0" pvalue="1.3e-13" match="+++ +++++ ++++++++++++++++++++++ ++++++++ +++ +  +"/>
			</seg>
		</sequence>
		<sequence db="0" name="3.E.3.1000.1000-KPL22007" comment="" length="259">
			<score strand="both" combined_pvalue="1.30e-13" evalue="2.2e-09"/>
			<seg start="151">
				<data>
ELHNQTAEKTNWTSFVFGSIAGIIPWIVIVMYFLGAISSASAEPPAFVYAIIPTIFVFFNIFAVNMYLQYRKVGR
WKNYLFGERMFIVLSLLAKTALAWQIWFGTLAPV
				</data>
				<hit pos="205" idx="0" pvalue="1.3e-13" match="++++++ ++++++ ++ ++++++++  +++  +++++ +++ +++++  +"/>
			</seg>
		</sequence>
		<sequence db="0" name="9.B.191.1000.1000-KWU43643" comment="" length="213">
			<score strand="both" combined_pvalue="1.31e-13" evalue="2.2e-09"/>
			<seg start="1">
				<data>
MNIFRLLGDLSHLASIFILIHKITTSRSARGISFKSQLVYLVVFLTRYLDLLTGPWISLYNTVMKIFFISSSAYV
				</data>
				<hit pos="3" idx="0" pvalue="1.3e-13" match="+++++++++++ ++ ++++++ + +++++++ + + +++ ++++++++++"/>
			</seg>
		</sequence>
		<sequence db="0" name="9.B.191.1000.1000-CCX32550" comment="" length="215">
			<score strand="both" combined_pvalue="1.33e-13" evalue="2.2e-09"/>
			<seg start="1">
				<data>
MNLFRMLGDLSHAASFLILLHKIRTSRSCAGISFKSQCLYLAVYITRYLDLFTTFTHSYYNSLMKIFFISVAAYT
				</data>
				<hit pos="3" idx="0" pvalue="1.3e-13" match="+++ +++++++ +++++++++++ +++++++ + + +++++ ++++++++"/>
			</seg>
		</sequence>
		<sequence db="0" name="2.A.123.1000.1000-XP_004138032" comment="" length="292">
			<score strand="both" combined_pvalue="1.33e-13" evalue="2.2e-09"/>
			<seg start="1">
				<data>
MAISPQTLAFVFGLLGNIISFMVFLAPLPTFYKIYKKKSAEGYQSVPYVVALFSAMLWIYYALLKTNATFLITIN
				</data>
				<hit pos="14" idx="0" pvalue="1.3e-13" match="++++++++++ ++++++ +++++++++++  +  + +++ + +++ ++++"/>
			</seg>
			<seg start="76">
				<data>
SFGCVIESLYILLFIIYAPTKLRFQTAKVIFLLNVLGFGLMLALTLVLAKGEKRLKVLGWICLVFNLSVFAAPLF
IMGKVIKTKSVEYMPFALSFFLTLNAVMWFFYGLLLKDYYIALPNVVGFVFGIIQMILYVIVKHIGNKSRIPVKD
				</data>
				<hit pos="135" idx="0" pvalue="9.6e-05" match=" + +++ +++  ++++ + +  ++++ +     +     +  + ++++++"/>
			</seg>
		</sequence>
		<sequence db="0" name="9.B.191.1000.1000-EEU07688" comment="" length="220">
			<score strand="both" combined_pvalue="1.37e-13" evalue="2.3e-09"/>
			<seg start="1">
				<data>
MNPFRILGSDLSHLTSILILIHNIKTTRYIEGISFKTQTLYALVFITRYLDLLTFHWVSLYNALMKIFFIVSTAY
				</data>
				<hit pos="4" idx="0" pvalue="1.4e-13" match="++ ++++++++ +++++++ +++++ +++++ ++++++++++++++++++"/>
			</seg>
		</sequence>
		<sequence db="0" name="2.A.123.1000.1000-PAN42718" comment="" length="300">
			<score strand="both" combined_pvalue="1.37e-13" evalue="2.3e-09"/>
			<seg start="1">
				<data>
MAGLSLAHPLAFAFGILGNIISFMTYLAPLPTFYRIYKSKSTEGFQSVPYVVALFSAMLWIYYALLKSNEILLIT
				</data>
				<hit pos="16" idx="0" pvalue="1.4e-13" match="+++++++++ +++++++ +++++ +++++  +  + +++ + +++ ++++"/>
			</seg>
			<seg start="76">
				<data>
VNTAGCVIETLYIVVYLAYAPKKAKLFTVMILLLLNVGVFGLILLLTMLLSASHSRVVLVGWVCVGFAVSVFVAP
LSIISKVVRTRSVEFMPFSLSLSLTVSAVVWFLYGLLIKDKYVALPNVIGFTFGVIQMGLYALYCNATPRLPGKV
				</data>
				<hit pos="137" idx="0" pvalue="4.3e-05" match=" + +++++++ ++++  + +  ++++ +     +  +   + ++++++++"/>
			</seg>
		</sequence>
		<sequence db="0" name="2.A.52.1000.1000-WP_056676933" comment="" length="378">
			<score strand="both" combined_pvalue="1.39e-13" evalue="2.3e-09"/>
			<seg start="1">
				<data>
MSSTGTSTTQTAETAADGSVRGHLKLTRPEWRSLIAMGGFVVLLHVVGWGTLGGIVAPQHLSAGGQAFGLGLGVT
AYVLGMRHAFDADHIAAIDNTTRKLMEDGKRPLSVGFWFSLGHSSVVFGLVLLLSLGVRALAGQVEDDGSTLQQT
				</data>
				<hit pos="67" idx="0" pvalue="1.4e-13" match="+++++ ++++++ ++++++++++++++++++++++  + +++ +++++++"/>
			</seg>
		</sequence>
		<sequence db="0" name="3.E.3.1000.1000-PKL68722" comment="" length="274">
			<score strand="both" combined_pvalue="1.40e-13" evalue="2.3e-09"/>
			<seg start="151">
				<data>
IFVLNAIMILCGYLMEKLNQYPKKTDWTPYLVGCLAGFTPWIVMAAYFVAALGSSETAPPTFVYLILLIYFIMFN
TFSINMILQYKGIGKWKDYLYGEKVYILLSLIAKTALAWLVFVGIFAPF
				</data>
				<hit pos="220" idx="0" pvalue="1.4e-13" match="++  ++++++++  +++ +++++++ ++++ ++++++ +++ ++++++ +"/>
			</seg>
		</sequence>
		<sequence db="0" name="2.A.52.1000.1000-WP_007537616" comment="" length="349">
			<score strand="both" combined_pvalue="1.44e-13" evalue="2.4e-09"/>
			<seg start="1">
				<data>
MIANPFDDRPSQVKAKALFILLFLIAANVAVWVWTWVAFADHSVLLGTALIAYMLGLRHAFDADHIAAIDNVVRK
LMYKGKRPLTVGFFFSLGHASVVVLASVALAATSSAMQSRLDDLHKIGGVIGTTVSALFLLVIGIANLIIFRGIW
				</data>
				<hit pos="43" idx="0" pvalue="1.4e-13" match="+++++ ++++++ +++++++++++++++++ +++++++ +++++++++++"/>
			</seg>
		</sequence>
		<sequence db="0" name="3.E.3.1000.1000-AKG52714" comment="" length="255">
			<score strand="both" combined_pvalue="1.45e-13" evalue="2.4e-09"/>
			<seg start="151">
				<data>
KYEKPGKPSFLPFWFGSFAGIIPWIAIVIYVIAPGLSISPPGFVYGIIISLFIFFNCFALNMYLQYKQVGPWRDY
LFGERVYIILSGTAKALLAWQVFFPVLIPT
				</data>
				<hit pos="201" idx="0" pvalue="1.5e-13" match="++ ++++++++++ +++ +++++++  +++ ++++++ ++ +++++++  "/>
			</seg>
		</sequence>
		<sequence db="0" name="9.B.191.1000.1000-XP_002494219" comment="" length="211">
			<score strand="both" combined_pvalue="1.47e-13" evalue="2.5e-09"/>
			<seg start="1">
				<data>
MNIFRILGDISHLISILILIHAVSTTKSAQGISLKTQAAYVVVFVSRYLDLFFRYVSLYNTLMKLFFIVSSIYVV
FLLNRYKKNSEKTNDIFPVWYLFGGAFVFALIFNYEFSIVEILWSFSLWLESVAIIPQLVVLQRTGEAQLLTTHY
				</data>
				<hit pos="3" idx="0" pvalue="1.5e-13" match="+++++++++++++++++++   +++++++++ ++++ ++ ++++++++++"/>
				<hit pos="61" idx="0" pvalue="1.4e-04" match=" ++ ++ ++  ++ ++++++ +++ ++ +    +++++   ++  +++ +"/>
			</seg>
		</sequence>
		<sequence db="0" name="2.A.123.1000.1000-XP_010550745" comment="" length="287">
			<score strand="both" combined_pvalue="1.48e-13" evalue="2.5e-09"/>
			<seg start="1">
				<data>
MAIFNTHNTWAFAFGLLGNIISFCVFLSPVLTFYRIWKKKSTEGFHSLPYLVALFSAMLWLYYATQKSDVFLLVT
				</data>
				<hit pos="16" idx="0" pvalue="1.5e-13" match="++++++++++ ++++ + +++++++++++  ++ + +++ + +++++++ "/>
			</seg>
		</sequence>
		<sequence db="0" name="3.E.3.1000.1000-OPL13096" comment="" length="260">
			<score strand="both" combined_pvalue="1.49e-13" evalue="2.5e-09"/>
			<seg start="76">
				<data>
FFLFLSALAHFIIVMPKINQIYNRGLEKGINVFRWYEYALSSSLMIILIAMLFGVYDIGALIAIFVLNASMNLFG
				</data>
				<hit pos="76" idx="0" pvalue="4.7e-06" match="++++++++++ +  +++++ ++ +  +++++   ++ ++++  +  +   "/>
			</seg>
			<seg start="151">
				<data>
LMMEKINQYTEKTDWSPFVFGSIAGIGPWVVIIMHALGNANPAEVPWFVYAIIGSYFIFFNLFPINMILQYNKIG
RWSDYLYGERSYIILSLVAKSVLAWLVFFGVMQPS
				</data>
				<hit pos="206" idx="0" pvalue="1.5e-13" match="++ +++ + +++  ++ +++++ ++ ++++++++++++++++++++++ +"/>
			</seg>
		</sequence>
		<sequence db="0" name="2.A.123.1000.1000-XP_020097867" comment="" length="235">
			<score strand="both" combined_pvalue="1.49e-13" evalue="2.5e-09"/>
			<seg start="1">
				<data>
MTDPDTIRSIIGIIGNVISFGLFLSPVPTFIKIWKQKAVEQFSPIPYLATLLNCMLWVFYGLPIVHPNSILVVTI
				</data>
				<hit pos="13" idx="0" pvalue="1.5e-13" match="++++++++++ ++++++ ++++++++ ++ +++ +   ++ +++++++++"/>
			</seg>
			<seg start="76">
				<data>
NSTGLILEGIYLTIFFLYSPCKLRIKVLMYLAAEIAFVAAVVAVVLTTAHTHDLRSLIVGILCVIFGTCMYASPL
AVMKLVIQTRSVKYMPFTLSLAGFLNGVCWTTYALIRFDIFITIPNGLGALFGLIQLVLYAIYFRATPQDQPAGE
				</data>
				<hit pos="136" idx="0" pvalue="1.5e-04" match="++ ++++ + + +++  ++   ++++ +     +   +++  ++++++++"/>
			</seg>
		</sequence>
		<sequence db="0" name="9.B.191.1000.1000-OKO90827" comment="" length="328">
			<score strand="both" combined_pvalue="1.53e-13" evalue="2.6e-09"/>
			<seg start="1">
				<data>
MAWNVFRVLADLSHLGSICLLIWAIHKNKSAEGVSLLTQLLYAVVFVTRYLDLLNPETWSVRTYGKAVIWNVSFK
				</data>
				<hit pos="5" idx="0" pvalue="1.5e-13" match=" ++++++++++ ++  +++ +++++++++++ +++ +++ ++++++++++"/>
			</seg>
		</sequence>
		<sequence db="0" name="9.B.191.1000.1000-OCK95554" comment="" length="218">
			<score strand="both" combined_pvalue="1.53e-13" evalue="2.6e-09"/>
			<seg start="1">
				<data>
MNIFRLLGDLSHLISILILLHKMKTSSSASGISFKSQFLYLMVYVTRYIDLLWTFYEPTSLYNTVFKIIFISTSA
				</data>
				<hit pos="3" idx="0" pvalue="1.5e-13" match="++++++++++++++++++++ ++  ++++++ + + +++++ ++++++++"/>
			</seg>
		</sequence>
		<sequence db="0" name="2.A.43.1000.1000-OZJ05371" comment="" length="298">
			<score strand="both" combined_pvalue="1.55e-13" evalue="2.6e-09"/>
			<seg start="1">
				<data>
MVRGLSAEAMLEAMLEALADRAFWPAATGYISIACWIVVFSPQLWENYKRKSGEGLSIPFLIIWLSGDIFNLVGV
VLQDLLFTMLFLAIYYTFADVGLLFQVLYYRRYGVDADYDPIPPDEDDHHPKATTSLLADASSVHPSDTSQPSTS
				</data>
				<hit pos="27" idx="0" pvalue="1.1e-09" match="+ + ++  ++ +++ ++++ ++++++ ++ +  +++ ++ +++ ++++  "/>
			</seg>
			<seg start="151">
				<data>
SKKPPTLERPVKTARSAAVYGAYVLAIIITALILLYGFVNILKGDTQPPQPASVLASSHELKLVPQVAGYLSAAC
YLGSRVPQIYKNWHEKSTEGLSFAMFGFSVLGNVTYCLSIFLDSMEPSYILMNLPWIAGSGGTLVFDFIASMR
				</data>
				<hit pos="217" idx="0" pvalue="1.5e-13" match="  + +++ + + +++++++++++ +++++ +  ++   +++ +++++  +"/>
			</seg>
		</sequence>
		<sequence db="0" name="3.E.3.1000.1000-EYR62506" comment="" length="270">
			<score strand="both" combined_pvalue="1.56e-13" evalue="2.6e-09"/>
			<seg start="151">
				<data>
ANASMILFGWLQEKYHTPGDGDLMPFWFGCIAGVVPWLAILVYVASPGSTSAAEPPAFVYGIVVSIFLFFNVFAL
IQWLQYRRVGKFRDYLVGERAYITASLVAKSLLAWQIFANTLIPT
				</data>
				<hit pos="216" idx="0" pvalue="1.6e-13" match="++++++ +++ ++ ++  +++++++  +++++++ ++++++++++++++ "/>
			</seg>
		</sequence>
		<sequence db="0" name="2.A.123.1000.1000-XP_008459891" comment="" length="277">
			<score strand="both" combined_pvalue="1.61e-13" evalue="2.7e-09"/>
			<seg start="1">
				<data>
MAIFHSPHLLVFTFGLLGNIISFFVYLAPLPTFYRIWQKKSTEGFHALPYLVALFSSALWLCYAFLKTNTFLLIT
				</data>
				<hit pos="16" idx="0" pvalue="1.6e-13" match="++++++++ ++++++++ +++++++++++  ++ + +++ +  +++++++"/>
			</seg>
		</sequence>
		<sequence db="0" name="2.A.52.1000.1000-WP_029181048" comment="" length="386">
			<score strand="both" combined_pvalue="1.62e-13" evalue="2.7e-09"/>
			<seg start="1">
				<data>
MTAAPESTPPLPAPAVAQRAARHRVRASMTRQEWTRVGGMAAVIVALHVIGWFTLVAIVAPEHRTIGTQTFGVGI
GVTAYTLGMRHAFDADHIAAIDNTTRKLMGEGQRPLSVGFWFSLGHSSVVFALSFLLTLGVKTLAGPVRDGGSSL
				</data>
				<hit pos="70" idx="0" pvalue="1.6e-13" match=" ++++++++++  ++++++++++++++++++++++  + +++ +++++++"/>
			</seg>
		</sequence>
		<sequence db="0" name="2.A.52.1000.1000-WP_015793782" comment="" length="388">
			<score strand="both" combined_pvalue="1.63e-13" evalue="2.7e-09"/>
			<seg start="1">
				<data>
MTATTAGTDSAGPATTAAPAGSRLARIRASLTPAEWGRVGGMFGFIALLHVVGWGILAALVVPGHYQLQGGLFGF
GTGLTAYTLGMRHAFDADHIAAIDNTTRKLMAEGKRPLSVGFWFSLGHSTIVVVLTLLLGLGLKGLGVELSDDKS
				</data>
				<hit pos="72" idx="0" pvalue="1.6e-13" match="+++++ +++++  +++++++++++++++++++++++ + +++ +++++++"/>
			</seg>
		</sequence>
		<sequence db="0" name="3.E.3.1000.1000-OFW66129" comment="" length="254">
			<score strand="both" combined_pvalue="1.64e-13" evalue="2.8e-09"/>
			<seg start="1">
				<data>
MTTSAIAPDRLSRLRRTNLLLGLLHVAQGAAVLALGNGFALPVTGSFMTGPPGSGLGTARTLFHVSFAVGVAAFL
FVSAAAHFLIASPRGFRRYTANLERGRNDARWFEYSISASVMIVLIAMLTGISDVAALGALFAATAAMIFFGLVQ
ERYERPGGSLLPFWLGSLIGAVPWVVIGVYLVSPGVAAEAPGFVYGIYVSLFVFFNSFAVNMWLQYRKVGRWSDY
VYGEKVYALLSLIAKSLLAWQVFAGTLAS
				</data>
				<hit pos="73" idx="0" pvalue="5.9e-04" match="+++++++ ++ +   +  +++++ + +++++   +  + ++  +  +   "/>
				<hit pos="130" idx="0" pvalue="2.9e-04" match="  ++++ +++  + ++      +  ++++    ++ + +++ +++++ + "/>
				<hit pos="201" idx="0" pvalue="1.6e-13" match="+++++++++++++ ++ +++++ ++ ++++ + ++++ ++++++++++++"/>
			</seg>
		</sequence>
		<sequence db="0" name="2.A.43.1000.1000-XP_007806287" comment="" length="354">
			<score strand="both" combined_pvalue="1.67e-13" evalue="2.8e-09"/>
			<seg start="1">
				<data>
MAAIPLTGHEALSGILGSISIACWIFLLIPQLLTNYRNTSASALSLPFLLIWFLGDVCNLAGAAWAGLVPTVIAI
				</data>
				<hit pos="15" idx="0" pvalue="2.5e-07" match="+++ ++  ++    ++++ +++++ +++  +  ++  +++++++++ ++ "/>
			</seg>
			<seg start="226">
				<data>
IAWGSGAWTPTPVDSGSGGAGTGATGPFGAQILGYGSAVAYLGARIPQIVKNARDRSCEGLSLLFFILSLSGNLT
YGAGIMAHSLRRDYLLMNTPWLVGSLGTMLEDAIIFTQFHIYAKNSDGAEEAVV
				</data>
				<hit pos="257" idx="0" pvalue="1.7e-13" match="+++ +++++ + +++++++++ +++++++ + +++++ + + +++  +  "/>
			</seg>
		</sequence>
		<sequence db="0" name="2.A.52.1000.1000-WP_034093160" comment="" length="355">
			<score strand="both" combined_pvalue="1.67e-13" evalue="2.8e-09"/>
			<seg start="1">
				<data>
MSRREWARMGGMAGFILALHVAGFYTLIAIVGPAHYHVGNQVFGLGMGVTAYTLGMRHAFDADHIAAIDNTTRKL
MADRQRPLSVGFWFSLGHSSVVFGLCVLLSLGVRALAGQVENGSSTLQHYTGIIGTSVSGVFLMLIAVINLVVLV
				</data>
				<hit pos="42" idx="0" pvalue="1.7e-13" match=" ++++++++++  +++++++++++++++++++++++ + +++ +++++++"/>
			</seg>
		</sequence>
		<sequence db="0" name="9.B.191.1000.1000-XP_002614983" comment="" length="212">
			<score strand="both" combined_pvalue="1.68e-13" evalue="2.8e-09"/>
			<seg start="1">
				<data>
MNIFRIVADLAHLASSLILLYSIETNKSINGLSLKTQLLYLAVFILRYLDLFTSYVSLYNTLMKLFFLSSSAYTV
				</data>
				<hit pos="3" idx="0" pvalue="1.7e-13" match="+++++++++++ + +++++ + +++++++ + +++ ++++++++++++++"/>
			</seg>
		</sequence>
		<sequence db="0" name="2.A.123.1000.1000-PJD99169" comment="" length="91">
			<score strand="both" combined_pvalue="1.68e-13" evalue="2.8e-09"/>
			<seg start="1">
				<data>
MESFIGYFAAFLTTVSFLPQVLLVVLTKRTRDISRNMYLVLTLGVFLWLVYGFMKSDLPIILANSITLLFTLTIL
				</data>
				<hit pos="4" idx="0" pvalue="1.7e-13" match="+++ +++++  +++++++     +++++++++ ++ +  +++++++++++"/>
			</seg>
		</sequence>
		<sequence db="0" name="2.A.43.1000.1000-XP_016608459" comment="" length="261">
			<score strand="both" combined_pvalue="1.70e-13" evalue="2.8e-09"/>
			<seg start="1">
				<data>
MPSNEAVWPLLSQLIGWGYFAAWSLSFYPQLVLNWRRRSVEGLSLDFLALNLWGFLCYSIYNVGLYVNRDKWGLD
				</data>
				<hit pos="14" idx="0" pvalue="1.7e-13" match="+++++   ++ ++++++++ ++++++ ++ +  ++++++++++++ ++  "/>
			</seg>
		</sequence>
		<sequence db="0" name="2.A.43.1000.1000-XP_014175048" comment="" length="403">
			<score strand="both" combined_pvalue="1.70e-13" evalue="2.9e-09"/>
			<seg start="1">
				<data>
MVPPTGPLNLGVEEISGICGSISIACWVVVFSPQIIENFRRGSADGLSLQFIIVWLAGDVFNILGAVLQGVLPTM
				</data>
				<hit pos="18" idx="0" pvalue="1.2e-08" match="+ + ++  ++++++ ++++ ++++ ++++ +  + ++++++++ + +++ "/>
			</seg>
			<seg start="226">
				<data>
AGWYLSGGAQEKKSQPPPSGEDGSGDDPLVFSVWGQIFGYFCAVLYLGSRLPQLLLNWRRQSTEGVSMLFFLFAC
LGNLTYVLSIFAHEEHRNYPPGEARRRYGRYLLVNLSWLAGSLGTLLLDMGIFIQFFMYQRIEDDGSEDDGDDAT
				</data>
				<hit pos="262" idx="0" pvalue="1.7e-13" match="+++ + +++ + ++++++  +++++++++++ +++  ++++ +++++  +"/>
			</seg>
		</sequence>
		<sequence db="0" name="2.A.52.1000.1000-WP_051823273" comment="" length="365">
			<score strand="both" combined_pvalue="1.73e-13" evalue="2.9e-09"/>
			<seg start="1">
				<data>
MTHGECGRWAGMAGFILALHVIGWFTLVAIVAPAHYSVGAKTFGVGIGVTAYTLGMRHAFDADHIAAIDNTTRKL
MGEGRRPLSVGFWFSLGHSSIVFALAFLLSLGIKALAGPVENGNSPLHHVTGLVGSTVSGVFLYVIAALNLVVLA
				</data>
				<hit pos="42" idx="0" pvalue="1.7e-13" match=" ++++++++++  ++++++++++++++++++++++  + +++ +++++++"/>
			</seg>
		</sequence>
		<sequence db="0" name="2.A.43.1000.1000-OJJ33069" comment="" length="366">
			<score strand="both" combined_pvalue="1.73e-13" evalue="2.9e-09"/>
			<seg start="1">
				<data>
MFPQVGLEALSGICGSISIACWVVVFSPQIIENFRRGSAEGLSLVFLVIWLAGDIFNILGSVLQGVLPTMTILAV
				</data>
				<hit pos="13" idx="0" pvalue="3.8e-08" match="+ + ++  ++++++ ++++ ++++ ++++ +  ++  ++++++ + +++ "/>
			</seg>
			<seg start="226">
				<data>
SQSKGRHQPDNSDDTGVEFSAPGQIFGYLCAVLYLGSRLPQILLNFRRKSTEGVSLLFFIFACLGNLTYVFSILA
				</data>
				<hit pos="250" idx="0" pvalue="1.7e-13" match="+++ + +++ + ++++++  +++++++++++ ++++ ++++ +++++  +"/>
			</seg>
		</sequence>
		<sequence db="0" name="2.A.123.1000.1000-XP_022777053" comment="" length="298">
			<score strand="both" combined_pvalue="1.76e-13" evalue="2.9e-09"/>
			<seg start="1">
				<data>
MTIMGDHRSGAVAFGILGNIVSVLVYLAPVPTFYRIYRKKSTESFQSLPYQVALFSSMLWLYYALMKKDAFLLIT
				</data>
				<hit pos="16" idx="0" pvalue="1.8e-13" match="+++++ +++++++++++ ++++++++++   ++ +++++ + ++++++++"/>
			</seg>
		</sequence>
		<sequence db="0" name="2.A.52.1000.1000-OBH08543" comment="" length="370">
			<score strand="both" combined_pvalue="1.76e-13" evalue="2.9e-09"/>
			<seg start="1">
				<data>
MVGGVGECGYPVRLASRFGLTRPEWRRVCAMLALIAALHLIGWITVLLIVDPARITVGGKAFGVGVGVTAYALGL
RHAFDADHIAAIDNTTRKLMSEGQRPLAVGFFFSLGHSTVVFGLALLLAVGAKAIVGPVENHSSALHHYGTLIGT
				</data>
				<hit pos="61" idx="0" pvalue="1.8e-13" match="+++++ +++++  +++++++++++++++++++++++ + +++ +++++++"/>
			</seg>
		</sequence>
		<sequence db="0" name="2.A.123.1000.1000-XP_020699529" comment="" length="271">
			<score strand="both" combined_pvalue="1.78e-13" evalue="3e-09"/>
			<seg start="1">
				<data>
MAGGLSLDHPWAFAFGILGNAVSFMVYLAPLPTFYRIYRKKSTEGFKSEPYVVALFSAMLWIFYALIKKDAYLLI
				</data>
				<hit pos="17" idx="0" pvalue="1.8e-13" match="+++++ +++++++++++ +++++++++++ ++  + +++ + +++ ++++"/>
			</seg>
			<seg start="76">
				<data>
TINSFGCVIETIYTLMFLLYASKKARVHTFKMIMLLNVGLSSLIVLCILLLISNGSLRLQVLGWICVAFSVIVFV
APLSIIRQVIRTKSVEFMPFNLSFFLTLSAVVWFSFGLCSRDIYVALPNILGFAFGAVQMLLYIIYKDTKVPKSL
				</data>
				<hit pos="139" idx="0" pvalue="6.0e-05" match=" + +++++++ ++++  ++   ++++ +     +     ++ ++++++++"/>
			</seg>
		</sequence>
		<sequence db="0" name="2.A.123.1000.1000-ONK56139" comment="" length="273">
			<score strand="both" combined_pvalue="1.79e-13" evalue="3e-09"/>
			<seg start="1">
				<data>
MAGLSLDHFGLAFEFLLGNLISFAVYLAPIPTFYRVYRKKSTEGFQSEPYIMALFSAMLWIYYAFIKTDEYLLIT
				</data>
				<hit pos="16" idx="0" pvalue="1.8e-13" match="+++++++++++++++++ ++ ++++++++  +  +++++ + +++ ++++"/>
			</seg>
			<seg start="76">
				<data>
INSFGCVVETIYIAMFLAYAPKKIKIYATKVILVLNVGVFSLIVLSTLLLAKGPHRVKLLGWICVGFAVSVFAAP
LSIIRQVIRTKSVEFMPFSLSFFLTLSAVVWFSYGLCTKDIYIAIPNILGFSFGLVQMVLYIVYKDAKELNMKDD
				</data>
				<hit pos="137" idx="0" pvalue="6.0e-05" match=" + +++++++  +++  ++   ++++ +     +     ++ ++++++++"/>
			</seg>
		</sequence>
		<sequence db="0" name="2.A.123.1000.1000-CAN71371" comment="" length="273">
			<score strand="both" combined_pvalue="1.79e-13" evalue="3e-09"/>
			<seg start="1">
				<data>
MALFPIHHPLVFIFGILGNLISFMVYLAPLPTFYQIYKRKSTEGFQSVPYVVALFSAMLWIYYAFLNTDASLLIT
				</data>
				<hit pos="16" idx="0" pvalue="1.8e-13" match="+++++++++++++++++ + +++++++++  +  + +++ + +++ ++++"/>
			</seg>
			<seg start="76">
				<data>
INSVGCVIETSYIVMFLVYAPKKARITTVKLVFLMNICGFGSILLLTLLLAEGANRVRILGWVCLVFSLSVFLAP
LCIMRQVIRTKSVEYMPFLLSFFLTLSAVMWFFYGLMLKDFYIAGPNILGFVFGIVQMVLYLIYRNRKKVLENEK
				</data>
				<hit pos="137" idx="0" pvalue="3.8e-05" match=" + +++++++ ++++  ++   ++++ +    ++     ++ + ++++++"/>
			</seg>
		</sequence>
		<sequence db="0" name="3.E.3.1000.1000-ELZ08314" comment="" length="279">
			<score strand="both" combined_pvalue="1.84e-13" evalue="3.1e-09"/>
			<seg start="151">
				<data>
TLVALFGLVAVMNLCGLVMERHNELTDRTDWTAYNVGVVAGAIPWVVIAIVLVGSVVAGDVEVPDFVIYIYVSIF
VFFNLFAINMILQYRETWRWRQYLFGERVYILLSLVAKSALAWQVYFGTLTSPI
				</data>
				<hit pos="224" idx="0" pvalue="1.8e-13" match="++++++ +++++  ++    +++++  +++ ++++++++++ ++++++ +"/>
			</seg>
		</sequence>
		<sequence db="0" name="2.A.43.1000.1000-XP_015824016" comment="" length="312">
			<score strand="both" combined_pvalue="1.85e-13" evalue="3.1e-09"/>
			<seg start="151">
				<data>
SLTASLAHFSGLEHQPETISSGFRSRSLLSATENDSIKAFTTKEIIGFTIGSLSSVLYLCSRLPQMYTNFKRKST
EGVSYFLFALVILGNTTYGLSVLLKNPDSGQGESSYLVHHLPWLIGSLGTLSLDLIISVQFLIYRNAPVWNVNGG
				</data>
				<hit pos="199" idx="0" pvalue="1.9e-13" match=" ++ +++++ ++++++++++++++++++++++ ++++++++ +++ +  +"/>
			</seg>
		</sequence>
		<sequence db="0" name="2.A.123.1000.1000-OVA04358" comment="" length="281">
			<score strand="both" combined_pvalue="1.86e-13" evalue="3.1e-09"/>
			<seg start="1">
				<data>
MAVDHHQLALAFGLLGNIVSFIVCLAPLPTFYRVYRRKSTEGFQSIPYVVALFSAMLWMYYGLLKGNAGFMLITI
				</data>
				<hit pos="14" idx="0" pvalue="1.9e-13" match="+++++ +++++++++++ ++ ++++++++  ++ + +++ + ++++++++"/>
			</seg>
			<seg start="76">
				<data>
NSVACIIESIYIIMYLVYAPRGARIFTIKLLLLLNVGLYGSILLFTILLAKGPKRVTVLGWICSAFAVSVFAAPL
SIMRLVIKTKSVEFMPFSLSFFLTLCAIMWFFYGLLLKDFYIAFPNVLGFTFGMAQMLLYIIYKDTKKADIVLVP
				</data>
				<hit pos="136" idx="0" pvalue="3.5e-04" match=" +  ++++++  +++  ++   ++++ +     +     +  + ++++++"/>
			</seg>
		</sequence>
		<sequence db="0" name="2.A.43.1000.1000-XP_007836616" comment="" length="313">
			<score strand="both" combined_pvalue="1.86e-13" evalue="3.1e-09"/>
			<seg start="1">
				<data>
MAALLSQSVPINEALSGIFGSISLTAWICLLIPQLITNYKTKSADGLSMGFLLIWLFGDIANLSGALVTGIAPTA
				</data>
				<hit pos="18" idx="0" pvalue="1.5e-12" match="+++ ++  ++ +  +++++++++++++++ +  ++  ++ ++++++++++"/>
			</seg>
			<seg start="151">
				<data>
LTRIVTGEDETPDSHRWLHNTLSLAAVYLLGTAGWFVSYKVGAWDGPDEPDSPAAATSIAGIVGMSLGYLSALCY
LCARIPQIIKNYREKSCEGLALLFFLLSLTGNMTYGLSVFSYSQDPEYIVKAIPWLLGSLGTMVEDAIIFYQFRI
				</data>
				<hit pos="216" idx="0" pvalue="1.9e-13" match="+++ +++++ +++++++++++++ +++++ + +++ + + + +++ +  +"/>
			</seg>
		</sequence>
		<sequence db="0" name="2.A.52.1000.1000-WP_088967747" comment="" length="351">
			<score strand="both" combined_pvalue="1.88e-13" evalue="3.1e-09"/>
			<seg start="1">
				<data>
MLYQFVQIFSDSNSKVRGRLFGMYGVLIASNVFAWLWALLAFRDHPALLGTALLAYGFGLRHAVDADHIAAIDNV
TRKLMQENKRPVTVGFFFSLGHSSVVVLASVAIAIATTVMRGRFDAFRDVGSVIGTSVSALFLFAIACMNLVILK
				</data>
				<hit pos="46" idx="0" pvalue="1.9e-13" match="+ +++ +++++  +++++++++++++++++++++++ + +++++++++++"/>
			</seg>
		</sequence>
		<sequence db="0" name="3.E.3.1000.1000-PWL20116" comment="" length="256">
			<score strand="both" combined_pvalue="1.88e-13" evalue="3.2e-09"/>
			<seg start="1">
				<data>
MKPETALGKQLQTFNRIAGVFHLAQALVLFLILDDAAKIPVITRFFDETPQGIQPVSETLFDFPISLIAPIFLLL
SAFAHLMISAPFYIQRYEQNIAKGINPPRWWEYSISSSLMLVVLLMLGGLIEVSTVVFIFTLNFIMNLMGLVMER
				</data>
				<hit pos="71" idx="0" pvalue="1.5e-04" match="++++++++++++   +  + +++++ ++++++  ++ + ++  + ++ ++"/>
			</seg>
			<seg start="151">
				<data>
YNQLTDKVSWLPFNVGVVAGIVPWIMGAIYFIVSTGNISDAVPAYAQIGFLATFIFFNTFAINMFLQYKKVGPWR
SYPFGEKAYIVLSLVAKSVLGWVIVLGTMGV
				</data>
				<hit pos="203" idx="0" pvalue="1.9e-13" match=" + +++++++++  +++++++++ +  ++++++++++++++++ +++ ++"/>
			</seg>
		</sequence>
		<sequence db="0" name="2.A.52.1000.1000-WP_015459806" comment="" length="352">
			<score strand="both" combined_pvalue="1.88e-13" evalue="3.2e-09"/>
			<seg start="1">
				<data>
MTNASSPIRRRITLLFAGLIAANIAAWIWAWAVFAGNPVMLGTAFLAYSLGLRHAVDADHIAAIDNVTRKLMQDG
QRPVAVGLWFAIGHSAIVLIAATAIAIAASTLADFEALGETGGVIATIISAGFLFAIAIMNLVILRSVWERFRQV
				</data>
				<hit pos="38" idx="0" pvalue="1.9e-13" match="+++++ +++++  +++++++++++++++++++++++ + +++ +++++++"/>
			</seg>
		</sequence>
		<sequence db="0" name="2.A.43.1000.1000-ORY09397" comment="" length="318">
			<score strand="both" combined_pvalue="1.90e-13" evalue="3.2e-09"/>
			<seg start="1">
				<data>
MPVFAALAQQAPHMTAHEALSGVFGSISLASWIFLLVPQLIENYKQGSADGISLAFLTVWFIGDITNLAGALWAG
				</data>
				<hit pos="23" idx="0" pvalue="4.6e-10" match=" ++ ++  ++    +++++ ++++ ++++++  +++++++++++++ +++"/>
			</seg>
			<seg start="151">
				<data>
RRRRESVNRNDSLASILEEESGHREWVKNAVSIVGVCLIGAAGWAIAWKTGVWGPTADDNDAAGTDMALGAQVLG
YASAVCYLGARIPQIIKNQRERSCEGLSLLFFMLSLLGNATYGAGILFHSVEKQYFLTNLPWLIGSLGTMVEDAT
				</data>
				<hit pos="223" idx="0" pvalue="1.9e-13" match=" ++ +++++ + +++++++++++ +++++ + +++++ +++  ++  + +"/>
			</seg>
		</sequence>
		<sequence db="0" name="2.A.43.1000.1000-XP_018165558" comment="" length="318">
			<score strand="both" combined_pvalue="1.90e-13" evalue="3.2e-09"/>
			<seg start="1">
				<data>
MGPPPPIVIDAQVISGITGSISIACWIIVFAPQIYENFRRKSSEGLSMMFIILWLAGDVFNVLGAVLQGVLPTMI
				</data>
				<hit pos="17" idx="0" pvalue="8.5e-11" match="+ + ++  ++ +++ ++++ +++++++++ +  + ++++++++ +++++ "/>
			</seg>
			<seg start="151">
				<data>
PIMSAFFKMLMVILVFLAGLGGWYISYMNTSRKHKAPVDLVFDPLAQFFGWLCALFYLGSRIPQILLNYERKSCD
GISFMFFLFACLGNLTYVISILAIDTSWNYIWVNLSWLAGSLGTLALDFTIFVQFFLYNEGVDDDESSSLTNSTN
				</data>
				<hit pos="198" idx="0" pvalue="1.9e-13" match="+++++ ++  + ++++++  +++++++++++  ++  ++++ +++++  +"/>
			</seg>
		</sequence>
		<sequence db="0" name="2.A.123.1000.1000-XP_022885477" comment="" length="288">
			<score strand="both" combined_pvalue="1.91e-13" evalue="3.2e-09"/>
			<seg start="1">
				<data>
MAVFSGDWVLAFGILGNIISFMFYLSPLPTFYQIYKKKSSEGFQSLPYVVALFSSMLWIYYAFLKSDNTTLLITI
				</data>
				<hit pos="14" idx="0" pvalue="1.9e-13" match="+++++++++ +++++++ + +++++++++  ++ + +++ + +++ ++++"/>
			</seg>
			<seg start="76">
				<data>
NSVGCVIETACICFYLFYAPKKIHTIKLIVLLILCGFGLIVFSNQLVVKASHRAHVVGWICLVFSLCVFVAPLGI
VRQVIRTKSVEYMPFLLSFFLTISAVTWFFYGLLLKDYNIAIPNVLGFILGVLQMVLYVMYKNADSTAMNDKQKL
				</data>
				<hit pos="134" idx="0" pvalue="3.2e-06" match=" + +++++++ ++++  ++   ++++ +    ++     ++ ++++++++"/>
			</seg>
		</sequence>
		<sequence db="0" name="2.A.43.1000.1000-SCW02269" comment="" length="289">
			<score strand="both" combined_pvalue="1.92e-13" evalue="3.2e-09"/>
			<seg start="1">
				<data>
MSCSHTILPHVSTVAGTVSFLSSFIAQIPQLLETYADKTVEGLSPIFLLAWLLGDITSVIGAVLTHQLAFQVILA
				</data>
				<hit pos="14" idx="0" pvalue="1.7e-08" match="  + ++ ++  ++ ++++   + ++  ++ +++++  +++++++ ++++ "/>
			</seg>
			<seg start="151">
				<data>
LILSAASLTVSPVPPDNSMTIGRILSWAGAMCYVGARIPQLIKNYHRKSTDGLSPFLFLNTLLANTTYTLSIFTS
				</data>
				<hit pos="174" idx="0" pvalue="1.9e-13" match="++ ++++++ + +++++++++++++++++ ++ ++ + ++  +++++  +"/>
			</seg>
		</sequence>
		<sequence db="0" name="2.A.123.1000.1000-XP_004297512" comment="" length="292">
			<score strand="both" combined_pvalue="1.94e-13" evalue="3.3e-09"/>
			<seg start="1">
				<data>
MAIHHPLTLAFGLLGNIISFMVFLAPMPTFYKIYKKKTTEGFQALPYAVALFSCMLWIYYALLKQDATFLITINS
				</data>
				<hit pos="13" idx="0" pvalue="1.9e-13" match="++++++++++ ++++++ +++++++ +++  ++ +++++ +++++ ++++"/>
			</seg>
			<seg start="76">
				<data>
VGCVIETVYLAIFLFYSPKKARISTVKFLLLLNVLGYGLMLVLTLFLAKGEIRLKVVGWICLVFNLTVFAAPLCI
LKKVIRTKSVEFMPFPLSFFLTLGAVMWFFYGFLLKDYNIAFPNILGFMFGIAQMVLYIVYKNAKKVVLLEEPSK
				</data>
				<hit pos="134" idx="0" pvalue="7.4e-05" match=" + +++ +++  +++  +++  ++++ +     +     ++ + ++++++"/>
			</seg>
		</sequence>
		<sequence db="0" name="2.A.52.1000.1000-WP_052489640" comment="" length="363">
			<score strand="both" combined_pvalue="1.95e-13" evalue="3.3e-09"/>
			<seg start="1">
				<data>
MSRKEWARLGGMVAFIIALHVIGWGVLLLIVVPQHYSLGAGTGVFGIGIGITAYTLGMRHAFDADHIAAIDNTTR
KLMGEGKRPLSVGFWFSLGHSSVVFVAAFLLSIGIKALAGGVQNDGSQLHKVTGLIGTTVSGVFLYAIAAINLVL
				</data>
				<hit pos="44" idx="0" pvalue="2.0e-13" match=" ++++++++++  ++++++++++++++++++++++  + +++ +++++++"/>
			</seg>
		</sequence>
		<sequence db="0" name="2.A.43.1000.1000-XP_020047680" comment="" length="327">
			<score strand="both" combined_pvalue="1.96e-13" evalue="3.3e-09"/>
			<seg start="1">
				<data>
MIAPPPPQYLSAETVSSVTGSISIACWIIVFAPQIYENFIRQSAEGLSMSFIILWLLGDVFNVVGSILQNVLPTM
				</data>
				<hit pos="18" idx="0" pvalue="1.2e-09" match="  + ++  ++ +++ ++++ ++ ++++++ +  + ++++++++ ++++++"/>
			</seg>
			<seg start="151">
				<data>
KLFYNSLMIFIVFLSGILGYLASGNKHNDNNNNDDNNNNDSNNGETQINLLGQIFGYLCSILYLGSRIPQILLNF
RRKSCDGISFMFFLFACLGNLTYCISILSVNNSINYIIINLSWLIGSAGTLLLDLIIFIQFFVYFDENEAGIEFE
				</data>
				<hit pos="204" idx="0" pvalue="2.0e-13" match="+++ + +++ + ++++++  +++++++++++  ++  ++++ +++++  +"/>
			</seg>
		</sequence>
		<sequence db="0" name="2.A.123.1000.1000-PHT53516" comment="" length="298">
			<score strand="both" combined_pvalue="1.99e-13" evalue="3.3e-09"/>
			<seg start="1">
				<data>
MAGISGHWAFTFGVLGNIVSFIVFLSPLPTFYKIYKKKSTEGYQSIPYVVALFSSMLWIYYAFLKTNTTLLITIN
				</data>
				<hit pos="14" idx="0" pvalue="2.0e-13" match=" ++++ ++++ ++++++ +++++++++++  ++ + +++ + +++ ++++"/>
			</seg>
			<seg start="76">
				<data>
SFGVFIETIYVVFYLFYAPKNARVQTIKMLLLFVVGGFGAIILVTQFLLKGIVRGQVVGWICLVFSLCVFVAPLG
IVRQVIKTKSVEYMPLLLSVFLTLSAVVWFFYGLLLKDINIAIPNVLGFILGILQMVLYVIYNKKEQAILKEQKL
				</data>
				<hit pos="135" idx="0" pvalue="1.8e-06" match=" + +++++++ ++++  ++   ++++ +    ++     ++ ++++++++"/>
			</seg>
		</sequence>
		<sequence db="0" name="2.A.123.1000.1000-XP_012081801" comment="" length="243">
			<score strand="both" combined_pvalue="2.00e-13" evalue="3.3e-09"/>
			<seg start="1">
				<data>
MVNAQTVHNVVGIIGNVISFGLFLSPVPTFYRIWKKKDAEEFQFYPYVATVLNCMFWVFYGLPFVTPNSILVVTI
				</data>
				<hit pos="13" idx="0" pvalue="2.0e-13" match="++++++++++ ++++++ +++++++++++   + +   ++ ++ ++++++"/>
			</seg>
			<seg start="76">
				<data>
NGIGLVIEFAYLALYCIYDKQNKGRKRVVIGLIGEVIFMAAIVLITMLCFHTHKKRTLFVGVFCDVFNVIMYSSP
LGIMKKVITTKSVEYMPFFLSLAGFLNGICWTAYSLIIFDPFILISNGLGAISGLFQLILYAWYYRTTPKKGEGE
				</data>
				<hit pos="137" idx="0" pvalue="2.2e-04" match=" +  ++ ++ + +++  +++  ++++ +     +   +++  ++++ +++"/>
			</seg>
		</sequence>
		<sequence db="0" name="2.A.123.1000.1000-XP_015891628" comment="" length="271">
			<score strand="both" combined_pvalue="2.01e-13" evalue="3.4e-09"/>
			<seg start="1">
				<data>
MAHLAPHQLAFVFGILGNIVSFLVYLAPIPTFYRIFKKKSTEGFQAIPYSVALFSAMLMLYYAFLKRNAFMLITI
				</data>
				<hit pos="15" idx="0" pvalue="2.0e-13" match="+++++ +++++++++++ +++++++++++  ++ +++++ + ++ +++++"/>
			</seg>
			<seg start="76">
				<data>
NSIGCAIETIYLTMYVIYASRNTRIYTIKLLSLFNVGAYGLILLSTSFIPNHSERLAAVGWVCAVFSVSVFAAPL
AIMRQVIKTKSVEYMPFSLSFCLTLCAVMWFFYGLLIRDFFVATPNILGFTFGIVQMVLYIVYKDGKKSVLPEFK
				</data>
				<hit pos="136" idx="0" pvalue="1.4e-04" match=" +  ++++++  +++  ++   ++++ +     +     +  + ++++++"/>
			</seg>
		</sequence>
		<sequence db="0" name="2.A.123.1000.1000-XP_019150809" comment="" length="245">
			<score strand="both" combined_pvalue="2.02e-13" evalue="3.4e-09"/>
			<seg start="1">
				<data>
MISRDTARTVVGIIGNVISFILFLSPVPTFVKIWKKKSVEQFSAVPYLATFANCALWVLYGLPMVHPHSPLVMTT
				</data>
				<hit pos="13" idx="0" pvalue="2.0e-13" match="++++++++++ ++++++ ++++++++ ++ ++  +   ++ + +++++++"/>
			</seg>
			<seg start="76">
				<data>
NGIGFAIEVVYLLLFLIYSDAKKRLRLLFIIVLELVFVAALAVLVLTLAHTWKLRSAIVGSICMVGNIMMYASPL
AVMKLVISTKSVEYMPFFLSLFSFANAVSWTAYAFIRIDPYILAPNGMGGLLGLAQLILYALYYNSTKRIIAERE
				</data>
				<hit pos="136" idx="0" pvalue="3.2e-04" match="++  ++ ++ + +++  ++    +++ +     +    ++  ++++ +++"/>
			</seg>
		</sequence>
		<sequence db="0" name="2.A.43.1000.1000-OIW31396" comment="" length="338">
			<score strand="both" combined_pvalue="2.04e-13" evalue="3.4e-09"/>
			<seg start="1">
				<data>
MAAPLSVVWTAAMQPPSLNQAISGIFGSISLTAWICLLLPQLIANYKAKSADGLSMGFLFIWLLGDVANLLGALW
				</data>
				<hit pos="25" idx="0" pvalue="2.4e-11" match="+++ ++  ++ +  +++++ +++ +++++ +  ++  +++++++++++++"/>
			</seg>
			<seg start="226">
				<data>
QEETTSKIGLALGYFSAVCYLCARVPQIIKNYREKSCEGLALLFFLLSLTGNFTYGASLIAYSQTPQYILTALPW
				</data>
				<hit pos="236" idx="0" pvalue="2.0e-13" match="+++ +++++ +++++++++++++ +++++ + +++ + + + +++   ++"/>
			</seg>
		</sequence>
		<sequence db="0" name="2.A.52.1000.1000-ALO99295" comment="" length="378">
			<score strand="both" combined_pvalue="2.04e-13" evalue="3.4e-09"/>
			<seg start="1">
				<data>
MSAPTLRPPSSPSRLSTVRRSLTKAEWSRLGGVFAAIAALHIIGWGILITVVAPHHFTVGQKSFGVGIGVTAYVL
GMRHAFDADHIAAIDNTTRKLMNSEKRPLSVGFWFSLGHSSIVFALSLLLAFGIKGLAGPLQDDNSSLHTLTSWI
				</data>
				<hit pos="63" idx="0" pvalue="2.0e-13" match="++++++++++++ ++++++++++++++++++++++ +  +++ +++++++"/>
			</seg>
		</sequence>
		<sequence db="0" name="2.A.43.1000.1000-SCU80746" comment="" length="307">
			<score strand="both" combined_pvalue="2.06e-13" evalue="3.5e-09"/>
			<seg start="1">
				<data>
MVPIVLNSQTVSGITGSISIACWIIVFVPQIYENFYRGSAEGLSLLFVVLWLLGDIFNVAGAILQGLLPTMIILA
				</data>
				<hit pos="14" idx="0" pvalue="3.0e-07" match="+ + ++  ++ ++++++++ ++ + ++++ + ++  +++++++ ++ +++"/>
			</seg>
			<seg start="151">
				<data>
TAQSTFDASIDVSQTRNYAINTLMILGVIIGGFLSWYISYLKDPNPINKEPDLQLNWVAQFFGYLSAVLYLSSRV
PQILLNYKRKSCEGISFLFFLFACIGNITFIISVLSISLKSRYLLVNASWLIGSSGTLFMDFIIFLQFFAYKESV
				</data>
				<hit pos="211" idx="0" pvalue="2.1e-13" match="+++ +++++ + ++++++  +++++++++++ +++  ++++ +++ +  +"/>
			</seg>
		</sequence>
		<sequence db="0" name="9.B.191.1000.1000-CBN77049" comment="" length="226">
			<score strand="both" combined_pvalue="2.06e-13" evalue="3.5e-09"/>
			<seg start="1">
				<data>
MNIFRLAGDMSHTASILMLLLKLRASKSAAGISLKTQELFLVVFVTRYVDLFFRFISWYNSIMKVLYITLTSLII
				</data>
				<hit pos="3" idx="0" pvalue="2.1e-13" match="++++++++++  +++ ++ + +  +++++++ +++ +++ ++++++++++"/>
			</seg>
		</sequence>
		<sequence db="0" name="2.A.123.1000.1000-XP_022960350" comment="" length="277">
			<score strand="both" combined_pvalue="2.07e-13" evalue="3.5e-09"/>
			<seg start="1">
				<data>
MALFHTPHLLVFTFGILGNIVSFFVYLAPLPTFNRIWRKKSTEGFHALPYLVALFSSALWLFYAFLKTNTFLLIT
				</data>
				<hit pos="16" idx="0" pvalue="2.1e-13" match="+++++ ++ ++++++++ +++++++++++  ++ + +++ +  +++++++"/>
			</seg>
			<seg start="76">
				<data>
INSFGCVIEFLYFLLFILFATNPIRMMTIRLFAVMNMGLFGFILLAIHFIPKPSNRVQVMGWICVTVSVSVFAAP
LSILRQVIRTKSVEYMPFTLSFFLTLSAIMWFAYGVFLNDICVAIPNVVGFVLGLVQMVVYALYRKGRMEEEKVA
				</data>
				<hit pos="137" idx="0" pvalue="2.7e-04" match=" + ++ ++++  +++  ++   ++++ +     +     ++ + ++ ++ "/>
			</seg>
		</sequence>
		<sequence db="0" name="2.A.123.1000.1000-XP_019189385" comment="" length="278">
			<score strand="both" combined_pvalue="2.08e-13" evalue="3.5e-09"/>
			<seg start="1">
				<data>
MDLTFAFGLLGNIVSFMVYLAPVPTFIKIYKKKSTEGYQSVPYVVGLFSAMLWIYYAFLTPDTTLLITINSVGCF
				</data>
				<hit pos="9" idx="0" pvalue="2.1e-13" match="+++++ +++++++++++ +++++++++++  +  + +++ + +++ ++++"/>
			</seg>
			<seg start="76">
				<data>
IQTSYISFFLFYATKKAKIDTMKTLLLLNVGGYGLIILITQFVAKDTSSRAHIVGWICLVFALCVFVAPLCIVRQ
VIKTKSVEYMPFLLSFFLTLSAVMWFFYGLLRKDYNIAIPNILGFIFGILQMVLYVVYKNGKKKESTAEQKLPEN
				</data>
				<hit pos="131" idx="0" pvalue="7.9e-06" match=" + +++++++ ++++  ++   ++++ +    ++     ++ + ++++++"/>
			</seg>
		</sequence>
		<sequence db="0" name="2.A.43.1000.1000-KXX76442" comment="" length="386">
			<score strand="both" combined_pvalue="2.09e-13" evalue="3.5e-09"/>
			<seg start="1">
				<data>
MAPPTDQLNLDVEAISGICGSISVACWVVVFSPQIIENFRRSSAEGLSIQFLVVWLLGDVFNILGAVLQGVLPTM
				</data>
				<hit pos="18" idx="0" pvalue="1.3e-08" match="+ + ++  ++++++ ++++ ++++ ++++ +  ++ +++++++ + +++ "/>
			</seg>
			<seg start="226">
				<data>
DAGDRPEDSQDDPLSFNLLGQIFGWLCAALYLGSRLPQLLLNWRRKSTEGVSVLFFLFACLGNLTYVLSILAYDP
				</data>
				<hit pos="247" idx="0" pvalue="2.1e-13" match="+++++ + + + ++++++  +++++++++++ +++  ++++ +++++  +"/>
			</seg>
		</sequence>
		<sequence db="0" name="2.A.52.1000.1000-WP_085937794" comment="" length="347">
			<score strand="both" combined_pvalue="2.10e-13" evalue="3.5e-09"/>
			<seg start="1">
				<data>
MREGMSRRSPRSLIILYTLLIGSNLAAWGWALLLFRDHPVLLGAALLAYGFGLRHAVDADHIAAIDNVTRKLVQE
GKRPLLVGFFFALGHSSVVTLAVAGVAATATLLATRFESFRAVGSVVGTLVSAGFLLAIAAINLVILRSVWRSYR
				</data>
				<hit pos="39" idx="0" pvalue="2.1e-13" match="+++++++++++  +++++++++++++++++++++ + + +++++++++++"/>
			</seg>
		</sequence>
		<sequence db="0" name="9.B.191.1000.1000-XP_016218952" comment="" length="347">
			<score strand="both" combined_pvalue="2.10e-13" evalue="3.5e-09"/>
			<seg start="1">
				<data>
MIFNVFRIVADFSHLISKIILLWAIHWNRSAEGVSLITQVLYLLVFCTRYLDLFQSRPFEDFTHTWLFLFKIFYI
				</data>
				<hit pos="5" idx="0" pvalue="2.1e-13" match=" ++++++++++++ +++++ ++ ++++++++ +++ ++++++ +++++++"/>
			</seg>
		</sequence>
		<sequence db="0" name="2.A.123.1000.1000-WP_017852883" comment="" length="96">
			<score strand="both" combined_pvalue="2.12e-13" evalue="3.6e-09"/>
			<seg start="1">
				<data>
MDSITFLGYIASLLTTISFLPQLIRILMGGSTKDISRNMYIVLVTGVFLWFIYGCLKQDFPIILANAFTFLFATT
				</data>
				<hit pos="6" idx="0" pvalue="2.1e-13" match="+++ +++++  ++++++++++    +++++++ ++++ + +++++++++ "/>
			</seg>
		</sequence>
		<sequence db="0" name="2.A.52.1000.1000-WP_091977830" comment="" length="354">
			<score strand="both" combined_pvalue="2.15e-13" evalue="3.6e-09"/>
			<seg start="1">
				<data>
MVGTIRNREARPRSIRSRVALLYLVLIAANVAAWSWAYSLFAGQPALLSTALLAYVFGLRHAVDPDHIAAIDNVT
RKLMQAGQRPVSVGFWFALGHSTVVVVAAAAVALAATSLITASEGYRELGGLIGTGVSAAFLILIGLVNLVVLAG
				</data>
				<hit pos="45" idx="0" pvalue="2.2e-13" match="+ ++  ++++++ +++++++++++++++++++++++ + +++ +++++++"/>
			</seg>
		</sequence>
		<sequence db="0" name="2.A.123.1000.1000-XP_002264875" comment="" length="289">
			<score strand="both" combined_pvalue="2.18e-13" evalue="3.7e-09"/>
			<seg start="1">
				<data>
MAMAMANHHTLGLIFGILGNIISFLVYFAPAPTFYRIYKRKSAEGFHSLPYIVALFSAMLWLYYALLKKDAFLLI
				</data>
				<hit pos="17" idx="0" pvalue="2.2e-13" match="+++++++++++ ++ ++ +++++++++++  ++ +++++ + ++++++++"/>
			</seg>
			<seg start="76">
				<data>
TINSFGCAIESFYILLYFFYAPMQAKKQTLKVVISLNVGVFSILVVLIQFLLKGSNRINVFGWICASFSVAVFAA
PLSIVAKVIRTKSVEFMPFSLSFFLTLSAIMWFAYGLLKNDPCVAIPNILGVILGLVQMVLYGFYRNAGKEKMEK
				</data>
				<hit pos="138" idx="0" pvalue="7.7e-04" match=" +   +++++  +++  + +  ++++ +     +     ++ + ++ +++"/>
			</seg>
		</sequence>
		<sequence db="0" name="2.A.123.1000.1000-XP_019190699" comment="" length="289">
			<score strand="both" combined_pvalue="2.18e-13" evalue="3.7e-09"/>
			<seg start="1">
				<data>
MAVFSGDHWTFIFGLCGNIISFFVFLAPLPTFYKIYKKKSTDGFQSIPYVVALFSAMLWIYYAFLKSNTTLLITI
				</data>
				<hit pos="15" idx="0" pvalue="2.2e-13" match="+ ++++++ + ++++++ +++++++++++  ++ + +++ + +++ ++++"/>
			</seg>
			<seg start="76">
				<data>
NSFGCFIETLYVCFFLFYASKKDRIHTMKLLLVSVFGGFGAIVLVTQFLFKGVVRAQVVGWICLVFSLCVFVAPL
CILRQVMRTKSVEHMPFLLSVFLTLSAVAWFFYGLLLKDFNIAIPNVLGFVFGILQILLYAMYRKKTIPGEEKLP
				</data>
				<hit pos="136" idx="0" pvalue="6.2e-06" match=" + +++++++ ++++  ++   ++++ +    ++     ++ ++++++++"/>
			</seg>
		</sequence>
		<sequence db="0" name="2.A.123.1000.1000-XP_020585392" comment="" length="236">
			<score strand="both" combined_pvalue="2.18e-13" evalue="3.7e-09"/>
			<seg start="1">
				<data>
MVSTDAVRNVVGIIGNVISFGLFLSPLPTFIKIWRMKAVEEFSSIPYLATLLNCMLWIFYGLPIVHPNSLLVVTI
				</data>
				<hit pos="13" idx="0" pvalue="2.2e-13" match="++++++++++ ++++++ ++++++++ ++ +++ +   ++ ++++ ++++"/>
			</seg>
			<seg start="76">
				<data>
NCVGIVLEGIYLTIFFLYAPKNLRIKLLNILAGELAFMAVVVSVVLTVGHSHEKRSLMVGILCVIFGTCMYASPL
TIMKTVIKTKSVQYMPFWLSLVSFFNGLCWTSYAILKFDIFITIPNGLGSALGLLQLLLYACYYRSTPAVELENE
				</data>
				<hit pos="136" idx="0" pvalue="1.0e-04" match="++ ++++ + + +++  +++  ++++ +     +  + +   ++++++++"/>
			</seg>
		</sequence>
		<sequence db="0" name="2.A.52.1000.1000-WP_033173883" comment="" length="368">
			<score strand="both" combined_pvalue="2.25e-13" evalue="3.8e-09"/>
			<seg start="1">
				<data>
MTLPEPPPAHLSAAFRWKREDTVRTAGLLGVIAALHVVAFGILVLLVAPDHYRIGADAFGIGLGVTAYTLGMRHA
FDADHIAAIDNTTRKLMADGKRPVSVGFWFALGHSSVVVVLAALVAGGAHLADTLTSEDSGTHQTLGVVSVTVSG
				</data>
				<hit pos="58" idx="0" pvalue="2.2e-13" match="+++++ +++++  +++++++++++++++++++++++ + +++ +++++++"/>
			</seg>
		</sequence>
		<sequence db="0" name="3.E.3.1000.1000-OFE15313" comment="" length="268">
			<score strand="both" combined_pvalue="2.25e-13" evalue="3.8e-09"/>
			<seg start="76">
				<data>
VATAIALFLFLSSLFHLIVSAPQTFERYRRGLAQHHNTFRWVEYSLSSSLMIVIIALLLGISDIAALVALFGVNA
				</data>
				<hit pos="82" idx="0" pvalue="4.7e-04" match="++++++++ ++++  ++ + ++++  ++ ++   +  + ++  +  +   "/>
			</seg>
			<seg start="151">
				<data>
SMILFGWLQEKFHQPGDGGWLPFVFGCLAGAVPWVAVLIYVLAPGSTSDVSAPGFVYAIIVSLFLLFNVFAVVQV
LQYKPVGRFRDYLVGERLYIILSFVAKSALAWQIFAGTLAGGS
				</data>
				<hit pos="213" idx="0" pvalue="2.3e-13" match="++++++ ++++++ +++ +++++++  +++ +++++ ++++ ++++++++"/>
			</seg>
		</sequence>
		<sequence db="0" name="9.B.191.1000.1000-CCW68741" comment="" length="220">
			<score strand="both" combined_pvalue="2.26e-13" evalue="3.8e-09"/>
			<seg start="1">
				<data>
MSFLRVFGDMLHLAAIVILLLKMLRQRSSAGISLKSMILFALVFITRYLDLFLRMYSLYNTIMKVFFIATSCHIC
				</data>
				<hit pos="3" idx="0" pvalue="2.3e-13" match="+++++++++++ ++++++ +  +++++++++ + ++++++++++++++++"/>
			</seg>
		</sequence>
		<sequence db="0" name="2.A.52.1000.1000-WP_079063520" comment="" length="378">
			<score strand="both" combined_pvalue="2.32e-13" evalue="3.9e-09"/>
			<seg start="1">
				<data>
MTTASVPAEATEAPRSRPRGRLTRQEWSRLAGMGGFVLLLHVVGWFTLLAIVAPQHHQVGGVVFGAGMGLTAYTL
GMRHAFDADHIAAIDNTTRKLMSDGQRPLSVGFWFSLGHSSVVFGLCTLLAVGVRALAGQVEDDGSALQRTTGLI
				</data>
				<hit pos="63" idx="0" pvalue="2.3e-13" match=" ++ +++++++  +++++++++++++++++++++++ + +++ +++++++"/>
			</seg>
		</sequence>
		<sequence db="0" name="2.A.123.1000.1000-XP_009765830" comment="" length="278">
			<score strand="both" combined_pvalue="2.36e-13" evalue="4e-09"/>
			<seg start="1">
				<data>
MAIFTASHLAFVFGVLGNGVSFLVYLSPIPTFYRIYKRKSTEGFQSIPYSVALFSAMLYLYYAYLKEKNGILLIT
				</data>
				<hit pos="15" idx="0" pvalue="2.4e-13" match=" ++++ +++++++++++ +++++++++++  ++ +++++ + ++++++++"/>
			</seg>
			<seg start="76">
				<data>
INSFGTAIEFIYLTIFLMYATREAKIYTTKLVLLLNIGSFGAIVALTYIFAKDKTRVTIVGWICAVFSVCVFAAP
LSIMRRVIKTRSVEFMPFPLSFFLTICAVMWFFYGLLIKDMYIATPNILGFTFGIAQMILYAIFRNRKQQIQPAD
				</data>
				<hit pos="137" idx="0" pvalue="8.5e-05" match=" +  ++++++  +++  +++  ++++ +     +     +  + ++++++"/>
			</seg>
		</sequence>
		<sequence db="0" name="2.A.43.1000.1000-SCW01547" comment="" length="309">
			<score strand="both" combined_pvalue="2.36e-13" evalue="4e-09"/>
			<seg start="1">
				<data>
MVPIVLNSETVSGITGSISIACWVIVFMPQIYENFYRRSAEGLSFLFVVLWLAGDIFNLLGAMLQHLLPTMIILA
				</data>
				<hit pos="14" idx="0" pvalue="2.2e-08" match="+ + ++  +++++++++++ ++ ++++++ + ++  +++++++ +++++ "/>
			</seg>
			<seg start="151">
				<data>
KIISSQEQSNTRLKNYAINCLLVCGVVFGGFFSWYISYIKDPNPEPSQPDLSMNWLAQFFGYLSAVLYLGSRVPQ
ILLNFKRKSCEGISFLFFLFACLGNTTFIISVLSISLEPRYLLVNASWLIGSSGTLLMDFIIFVQFFVYGTQEEY
				</data>
				<hit pos="209" idx="0" pvalue="2.4e-13" match="+++ +++++ + ++++++  +++++++++++ +++  ++++ +++ +  +"/>
			</seg>
		</sequence>
		<sequence db="0" name="9.B.191.1000.1000-XP_016227369" comment="" length="346">
			<score strand="both" combined_pvalue="2.38e-13" evalue="4e-09"/>
			<seg start="1">
				<data>
MNMNIFRILGDVSHTASKCILIYAIHSNKSAEGVSLLTQILYIAVFLTRYLDLFWVPPTASWWNFILKNFYIWSS
				</data>
				<hit pos="5" idx="0" pvalue="2.4e-13" match="++++++++++  +  ++++ ++ ++++++++ ++++++++++++++++++"/>
			</seg>
		</sequence>
		<sequence db="0" name="3.E.3.1000.1000-OHE44474" comment="" length="254">
			<score strand="both" combined_pvalue="2.39e-13" evalue="4e-09"/>
			<seg start="151">
				<data>
NPLNRTSTDWTAHWFGWVAGVTPWVMIVIYMLNNGDLSLMPWFVIPGLVFYFLTFNLFGFNQYFQYKKIGPWKDY
IYGERMYVWLSLFGKSILAWFIFLGILLA
				</data>
				<hit pos="201" idx="0" pvalue="2.4e-13" match="+++ ++ ++ +++++++++++++++ ++++ +  ++++ +++++++++++"/>
			</seg>
		</sequence>
		<sequence db="0" name="2.A.52.1000.1000-SFJ66253" comment="" length="389">
			<score strand="both" combined_pvalue="2.40e-13" evalue="4e-09"/>
			<seg start="1">
				<data>
MATTSSTRAEVGRGRGRGRLSRGEWVSISVMASVVLALTAVGWGVLVLVVAPARFQVDSTTVFGVGLGLTAYTLG
MRHAFDADHIAAIDNTTRKLMTDGQRPVSVGFWFSLGHSTVVFVLCVLLAFGVRALAGQVEDESSTLQQTTGMIG
				</data>
				<hit pos="62" idx="0" pvalue="2.4e-13" match=" ++++ +++++  +++++++++++++++++++++++ + +++ +++++++"/>
			</seg>
		</sequence>
		<sequence db="0" name="2.A.52.1000.1000-WP_022975441" comment="" length="350">
			<score strand="both" combined_pvalue="2.41e-13" evalue="4e-09"/>
			<seg start="1">
				<data>
MLKAAFSDASGGQRSKLVALFALLIGLNITVWALTLAVFQGNTALLGTALLAYVFGLRHAVDADHIAAIDNVVRK
LMQEGKRPLTVGFWFSLGHSSLIIIAVGAIVLAASAMQARMDGYREIGSILSTCVSGFFLMLIAVTNLVILKGVW
				</data>
				<hit pos="43" idx="0" pvalue="2.4e-13" match="  +++ ++++++ +++++++++++++++++ +++++ + +++++++++++"/>
			</seg>
		</sequence>
		<sequence db="0" name="2.A.43.1000.1000-OCL03867" comment="" length="315">
			<score strand="both" combined_pvalue="2.41e-13" evalue="4e-09"/>
			<seg start="1">
				<data>
MATLVGLAEGLPLTPHEALSGIFGSVSLASWIFLLVPQLIENYKQGAADGISLAFLTVWFIGDITNLAGAVWAGL
				</data>
				<hit pos="22" idx="0" pvalue="1.4e-09" match="+++ ++  ++    +++++ ++++ ++++++  +++++++++++++ ++ "/>
			</seg>
			<seg start="151">
				<data>
HRASLARTDSLTSIVEEDSPSNEWAKNIISILAVCAAGTAGWAIAWKTEVWTPTPVDDGAGGTDMALGAQILGYA
SAICYLGARIPQIMKNYKDKSCEGLSLLFFILSLIGNATFGAAILFHSVEKEYFLTNLPWLLGSLGTMIEDATIF
				</data>
				<hit pos="221" idx="0" pvalue="2.4e-13" match="+++ +++++ + ++++++ ++++++++++ + +++++ +++  ++    +"/>
			</seg>
		</sequence>
		<sequence db="0" name="2.A.123.1000.1000-XP_021657156" comment="" length="256">
			<score strand="both" combined_pvalue="2.41e-13" evalue="4e-09"/>
			<seg start="1">
				<data>
MARLTLEQLAFIFGLLGNLISFMVFLAPLPTFYRIYKKKSSEGFPSIPYVVALMSALLLLYYGSIKVKAYLIISI
				</data>
				<hit pos="15" idx="0" pvalue="2.4e-13" match="++++++++++ ++++++ +++++++++++  ++ + +++++ ++ +++++"/>
			</seg>
			<seg start="76">
				<data>
NVIGCAIEVSYIVFYLIYASKKERIFTVKLAVVFNIGVFGLMMLFTMLLVKGSTRVTIVGWVCAAFSIAVFAAPL
SIMRRVIRTKSVEFMSLLLSFCLTLSAIIWFFYVFIIKDFFIALPNVLGFLFGIAQMTLYLLYKSSNKQHEGTSQ
				</data>
				<hit pos="136" idx="0" pvalue="5.2e-05" match=" +  ++++++  +++  +++  ++++ +  + ++     ++ + ++++ +"/>
			</seg>
		</sequence>
		<sequence db="0" name="2.A.43.1000.1000-XP_007161921" comment="" length="392">
			<score strand="both" combined_pvalue="2.42e-13" evalue="4.1e-09"/>
			<seg start="1">
				<data>
MGVFEKFILSVWCHGNQHCLQLAKENLSSVRESASFFLGLISVIVWVVAEIPQIITNYRTKSTEGLSLTFLVTWI
IGDVFNLVGCLLEPATLLTQLYMAVLYTIITLALGLQTMYYGHLYPQLKYKRQLKVETFAKTGQGEKGSVAEQSI
				</data>
				<hit pos="37" idx="0" pvalue="2.4e-13" match="++++++ ++++++ +++++++++++++++ +  ++  ++++++ ++++++"/>
			</seg>
			<seg start="226">
				<data>
SAPAPRMKNTLCIVSTLTFLGAINLLQQLNTNINLMASNPRQQFVIHVGRKLFQVGDDQLLKTDVSGGSSIGTFL
GWAMTFVYLGGRLPQICLNIRRGHVEGLNPLMFMFAVLGNSTYVASILVISLDWSKIKPNLPWLVDAGGCVLLDF
				</data>
				<hit pos="299" idx="0" pvalue="5.1e-05" match="+++++++++ +  +++++  + ++   ++ ++++++ ++++  +++   +"/>
			</seg>
		</sequence>
		<sequence db="0" name="2.A.123.1000.1000-XP_010249453" comment="" length="292">
			<score strand="both" combined_pvalue="2.50e-13" evalue="4.2e-09"/>
			<seg start="1">
				<data>
MAMFDVHHPWTFAFGLLGNIISLMVYLAPVPTFIRIYKKKSTEGFQSVPYVVALFSAMLWIYYGLLKPDAHLLIT
				</data>
				<hit pos="16" idx="0" pvalue="2.5e-13" match="+++++++++++++++++ +++++++++++  +  + +++ + +++ ++++"/>
			</seg>
			<seg start="76">
				<data>
INSVGCVIETSYITMFMVYAPKKARVLAIKLLLLLNVGTFCSILLFTLFLAKGSNRVRVLGSICVAFSVSVFAAP
LSIMRLVIRSKSVEFMPFSLSFFLTLSAVMWFSYGFLLKDFYIALPNILGFIFGVAQMVLYAIYKDANRSNIEEQ
				</data>
				<hit pos="137" idx="0" pvalue="1.7e-04" match="++ +++++++  +++  ++   + ++ +     +     ++ + ++++++"/>
			</seg>
		</sequence>
		<sequence db="0" name="2.A.123.1000.1000-XP_010503515" comment="" length="294">
			<score strand="both" combined_pvalue="2.52e-13" evalue="4.2e-09"/>
			<seg start="1">
				<data>
MTLLNTENTWAFVFGLLGNVISFAVFLSPVPTFYRIWKKKTTEGFQSLPYVVALFSATLWLYYATQKKDVFLLVT
				</data>
				<hit pos="16" idx="0" pvalue="2.5e-13" match="++++++++++ ++++++ +++++++ +++  ++ + +++ + +++++++ "/>
			</seg>
			<seg start="76">
				<data>
INAFGCFIETIYISMFLAYAPKPARMLTVKILLLMNFGGFCIILLICQFLVKGATRAKIIGGICVGFSVCVFAAP
LSIIRTVIKTRSVEYMPFSLSLTLTISAVIWLLYGLALKDIYVAFPNVIGFGLGALQMILYIVYKYCKTSPHIGE
				</data>
				<hit pos="137" idx="0" pvalue="5.4e-05" match=" + +++++++  +++  +++  ++++ +     +     ++ + ++++++"/>
			</seg>
		</sequence>
		<sequence db="0" name="9.B.191.1000.1000-OSX69267" comment="" length="218">
			<score strand="both" combined_pvalue="2.53e-13" evalue="4.2e-09"/>
			<seg start="1">
				<data>
MNIFRIAGDMSHVASIAILLLKMKTSRNCAGVSLKTQELYALVFLTRYVDLLFTNPLRSPLTMYNTIMKILFIST
				</data>
				<hit pos="3" idx="0" pvalue="2.5e-13" match="+++++++++++ ++ +++ + ++ + +++++ +++ ++++++++++++++"/>
			</seg>
		</sequence>
		<sequence db="0" name="3.E.3.1000.1000-SOC58301" comment="" length="266">
			<score strand="both" combined_pvalue="2.53e-13" evalue="4.2e-09"/>
			<seg start="76">
				<data>
IPLAIATFLALSALFHVIVASPPFFDRYRRGLAQGHNYFRWVEYSLSSSLMIVIIAQLVGISDVVALLGLFGVNA
				</data>
				<hit pos="82" idx="0" pvalue="6.6e-05" match=" ++ ++++ ++++  +  ++++++  ++++++  +  + ++  +  +   "/>
			</seg>
			<seg start="151">
				<data>
SMILFGWLQEKYHQPGDGGWLPFVFGCLAGAVPWVGIVLYTIAPGSTSGAEPPGFVYGIIVSLFLFFNVFALVQW
LQYRPVGRFRDYLLGERLYITLSLVAKSALAWQIFGGTLAT
				</data>
				<hit pos="213" idx="0" pvalue="2.5e-13" match="++++++ ++++++ ++  +++++++  +++ ++++++++++ ++++++++"/>
			</seg>
		</sequence>
		<sequence db="0" name="2.A.43.1000.1000-XP_015192709" comment="" length="297">
			<score strand="both" combined_pvalue="2.55e-13" evalue="4.3e-09"/>
			<seg start="151">
				<data>
LGAGPSVDAPLGVGGRVLLSVPSGDSGIEPFQTKEIIGFVIGSMSSVLYLCSRLPQIYTNFKRKSTEGVSYFLFA
LVILGNTTYGLSVLLKNPDHGHRELSYIVHHLPWLIGSLGTLSLDIVITVQFLMYRGPRSRKGEESEALISP
				</data>
				<hit pos="190" idx="0" pvalue="2.6e-13" match=" ++ +++++ ++++++++++++++++++++++ ++++++++ +++ +  +"/>
			</seg>
		</sequence>
		<sequence db="0" name="2.A.123.1000.1000-XP_018716054" comment="" length="299">
			<score strand="both" combined_pvalue="2.57e-13" evalue="4.3e-09"/>
			<seg start="1">
				<data>
MGWTHNVKGIALAYNTMSFTFSISIGNIVSFFVFLAPMPTFYRIYRNKSTEEFQSIPYLVALFSSMLWLYYAFLK
				</data>
				<hit pos="24" idx="0" pvalue="2.6e-13" match="+++++ ++ + ++++++ +++++++++++  ++ + +++ + ++++++++"/>
			</seg>
			<seg start="76">
				<data>
GHSFLLITINSFGCVIEMVYIAIYIAYALTAARNSTIKLFALMNMGLFSLLILITHFIPNDDARAMVFGWICTTI
SVSVFAAPLSIVARVVRTKSVEFMPFSLSFFLTLSAIMWFGYGFFQKDWCIMIPNTVGFVLGLSQMVVYGYYRNN
				</data>
				<hit pos="145" idx="0" pvalue="2.0e-04" match=" +  ++++++  +++  + +  ++++ +     +     ++ + ++ +++"/>
			</seg>
		</sequence>
		<sequence db="0" name="2.A.105.1000.1000-XP_018567962" comment="" length="122">
			<score strand="both" combined_pvalue="2.59e-13" evalue="4.3e-09"/>
			<seg start="1">
				<data>
MSLIYQKSMAYLDKFVPHKLQPLWRHPAGPKTIFFWAPVFKWGLVIAGIADLTRPADTISPAQTTALAATGVIWS
RYSLVIIPKNYSLFSVNVFVAITQLYQLYRAVSYQQQLKEKANVKNL
				</data>
				<hit pos="35" idx="0" pvalue="2.6e-13" match="+++++++++++++++ ++ ++ ++ ++++++++  +++++++++ ++ ++"/>
			</seg>
		</sequence>
		<sequence db="0" name="9.B.191.1000.1000-PAA48076" comment="" length="222">
			<score strand="both" combined_pvalue="2.59e-13" evalue="4.3e-09"/>
			<seg start="1">
				<data>
SVWHQINLPIMNIFRLLGDMSHLAGIVLLLHKIWTSRSVSGISGKSQVCFCLVFLTRYLDMFTSFVSLYNTLMKL
				</data>
				<hit pos="13" idx="0" pvalue="2.6e-13" match="+++++++++++  ++ +++++++ ++ ++++++ +  +++++++++++ +"/>
			</seg>
		</sequence>
		<sequence db="0" name="2.A.123.1000.1000-PIA62042" comment="" length="245">
			<score strand="both" combined_pvalue="2.59e-13" evalue="4.3e-09"/>
			<seg start="1">
				<data>
MVNVYAIRNVIGIIGNIISFCLFISPMPTFFRIFKRKDVEEFSPNPYMATLLNCAMWVFYGLPFVTPHSTLVITI
				</data>
				<hit pos="13" idx="0" pvalue="2.6e-13" match="++++++++++ ++++++ ++++++++ ++ ++  ++  ++ +  ++++++"/>
			</seg>
		</sequence>
		<sequence db="0" name="2.A.123.1000.1000-XP_002453892" comment="" length="336">
			<score strand="both" combined_pvalue="2.60e-13" evalue="4.4e-09"/>
			<seg start="1">
				<data>
MAFLNMEQQTWAFTFGILGNIISLMVFLSPLPTFYRVYRKKSTEGFQSTPYVVTLFSCMLWIFYALLKSGAELLV
				</data>
				<hit pos="17" idx="0" pvalue="2.6e-13" match="++++++++++ ++++++ ++ ++++++++  +  + + + +++++ ++++"/>
			</seg>
			<seg start="151">
				<data>
PLSIMRQVIRTKSVEFMPISLSFFLVLSAVIWFAYGALKKDVFVAAPNVLGFVFGLAQMALYMAYRNKKPAAAAV
				</data>
				<hit pos="170" idx="0" pvalue="3.9e-04" match="++ ++  +++++++ +++ +++ + +++++ + ++ ++ + ++  +   +"/>
			</seg>
		</sequence>
		<sequence db="0" name="2.A.52.1000.1000-WP_067902046" comment="" length="376">
			<score strand="both" combined_pvalue="2.62e-13" evalue="4.4e-09"/>
			<seg start="1">
				<data>
MAPPENPSLTPAAAGSGSPRPAVRWERRDWIRTSGLFATITALHVIAFGILITLVVPHHYTVGTQVFGLGLGVTA
YTLGMRHAFDADHIAAIDNTTRKLMADGKRPVSVGFWFALGHSTVVVLLAAGTAAGAKLATNLTSDDSATRHDLG
				</data>
				<hit pos="66" idx="0" pvalue="2.6e-13" match=" ++++ +++++  +++++++++++++++++++++++ + +++ +++++++"/>
			</seg>
		</sequence>
		<sequence db="0" name="2.A.52.1000.1000-WP_035804995" comment="" length="382">
			<score strand="both" combined_pvalue="2.66e-13" evalue="4.5e-09"/>
			<seg start="1">
				<data>
MTMPKNAAPAASPATAGPIPATPLMRWERKDWIRTGGLLAVIAAMHVAAFGILTVMVAPHHYAIGTQVFGLGLGV
TAYTLGMRHAFDADHIAAIDNTTRKLMADGKRPVSVGFWFALGHSTIVVVLAGGIAAGAHFVTTLTDDNSSTHKV
				</data>
				<hit pos="68" idx="0" pvalue="2.7e-13" match=" ++++ +++++  +++++++++++++++++++++++ + +++ +++++++"/>
			</seg>
		</sequence>
		<sequence db="0" name="2.A.43.1000.1000-XP_003720880" comment="" length="344">
			<score strand="both" combined_pvalue="2.68e-13" evalue="4.5e-09"/>
			<seg start="1">
				<data>
MASVLLAAGAARSIAAIIKTPPMNEAVSGVFGSISLTAWICLLLPQLITNYKTKSAEGLSMAFLIVWLLGDLANL
LGALATRLAPTAVALAVYFCFADVVLITQCVYYNALTARREARLNGNGNAETQNGASRAVEDEPDEEEPLLSRRR
				</data>
				<hit pos="30" idx="0" pvalue="5.7e-13" match=" ++ ++  ++ +  +++++++++++++++ +  +++++++++++++++++"/>
			</seg>
			<seg start="226">
				<data>
APEIPEAGDAVTAFGLTMGYVSAALYLLARLPQIYKNYKEKSCEGLALLFFMLSLTGNLTYGVSLVAYSQEKSYI
				</data>
				<hit pos="242" idx="0" pvalue="2.7e-13" match="  + +++ + +++++++++++++ +++++ + +++++ + + +++ + + "/>
			</seg>
		</sequence>
		<sequence db="0" name="2.A.43.1000.1000-XP_011025699" comment="" length="384">
			<score strand="both" combined_pvalue="2.68e-13" evalue="4.5e-09"/>
			<seg start="1">
				<data>
MSLAYCVKERKPCVRWVEKYFKDCLCSLKDEFSFAFGLISLVCWGVAEIPQIITNFRTKSSHGVSLAFLLTWVAG
DIFNLVGCLLEPATLPTQYYTAVLYTTSTVVLVLQGLYYDHVYRWCRCRKTKDNQQVDDDQDPLKPKSADRSGIS
				</data>
				<hit pos="35" idx="0" pvalue="2.7e-13" match="++++++ +++ ++ +++++++++++++++++  ++  ++++++ ++++++"/>
			</seg>
			<seg start="226">
				<data>
AGYGTFLATSLNLPLQSKALTQAYIGYTGRRLLHEGGGMDHSAFGQWLGWLMAAIYMGGRIPQIWLNIKRGSVEG
LNPLMFVFALVANLTYVLSIVVRTTEWDSIKPNMPWLLDAAVCVALDFFIILQYIYYRYFLEKRVDHKECSYGDY
				</data>
				<hit pos="272" idx="0" pvalue="6.3e-07" match=" ++++++ +    ++++++ + ++ + ++ +++++  ++   +++++   "/>
			</seg>
		</sequence>
		<sequence db="0" name="2.A.123.1000.1000-XP_020267943" comment="" length="254">
			<score strand="both" combined_pvalue="2.71e-13" evalue="4.5e-09"/>
			<seg start="1">
				<data>
MVVITIENPWIFGVGLLGNLTSFLVVMSPVPTFYRIYKKKSTESFQSIPYAVAVFSATLWLYYAVLTRDVLLLTI
				</data>
				<hit pos="16" idx="0" pvalue="2.7e-13" match="+++++ +++++++++++ ++++++++++   ++ +++++ + +++++++ "/>
			</seg>
			<seg start="76">
				<data>
NTATLFIEAAYLAIYLIYAPGKAQAFTLKLIFLLNVGLYGSMILLTLLFLKGKRRVALVGGICAAFAVSVFVAPL
SIIKLVIRTKSVEYMPFSLSFFLTLSALAWFCYGLLLKDFFVAFPNVMGFLFGMAQMILYFIYMNKNKDEPVPNL
				</data>
				<hit pos="136" idx="0" pvalue="3.0e-05" match=" +  ++++++ ++++  ++   ++++ +     +     ++ ++++++++"/>
			</seg>
		</sequence>
		<sequence db="0" name="9.B.191.1000.1000-PJF20144" comment="" length="232">
			<score strand="both" combined_pvalue="2.74e-13" evalue="4.6e-09"/>
			<seg start="1">
				<data>
MTTPSGSFNLFRLFGDLLHVASIFLLWTKIHKTRSCAGLSLKSQILFLSVYMTRYLDLFVFIFHRIDLYHLYNFV
				</data>
				<hit pos="10" idx="0" pvalue="2.7e-13" match="+++++++++++ ++  +  ++++++++++ + + +++++ + ++++++++"/>
			</seg>
		</sequence>
		<sequence db="0" name="2.A.52.1000.1000-WP_068157830" comment="" length="392">
			<score strand="both" combined_pvalue="2.74e-13" evalue="4.6e-09"/>
			<seg start="1">
				<data>
MASTELDRRDGRGLRTRLSAALSASEWGRLGLMLAVIATLHLIGWLTLVLVVDPAGLNLGGKAFGFGVGLTAYTL
GLRHAFDADHIAAIDNTTRKLMSDGQRPLSVGFFFSLGHSTVVFGLAALLASGLRTIVGPVEDDSSSLHHYTGLI
GTSISGVFLYVIAILNVIVLVGILRVFARLRRGDYDADIDGAQLEQQLRNRGLINRFVGRFTQSITRSWHMYPIG
				</data>
				<hit pos="63" idx="0" pvalue="2.7e-13" match="+++++ +++++  +++++++++++++++++++++++ + +++ +++++++"/>
				<hit pos="115" idx="0" pvalue="4.6e-04" match="+ ++++  +++ +++++++++ ++ +++ + +  +++  ++ +  ++ ++"/>
			</seg>
		</sequence>
		<sequence db="0" name="9.B.191.1000.1000-XP_002419898" comment="" length="212">
			<score strand="both" combined_pvalue="2.76e-13" evalue="4.6e-09"/>
			<seg start="1">
				<data>
MNIFRFFGDLSHLASIFILLYAIEQNRSTNGLSLKTQVLYVVVYLTRYLDLFTKFYSFYNTLLKLVFIASSIYTV
YIMVYKYKKPIQENIDNFPIKFLIGGAIFASLIFTHKYTIGEIVWSFSLWLEAISILPQLYILQKTGEAENITTH
				</data>
				<hit pos="3" idx="0" pvalue="2.8e-13" match="+++++++++++ ++ ++++ + +++++++ + +++ +++ + ++++++++"/>
				<hit pos="64" idx="0" pvalue="7.7e-04" match=" ++++++ +  ++++  ++++  +  +++   ++++++++   + ++  +"/>
			</seg>
		</sequence>
		<sequence db="0" name="2.A.123.1000.1000-XP_004247459" comment="" length="286">
			<score strand="both" combined_pvalue="2.76e-13" evalue="4.6e-09"/>
			<seg start="1">
				<data>
MPLFTTLQLAFAFGILGNGVSFLVYLSPLPTFYRIFKRKSTEGFQSIPYSVSLFSAMLYLYYAYLKKNEILLITI
				</data>
				<hit pos="15" idx="0" pvalue="2.8e-13" match="+++++ +++++++++++ +++++++++++  ++ +++ + + ++++++++"/>
			</seg>
			<seg start="76">
				<data>
NSFGTGIQLIYLTIFMIYATKSAKIFATKLLIGFNLVAFGAIVGLTYVFANENDLRISIVGWICAVFSVSVFAAP
LSIMRRVIQTKSVEFMPFPLSFFLTICAVMWFFYGLLKKDMYIAMPNILGFSFGIAQMILYAIYRNRKQQVLPDL
				</data>
				<hit pos="137" idx="0" pvalue="4.1e-04" match=" +  ++++++  +++  +++  ++++ +     +     +  + ++++++"/>
			</seg>
		</sequence>
		<sequence db="0" name="9.B.191.1000.1000-CDH59088" comment="" length="216">
			<score strand="both" combined_pvalue="2.83e-13" evalue="4.7e-09"/>
			<seg start="1">
				<data>
MAMNVFRLIADLMHLASIFILLHKIKTSRSCVGISFKSQLLYSVVFLTRYLDLFGVWHSLYNSCMKIFFIATSLY
				</data>
				<hit pos="5" idx="0" pvalue="2.8e-13" match=" ++++++++++ ++ ++++++++ +++ +++ + + ++  ++++++++++"/>
			</seg>
		</sequence>
		<sequence db="0" name="2.A.123.1000.1000-XP_018838999" comment="" length="294">
			<score strand="both" combined_pvalue="2.86e-13" evalue="4.8e-09"/>
			<seg start="1">
				<data>
MTIINSQHPLAFTFGIVGNIISVMVYLAPAPTFYRILRKKSTEGFQSLPYVVALFSAMLWLYYALLKEDAVLLIT
				</data>
				<hit pos="16" idx="0" pvalue="2.9e-13" match="++++++++++++++ ++ +++ +++++++  ++ + +++ + ++++++++"/>
			</seg>
		</sequence>
		<sequence db="0" name="2.A.43.1000.1000-PGH09415" comment="" length="407">
			<score strand="both" combined_pvalue="2.86e-13" evalue="4.8e-09"/>
			<seg start="1">
				<data>
MFPPPPGEHLDIEALSGICGSISIACWVVVFSPQIIENFRRGSADGLSIVFLVVWLAGDVFNILGSVLQGVLPTM
				</data>
				<hit pos="18" idx="0" pvalue="2.1e-08" match="+ + ++  ++++++ ++++ ++++ ++++ +  ++ +++++++ + +++ "/>
			</seg>
			<seg start="226">
				<data>
CAAGVLGWYVSVRSSRSLRDHPSEREKRQDDLTMNLWGQIFGYLCAALYLGSRIPQLLLNWRRKSTEGVSLLFFL
FACIGNLTYVLSIFAYSPICAGPAGTCRPDEQARIYGRYLLVNASWLLGSLGTLFLDLGIFTQFILYRESEGDGF
				</data>
				<hit pos="265" idx="0" pvalue="2.9e-13" match="+++ + + + + ++++++  +++++++++++ +++  ++++ +++++  +"/>
			</seg>
		</sequence>
		<sequence db="0" name="2.A.43.1000.1000-OJJ08065" comment="" length="366">
			<score strand="both" combined_pvalue="2.88e-13" evalue="4.8e-09"/>
			<seg start="1">
				<data>
MFPLQILNIDLEALSGICGSISIACWVVVFSPQIIENFRRGSADGLSLLFLVVWLAGDVFNILGAVLQGVLPTMI
				</data>
				<hit pos="17" idx="0" pvalue="4.0e-09" match="+ + ++  ++++++ ++++ ++++ ++++ + +++ +++++++ + +++ "/>
			</seg>
			<seg start="226">
				<data>
AGILGWYVSRSAPAKHEKHKAHRNDGLSFDTLGQVFGYLCAVLYLGSRLPQILLNYKRKSTDGVSFLFFLFACIG
NLTYVLSILAYSPVCERARHCKDGELGKLYGRYILVNLSWLIGSFGTLFLDMVIFLQFFLYQDSDA
				</data>
				<hit pos="260" idx="0" pvalue="2.9e-13" match=" ++ + +++ + ++++++  +++++++++++ +++  ++++ +++++  +"/>
			</seg>
		</sequence>
		<sequence db="0" name="2.A.123.1000.1000-XP_010112742" comment="" length="267">
			<score strand="both" combined_pvalue="2.88e-13" evalue="4.8e-09"/>
			<seg start="1">
				<data>
MAVMNASRLAFVFGILGNIVSFLVYLAPLPTFYRIFRKKSTEGFQAIPYSVALFSAMLTLYYGILKGLPNGVMII
				</data>
				<hit pos="15" idx="0" pvalue="2.9e-13" match="+++++ +++++++++++ +++++++++++  ++ +++++ + ++ +++++"/>
			</seg>
			<seg start="76">
				<data>
TINSIGCAIESIYLIVFLIYAPGKVRIYTIKLLVLFNMGAYGLILLSTSFVGKISQRVTVVGWICAVFSVCVFAA
PLSIIRLVIKTRSVEYMPFALSFCLTLCAVMWFFYGLLVNDFFIASPNILGFLFGIAQMILYLVFKNSKKEVLPE
				</data>
				<hit pos="138" idx="0" pvalue="1.7e-04" match=" +  ++++++  +++  ++   ++++ +     +     +  + ++++++"/>
			</seg>
		</sequence>
		<sequence db="0" name="9.B.191.1000.1000-XP_022465266" comment="" length="219">
			<score strand="both" combined_pvalue="2.88e-13" evalue="4.8e-09"/>
			<seg start="1">
				<data>
MINLFRIFGDLSHLASIGILLHTVRSTQSIDGISFKTQALYALVFMTRYLDLFTWHWVSLYNFLMKVFFLASSVY
				</data>
				<hit pos="4" idx="0" pvalue="2.9e-13" match="+++++++++++ ++ +++++ + ++++++++ ++++++++++++++++++"/>
			</seg>
		</sequence>
		<sequence db="0" name="2.A.43.1000.1000-CEN60172" comment="" length="367">
			<score strand="both" combined_pvalue="2.89e-13" evalue="4.8e-09"/>
			<seg start="1">
				<data>
MFPPQNVNIDLEALSGICGSISIACWVVVFSPQIIENFRRGSADGLSLLFLVVWLAGDVFNILGAVLQGVLPTMI
				</data>
				<hit pos="17" idx="0" pvalue="4.0e-09" match="+ + ++  ++++++ ++++ ++++ ++++ + +++ +++++++ + +++ "/>
			</seg>
			<seg start="226">
				<data>
SRSAPTKHKKHPDHSPSDTALAFDTLGQVFGYLCAVLYLGSRLPQILLNYKRKSTEGVSLLFFLFACIGNLTYVL
SILAFSPVCEGGRQCRGDDIGRVYGRYILVNLSWLIGSFGTLFLDMCIFIQFFLYQDNNGASTLVVS
				</data>
				<hit pos="254" idx="0" pvalue="2.9e-13" match=" ++ + +++ + ++++++  +++++++++++ +++  ++++ +++++  +"/>
			</seg>
		</sequence>
		<sequence db="0" name="9.B.191.1000.1000-EHA28630" comment="" length="168">
			<score strand="both" combined_pvalue="2.92e-13" evalue="4.9e-09"/>
			<seg start="1">
				<data>
MNIFRLLADFSHLASIFILLQKMKSSSSCSGLSFKSQALYLMVFVTRYLDLFWAFTDSFYNTTFKILFIGSSAYI
				</data>
				<hit pos="3" idx="0" pvalue="2.9e-13" match="+++++++++++ ++ +++ + +   ++++ + + ++++++++++++++++"/>
			</seg>
		</sequence>
		<sequence db="0" name="3.E.3.1000.1000-WP_086637496" comment="" length="271">
			<score strand="both" combined_pvalue="2.93e-13" evalue="4.9e-09"/>
			<seg start="151">
				<data>
LNAMMIMFGYLMEKINSLTRKVDWTAYILGAISGFTAWVVIAAYFIAALSTAETQPPTFVYLILVVYFILFNTFS
LNMVLQYKGIGRWSDYLYGEKTYIVLSLTAKTALAWLVFVGVFSPF
				</data>
				<hit pos="217" idx="0" pvalue="2.9e-13" match="++ ++++++++++ +++ ++++ ++ +++++++++++ +++ ++++++ +"/>
			</seg>
		</sequence>
		<sequence db="0" name="9.B.191.1000.1000-EDP53958" comment="" length="337">
			<score strand="both" combined_pvalue="2.96e-13" evalue="5e-09"/>
			<seg start="1">
				<data>
MSMNVFRLLGDLSHISSKCILMWAIHRNKSAEGVSLLTQMLYAVVFVTRYLDLFRGSGWRSIYLVFFKFFYILSS
				</data>
				<hit pos="5" idx="0" pvalue="3.0e-13" match=" +++++++++  +  ++++ +++++++++++ +++++++ ++++++++++"/>
			</seg>
		</sequence>
		<sequence db="0" name="9.B.191.1000.1000-PAV85691" comment="" length="225">
			<score strand="both" combined_pvalue="2.98e-13" evalue="5e-09"/>
			<seg start="1">
				<data>
MNVFRLTGDMSHLLAVILLLVKIHNTRSCSGLSLRSQILFALVFTFRYLDLFLEFYSIYNTTMKIIYLITSYTTL
				</data>
				<hit pos="3" idx="0" pvalue="3.0e-13" match=" ++++++++++++ + ++++++ ++++++ +   +++++++++ ++++++"/>
			</seg>
		</sequence>
		<sequence db="0" name="2.A.43.1000.1000-PHZ13268" comment="" length="276">
			<score strand="both" combined_pvalue="3.00e-13" evalue="5e-09"/>
			<seg start="1">
				<data>
MDCMPKDQAIQWIHSLFGSCVYGYAELSSQLFGYTSLFCWLCAQLPQMVENYQLQSADGLSLYLLYFWLAGDVAN
TVSCILNRQLPFQIYLAFYFCMTDLVLLFQYFYYRKSSFIESKAQELFATESREIVETTPILSTSPTYGSVKNSK
				</data>
				<hit pos="31" idx="0" pvalue="3.0e-13" match="+++ ++ ++++++ +++++ +++ +++++ + ++++ ++++++++++ ++"/>
			</seg>
			<seg start="151">
				<data>
RQLLALFLVFGFKSQSSLVVDSVVLGRLLAWACTTFYLSSRIPQIIKNHKRHSVEGLSLALFSFAVVGNITYALS
IILHPGHTRETFINALPFIISAAGTLLFDMIIYIQFLWYNSQKDKVNSLIP
				</data>
				<hit pos="178" idx="0" pvalue="1.1e-09" match="+++++ +   + ++++++++++++++ ++ +  +++ ++ + +++ +  +"/>
			</seg>
		</sequence>
		<sequence db="0" name="2.A.52.1000.1000-PIG61731" comment="" length="380">
			<score strand="both" combined_pvalue="3.00e-13" evalue="5e-09"/>
			<seg start="1">
				<data>
MASSPAPLTQPQATPHAKVPITRREWRRLAGMAAFIVALHVIGWIVLVTVVAPAHHALGTKTFGVGIGVTAYTLG
MRHAFDADHIAAIDNTTRKLMEQRKRPLSVGFWFSLGHSSVVFALAVVLSLGVKALAGPLQDDGSALHQITGLIG
				</data>
				<hit pos="62" idx="0" pvalue="3.0e-13" match=" ++++++++++  ++++++++++++++++++++++  + +++ +++++++"/>
			</seg>
		</sequence>
		<sequence db="0" name="3.E.3.1000.1000-OGD62307" comment="" length="251">
			<score strand="both" combined_pvalue="3.02e-13" evalue="5.1e-09"/>
			<seg start="151">
				<data>
STDTTNWTSFIFGCIAGIGPWIAIAIYLISPKSPDNPPTFVYWIFVSLFVFFNIFALNQVLQYKKTGRWSDYLYG
ERVYIILSFVAKSLLAWQVFFGTLRP
				</data>
				<hit pos="198" idx="0" pvalue="3.0e-13" match="++++++ ++++++ ++++ +++ ++ ++++ +++++ +++++++++++ +"/>
			</seg>
		</sequence>
		<sequence db="0" name="2.A.43.1000.1000-XP_002548178" comment="" length="345">
			<score strand="both" combined_pvalue="3.05e-13" evalue="5.1e-09"/>
			<seg start="1">
				<data>
MTTCPSTVSFISSTFSTISIVSWIFAQLPQIIKNYTNKSSEGISPGFLLLWFMGDFLSFTSCLVNIDTVLKFQLY
				</data>
				<hit pos="14" idx="0" pvalue="2.0e-11" match=" +  ++ +++  + ++++++++++++++++++ ++ ++++++++ ++ ++"/>
			</seg>
			<seg start="151">
				<data>
EHSTSEDYVTSSPSSYDSTNEEGGRNISTSGSGIIKKSIVGTMLQAGKAVAMPLSSTATTVITSSDSHDSLGLFL
AWGGTVLYCLSRCPQLYKNYKRKSVEGISPLLFGAALLGNLTYTLSILSSCEFFEGGAVQHEFIIKELPYILGSS
				</data>
				<hit pos="224" idx="0" pvalue="3.0e-13" match="+++++++++ ++++ +++++++++++ ++++++++  ++++ +++++  +"/>
			</seg>
		</sequence>
		<sequence db="0" name="2.A.43.1000.1000-XP_007874147" comment="" length="254">
			<score strand="both" combined_pvalue="3.07e-13" evalue="5.1e-09"/>
			<seg start="1">
				<data>
MKLSEFTKISIRESLSGIFGAISIAFWLITVYPQLIENYKRKSGDSLSLHFLCLWLIGDIFSLIGSIWGKLISVI
				</data>
				<hit pos="18" idx="0" pvalue="2.5e-08" match="+++ ++   +++  +++++ ++++++ +  +  ++ +++++++  +++++"/>
			</seg>
			<seg start="76">
				<data>
IAVQVYFFLADLLLILQILYYKRKPSLRSKVRLSTLKGATLSQFFVSLAVVIIFGILGWIITVLMGGIKKPELEY
				</data>
				<hit pos="80" idx="0" pvalue="9.8e-05" match="   +++++++ +++++ ++++  + + +  + +  ++    + + ++  +"/>
			</seg>
			<seg start="151">
				<data>
NGSSGFLVVGYIGSFFYLFARIPQIIKNYKSKSTDGLSPLFFAFTVLGNLTYIVSILLIDISRKYILINLPWLLS
				</data>
				<hit pos="158" idx="0" pvalue="3.1e-13" match=" ++ ++++  + +++++++++++ +++++ ++++++  +++ +++ +  +"/>
			</seg>
		</sequence>
		<sequence db="0" name="3.E.3.1000.1000-KRO35246" comment="" length="256">
			<score strand="both" combined_pvalue="3.10e-13" evalue="5.2e-09"/>
			<seg start="1">
				<data>
MKPETKLGQQLQVFNRVAGATHLVQAAVLLAILNADTTIPVVTRFFDQTPDGIRPVSETLFEFPIALIAPIFLFL
SAFAHILISSSFYVRRYETNIQRGINPVRWWEYAFSSSIMLVVLLMLGGLIELSTVVFVFTLNFIMNLMGLMMER
HNQLTQETNWLAFNIGVLAGIVPWIMGALYFWVSTSNIADAIPVYAQFGFLLTFLFFNSFAINMWLQYKKVGKWK
VYAYGEKAYIVLSLVSKSALGWIIVLGTLGI
				</data>
				<hit pos="71" idx="0" pvalue="1.1e-04" match="++++++++++ +      +++++++ ++++++  ++ ++ +    ++ ++"/>
				<hit pos="130" idx="0" pvalue="2.2e-04" match=" ++++++++  +  + ++  ++ +  +++    + ++++++++++  +++"/>
				<hit pos="203" idx="0" pvalue="3.1e-13" match=" ++++++++++++ +++++++++ ++++++++++++++ ++ + + + ++"/>
			</seg>
		</sequence>
		<sequence db="0" name="2.A.43.1000.1000-NP_986152" comment="" length="315">
			<score strand="both" combined_pvalue="3.10e-13" evalue="5.2e-09"/>
			<seg start="1">
				<data>
MVPIVFNSETISGITGSISIACWVIVFVPQIYENFRRKSAEGLSLLFVVLWLAGDIFNLLGAILQHLLPTMIVLA
				</data>
				<hit pos="14" idx="0" pvalue="1.9e-12" match="+ + ++  +++++++++++ +++++++++ + ++  +++++++ ++++++"/>
			</seg>
			<seg start="151">
				<data>
SSLDVIKRRSPIRRYIFNALVVITVVLGGFLAWYVSYSRNYGSEPVEPDLNMNLLAQIFGYLSAVLYLGSRVPQI
LLNFKRKSCEGISFLFFLFACLGNTTFIISVLSISLQPRYLLVNASWLLGSIGTLLMDLLIFGQFFIYGGANEKE
				</data>
				<hit pos="208" idx="0" pvalue="3.1e-13" match="+++ +++++ + ++++++  +++++++++++ +++  ++++ +++ +  +"/>
			</seg>
		</sequence>
		<sequence db="0" name="9.B.191.1000.1000-XP_001272914" comment="" length="316">
			<score strand="both" combined_pvalue="3.11e-13" evalue="5.2e-09"/>
			<seg start="1">
				<data>
MKEMNVFRVLADLSHISSKCILMWAIHRNKSAEGVSLLTQMLYAAVFVTRYLDIFRFVNYLVFFKLFYILSSFYI
				</data>
				<hit pos="6" idx="0" pvalue="3.1e-13" match=" +++++++++  +  ++++ +++++++++++ ++++++++++++++++ +"/>
			</seg>
		</sequence>
		<sequence db="0" name="2.A.52.1000.1000-WP_074757818" comment="" length="352">
			<score strand="both" combined_pvalue="3.12e-13" evalue="5.2e-09"/>
			<seg start="1">
				<data>
MISKLKRQFSASSGVVKAKLLSIYGLLIGLNVVAWGWALLEFHGQPVLLGTALLAYGFGLRHAVDADHIAAIDNV
TRKMMQEGKRPVSVGFFFSLGHSSVVILAAIGVAFAALALGEGFEHYKAIGGVVSTTVSAVFLLVIALTNLIIFT
				</data>
				<hit pos="46" idx="0" pvalue="3.1e-13" match="+++++ +++++  +++++++++++++++++++++++ + +++ +++++++"/>
			</seg>
		</sequence>
		<sequence db="0" name="2.A.52.1000.1000-WP_073629118" comment="" length="352">
			<score strand="both" combined_pvalue="3.12e-13" evalue="5.2e-09"/>
			<seg start="1">
				<data>
MILGVFDDGRSSVRTKAAIVLAFLVAANAAAWIWAWAAFSGHPSLLGMAFLAYMFGLRHAFDADHIAAIDNVVRK
LMQEGKAPFSVGFFFSLGHSSIVVIATVLIAATAMAMRAHLEDFHVIGGMIGTAVSASFLLAIGLANLVILIGIW
				</data>
				<hit pos="43" idx="0" pvalue="3.1e-13" match="+ ++++++++++ +++++++++++++++++ +++++ + +++ +++++++"/>
			</seg>
		</sequence>
		<sequence db="0" name="2.A.123.1000.1000-XP_015937923" comment="" length="285">
			<score strand="both" combined_pvalue="3.12e-13" evalue="5.2e-09"/>
			<seg start="1">
				<data>
MEFNHHFWVFICGLIGNAISFMVFLSPMPTFYRIYKKKTTEGFQAIPYITALFSSTLWIYYAIFVKDATFLITIN
				</data>
				<hit pos="14" idx="0" pvalue="3.1e-13" match="++++++++++ ++++++ +++++++ +++  ++ ++ ++ + +++ ++++"/>
			</seg>
			<seg start="76">
				<data>
TFGIVIESIYLAIFLIYSTKKARLSTIKVILLLNVFGFGAIVLSTLYLTKGDKRVTVIGWFNLILNICVFASPLG
SLRRVVKTKSVEFMPFTLSFFLTLNAVMWFFYGLLRHDYYIALPNTLGFLFGIIQMVMYMIYRKNKNVVLEEPVK
				</data>
				<hit pos="135" idx="0" pvalue="9.0e-04" match=" + ++  +++  +++  +++  ++++ +     +     +  + ++++++"/>
			</seg>
		</sequence>
		<sequence db="0" name="2.A.43.1000.1000-PCG94319" comment="" length="353">
			<score strand="both" combined_pvalue="3.13e-13" evalue="5.2e-09"/>
			<seg start="1">
				<data>
MFPPQSSNLDIEALSGILGSISIACWVVVFSPQIIENFRRGSADGLSLLFIVVWLAGDVFNILGAVLQGVLPTMI
				</data>
				<hit pos="17" idx="0" pvalue="1.6e-09" match="+++ ++  ++++++ ++++ ++++ ++++ + ++  +++++++ + +++ "/>
			</seg>
			<seg start="226">
				<data>
NNDDLPDNPSEPLIFDLWGQIFGYFCAVLYLGSRIPQLLLNYQRKSTEGVSLLFFLFACIGNLTYVLSIFAYSPV
				</data>
				<hit pos="246" idx="0" pvalue="3.1e-13" match="+++ + +++ + ++++++  +++++++++++ +++  ++++ +++++  +"/>
			</seg>
		</sequence>
		<sequence db="0" name="2.A.52.1000.1000-WP_049715259" comment="" length="358">
			<score strand="both" combined_pvalue="3.18e-13" evalue="5.3e-09"/>
			<seg start="1">
				<data>
MSRHEWRRIGGMAATVVALHVVGWGTLVALVAPEHYSVGTGSFGIGIGATAYTLGLRHAFDADHIAAIDNTTRKL
MHSGRRPLSVGFWFSLGHSSVVFALALLLALGVKRLAGPVRDEGSGLHAVTGWIGTGVSGVFLYVIAVVNAVILA
				</data>
				<hit pos="42" idx="0" pvalue="3.2e-13" match="+++++++ +++  ++++++++++++++++++++++ ++ +++ +++++++"/>
			</seg>
		</sequence>
		<sequence db="0" name="2.A.123.1000.1000-ANC68268" comment="" length="262">
			<score strand="both" combined_pvalue="3.19e-13" evalue="5.3e-09"/>
			<seg start="1">
				<data>
MGHSPWALTAGILGNIISFMVFLAPMSTFYRIYKKRSTEGFQAVPYIVALFSAMLWLYYAFIKTNVLLLTIINSI
				</data>
				<hit pos="12" idx="0" pvalue="3.2e-13" match="++++++++++ ++++ + +++++++++++  +  +++++ + ++++++++"/>
			</seg>
			<seg start="76">
				<data>
GCVIEAIYIAVFLAYAHKKARVRAAKIILLLDGGIFSAIVLSTIVLSKGDTRVKVVGWICVGFAVCVFAAPLSIM
KLVIATKSVEFMPFNLSFFLTISAVAWFSYGLLIKDLYVMLPNVLGFLFGLAQMILYVIYKKPGGNKKVDEKAVK
				</data>
				<hit pos="133" idx="0" pvalue="7.0e-05" match=" + +++++++  +++  ++    +++ +     +     ++ ++++++++"/>
			</seg>
		</sequence>
		<sequence db="0" name="2.A.43.1000.1000-XP_018191237" comment="" length="323">
			<score strand="both" combined_pvalue="3.20e-13" evalue="5.4e-09"/>
			<seg start="1">
				<data>
MFPLVAAGIKGSLPWNEALSGVAGSVSLASWIFLLVPQLVENYKQGNAEGISLVFLALWFVGDITNFIGAIWADL
				</data>
				<hit pos="22" idx="0" pvalue="4.7e-09" match="  + ++  ++    +++++ ++++  +++++  ++++++ ++++++++++"/>
			</seg>
			<seg start="151">
				<data>
SHRHRGSHSSYRRRDSLSKIAEDESPAKVWIKNTVTVTLIWAAGVAGWAIAWKTGVWTPADNNGEETKMPAGAEI
LGYVSALCYLGARIPQIIKNYREKSCEGLSLLFFVLSLQGNITYGAGILFHSVEKEYFIKNIPWLIGSLGTMFED
				</data>
				<hit pos="225" idx="0" pvalue="3.2e-13" match="+++ +++++ + +++++++++++ +++++ + +++ + + + +++  + +"/>
			</seg>
		</sequence>
		<sequence db="0" name="2.A.43.1000.1000-ODV85860" comment="" length="325">
			<score strand="both" combined_pvalue="3.22e-13" evalue="5.4e-09"/>
			<seg start="1">
				<data>
MLSLIASLSLQDYLTQLDVISNDYQPSLLRLRLSGFAGSTSLACWIVLILPQLVEQWRLKSAEGIAPLFLILWSI
GDILNFIGSIWAGLLPQVVLLGAWFTVADMCTLGFYYYFTYVYPKKYKIHHEGQGHDEETPLLSESVSGTTHTTI
				</data>
				<hit pos="36" idx="0" pvalue="1.4e-12" match="+ + ++  ++ + ++++++  ++ ++++++++++++++ +++++++++++"/>
			</seg>
			<seg start="226">
				<data>
AQICGYLSAFLYLSARLPQIHQNWKKKSCKGLSLLFFMFSTLGNITYGLSILFYRSDWDYIILNSSWLLGSLGTI
				</data>
				<hit pos="228" idx="0" pvalue="3.2e-13" match="+ + +++++ + +++++++ +++++++++ + ++++   ++ +++ +  +"/>
			</seg>
		</sequence>
		<sequence db="0" name="2.A.52.1000.1000-WP_051845160" comment="" length="368">
			<score strand="both" combined_pvalue="3.28e-13" evalue="5.5e-09"/>
			<seg start="1">
				<data>
MTLPNPAPTTAKATFTWRREDTLKTAGLMAAIAGLHVVAFGILFLLVVPGHYEVGSKAFGIGLGVTAYTLGVRHA
FDADHIAAIDNTTRKLMADGKRPVSVGFWFALGHSSVVIVLAVMIAAGTQLADRVTDEGSTTHQVLGFMGTTIAG
				</data>
				<hit pos="58" idx="0" pvalue="3.3e-13" match="+++++ +++++  +++++++++++++++++++++++ + +++ +++++++"/>
			</seg>
		</sequence>
		<sequence db="0" name="2.A.52.1000.1000-WP_081293523" comment="" length="370">
			<score strand="both" combined_pvalue="3.30e-13" evalue="5.5e-09"/>
			<seg start="1">
				<data>
MLARRHLPPATGVAPAAHARVRSIDLSALWIVAFIVLLHVVGWGTLIALIVPQHLSVGSRAFGIGAGITAYSLGM
RHAFDADHIAAIDNTTRKLLGEGQRSASVGFWFSFGHSSVVFGLAVLISLGMHSVSTHVVDAGSTLRALTSVLGA
				</data>
				<hit pos="61" idx="0" pvalue="3.3e-13" match="+++++++++++  ++++++++++++++++++++++  + ++  +++++++"/>
			</seg>
		</sequence>
		<sequence db="0" name="2.A.52.1000.1000-SEK25940" comment="" length="371">
			<score strand="both" combined_pvalue="3.31e-13" evalue="5.6e-09"/>
			<seg start="1">
				<data>
MGTITRIKGALTRGEWARLGGMAAFVVALHVVGWGVLALIVAPHHYQVGTQAFGIGIGVTAYTLGMRHAFDADHI
AAIDNTTRKLMGEKKRPLSVGFWFSLGHSSVVFGLCLLLSFGVKALAGQVENDSSTLQSVAGTIGTTVSGVFLML
				</data>
				<hit pos="52" idx="0" pvalue="3.3e-13" match="+++++++++++  ++++++++++++++++++++++    +++ +++++++"/>
			</seg>
		</sequence>
		<sequence db="0" name="2.A.43.1000.1000-XP_019017978" comment="" length="301">
			<score strand="both" combined_pvalue="3.33e-13" evalue="5.6e-09"/>
			<seg start="1">
				<data>
MAPPPTPFIDAQAVSGITGSISIACWIIVFAPQIYQNFARRSADGLSLLFVVLWLLGDIFNVIGAVLQGVLPTMI
				</data>
				<hit pos="17" idx="0" pvalue="5.7e-11" match="+ + ++  ++ +++ ++++ ++ ++++++ + ++  +++++++ +++++ "/>
			</seg>
			<seg start="151">
				<data>
DEDSRSSCSSASSVAGSDLTYNLIMVSLVIIAGLGGWYFGGSGKGSDDPPKGDDGLEFNPLAQTFGWLCAILYLG
SRIPQILLNFERKSCDGISFLFFLFACLGNVTYVVSILAVSTGRNYLLVNSSWLIGSFGTLAEDFIIFCQFFMYN
				</data>
				<hit pos="214" idx="0" pvalue="3.3e-13" match=" ++++ +++ + ++++++  +++++++++++ +++  ++++ +++++  +"/>
			</seg>
		</sequence>
		<sequence db="0" name="2.A.52.1000.1000-WP_068064503" comment="" length="373">
			<score strand="both" combined_pvalue="3.33e-13" evalue="5.6e-09"/>
			<seg start="1">
				<data>
MASADASTSWMARVGGALAPAEWGRLASMLAVIVALHVIGWFTLVALVAPAQYTVGGKAFGVGIGLTAYTLGLRH
AFDADHIAAIDNTTRKLMNDGQRPLAVGFFFSLGHSTVVFGLAVLLACGVRAVVGPVQDDSSALHHYTGLIGTGV
				</data>
				<hit pos="59" idx="0" pvalue="3.3e-13" match="+++++++++++  ++++++++++++++++++++++  + +++ +++++++"/>
			</seg>
		</sequence>
		<sequence db="0" name="2.A.123.1000.1000-XP_003530901" comment="" length="272">
			<score strand="both" combined_pvalue="3.34e-13" evalue="5.6e-09"/>
			<seg start="1">
				<data>
MVITHHTLAFTFGMLGNVISFLVFLAPVPTFYRIYKKKSTESFQSLPYLVALFSSMLWLYYALLKRDAVLLITIN
				</data>
				<hit pos="14" idx="0" pvalue="3.3e-13" match=" +++++++++ ++++++ ++++++++++   ++ + +++ + ++++++++"/>
			</seg>
			<seg start="76">
				<data>
SFGCVIEIIYIVLYITYATRDARNLTIKLFSAMNMTSFAVILLVTHFGVHGPLRVQVLGWICVSISVSVFAAPLS
IVAQVVRTKSVEFMPFNLSFTLTLSAIMWFGYGLFLKDICIALPNVLGFVLGLLQMLLYTIYRKGNKKTNTNEKS
				</data>
				<hit pos="135" idx="0" pvalue="8.0e-04" match=" + + +++++  +++  +    ++++ +     +     ++ + ++ +++"/>
			</seg>
		</sequence>
		<sequence db="0" name="2.A.43.1000.1000-XP_013023287" comment="" length="272">
			<score strand="both" combined_pvalue="3.34e-13" evalue="5.6e-09"/>
			<seg start="1">
				<data>
MFGVQLSESILNFLVDFSSFLGALSLGCWVVLLIPQLLENYKNQSSDSISPLFLILWLVGDVFNIVGSIWGNVSS
				</data>
				<hit pos="20" idx="0" pvalue="3.3e-13" match="+++ ++  ++++  ++++  ++++++++ ++++++++++ +++ + ++++"/>
			</seg>
			<seg start="151">
				<data>
LITTFIGNVLINNASSDKSDDQVNKWPFIAGCISSILYFVARFPQIIKNYKSKSTDGLSIIFFILSMLGNTAYTL
SILVYPAADYVNYFKGNLPWIFGAFSTIFLDIFIFYQFLLYRHHSHF
				</data>
				<hit pos="179" idx="0" pvalue="1.3e-12" match="+ + +++++  +++ ++++++++ +++++ + +++++  ++ +++++  +"/>
			</seg>
		</sequence>
		<sequence db="0" name="2.A.43.1000.1000-ORE20981" comment="" length="246">
			<score strand="both" combined_pvalue="3.34e-13" evalue="5.6e-09"/>
			<seg start="1">
				<data>
MDKIEASSIAGYASILLWLIVFIPQLFENYKRKSGDGLSIVFLFVWLLGDIFNLIGVVMEDLMLTMFLLALWYTV
				</data>
				<hit pos="9" idx="0" pvalue="7.4e-12" match="+ + ++ ++++++++++++ ++++++ ++ +  ++ +++++++ ++++  "/>
			</seg>
			<seg start="151">
				<data>
LIGWASAVLYIGSRLPQIIKNWKAQSTEGLSSGMFICALFGNFSFTLSIFLKSTEKPYILQNLPWIVGSLGTIIF
				</data>
				<hit pos="151" idx="0" pvalue="3.3e-13" match="+++++++++   +++++++++++ +++++ ++ +++ ++ + +++++  +"/>
			</seg>
		</sequence>
		<sequence db="0" name="2.A.52.1000.1000-OHU94731" comment="" length="374">
			<score strand="both" combined_pvalue="3.34e-13" evalue="5.6e-09"/>
			<seg start="1">
				<data>
MSSHTDVADQSRSWRARLRGSLTRQEWSRLGLMFAVITGLHLAGWITLVCLVEPAHYSVGDKAFGVGIGLTAYTL
GLRHAFDADHIAAIDNTTRKLMNDGQRPLAVGFFFSLGHSSVVFGLAALLTVGLKSVVGPVQDDSSRLHYYTGLI
				</data>
				<hit pos="63" idx="0" pvalue="3.3e-13" match="+++++++++++  ++++++++++++++++++++++  + +++ +++++++"/>
			</seg>
		</sequence>
		<sequence db="0" name="2.A.43.1000.1000-CDH10557" comment="" length="304">
			<score strand="both" combined_pvalue="3.37e-13" evalue="5.7e-09"/>
			<seg start="1">
				<data>
MHLVPIEWNAPNVSGIAGSISIACWVIVFVPQIYENFHRKSAEGLSLMFVILWLAGDVFNLVGAMLQGLLPTMIL
				</data>
				<hit pos="16" idx="0" pvalue="3.4e-13" match="+ + ++  +++++++++++ +++++++++ +  + ++++++++ +++++ "/>
			</seg>
			<seg start="151">
				<data>
NVQQQSTSKRYFNDTLIVSAVVFGGFVSWYVSYCNNPKQSEPYDPDLSMNWLAQLFGYLSAVLYLGSRVPQILLN
FERKSCEGISFLFFLFACLGNTAFILSVVVVSWDFNYLIVNASWLIGSSGTLFMDFVIFIQFFAYGKGPRTYVEN
				</data>
				<hit pos="205" idx="0" pvalue="1.4e-11" match="+++ +++++ + ++++++  +++++++++++ +++  ++++ +++ +   "/>
			</seg>
		</sequence>
		<sequence db="0" name="2.A.43.1000.1000-XP_022071586" comment="" length="305">
			<score strand="both" combined_pvalue="3.38e-13" evalue="5.7e-09"/>
			<seg start="151">
				<data>
PLSGEGIQQEMISSGFRSRSLLSTSDASSIQAFTPKEIIGFSIGSISSVLYLCSRLPQMYTNFKRKSTEGVSYFL
FALVILGNTMYGLSVLLKNPDQGQGENSYLVHHLPWLIGSLGTLSLDLIVSFNMAAVAGPLGLSLIPCTCYIVGN
				</data>
				<hit pos="192" idx="0" pvalue="3.4e-13" match="+++ +++++ ++++++++++++++++++++++ ++++++++ + + +  +"/>
			</seg>
		</sequence>
		<sequence db="0" name="2.A.105.1000.1000-XP_017770857" comment="" length="116">
			<score strand="both" combined_pvalue="3.42e-13" evalue="5.7e-09"/>
			<seg start="1">
				<data>
MSQLYVRSMAALDKFVPHKFQPLWQHPAGPKTVFFWAPVFKWGLVIAGISDLQRPADKISVSQTTALAATGIIWS
RYSLVITPKNYSLFSVNLFVGMTQLYQLFRAIRHQRSLKAN
				</data>
				<hit pos="35" idx="0" pvalue="3.4e-13" match="+++++++++++++++ ++ ++ ++ + ++++++  ++ ++++++ ++ ++"/>
			</seg>
		</sequence>
		<sequence db="0" name="2.A.43.1000.1000-XP_447583" comment="" length="309">
			<score strand="both" combined_pvalue="3.44e-13" evalue="5.8e-09"/>
			<seg start="1">
				<data>
MVSFVPVVWDSQAVSGIAGSVSIACWVVVFVPQIYENFYRKSADGLSLLFVVLWLAGDVFNLVGAMMQHLLLTMV
				</data>
				<hit pos="17" idx="0" pvalue="4.0e-09" match="+ + ++  +++++++++++ ++ ++++++ + ++  +++++++ +++++ "/>
			</seg>
			<seg start="151">
				<data>
LLEADEQKTKRSNLFNDFTIVALVILGGIVSWYVSYCANPPEPIVGEPDVEMNMLAQSFGYLSAVLYLGSRVPQI
LLNFKRKSCEGISFLFFLFACLGNTTFIISVLAISTDYRYLLVNASWLIGSSGTLVMDFIIFIQFFAYGTSKPIE
				</data>
				<hit pos="208" idx="0" pvalue="3.4e-13" match="+++ +++++ + ++++++  +++++++++++ +++  ++++ +++ +  +"/>
			</seg>
		</sequence>
		<sequence db="0" name="9.B.191.1000.1000-PHH81953" comment="" length="344">
			<score strand="both" combined_pvalue="3.44e-13" evalue="5.8e-09"/>
			<seg start="1">
				<data>
MTAWNIFRILGDLSHALSKCILIFSIHRNHSAEGVSFITQTLYALVFCTRYLDIFVESSAWNLLFKIFYITSSFY
				</data>
				<hit pos="6" idx="0" pvalue="3.4e-13" match="+++++++++++++  ++++ +++++++++++ ++++++++++ +++++ +"/>
			</seg>
		</sequence>
		<sequence db="0" name="3.E.3.1000.1000-PMP68593" comment="" length="256">
			<score strand="both" combined_pvalue="3.51e-13" evalue="5.9e-09"/>
			<seg start="151">
				<data>
NQYTKKTDWTAFIYGSIAGIIPWIVILMYFYGALNSSGAKPPAFVYAIIPTIFVFFNMFAVNAFLQHKKVGPWKD
YLFGEKVYIILSLLSKTALAWMIFAGTLAPV
				</data>
				<hit pos="202" idx="0" pvalue="3.5e-13" match="++++++ ++++   + +++++++++  +++ ++++++  ++ ++++++++"/>
			</seg>
		</sequence>
		<sequence db="0" name="2.A.52.1000.1000-WP_036051448" comment="" length="351">
			<score strand="both" combined_pvalue="3.52e-13" evalue="5.9e-09"/>
			<seg start="1">
				<data>
MISRFVGIFSQSDETVRRKLLATYAFLIGLNLLAWLWAFMAFRHHPVVLGTALLAYGFGLRHAVDADHIAAIDNV
TRKLMQDGQRPVTVGLFFSLGHASVVILASAAVAVVATALNGRFAHYKAVGSIVSTSVSTGFLLAIAAMNLIILR
				</data>
				<hit pos="46" idx="0" pvalue="3.5e-13" match="+++++ +++++  +++++++++++++++++++++++ + +++++++++++"/>
			</seg>
		</sequence>
		<sequence db="0" name="2.A.52.1000.1000-OBI17429" comment="" length="351">
			<score strand="both" combined_pvalue="3.52e-13" evalue="5.9e-09"/>
			<seg start="1">
				<data>
MSRREWAHVAAMAGVVIALHLTGWLVLIAFVVPQHLSVGGRALGVGVGLTAYMIGLRHAFDADHIAAIDNTTRKL
MSDGQRPLTTGFFFSLGHSTVVFVVALLLSIGIRTLSGPVLNDASTLHRYAGLFGTTVSGVFLYLIAGINIAVLV
				</data>
				<hit pos="42" idx="0" pvalue="3.5e-13" match="+++++ ++++++ +++++++++++++++++++++++ + +++++++++++"/>
			</seg>
		</sequence>
		<sequence db="0" name="2.A.104.1000.1000-WP_038176845" comment="" length="149">
			<score strand="both" combined_pvalue="3.54e-13" evalue="5.9e-09"/>
			<seg start="1">
				<data>
MKSRGPFCIRNAAADTFAMVVFCFISGMLIEVFVSGMSFEQSLASRMLSIPVNIAIAWPYGLFRDFVLKQGSRIS
ATSKMKNVSDLVAYVLFQSPVYAAILFAVGAAPEQIITAVSSNAVVSCAMGVLYGYFLDICRKWFRVPGYYQQA
				</data>
				<hit pos="45" idx="0" pvalue="3.5e-13" match="++++ +++++++++++++++++  ++ +++++   ++++ ++++++++++"/>
			</seg>
		</sequence>
		<sequence db="0" name="2.A.52.1000.1000-WP_020420245" comment="" length="355">
			<score strand="both" combined_pvalue="3.57e-13" evalue="6e-09"/>
			<seg start="1">
				<data>
MAVLDRQGRRSITGMAVTVALLHVIGWGTLVLLVVPGHYAIGQAGVFGIGLGVTAYTLGMRHAFDADHIAAIDNT
TRKLMMDGRRPLSVGFWFSLGHSSVVFGLCLLLGLGVRALAGQVTSDGSTLHAVTGLIGTLVSGGFLLLIGVLNL
				</data>
				<hit pos="46" idx="0" pvalue="3.6e-13" match=" ++++ +++++  +++++++++++++++++++++++ + +++ +++++++"/>
			</seg>
		</sequence>
		<sequence db="0" name="2.A.123.1000.1000-XP_009421186" comment="" length="288">
			<score strand="both" combined_pvalue="3.58e-13" evalue="6e-09"/>
			<seg start="1">
				<data>
MAGLSLDHPWAFTIGILGNIISLMVFLAPLPTFYRVYTRKSTEGFQSVPYVVALFSCMLWFCYAFLKTDAYLLIT
				</data>
				<hit pos="16" idx="0" pvalue="3.6e-13" match="++++++++++ ++++++ ++ ++++++++  +  + +++ ++++++++++"/>
			</seg>
			<seg start="76">
				<data>
INSIGCAIETVYIVIYLTYAPKVAKIFTAKLVLVVNVGMFGLILLLTLLLAEGSKRVGAFGWICVSFSVSVFVAP
LSVIRLVMRTKSVEFMPVSLSFFLTLSAIVWFAYGLLTKDIYVGLPNVVGFIFGILQMVLYVAYRDKNRVAIEHK
				</data>
				<hit pos="137" idx="0" pvalue="7.3e-04" match=" + + +++++ ++++  ++   ++++ +     +     ++ ++++ +++"/>
			</seg>
		</sequence>
		<sequence db="0" name="9.B.191.1000.1000-XP_017987424" comment="" length="219">
			<score strand="both" combined_pvalue="3.69e-13" evalue="6.2e-09"/>
			<seg start="1">
				<data>
MPNIFRLAGDASHLASIIILINTVTRTNSIDGISLKTLVLYSIVFITRYIDLFYKFHSLYNTLMKIVFIATSIYV
				</data>
				<hit pos="4" idx="0" pvalue="3.7e-13" match="+++++++ +++ ++++++++  +++++++++ +++ ++ +++++++++++"/>
			</seg>
		</sequence>
		<sequence db="0" name="2.A.43.1000.1000-XP_011119825" comment="" length="410">
			<score strand="both" combined_pvalue="3.72e-13" evalue="6.2e-09"/>
			<seg start="1">
				<data>
MFMPNNHFDTPPAGDGYTSATYPPSQSISLSIEAISGITGSVSIACWLVVFTPQIVENFKRGSAEGLSLTFLILW
LLGDIFNVLGGILQGVIPTMLILAIYYTFADIVLLIQCFYYRAYAQKPLQESPVTNGHHHEPARPGTAGSEHDPT
				</data>
				<hit pos="38" idx="0" pvalue="5.1e-09" match="+ + ++  ++++++ ++++ ++++ ++++ +  ++++++++++ ++++++"/>
			</seg>
			<seg start="226">
				<data>
GQQARNGNKFWKSVLRDAIAVSLVIFAGIAGYYLTPSNGNTKDPHIPEHKPLEFSFYGQIFGYLCAVLYLGSRIP
QIVLNYQRKSCEGVAFLFFLFACLGNVTYVISILAYKPGRVEDGEGYWRYVAVNASWLLGSLGTLGLDFVIFVQF
				</data>
				<hit pos="285" idx="0" pvalue="3.7e-13" match="+++ + +++ + +++++++ +++++++++++ +++  ++++ +++++  +"/>
			</seg>
		</sequence>
		<sequence db="0" name="2.A.43.1000.1000-XP_018145332" comment="" length="331">
			<score strand="both" combined_pvalue="3.73e-13" evalue="6.3e-09"/>
			<seg start="1">
				<data>
MASFAPAAFAAMGAAMSWGQALSGIFGSVSLTAWICLLLPQLIANYKAKSADGLSMAFLIVWLLGDVSNLIGALF
				</data>
				<hit pos="25" idx="0" pvalue="6.9e-13" match="+++ ++  ++ +  +++++ +++ +++++ +  +++++++++++++++++"/>
			</seg>
			<seg start="226">
				<data>
DDLKAKFGLALGYVSALFYLCARLPQIFKNYQEKSCEGLSLLFFMLSLTGNMTYGLSLISYSQNKEYLLNALPWL
				</data>
				<hit pos="235" idx="0" pvalue="3.7e-13" match="+++ ++++  +++++++++++++ +++++ + +++++ + + +++ + ++"/>
			</seg>
		</sequence>
		<sequence db="0" name="2.A.43.1000.1000-OCK82117" comment="" length="372">
			<score strand="both" combined_pvalue="3.77e-13" evalue="6.3e-09"/>
			<seg start="1">
				<data>
MFPPSQGLSLDIDAISGICGSISIACWIVVFSPQIIENFRRDSAEGLSVLFIAVWLAGDVFNILGAVLQGVLPTM
				</data>
				<hit pos="18" idx="0" pvalue="4.7e-08" match="+ + ++  ++ +++ ++++ ++++ ++++ + ++ ++++++++ + +++ "/>
			</seg>
			<seg start="226">
				<data>
SNHRDHNRHHDDAPDLDHEDTLHFSLWGQIFGYICALLYLGSRIPQLLLNYRRKSTEGISMLFFLFACIGNLTYV
LSIFAYLPTCRMPRRCGPGESGRLYARYIAVNLSWLLGSFGTLLLDGFVFVQYFLYRKDEEGEDEVEDEVVG
				</data>
				<hit pos="255" idx="0" pvalue="3.8e-13" match="+++ + +++ + ++++++  +++++++++++ +++  ++++ +++++  +"/>
			</seg>
		</sequence>
		<sequence db="0" name="2.A.52.1000.1000-SDD41693" comment="" length="374">
			<score strand="both" combined_pvalue="3.79e-13" evalue="6.4e-09"/>
			<seg start="1">
				<data>
MPTTAKTSTRAAARWRAAADGQWRSVAGMAATVLALNIVGWGTLLLLVVPAHYEFNGGVFGVGLGVTAYTLGMRH
AFDADHIAAIDNTTRKLLAEKKKPMTVGFWFSLGHSTVVFVLVLLLAFGIKQLAAGLRNEDSDLQRWTGLFGTAV
				</data>
				<hit pos="59" idx="0" pvalue="3.8e-13" match=" ++++ +++++  +++++++++++++++++++++++   ++ ++++++++"/>
			</seg>
		</sequence>
		<sequence db="0" name="2.A.43.1000.1000-OAD01180" comment="" length="276">
			<score strand="both" combined_pvalue="3.85e-13" evalue="6.5e-09"/>
			<seg start="1">
				<data>
NIFGDCVYGWQESISLLFGYLSILCWLNAQMPQVIKNYRLRDAEGLSFSFLTVWLTGDVANFVGCVITGQLPFQI
				</data>
				<hit pos="17" idx="0" pvalue="2.4e-12" match="+++ ++ ++++ + +++++++++ +++++ +  ++++++ +++++++++ "/>
			</seg>
			<seg start="151">
				<data>
VEAAAVAVAADDGNKTIWVGRFFAWLCTFLYLSSRLPQIYQNFRRRSCEGLSMALFFFAAMGNLTYVLSIFTNPH
				</data>
				<hit pos="172" idx="0" pvalue="3.8e-13" match="+++++ +++ + +++++++ +++++++++ +  ++  ++++ +++++  +"/>
			</seg>
		</sequence>
		<sequence db="0" name="2.A.52.1000.1000-WP_073899067" comment="" length="379">
			<score strand="both" combined_pvalue="3.85e-13" evalue="6.5e-09"/>
			<seg start="1">
				<data>
MIHEVLERDRMTVSQGVPETDAEPSFRWRREDTVRTAGLLAVIVALHVVAFGILFLLVIPRHYEVGTKAFGVGLG
VTAYTLGMRHAFDADHIAAIDNTTRKLMADGKRPVSVGFWFALGHSSVVVAMAALVAGGAKLAGTLMNDGSRTHQ
				</data>
				<hit pos="69" idx="0" pvalue="3.8e-13" match="+++++ +++++  +++++++++++++++++++++++ + +++ +++++++"/>
			</seg>
		</sequence>
		<sequence db="0" name="9.B.191.1000.1000-XP_965314" comment="" length="380">
			<score strand="both" combined_pvalue="3.86e-13" evalue="6.5e-09"/>
			<seg start="1">
				<data>
MGFLDIHGISIFRWAADLSHLISKCILLYSIHRNRSAEGVSLITQVFYTLVFITRYTDLFGENWWGGFLDWWNFL
				</data>
				<hit pos="11" idx="0" pvalue="3.9e-13" match="+++++++++++++  ++++ +++++++++++ +++  + +++++++++++"/>
			</seg>
		</sequence>
		<sequence db="0" name="2.A.105.1000.1000-XP_014606592" comment="" length="125">
			<score strand="both" combined_pvalue="3.87e-13" evalue="6.5e-09"/>
			<seg start="1">
				<data>
MSVVYKNTIKAVGKYVPEKFQPFWNHPAGPQTIFFWAPAVKWGLVIAGLGDLQRPADKISIGQSASLALTGAIWT
RYSLAIIPKNWSLFSVNFFVACTALYQISRGIKHQREQAALASNQSSKSS
				</data>
				<hit pos="35" idx="0" pvalue="3.9e-13" match="+++++ +++++++++ ++ ++ ++ ++++ +++ ++++++++++  + ++"/>
			</seg>
		</sequence>
		<sequence db="0" name="2.A.43.1000.1000-XP_020064343" comment="" length="308">
			<score strand="both" combined_pvalue="3.88e-13" evalue="6.5e-09"/>
			<seg start="1">
				<data>
MAPPPPIIIDARAVSGITGSISLACWIIVFAPQIYENFRRKSSEGLSLSFIILWLAGDVFNVLGLIMQGVLPTMI
				</data>
				<hit pos="17" idx="0" pvalue="9.8e-12" match="+ + ++  ++ +++ ++++ +++++++++ +  + ++++++++ ++++++"/>
			</seg>
			<seg start="151">
				<data>
ALVKTLMVALVISAGLVGWYIQYLNDSKHPGKVHQPQDLVYDPLAQAFGWLCAVLYLGSRVPQILLNYQRKSCEG
ISFMFFLFACLGNLTYVISILAIDMSWHYLWVNSSWLAGSFGTLALDFTIFVQFFLYNEGQDPSYESEESLISDV
				</data>
				<hit pos="197" idx="0" pvalue="3.9e-13" match="+++++ +++ + ++++++  +++++++++++  ++  ++++ +++++  +"/>
			</seg>
		</sequence>
		<sequence db="0" name="9.B.191.1000.1000-KKF96513" comment="" length="229">
			<score strand="both" combined_pvalue="3.91e-13" evalue="6.6e-09"/>
			<seg start="1">
				<data>
MSLNLFRIVADLSHFMSILILLHKMRALKSCAGISFKSQVLYLLVYITRYLGNSLTFCLLPPADLFWTHSPYNFI
				</data>
				<hit pos="5" idx="0" pvalue="3.9e-13" match="++++++++++ +++++++++ +  +++++++ + + +++++ ++++++ +"/>
			</seg>
		</sequence>
		<sequence db="0" name="2.A.104.1000.1000-WP_023932902" comment="" length="147">
			<score strand="both" combined_pvalue="3.92e-13" evalue="6.6e-09"/>
			<seg start="1">
				<data>
MSVIKLPLKYRSAAADTFAMVVFSFAAGMMIEIFISGMSFEQSLASRTLSIPINIAIAWPYGVFRDFMIHQGTRI
SSKRWMKGVSDMVAYVLFQSPVYAGILFVVGANFDQIVTAVTSNILVSGALGVVYGQFLEMCRRMFRVPNAV
				</data>
				<hit pos="46" idx="0" pvalue="3.9e-13" match="++ + +++++++++++++++++ +++  +++++ +++++ + ++++++++"/>
			</seg>
		</sequence>
		<sequence db="0" name="2.A.52.1000.1000-WP_013580408" comment="" length="346">
			<score strand="both" combined_pvalue="3.93e-13" evalue="6.6e-09"/>
			<seg start="1">
				<data>
MPTLLATAAPIRSKVITLYIALAAMNLGAWLWALIAFRHYPVLLGTAFLAYSFGLRHAVDADHIAAIDNVTRKLM
QQGRRPILVGFLFSLGHSTIVVIGSILIAATTVSMQGHIAAFREIGGTIGTLVSTFFLFAIALANLAVLLSIYKA
				</data>
				<hit pos="41" idx="0" pvalue="3.9e-13" match="+++++ +++++  +++++++++++++++++++++++ + +++++++++++"/>
			</seg>
		</sequence>
		<sequence db="0" name="2.A.123.1000.1000-KZV28745" comment="" length="281">
			<score strand="both" combined_pvalue="3.93e-13" evalue="6.6e-09"/>
			<seg start="1">
				<data>
MNNLAFAFGLLGNIVSFLVFLAPVPTFHKIYKKKSTEGFQSVPYVVGLFSAMLWIYYAFLKTDTTLLITINSVGC
				</data>
				<hit pos="10" idx="0" pvalue="3.9e-13" match="+++++ ++++ ++++++ +++++++++++  +  + +++ + +++ ++++"/>
			</seg>
			<seg start="76">
				<data>
VIQTVYICLYICYAPKNAKIEAVKLFLLVNVVGFGLIVLLTRFLVNDSNRDNVVGWICLVFSLCVFVAPLCVVRQ
VIRTKSVEYMPFLLSFFLTLSAVMWFFYGLLRKDYNIAIPNVLGFSFGLLQMLLYITYKNTKKAVIESVEIQSQI
				</data>
				<hit pos="131" idx="0" pvalue="1.1e-05" match=" + +++++++ ++++  ++   ++++ +    ++     ++ + ++++++"/>
			</seg>
		</sequence>
		<sequence db="0" name="2.A.123.1000.1000-XP_021643679" comment="" length="282">
			<score strand="both" combined_pvalue="3.95e-13" evalue="6.6e-09"/>
			<seg start="1">
				<data>
MNMAHHPWIFTFGILGNIISVVMFLAPLPTFFRVYRKKSTEGFQSIPYVVALFSAMLWLYYATLKSNDYLLLSIN
				</data>
				<hit pos="14" idx="0" pvalue="3.9e-13" match="+++++++++  ++++++ ++ ++++++++  ++ + +++ + +++++++ "/>
			</seg>
			<seg start="76">
				<data>
SVGCLVESIYIVVYIVYAPKKARILTLKLVLVMNLGGFSAILLLTHFFAKGSSRLQIVGWFSVALSAVVFAAPLS
IMRRVIRTKSVEFMPFTLSISLTLSAIMWLIYGILLKDFYIALPNIFGVVLGIIQMVLYGVYKDCKEVTEEQNLP
				</data>
				<hit pos="135" idx="0" pvalue="5.5e-05" match=" + ++ + ++  +++  +++  ++++ +     + ++  ++ + ++++++"/>
			</seg>
		</sequence>
		<sequence db="0" name="2.A.52.1000.1000-WP_017984788" comment="" length="350">
			<score strand="both" combined_pvalue="3.98e-13" evalue="6.7e-09"/>
			<seg start="1">
				<data>
MSWRRQDTYRTGLLLLAIVVLHAVAFGILALLVVPGHYAVGAQVFGFGLGLTAYTLGMRHAFDADHIAAIDNTTR
KLMAEGQRPVSVGFWFALGHSTVVVVLAVLVAIGAKGILSWTEDGSSAHRVLGVISTGASGGFLYLIGILNLVAL
				</data>
				<hit pos="44" idx="0" pvalue="4.0e-13" match=" ++++ +++++  +++++++++++++++++++++++ + +++ +++++++"/>
			</seg>
		</sequence>
		<sequence db="0" name="9.B.191.1000.1000-XP_020065735" comment="" length="212">
			<score strand="both" combined_pvalue="4.00e-13" evalue="6.7e-09"/>
			<seg start="1">
				<data>
MNLFSFTGDLSHLASILILLYAIEKNRSIAGISLKTQSLYVLVYLTRYLNLFYKYFSLYNSLLKIVFIGSSSYTV
YLMTNKYKKDIQANVDSFPSRYLIGGSFVLSLIFTYHYRIPDVLWSFSIWLEAVAILPQLFILQRTGEAENITTH
				</data>
				<hit pos="3" idx="0" pvalue="4.0e-13" match="++ ++++++++ +++++++ + +++++++++ +++++++++ +++++ ++"/>
				<hit pos="64" idx="0" pvalue="9.6e-04" match=" ++++++ +  ++ +  +++++ ++  +   +  ++++  ++ + +++ +"/>
			</seg>
		</sequence>
		<sequence db="0" name="2.A.52.1000.1000-WP_007406736" comment="" length="353">
			<score strand="both" combined_pvalue="4.02e-13" evalue="6.7e-09"/>
			<seg start="1">
				<data>
MSDLFQRSGKPLKHRVALLMGALIVVNLVVWGWALSVFAGNSLMLGTALLAYSLGLRHAVDADHIAAIDNVTRKL
MQDGQRPIAVGLWFAIGHSAIVLIAATTVALAASTLSDFEAFGQSGGTIATIVSASFLFAIAIMNLIILRDVWTR
				</data>
				<hit pos="42" idx="0" pvalue="4.0e-13" match="+++++ +++++  +++++++++++++++++++++++ + +++ +++++++"/>
			</seg>
		</sequence>
		<sequence db="0" name="9.B.191.1000.1000-XP_022579351" comment="" length="213">
			<score strand="both" combined_pvalue="4.03e-13" evalue="6.8e-09"/>
			<seg start="1">
				<data>
MNIFRLLADFSHLTSIFILIQKIKSSSSCSGLSFKSQVLYLVVFLTRYLDLFWSFTHSFYNTTFKILFIISSAYI
				</data>
				<hit pos="3" idx="0" pvalue="4.0e-13" match="+++++++++++ ++ +++ +++   ++++ + + + +++ ++++++++++"/>
			</seg>
		</sequence>
		<sequence db="0" name="2.A.43.1000.1000-OTB02902" comment="" length="320">
			<score strand="both" combined_pvalue="4.06e-13" evalue="6.8e-09"/>
			<seg start="1">
				<data>
METKIVDAAVTHGLSVHEILSGIFGSISLTAWICLLLPQLITNYKAKSADGLSMAFLTVWLFGDVANLSGALVTG
				</data>
				<hit pos="23" idx="0" pvalue="9.6e-13" match="+++ ++  ++ +  +++++++++ +++++ +  ++++++ ++++++++++"/>
			</seg>
			<seg start="151">
				<data>
SGLDPIKRIVTGEDDTPDSNPWLHNSLSVAAIYILGTAGWFVSYKMGAWDQSDDAEEPVADTAVAILGLVLGYAS
ALCYLCARIPQIIKNYREKSCEGLALLFFLLSLTGNLTYGLSVFTYSPDPAYLVKTIPWLLGSLGTIVEDGIIFY
				</data>
				<hit pos="220" idx="0" pvalue="4.1e-13" match=" ++ +++++ +++++++++++++ +++++ + +++ + + + +++ +  +"/>
			</seg>
		</sequence>
		<sequence db="0" name="2.A.123.1000.1000-AHB08882" comment="" length="323">
			<score strand="both" combined_pvalue="4.10e-13" evalue="6.9e-09"/>
			<seg start="1">
				<data>
MFTIHNPWVFAFGILGNIISFMVFLAPLPTFIRVYKKKSTEGFQSVPYVVAIFSAMLWIYYAMLKGNSVLLITIN
				</data>
				<hit pos="14" idx="0" pvalue="4.1e-13" match="++++++++++ ++++++ ++ ++++++++  +  + +++ + +++ +++ "/>
			</seg>
			<seg start="76">
				<data>
IAGVIIETIYVAIFITYAPRQARISTLKLLMLLNFGGFCGIILLCHYLAKGQARLQLYGWICVAFSISVFVAPLS
VIRTVIRTKSVEYMPFNLSCCLTLTATVWFFYGFVQKDLYVTLPNVVGFIFGIAQMTLYLVYSRKYGKEAEKQKL
				</data>
				<hit pos="135" idx="0" pvalue="3.8e-05" match=" + +++++++ ++++  +++  ++++ +     +     ++ ++++++++"/>
			</seg>
		</sequence>
		<sequence db="0" name="9.B.191.1000.1000-OBA27518" comment="" length="219">
			<score strand="both" combined_pvalue="4.17e-13" evalue="7e-09"/>
			<seg start="1">
				<data>
MLNFFRIIADISHLLSIVVLIQTIKKTAQIEGISFKTQTLYAIIYFTRYLDVFMFKKQSVYNFLFKVTFMGTSIY
				</data>
				<hit pos="4" idx="0" pvalue="4.2e-13" match="+++++++++++++++ ++ ++++++++++++ ++++++++  ++++++ +"/>
			</seg>
		</sequence>
		<sequence db="0" name="9.B.191.1000.1000-XP_009040119" comment="" length="220">
			<score strand="both" combined_pvalue="4.20e-13" evalue="7e-09"/>
			<seg start="1">
				<data>
MNLFRFAGDMSHVVSIIVLILRLRVSKSAVGISLKTQELFLIVFMTRYLDLFTTFYSMYNSFMKVAYITATASII
				</data>
				<hit pos="3" idx="0" pvalue="4.2e-13" match="+++++++++++++++ ++ + +  +++ +++ +++ ++++++++++++++"/>
			</seg>
		</sequence>
		<sequence db="0" name="3.E.3.1000.1000-WP_012243319" comment="" length="269">
			<score strand="both" combined_pvalue="4.22e-13" evalue="7.1e-09"/>
			<seg start="76">
				<data>
ILPFGILVASFLIISALAHALISVPNNLFDIYAKDLEKGINRFRWFEYALSSSIMIVLISTLFGITDIGSLILIF
				</data>
				<hit pos="86" idx="0" pvalue="9.3e-04" match="++ + +   ++++ +  +++++ +  ++++++  +  ++++     +  +"/>
			</seg>
			<seg start="151">
				<data>
IVNAAMNLFGLVMEQLNEAKSKVNWGPFIWGSIAGIAPWIVIIVYMTGNPALDQVPWFVWAIVGTYFVAFNTFPF
NMILQYLKVGKWKDYLYGERVYIVLSLVAKSILAWLVLFGAMQP
				</data>
				<hit pos="216" idx="0" pvalue="4.2e-13" match="+++ ++++  ++  +++++++++++ ++++ ++++++++++++++++  +"/>
			</seg>
		</sequence>
		<sequence db="0" name="2.A.123.1000.1000-XP_020685538" comment="" length="301">
			<score strand="both" combined_pvalue="4.27e-13" evalue="7.2e-09"/>
			<seg start="1">
				<data>
MVSEHTLAFAVGILGNLISFLVFLSPVPTFYRVYKKKSTEGFHSLPYVIALFSCMLWVFYALVKTNALLLITINS
				</data>
				<hit pos="13" idx="0" pvalue="4.3e-13" match="++++++++++ ++++++ ++ ++++++++  ++ +  ++ ++++++++++"/>
			</seg>
			<seg start="76">
				<data>
FGLLIESVYIVIYLIYAPSKAKKCTVRMVIFLNVIVFGLILAVTLSAFHGHKRLIVLGCICVTFSVSVFVAPLSV
MRLVIRTKSVEFMPFNLSLFLTISAAVWLSYGVLSKDKYVALPNILGLLFGIVQMVLYCIYKDAKPDLADTSKNA
				</data>
				<hit pos="134" idx="0" pvalue="3.4e-04" match=" + +++++++ ++++  ++   ++++ +     +     ++  ++++++ "/>
			</seg>
		</sequence>
		<sequence db="0" name="2.A.52.1000.1000-SDI80482" comment="" length="383">
			<score strand="both" combined_pvalue="4.41e-13" evalue="7.4e-09"/>
			<seg start="1">
				<data>
MSGVISTGSPRPTASVSRLTRIRYALTPREWGRIGGMASFVIFLHVLGWVVLAGVIAPQHLSVGSKAFGLGVGLT
AYTLGMRHAFDADHIAAIDNTTRKLMGSGQRPLSVGFWFSLGHSSIVFGLAVLLSLGVRHLVGPVQDSNSSLHHY
				</data>
				<hit pos="67" idx="0" pvalue="4.4e-13" match="+++++ +++++  ++++++++++++++++++++++ ++ +++ +++++++"/>
			</seg>
		</sequence>
		<sequence db="0" name="3.E.3.1000.1000-PIS40427" comment="" length="254">
			<score strand="both" combined_pvalue="4.45e-13" evalue="7.5e-09"/>
			<seg start="1">
				<data>
MQKKFEQLRIFNVVMGFLHLIQASLMLFISSDFSLPVSSAFVQFNVTTGKLEPVMHELFSLRIGPLVAGFLFISS
LAHFAISSGRIYDWYVKNLKRGINFARWFEYALSSSLMIVVIAMLAGMYDGVSLLLIFFLNMMMILFGWIMELHN
				</data>
				<hit pos="69" idx="0" pvalue="1.4e-04" match=" +++++++++       +++ + ++ +++++   +  ++++  +  +   "/>
			</seg>
			<seg start="151">
				<data>
QNTKRTNLTPYVFGCIAGAIPWLAVAFYLFGSGGPTGHAPSFVYWIFFSIFICFDIFAVNMLLQYKKIGKWKDYL
YGERIYIILSLVAKSLLAWQVFFGTLRPV
				</data>
				<hit pos="200" idx="0" pvalue="4.4e-13" match="++  +  +++++  +++++++++++ ++++ +++++++++++++++++ +"/>
			</seg>
		</sequence>
		<sequence db="0" name="9.B.191.1000.1000-OBS19934" comment="" length="347">
			<score strand="both" combined_pvalue="4.46e-13" evalue="7.5e-09"/>
			<seg start="1">
				<data>
MGAWNLFRVLGDLSHALSKCILIFAIHRNRSAEGVSLITQVLYALVFCTRYLDLFRESVPWNIVFKIFYILSSIY
				</data>
				<hit pos="6" idx="0" pvalue="4.5e-13" match="+++++++++++++  ++++ +++++++++++ +++ ++++++ +++++++"/>
			</seg>
		</sequence>
		<sequence db="0" name="2.A.123.1000.1000-XP_006578712" comment="" length="282">
			<score strand="both" combined_pvalue="4.47e-13" evalue="7.5e-09"/>
			<seg start="1">
				<data>
MAIHHETWAFVFGLLGNVISFMVFLAPLPTFYQIYKKKSSEGFQSLPYVVALFSSMLWIYYAFVKKDASLLLITI
				</data>
				<hit pos="14" idx="0" pvalue="4.5e-13" match="++++++++++ ++++++ + +++++++++  ++ + +++ + +++ ++++"/>
			</seg>
			<seg start="76">
				<data>
NSFGCVIETIYLAIFLVYAPSKTRLWTIKLLLMLNVFGFGAMLLSTLYLTTGSKRLTVIGWICLVFNISVFAAPL
CIMKRVIKTKSVEFMPFSLSFSLTINAVMWFFYGLLLKDYYIALPNTLGFLFGIIQMVLYLIYRNAKKDEPMKLE
				</data>
				<hit pos="136" idx="0" pvalue="1.9e-04" match=" + +++ +++  +++  +++  ++++ +     +  +  +  + ++++++"/>
			</seg>
		</sequence>
		<sequence db="0" name="2.A.43.1000.1000-CAK40444" comment="" length="315">
			<score strand="both" combined_pvalue="4.51e-13" evalue="7.6e-09"/>
			<seg start="1">
				<data>
MFPAVTGNIDLEALSGICGSISIACWVVVFSPQIIENFRRGSADGLSLLFLIVWLAGDVFNILGAVLQGVLPTMI
				</data>
				<hit pos="17" idx="0" pvalue="1.7e-09" match="+ + ++  ++++++ ++++ ++++ ++++ + +++++++++++ + +++ "/>
			</seg>
			<seg start="151">
				<data>
NGSAIILVCAAGILGWYISQTSSLSSDKNNNNKHKDSPDDLKMDTLGQVFGYLCAVLYLGSRLPQILLNYRRKST
DGVSLLFFLFACIGNLTYVLSILAYSPVCERSHHGRCRSDELASLYGRYILVNLSWLIGSFGTLLLDMCIFIQFF
				</data>
				<hit pos="199" idx="0" pvalue="4.5e-13" match=" ++ + +++ + ++++++  +++++++++++ +++  ++++ +++++  +"/>
			</seg>
		</sequence>
		<sequence db="0" name="2.A.43.1000.1000-OBZ86336" comment="" length="285">
			<score strand="both" combined_pvalue="4.53e-13" evalue="7.6e-09"/>
			<seg start="1">
				<data>
MMDHTLASSVAGYLSILCWLIVFTPQLWENYRRKSGDGLSMTFLVIWLAGDVFNLLGVIMQDLLVTMFVLALYYT
				</data>
				<hit pos="10" idx="0" pvalue="2.2e-09" match="  + ++ +++++++ ++++ ++++++ ++ +  ++  ++++++ ++++ +"/>
			</seg>
			<seg start="151">
				<data>
SAISVLAVTVFSCYAYYRAHWHNHHDDQGELNRFNWLPQLMGWSSAVLYVGSRVPQILKNWRNKSTEGLSFGMFL
CAVMGNVFFTSSIFLKSTQLDYIIVNLSWIVGSCGTLLFDFVIFLQFFAYDNDRKDKIVV
				</data>
				<hit pos="190" idx="0" pvalue="4.5e-13" match="+ ++ ++++ + ++++++ ++++++++++ +  ++  ++++ + +++  +"/>
			</seg>
		</sequence>
		<sequence db="0" name="2.A.52.1000.1000-WP_027824393" comment="" length="352">
			<score strand="both" combined_pvalue="4.54e-13" evalue="7.6e-09"/>
			<seg start="1">
				<data>
MLREMVNIANDSGRSFKQRLIGIYLILFVLNIGAWGYVLIAFRHHPVLLGTALLAYGFGLRHAVDADHIAAIDNV
TRKMMQQNKKPVAVGFFFSVGHSLVVILASALIAITTAEIAKNFDWMKEAGGIIGTTVSASFLFLIAIMNLVIFS
				</data>
				<hit pos="46" idx="0" pvalue="4.5e-13" match="+++++ +++++  +++++++++++++++++++++++ + +++ ++++++ "/>
			</seg>
		</sequence>
		<sequence db="0" name="2.A.43.1000.1000-CZT02145" comment="" length="353">
			<score strand="both" combined_pvalue="4.55e-13" evalue="7.6e-09"/>
			<seg start="1">
				<data>
MVPPTETLNLSITAISGILGSISIACWIVVFSPQIVENFKRGSADGLSLQFIIVWLAGDVFNILGAILQGVLPTM
				</data>
				<hit pos="18" idx="0" pvalue="3.8e-10" match="+++ ++  ++ +++ ++++ ++++ ++++ +  + ++++++++ + ++++"/>
			</seg>
			<seg start="151">
				<data>
DAPHPHDPPAVSKPTTRLQATLFNLISIIMVCAAGVLGWWISNGSQNGHSHRSPKHPRPEPLTFNLWGQIFGYFC
AVLYLGSRVPQMLLNYRRKSTEGVSMLFFLFACIGNLTYVLSIFAYEPHCTGRRGRCAHGEARELYARYILINTS
				</data>
				<hit pos="220" idx="0" pvalue="4.6e-13" match="+++ + +++ + ++++++  +++++++++++ +++  ++++ +++++  +"/>
			</seg>
		</sequence>
		<sequence db="0" name="9.B.191.1000.1000-XP_018190034" comment="" length="355">
			<score strand="both" combined_pvalue="4.58e-13" evalue="7.7e-09"/>
			<seg start="1">
				<data>
MVHMNAFRILGDVSHATSKCILIWAIHSNKSAEGVSLITQALYAAVFVTRYLDLFTTPPAFSYWNFVLKIFYLLS
				</data>
				<hit pos="6" idx="0" pvalue="4.6e-13" match="+++++++++++ +  ++++ ++ ++++++++ ++++++++++++++++++"/>
			</seg>
		</sequence>
		<sequence db="0" name="9.B.191.1000.1000-XP_001587076" comment="" length="355">
			<score strand="both" combined_pvalue="4.58e-13" evalue="7.7e-09"/>
			<seg start="1">
				<data>
MVGFNFFRILGDISHTLSKCILIYAIHRNSSAEGVSLITQSLYAMVFITRYLDLFSGYFILWNFTLKIFYIGSSL
				</data>
				<hit pos="6" idx="0" pvalue="4.6e-13" match="++++++++++ ++  ++++ ++++ ++++++ ++++++++++++++++++"/>
			</seg>
		</sequence>
		<sequence db="0" name="9.B.191.1000.1000-GAP84386" comment="" length="355">
			<score strand="both" combined_pvalue="4.58e-13" evalue="7.7e-09"/>
			<seg start="1">
				<data>
MGWNIFRILGDVSHLLSKVIIIYAIHRNKSAEGVSWITQVLYTVVFCSRYTDLFAETSKWNYFFKLFYILSSIYI
				</data>
				<hit pos="5" idx="0" pvalue="4.6e-13" match="+++++++++++++ ++ ++ +++++++++++ +++ ++  ++ +++++++"/>
			</seg>
		</sequence>
		<sequence db="0" name="2.A.123.1000.1000-XP_009403777" comment="" length="288">
			<score strand="both" combined_pvalue="4.58e-13" evalue="7.7e-09"/>
			<seg start="1">
				<data>
MAGLSLDHPWAFTFGILGNIISFMVYLAPLPTFYRVYRGKSTEGFQSVPYVVALFSAMLWVLYAFLKTDAFLLIT
				</data>
				<hit pos="16" idx="0" pvalue="4.6e-13" match="+++++++++++++++++ ++ ++ +++++  +  + +++ + ++++++++"/>
			</seg>
			<seg start="76">
				<data>
INSFGCVIESVYVVLYFTYAPKLAKILTAKLVLVLNVGMFGSILLLTLLLPDGLKRVRVLGWICMCFSVSVFVAP
LSIIRLVIRTKSVEFMPFMLSFFLTLSSIVWFAYGCLTKDKFVALPNVLGFAFGLLQMGLYLAFKCMKPTAVEPR
				</data>
				<hit pos="137" idx="0" pvalue="5.8e-04" match=" +  ++++++ ++++  ++   ++++ +     +     ++ ++++ ++ "/>
			</seg>
		</sequence>
		<sequence db="0" name="2.A.43.1000.1000-XP_018182937" comment="" length="320">
			<score strand="both" combined_pvalue="4.59e-13" evalue="7.7e-09"/>
			<seg start="1">
				<data>
MASLVATAALTAAARTLPIGEALSGIFGSISLTAWICLLIPQLLANYKAKNADGLSMTFLVVWLMGDVSNLVGAL
				</data>
				<hit pos="26" idx="0" pvalue="1.6e-11" match="+++ ++  ++ +  ++++  +++ + +++ +  ++ ++++++++++++++"/>
			</seg>
			<seg start="151">
				<data>
HESSMEPIRKIVTGEDETPDSRPWLHNTLGLLAVYVVGFAGWFVSYKAGAWDGDGPGVPESPDGKKQPLEILGLL
LGYASAAFYLCARIPQIYKNFKEKSCEGLSLLFFLLSLTGNLTYGLSLIAYSQRKDDLLNALPWLLGSLGTMVED
				</data>
				<hit pos="225" idx="0" pvalue="4.6e-13" match="+++ +++   +++++++++++++ +++++ + +++ + + + +++ + ++"/>
			</seg>
		</sequence>
		<sequence db="0" name="2.A.43.1000.1000-XP_018296213" comment="" length="290">
			<score strand="both" combined_pvalue="4.62e-13" evalue="7.8e-09"/>
			<seg start="1">
				<data>
MESFPAYSVCGYLSILCWLIVFAPQLYENYSRKSGEGLSMTFLIIWLAGDIFNLAGVIMQDLLPTMFILALWYTV
				</data>
				<hit pos="9" idx="0" pvalue="3.4e-09" match="  + ++ +++++++ ++++ ++ +++ ++ +  +++ ++++++ ++ + +"/>
			</seg>
			<seg start="151">
				<data>
SITLVTILSCCAYWAPNLIPGSDNNNNNNNNKNKNQPSWSIVPQLMGWTSAALYVGSRIPQIVKNWRNKSTEGLS
FGMFICAVLGNILFTLSIFLRSLDPDYLLINLSWIVGSCGTLVFDFTIFLQFFVYDRPKAVIHIE
				</data>
				<hit pos="195" idx="0" pvalue="4.6e-13" match="+ +++++ + + +++++++++++++++++ +  +++ ++++ +++++  +"/>
			</seg>
		</sequence>
		<sequence db="0" name="3.E.3.1000.1000-PKK95674" comment="" length="263">
			<score strand="both" combined_pvalue="4.64e-13" evalue="7.8e-09"/>
			<seg start="76">
				<data>
ALFLLLSAAAHAIISLPKKTNAIYNADLEKGINRFRWYEYALSSSIMIVLISTLFGIYDIGSLVLIFIVNASMNL
				</data>
				<hit pos="78" idx="0" pvalue="7.7e-04" match="++++ ++  + ++ + + + ++    ++++++  ++ ++++     +  +"/>
			</seg>
			<seg start="151">
				<data>
FGLLMEQVNSGREKKDIKWGAFIFGSIAGLAPWIVIILYMVGNGNYEMVPWFVWAIVGTYFVAFNTFPINMILQY
KGIGKWKNYLYGERVYITLSLVAKTLLAWLVLFGAMQP
				</data>
				<hit pos="210" idx="0" pvalue="4.6e-13" match="+++ ++++ +++  +++ +++++++ ++++ ++++++++++++++++  +"/>
			</seg>
		</sequence>
		<sequence db="0" name="2.A.123.1000.1000-XP_021604714" comment="" length="265">
			<score strand="both" combined_pvalue="4.69e-13" evalue="7.9e-09"/>
			<seg start="1">
				<data>
MEFLTHEELAFIFGLLGNIISFLVFLAPVPTFYRIYKKKSSEGFQSIPYLVALMSAFLLLYYGSVKDKAYLIISI
				</data>
				<hit pos="15" idx="0" pvalue="4.7e-13" match="++++++++++ ++++++ +++++++++++  ++ + +++++ ++ +++++"/>
			</seg>
			<seg start="76">
				<data>
NAIGCAIELIYIILYLIYASKEERIFTAKLVVVFNIGGCGMMMVCTMLLAKGSKRVTIVGWICAAFAIAVFAAPL
SIMRRVIKTKSVEFMPLPLSFFLTLSAIAWFFYGFLIKDFFIALPNILGILFGLVQMGLYMLYKNSSKQQDDGTK
				</data>
				<hit pos="136" idx="0" pvalue="1.4e-05" match=" +  ++++++  +++  +++  ++++ +     +     ++ ++++++++"/>
			</seg>
		</sequence>
		<sequence db="0" name="2.A.43.1000.1000-XP_012671143" comment="" length="328">
			<score strand="both" combined_pvalue="4.73e-13" evalue="7.9e-09"/>
			<seg start="151">
				<data>
KGRNKSNTNNGTLNAVGVLCLLGMSSFVGLPGSSLEKQVAPVGHGSRTLLSVTEEDSMGTSFSTRVIIGFTIGSV
SSVMYLCSRLPQIYTNYKRKSTEGVSFFLFALVIVGNTTYGLSVLLKNPEHGQGEVSYVIHHLPWLIGSLGTLCL
				</data>
				<hit pos="221" idx="0" pvalue="4.7e-13" match=" ++ +++++ +++++++++++++++++++++  ++++++ + +++ +  +"/>
			</seg>
		</sequence>
		<sequence db="0" name="2.A.43.1000.1000-OAA48604" comment="" length="365">
			<score strand="both" combined_pvalue="4.73e-13" evalue="7.9e-09"/>
			<seg start="1">
				<data>
MASFAPSAIALMEASMTWGEALSGIFGSISLTAWICLLLPQLIANYKAKNADGLSMAFLIVWLLGDVSNLVGKSI
				</data>
				<hit pos="25" idx="0" pvalue="1.2e-10" match="+++ ++  ++ +  +++++ +++ + +++ +  +++++++++++++++ +"/>
			</seg>
			<seg start="226">
				<data>
VHVVGFAGWFISYRAGAWDGDDGIPDSGFPEPAKADNLKATLGLVLGYVSALFYLCARLPQIFKNYQEKSCEGLS
LLFFMLSLTGNLTYGLSLISYSQNKEYLLNALPWLLGSLGTMVEDSTIFVQFRIYGENGRRPSLD
				</data>
				<hit pos="270" idx="0" pvalue="4.7e-13" match=" ++ ++++  +++++++++++++ +++++ + +++++ + + +++ + ++"/>
			</seg>
		</sequence>
		<sequence db="0" name="2.A.52.1000.1000-WP_051970666" comment="" length="365">
			<score strand="both" combined_pvalue="4.73e-13" evalue="7.9e-09"/>
			<seg start="1">
				<data>
MAMPRTTAVPIAAKPITRFERKDWIRTGGLLGVIAGMHIVAFGVLVMMVAPHHYTVGTQVFGVGLGVTTYTLGMR
HAFDADHIAAIDNTTRKLMAEGKRPVSVGFWFALGHSSMVVIMAALVGGGAQLATSLMDDNSRTHKVLSVAGTTV
				</data>
				<hit pos="60" idx="0" pvalue="4.7e-13" match=" ++++ +++ +  +++++++++++++++++++++++ + +++ +++++++"/>
			</seg>
		</sequence>
		<sequence db="0" name="2.A.123.1000.1000-CDP03543" comment="" length="267">
			<score strand="both" combined_pvalue="4.73e-13" evalue="7.9e-09"/>
			<seg start="1">
				<data>
MATFSTCQLAAAFGILGNVVSFLVYLAPLPTFYRIYKKKSTQGFQAVPYSVALFSAMLYLYYAYLKKNGIILATI
				</data>
				<hit pos="15" idx="0" pvalue="4.7e-13" match="+++++ +++++++++++ +++++++++++  +  +++++ + ++++++++"/>
			</seg>
			<seg start="76">
				<data>
NSGGCAIETIYLVLFMIYATKDAKMRTAKLLVIFNVGAYALIVASTFLLSQGHRRVALVGWICSVFSVCVFAAPL
SIMMKVIRTRSVEFMPFSLSCFLTLCAVMWFFYGFLIKDYYIATPNILGFAFGIAQMILYAIYRERDNGLVLPEA
				</data>
				<hit pos="136" idx="0" pvalue="2.6e-04" match=" +  ++++++  +++  + +  ++++ +     +     +  + ++++++"/>
			</seg>
		</sequence>
		<sequence db="0" name="2.A.123.1000.1000-XP_021984190" comment="" length="299">
			<score strand="both" combined_pvalue="4.80e-13" evalue="8e-09"/>
			<seg start="1">
				<data>
MTGTLAHLTLAFGLLGNIVSFMVFLAPIPTFYKVYKKKSTEGFQSAPYVVGLFSAMLWIYYALLKTNVLLLITIN
				</data>
				<hit pos="14" idx="0" pvalue="4.8e-13" match="+++++ ++++ ++++++ ++ ++++++++  +  + +++ + +++ ++++"/>
			</seg>
			<seg start="76">
				<data>
SVGCFIETLYICFFLFYAPKKARMESLKLIVLLIVVGFGLIVGLTQFFASGVTRGVIVGWICLVFSLCVFVAPLG
VLRQVIKTKSVEYMPILLSVALTLSAVMWFFYGLLLRDFNIAIPNVLGFTFGIIQMILYYMYKNKKPISNEKITE
				</data>
				<hit pos="135" idx="0" pvalue="2.0e-06" match=" + +++++++ ++++  ++   ++++ +    ++     ++ + ++++++"/>
			</seg>
		</sequence>
		<sequence db="0" name="2.A.52.1000.1000-OLE27912" comment="" length="372">
			<score strand="both" combined_pvalue="4.83e-13" evalue="8.1e-09"/>
			<seg start="1">
				<data>
MSVPANNPVLNSPAGPARWRRPDWLRFAALLAVIAAMHVAAFGILAVLVTPHHYTVGKHVFGVGLGVTAYTLGMR
HAFDADHIAAIDNTTRKLMADGKRPVSVGFWFALGHSTVVVLLAAAIAAGARSATATLTDDGSRTHRTLGLVGTG
				</data>
				<hit pos="60" idx="0" pvalue="4.8e-13" match=" ++++ +++++  +++++++++++++++++++++++ + +++ +++++++"/>
			</seg>
		</sequence>
		<sequence db="0" name="2.A.123.1000.1000-OAY83986" comment="" length="302">
			<score strand="both" combined_pvalue="4.85e-13" evalue="8.1e-09"/>
			<seg start="1">
				<data>
MAPLPLNHPLVLIFGILGNFISCVVYLSPVPTFYRIYRKKSTEGFQSVPYVVALFSAMLWIFYALVKSNEGLLIS
				</data>
				<hit pos="16" idx="0" pvalue="4.9e-13" match="+++++++ +++++++++ +++++++++++  +  + +++ + +++ ++++"/>
			</seg>
			<seg start="76">
				<data>
INSFGCLIETVYIVMYLVYAPKSAKIFTVKILLVLNVGVFALILLLTLLLSKGSDRVHILGWVCVGFSVSVFVAP
LSIIRLVIRTKSVEFMPFSLSFSLTLSAVVWFGYGLLTKDKYVAIPNILGFLFGIMQMVLYIVYKNKRPMIEEYK
				</data>
				<hit pos="137" idx="0" pvalue="1.9e-04" match=" + +++++++ ++++  ++   ++++ +     +  +  ++ ++++ +++"/>
			</seg>
		</sequence>
		<sequence db="0" name="9.B.191.1000.1000-XP_006695800" comment="" length="379">
			<score strand="both" combined_pvalue="4.94e-13" evalue="8.3e-09"/>
			<seg start="1">
				<data>
MAFGFFRIAADLSHVTSKCILLFSIHRNRSSEGVSLLTQVFYALVFVTRYTDLFTETHAWNYCLKVFYLLSSFYT
				</data>
				<hit pos="5" idx="0" pvalue="4.9e-13" match="+++++++++++ +  ++++ +++++++++++ +++  +++++++++++++"/>
			</seg>
		</sequence>
		<sequence db="0" name="2.A.43.1000.1000-GAW17317" comment="" length="277">
			<score strand="both" combined_pvalue="4.95e-13" evalue="8.3e-09"/>
			<seg start="1">
				<data>
MDFLEFLSALFGWIYTICWSLSFYPQAILNFKRKSTGGTTVDFPFLNVLGFASYFIYTCAFYWSPVIRHQYALRN
				</data>
				<hit pos="10" idx="0" pvalue="4.9e-13" match="+++++ ++++ ++++++++ +++++++++++  +  ++++++ +++++  "/>
			</seg>
		</sequence>
		<sequence db="0" name="2.A.43.1000.1000-CEP12938" comment="" length="342">
			<score strand="both" combined_pvalue="4.97e-13" evalue="8.3e-09"/>
			<seg start="1">
				<data>
MSTTLITDAACPILTDGTRAIQWIYNVFGDCVYGWQESISLLFGYLSILCWLNAQMPQVIKNYRIRDAEGLSFSF
LTVWLTGDVANFVGCVITGQLPFQIILSIYFTIIDTILCFQWLYYVKYTNNSIRRWFDGDDQESKSSVASNGCNT
				</data>
				<hit pos="42" idx="0" pvalue="1.2e-12" match="+++ ++ ++++ + +++++++++++++++ +  ++++++ +++++++++ "/>
			</seg>
			<seg start="226">
				<data>
VAATTADDSHKTIWVGRFFAWLCTFLYLSSRLPQIYQNFRRRSCEGLSMALFFFAAMGNLTYVLSIFTNPHATRA
				</data>
				<hit pos="243" idx="0" pvalue="5.0e-13" match="+++++ +++ + +++++++ +++++++++ +  ++  ++++ +++++  +"/>
			</seg>
		</sequence>
		<sequence db="0" name="2.A.123.1000.1000-XP_002274582" comment="" length="254">
			<score strand="both" combined_pvalue="5.03e-13" evalue="8.4e-09"/>
			<seg start="1">
				<data>
MTGADTARTVIGIIGNVISFALFASPSPTFWRIWKKRSVEEFSPDPYLATVMNCMFWIFYGLPVVHPNSTLVVTI
				</data>
				<hit pos="13" idx="0" pvalue="5.0e-13" match="++++++++++  ++ ++ ++++++++ ++ ++  +   ++ ++ + ++++"/>
			</seg>
			<seg start="76">
				<data>
NSIGLAVELIYLTIYFVFAPNKGRLKVIGVLCLELAFMAAVVVVTLTKLHTHASRSNLVGIFCVVFGVLMYASPL
TVMKKVITTKSVEYMPFYLSLTNFLNGVIWLTYALIQFDLYITIGNGLGAVSGAIQLILYACYYKSTPKDKEGKE
				</data>
				<hit pos="136" idx="0" pvalue="1.1e-05" match="++ ++++++ + +++  +++  ++++ +    ++   +++  + ++++++"/>
			</seg>
		</sequence>
		<sequence db="0" name="3.E.3.1000.1000-WP_098502765" comment="" length="254">
			<score strand="both" combined_pvalue="5.03e-13" evalue="8.4e-09"/>
			<seg start="1">
				<data>
MAPDEPSPVYRRLRRYNLVMGLVHLAQGAAVLALSNDFALPVHATFMEGPPGREPPRLEHLFDLRIGPAVAAFLF
LSAAAHLLLVLPGVFDWYRRNLERQRNDARWIEYSVSASLMVVLIAMLTGIGDIAALVAIFGVNAAMIFFGLVQE
HSERPGEGRLLPFWLGCIAGAVPWLAIGIYLLTPGSPGEPPAFVYGIFISLFIFFNVFALNMWLQYRRIGPWRSY
LFGEAVYIFLSLAAKSALAWQVFASTLVD
				</data>
				<hit pos="72" idx="0" pvalue="1.2e-05" match="+++++++ ++++  ++++++ ++++ +++++   ++ +  +  + ++   "/>
				<hit pos="130" idx="0" pvalue="1.8e-05" match="+ ++++  + +  + ++++ ++  +  +++   ++ + +++ ++++  ++"/>
				<hit pos="201" idx="0" pvalue="5.0e-13" match="++ +++ ++++++ ++  +++++ +  ++  ++++++++++ ++++++++"/>
			</seg>
		</sequence>
		<sequence db="0" name="2.A.43.1000.1000-EDK37649" comment="" length="313">
			<score strand="both" combined_pvalue="5.06e-13" evalue="8.5e-09"/>
			<seg start="1">
				<data>
MAPPPPIVIDAQAVSGITGSISLACWIIVFAPQIYENFRRRSSEGLSLQFVILWLAGDIFNVLGSILQGVLPTMI
				</data>
				<hit pos="17" idx="0" pvalue="7.0e-12" match="+ + ++  ++ +++ ++++ +++++++++ +  + ++++++++ ++++++"/>
			</seg>
			<seg start="151">
				<data>
LLKTLMVASVMFAGLVGWYISYVKDEQYRRAHPGKPERRPQELVYDPLAQFFGWLCAVFYLGSRIPQILLNYQRK
SCEGISFMFFLFACLGNLTYVVSILAIDISWSYLWVNSSWLAGSLGTLALDFTIFVQFFLYNENEPYSEDASEIT
				</data>
				<hit pos="201" idx="0" pvalue="5.1e-13" match="+++++ ++  + ++++++  +++++++++++  ++  ++++ +++++  +"/>
			</seg>
		</sequence>
		<sequence db="0" name="3.E.3.1000.1000-WP_019299204" comment="" length="258">
			<score strand="both" combined_pvalue="5.13e-13" evalue="8.6e-09"/>
			<seg start="1">
				<data>
MDEKLTKLRKFNLIMGSLHFIQGCIMLVLALMITKVSDFKPPVWSYYLSFDPTKMALVTDAKQIGELPFGILVSI
FLFLSAIAHFLIVSPTFNQRYNKDLKKGINYFRWYEYALSSSLMIVLIASLFGIYDIGALILMFILNATMNLFGL
				</data>
				<hit pos="75" idx="0" pvalue="1.5e-05" match="++++++++++ +   ++ + ++ +  ++++++  ++ ++++  +  +   "/>
			</seg>
			<seg start="151">
				<data>
LMEIINQYTQKTNWLAYIFGSIAGLGTWVVIVLYAFGNSNPAEVPWFVYAIFGSYFIFFNLFPLNMFLQYKKIGK
WSDYLYGEYIYIILSLVAKTTLAWLVFSGVMQP
				</data>
				<hit pos="205" idx="0" pvalue="5.1e-13" match="++ +++ + +++  ++++++++ ++ +++  ++++++++++ ++++++++"/>
			</seg>
		</sequence>
		<sequence db="0" name="9.B.191.1000.1000-GAC74401" comment="" length="237">
			<score strand="both" combined_pvalue="5.22e-13" evalue="8.7e-09"/>
			<seg start="1">
				<data>
MNIFRLAGDFAHLASIFILLHKMQLSKSCRGISFKTQLLYTVVFVTRYMDLFHENSLYRFLMKLFFIGSSVYVLY
				</data>
				<hit pos="3" idx="0" pvalue="5.2e-13" match="+++++++++++ ++ +++++ +  +++++++ +++ ++  ++++++ +++"/>
			</seg>
		</sequence>
		<sequence db="0" name="9.B.191.1000.1000-EJY81375" comment="" length="216">
			<score strand="both" combined_pvalue="5.24e-13" evalue="8.8e-09"/>
			<seg start="1">
				<data>
MNLFRLTGDMLHLIAILILLYRIRKSRNCIGLSCKTQEMYLLVFCVRYLDLFMYFISVYNTTMKLFFISASAFTI
				</data>
				<hit pos="3" idx="0" pvalue="5.2e-13" match="+++++++++++++++++++++++ + + + + +++ ++++++ +++++++"/>
			</seg>
		</sequence>
		<sequence db="0" name="2.A.43.1000.1000-XP_008853838" comment="" length="400">
			<score strand="both" combined_pvalue="5.25e-13" evalue="8.8e-09"/>
			<seg start="76">
				<data>
VVVPPGGKNSSFQVTSQNVGQVTVYLHGNHSNKTGPRIQFLVVRSNIISIINQVIGWIYFMAWSISFYPQVIKNW
RRKSVIGLSFDFLALNLTGFVAYSVFNIGLLWVPYIQEQFLLKYPNGVNPVDSNDVFFSLHAVALTLIVILQCCL
				</data>
				<hit pos="129" idx="0" pvalue="5.3e-13" match=" ++++  +++ +++++++++++++++  + +  ++++++ +++++ ++ +"/>
			</seg>
		</sequence>
		<sequence db="0" name="9.B.191.1000.1000-XP_005710771" comment="" length="218">
			<score strand="both" combined_pvalue="5.30e-13" evalue="8.9e-09"/>
			<seg start="1">
				<data>
MNIFRLGGDMLHVVSIFLLLLKIQTSHSCAGLSLKTQILYMVVFSTRYLDLFFTKPWHSALTFYNTIMKILFLSS
				</data>
				<hit pos="3" idx="0" pvalue="5.3e-13" match="++++++++++++++  ++ ++++ +++++ + ++++++  ++ +++++++"/>
			</seg>
		</sequence>
		<sequence db="0" name="9.B.191.1000.1000-OAJ25751" comment="" length="222">
			<score strand="both" combined_pvalue="5.43e-13" evalue="9.1e-09"/>
			<seg start="1">
				<data>
MNIFRLLGDVAHLFSILLLIHKIHISKSCRGISFKSQLLYFIVFAMRYSNLFVIGKDWSWFFTLYMFVFRVFFLA
				</data>
				<hit pos="3" idx="0" pvalue="5.4e-13" match="+++++++++++ +++ ++++++  +++++++ + + ++++++  +++ ++"/>
			</seg>
		</sequence>
		<sequence db="0" name="2.A.43.1000.1000-XP_009856011" comment="" length="337">
			<score strand="both" combined_pvalue="5.52e-13" evalue="9.3e-09"/>
			<seg start="1">
				<data>
MEALSKAPDVGEALSGVFGSVSLTAWICLLLPQLITNYKAKSADGLSMNFLIIWLLGDIANLLGALWTSLAPTAV
				</data>
				<hit pos="17" idx="0" pvalue="1.2e-11" match=" ++ ++  ++ +  +++++++++ +++++ +  +++ +++++++++++++"/>
			</seg>
			<seg start="226">
				<data>
DNTISQEPQAVIGMILGYFSAICYLCARIPQIIKNYREKSCEGLALLFFLLSLTGNLTYGASVIAYSQERDYIVR
				</data>
				<hit pos="240" idx="0" pvalue="5.5e-13" match="+++ +++++ +++++++++++++ +++++ + +++ + + + +++    +"/>
			</seg>
		</sequence>
		<sequence db="0" name="9.B.191.1000.1000-XP_018174245" comment="" length="337">
			<score strand="both" combined_pvalue="5.52e-13" evalue="9.3e-09"/>
			<seg start="1">
				<data>
MGAWNIFRILGDLSHALSKCILIFAIHRNRSAEGVSFITQGLYALVFCTRYLDIFREHSVWNLLFKIFYIFSSFY
				</data>
				<hit pos="6" idx="0" pvalue="5.5e-13" match="+++++++++++++  ++++ +++++++++++ +++ ++++++ +++++ +"/>
			</seg>
		</sequence>
		<sequence db="0" name="2.A.52.1000.1000-WP_006332998" comment="" length="375">
			<score strand="both" combined_pvalue="5.52e-13" evalue="9.3e-09"/>
			<seg start="1">
				<data>
MITAPPAARSRSRVSAVRVALSPGEWASVGGMVAAVAALHIIGWVTLVVLVAPEHFSVGQKTLGVGIGLTAYTLG
MRHAFDADHISAIDNTTRKLMGEGKRPLTVGFWFSLGHSTVVFGLSLLLAFGIKLVVGPVENGASALHQVTSLIG
				</data>
				<hit pos="62" idx="0" pvalue="5.5e-13" match=" ++++++++++  +++++++++++ ++++++++++  + +++++++++++"/>
			</seg>
		</sequence>
		<sequence db="0" name="2.A.43.1000.1000-GAA26236" comment="" length="308">
			<score strand="both" combined_pvalue="5.62e-13" evalue="9.4e-09"/>
			<seg start="1">
				<data>
MQLVPLELNRSTLSGISGSISISCWIIVFVPQIYENFYRKSSDGLSLLFVVLWLAGDVFNLMGAVMQHLLSTMII
				</data>
				<hit pos="16" idx="0" pvalue="2.7e-07" match="+ + ++  ++ ++++++++ ++ ++++++ + ++  +++++++ ++ ++ "/>
			</seg>
			<seg start="151">
				<data>
VGDDNLREVNSRNLIKDIFIVSGVVFVGFISWYVTYCVNYTQPPPVEDPSLPVPELQINWMAQIFGYLSALLYLG
SRIPQILLNFKRKSCEGISFLFFLFACLGNTTFIFSVIVISLDWKYLIMNASWLVGSIGTLFMDFVIFSQFFIYK
				</data>
				<hit pos="214" idx="0" pvalue="5.6e-13" match="+++ +++++ + ++++++  +++++++++++ +++  ++++ +++ +  +"/>
			</seg>
		</sequence>
		<sequence db="0" name="9.B.191.1000.1000-KPM42977" comment="" length="344">
			<score strand="both" combined_pvalue="5.66e-13" evalue="9.5e-09"/>
			<seg start="1">
				<data>
MSAWHTFRILGDLSHMLSKCILIFAIHRNRSAEGVSLITQILYALVFCTRYLDIFNEGSNWNFIFKIVYILSSFY
				</data>
				<hit pos="6" idx="0" pvalue="5.7e-13" match=" +++++++++ ++  ++++ +++++++++++ ++++++++++ +++++ +"/>
			</seg>
		</sequence>
		<sequence db="0" name="2.A.52.1000.1000-WP_014942604" comment="" length="383">
			<score strand="both" combined_pvalue="5.66e-13" evalue="9.5e-09"/>
			<seg start="1">
				<data>
MASTEIDWRPSRTTRLLGALTTALTTAEWWRLASMLAAIVALHLIGWLTLVFLVAPAQYSLGGKAFGVGIGLTAY
TLGMRHAFDADHIAAIDNTTRKLMNDGQRPLAVGFFFSLGHSTVVFGLALLLACGVRTVVGPVRDDSSTLHHYTG
				</data>
				<hit pos="65" idx="0" pvalue="5.7e-13" match="+++++++++++  ++++++++++++++++++++++  + +++ +++++++"/>
			</seg>
		</sequence>
		<sequence db="0" name="2.A.43.1000.1000-OJJ69309" comment="" length="385">
			<score strand="both" combined_pvalue="5.69e-13" evalue="9.6e-09"/>
			<seg start="1">
				<data>
MFPAVTGNIDLEALSGICGSISIACWVVVFSPQIIENFRRGSADGLSLLFLIVWLAGDVFNILGAVLQGVLPTMI
				</data>
				<hit pos="17" idx="0" pvalue="2.1e-09" match="+ + ++  ++++++ ++++ ++++ ++++ + +++++++++++ + +++ "/>
			</seg>
			<seg start="226">
				<data>
ILVCAAGILGWYISQRSSLSSDNNNNNKHKDSTDDLKMDTLGQVFGYLCAVLYLGSRLPQILLNYRRKSTDGVSL
LFFLFACIGNLTYVLSILAYSPVCERSHHGRCRSDELASLYGRYILVNLSWLIGSFGTLLLDMCIFIQFFLYQDG
				</data>
				<hit pos="269" idx="0" pvalue="5.7e-13" match=" ++ + +++ + ++++++  +++++++++++ +++  ++++ +++++  +"/>
			</seg>
		</sequence>
		<sequence db="0" name="2.A.123.1000.1000-XP_017642196" comment="" length="313">
			<score strand="both" combined_pvalue="5.73e-13" evalue="9.6e-09"/>
			<seg start="1">
				<data>
MAIMIDHHAWAVAFGVLGNIISVLVFLAPLSTFYRIYKKKSTESFQSLPYQVALFSCMLWLYYALIKKGAFLLIT
				</data>
				<hit pos="16" idx="0" pvalue="5.7e-13" match=" +++++++++ ++++ + ++++++++++   ++ +++++ ++++++++++"/>
			</seg>
		</sequence>
		<sequence db="0" name="2.A.123.1000.1000-XP_021301501" comment="" length="314">
			<score strand="both" combined_pvalue="5.75e-13" evalue="9.6e-09"/>
			<seg start="1">
				<data>
MAGLSLQHPWAFAFGLLGNLISFLTFLAPIPTFYRIYKTKSTEGFQSVPYVVALFSAMLWIFYALIKSNETFLIT
				</data>
				<hit pos="16" idx="0" pvalue="5.8e-13" match="+++++++++  ++++++ +++++++++++  +  + +++ + +++ ++++"/>
			</seg>
			<seg start="76">
				<data>
INAAGCVIETIYIVMYFVYAPKKAKLFTAKIMLLLNVGVFGVILLVTLLLFKGDKRVVMLGWICVGFSVSVFVAP
LSIMRRVIQTKSMEYMPFSLSLSLTLSAVVWFLYGLLIKDKYVAAIILIEFVLTTMLPNILGFTFGMVQMVLYVL
				</data>
				<hit pos="137" idx="0" pvalue="1.4e-05" match=" + +++++++ ++++  +++  ++++ +     +  +  ++ ++++++++"/>
			</seg>
		</sequence>
		<sequence db="0" name="2.A.105.1000.1000-KZS04804" comment="" length="119">
			<score strand="both" combined_pvalue="5.77e-13" evalue="9.7e-09"/>
			<seg start="1">
				<data>
MSSAVYRATINFADRYVPQKLRPLWEHPAGPKTVFFWSPLFKWGLVLAGIGDMNRPVEKVSIRQSGALAATGFIW
SRYSLVIIPKNWSLFSVNLFVGLTNAYQVVRVLLHKNKEKAIAQ
				</data>
				<hit pos="36" idx="0" pvalue="5.8e-13" match="++ ++++++++++++ +++++ ++ ++++  ++  +++++++++ ++ ++"/>
			</seg>
		</sequence>
		<sequence db="0" name="2.A.52.1000.1000-WP_064310116" comment="" length="350">
			<score strand="both" combined_pvalue="5.77e-13" evalue="9.7e-09"/>
			<seg start="1">
				<data>
MIARLLRHLPQDRGYRRSLALVYGVLAVLNLGGWAWALLAFHGQPALLGVAVVVYGLGLRHAVDADHIAAIDNVT
RKLLQERRPPVAVGFWFAIGHSMVVILVTAAVVVAASNLQGFDAFREAGGALSTCVSGLFLLVVAAMNFLILLGI
				</data>
				<hit pos="45" idx="0" pvalue="5.8e-13" match="+ +++ +++++  +++++++++++++++++++++++ +  ++ +++++++"/>
			</seg>
		</sequence>
		<sequence db="0" name="2.A.43.1000.1000-KXJ94035" comment="" length="316">
			<score strand="both" combined_pvalue="5.79e-13" evalue="9.7e-09"/>
			<seg start="1">
				<data>
MAVHDISTNEALSGIFGSISIASWICLLIPQLLTNYKTKSADGLSMLFLAVWLFGDVTNLGGALVTGLAPTATVL
				</data>
				<hit pos="15" idx="0" pvalue="2.8e-12" match="+++ ++  ++ +  ++++ ++++++++++ + +++++++ ++++++ +++"/>
			</seg>
			<seg start="151">
				<data>
RVLTGEDETPSNSAWLHNTLGLAAVWIVGAAGWFLSYRAGAFDQPEDSVPNDPNPEGPMAVFGMVMGYVSAVCYL
CARIPQIIKNYKEKSCEGLALLFFMLSMTGNLTYGLSVFCYSQEPQYLIMAIPWLLGSFGTIVEDCVIFYQFRIY
				</data>
				<hit pos="215" idx="0" pvalue="5.8e-13" match="  + +++++ +++++++++++++ +++++ + +++++   + +++ +  +"/>
			</seg>
		</sequence>
		<sequence db="0" name="2.A.52.1000.1000-WP_062085770" comment="" length="354">
			<score strand="both" combined_pvalue="5.85e-13" evalue="9.8e-09"/>
			<seg start="1">
				<data>
MFSQLGHVFSDSNTKVRGKLFGIYGVLLAANVLVWLWALVAFRHHPVLLGTALLAYGFGLRHAVDADHIAAIDNV
TRKLMQEKKRPVTVGFFFSLGHSTVVVLASLGVAVVTSAMKGRLDHYKDIGGVVGTSVSALFLFLIALMNLIILR
				</data>
				<hit pos="46" idx="0" pvalue="5.9e-13" match="+++++ +++++  +++++++++++++++++++++++   +++++++++++"/>
			</seg>
		</sequence>
		<sequence db="0" name="9.B.191.1000.1000-XP_963612" comment="" length="215">
			<score strand="both" combined_pvalue="5.88e-13" evalue="9.9e-09"/>
			<seg start="1">
				<data>
MSLNIFRVAADFSHLASILILLHKMTQLKSCAGISFKSQVIYFIVYVTRYLDLFWTTSYYNIIFKILFIASSGYI
				</data>
				<hit pos="5" idx="0" pvalue="5.9e-13" match="+++++++++++ ++++++++  + +++++++ + +  ++++ ++++++++"/>
			</seg>
		</sequence>
		<sequence db="0" name="9.B.191.1000.1000-EPB82942" comment="" length="215">
			<score strand="both" combined_pvalue="5.88e-13" evalue="9.9e-09"/>
			<seg start="1">
				<data>
MMNIFRLCADLTHLASIFILLAKIRQSRSCVGISLKTQILFCVVFLTRYIDVVYKFHSVYNTCMKLFFIASSFYV
				</data>
				<hit pos="4" idx="0" pvalue="5.9e-13" match="+++++++++++ ++ +++ ++++ +++ +++ +++++++ ++++++++  "/>
			</seg>
		</sequence>
		<sequence db="0" name="3.E.3.1000.1000-WP_108033294" comment="" length="261">
			<score strand="both" combined_pvalue="5.88e-13" evalue="9.9e-09"/>
			<seg start="151">
				<data>
ILFGYLQERMNPPGRTSTTMLPFWFGSLVGITPWVAMGINIPLYSDAPDYIFIILGVQGVLFFCFGLNQWLQYQE
IGRWANYAFGEKTYLVLSLVAKSLLAWQIFAASLIS
				</data>
				<hit pos="208" idx="0" pvalue="5.9e-13" match="  +++++++++++ +++ ++++ +++ ++++++++++++++++++++++ "/>
			</seg>
		</sequence>
		<sequence db="0" name="2.A.52.1000.1000-WP_094333408" comment="" length="356">
			<score strand="both" combined_pvalue="5.89e-13" evalue="9.9e-09"/>
			<seg start="1">
				<data>
MLSRFLRVFNDSSRNVRRKVINIYAFLIGVNILVWVVALIAFHRYPLLLGTAVLAYSFGLRHAVDADHIAAIDNV
TRKLMQENKRPVSVGFFFSLGHSTVVIAASVAIALTTTTIQKNFPSFEKVGGLIGTTVSALFLLAIAAINMVVLW
				</data>
				<hit pos="46" idx="0" pvalue="5.9e-13" match="+++++ +++++  +++++++++++++++++++++++ + +++ +++++++"/>
			</seg>
		</sequence>
		<sequence db="0" name="2.A.123.1000.1000-XP_010107266" comment="" length="262">
			<score strand="both" combined_pvalue="5.91e-13" evalue="9.9e-09"/>
			<seg start="1">
				<data>
MVSTEAARTAVGIIGNIICLFFYLSPVPTFVRIWKKRSVEQYIAFPYLAALINCLAWTIYGLPMVQPGSIPVLTI
				</data>
				<hit pos="13" idx="0" pvalue="5.9e-13" match="++++++++  +++++++ ++++++++ ++  +  +  +++ +++++++++"/>
			</seg>
			<seg start="76">
				<data>
SAAGVAVESVYVVLFFIFSDKRKRLKVLLILLVGLSFNALLGCLVLTLVHTHKKRSKIVGIICASFSVLMNFSPL
AVMKLVITTKSVEFMPFYLSFASFVNNAAWVIYALLRFDSFVLIPNGLGLLFGLTQLILHAVYSKSTKELMAARK
				</data>
				<hit pos="136" idx="0" pvalue="1.6e-04" match="++   ++++ + +++  ++   ++++ +    ++    +    +++++++"/>
			</seg>
		</sequence>
		<sequence db="0" name="2.A.123.1000.1000-XP_020247885" comment="" length="266">
			<score strand="both" combined_pvalue="6.02e-13" evalue="1e-08"/>
			<seg start="1">
				<data>
MAGLSLDHPWAFAFGLLGNLISFMVCLAPVPTFYRIWRRKTTDGFQSVPYVVALFSAMLWIYYAFVKGSEYLLIT
				</data>
				<hit pos="16" idx="0" pvalue="6.0e-13" match="+++++++++++++++++ +++++++ +++  +  + +++ + +++ ++++"/>
			</seg>
			<seg start="76">
				<data>
INTVACIIETIYIVIYLAYAPRTAKVYTAKLILLLNVGVFSLIVLSTLLLAEGRGRQKLLGWICVGFAVSVFAAP
LSIIRIVIRTKSVEFMPFSLSFFLTLSAIVWFSYGFLIKDIYVAIPNILGFTFGLVQMILYIIYKDVKGLKEEAD
				</data>
				<hit pos="137" idx="0" pvalue="1.3e-04" match=" + +++++++  +++  ++   ++++ +     +     ++ ++++++++"/>
			</seg>
		</sequence>
		<sequence db="0" name="2.A.105.1000.1000-BAN20998" comment="" length="123">
			<score strand="both" combined_pvalue="6.10e-13" evalue="1e-08"/>
			<seg start="1">
				<data>
MSVIYRRSMLFLDKFVPPKFQPTWNHPAGPKTIFFWAPAVKWGLVIAGLGDLARPVEKVSVSQSSALLATGVVWA
RYSLVIIPKNWSLFAVNLFVASSALYQVVRGLRFQMALKENESLETKE
				</data>
				<hit pos="35" idx="0" pvalue="6.1e-13" match="+++++ +++++++++ ++ ++ ++ + ++ ++++ +++++ +++ ++ ++"/>
			</seg>
		</sequence>
		<sequence db="0" name="2.A.43.1000.1000-OCK97150" comment="" length="368">
			<score strand="both" combined_pvalue="6.12e-13" evalue="1e-08"/>
			<seg start="1">
				<data>
MFPPSQGLRLDIDAISGICGSISIACWVVVFSPQIIENFRRSSADGLSVLFIIVWLAGDVFNILGAVLQRVLPTM
				</data>
				<hit pos="18" idx="0" pvalue="8.7e-09" match="+ + ++  ++++++ ++++ ++++ ++++ + ++ ++++++++ + +++ "/>
			</seg>
			<seg start="226">
				<data>
RIPNDHSRDSDRQDTLHFNVLGQVFGYICAVLYLGSRLPQLLLNYRRKSTEGISMLFFLFACIGNLTYVLSIFAY
				</data>
				<hit pos="249" idx="0" pvalue="6.1e-13" match=" ++ + +++ + ++++++  +++++++++++ +++  ++++ +++++  +"/>
			</seg>
		</sequence>
		<sequence db="0" name="2.A.123.1000.1000-XP_011081454" comment="" length="248">
			<score strand="both" combined_pvalue="6.24e-13" evalue="1e-08"/>
			<seg start="1">
				<data>
MTFSKDDARTAVGIIGNIISLVLFLSPVPTFYRIWKKKSVEQYSPVPYLATFANCGLWVLYGLPMVHPKSTLVVT
				</data>
				<hit pos="14" idx="0" pvalue="6.2e-13" match="++++++++++ ++++++ ++++++++ ++ ++  +   ++ + +++++++"/>
			</seg>
			<seg start="76">
				<data>
INGTGFVIEILYLSLFLIFSDAKKRLRIVAVVVAECVFLAVLAILVLSLAHTTKLRSTIVGSICMAGNIFMYASP
LSVMKLVITTRSVEYMPFSLSLFSFLNGVSWTSYALIRFDPFIAAPNGMGTVLGLAQLLLYATFYRSTKRIMAER
				</data>
				<hit pos="137" idx="0" pvalue="8.4e-04" match="++  ++ +  + +++  ++   ++++ +     +    ++  ++++++++"/>
			</seg>
		</sequence>
		<sequence db="0" name="2.A.123.1000.1000-XP_017641172" comment="" length="276">
			<score strand="both" combined_pvalue="6.30e-13" evalue="1.1e-08"/>
			<seg start="1">
				<data>
MAYHHPWIFISGILGNILSFMVYLAPLPTFVRVYKKKSTEGFESLPYVVALVSAVLWIYYATLKPNAFLLMTINS
				</data>
				<hit pos="13" idx="0" pvalue="6.3e-13" match="+++++ +++++++++++ ++ ++++++++  ++ + +++ + +++ +++ "/>
			</seg>
		</sequence>
		<sequence db="0" name="2.A.43.1000.1000-EPZ34742" comment="" length="251">
			<score strand="both" combined_pvalue="6.33e-13" evalue="1.1e-08"/>
			<seg start="1">
				<data>
MDILPVVSTIFGWIYFTSWTVSFYPQLILNWKRKSSEGLSFDFLYANMIGFGFYAIFNICMFFSQQVKEEYRKDH
				</data>
				<hit pos="10" idx="0" pvalue="6.3e-13" match="+++++   ++ ++++++++ +++++++++ +  +++ + +++  + ++ +"/>
			</seg>
		</sequence>
		<sequence db="0" name="2.A.52.1000.1000-WP_009739973" comment="" length="381">
			<score strand="both" combined_pvalue="6.37e-13" evalue="1.1e-08"/>
			<seg start="1">
				<data>
MATQVAAGTERNLRARVGGALDRREWTTVAAMAAVIVGLHVVGWILLTAVIAPHHYRFGADGQVFGVGLGVTAYT
LGLRHAFDADHIAAIDNTTRKLMTDGRRPLSVGFFFSLGHSTIVFALAILFGIGVRSLAGQVSDDGSTLHDVTGW
				</data>
				<hit pos="64" idx="0" pvalue="6.4e-13" match=" ++++ +++++  +++++++++++++++++++++++ + +++ +++++++"/>
			</seg>
		</sequence>
		<sequence db="0" name="2.A.43.1000.1000-XP_004070273" comment="" length="309">
			<score strand="both" combined_pvalue="6.38e-13" evalue="1.1e-08"/>
			<seg start="151">
				<data>
GLSASLTRLPGLSPQPEMSPSGFRSRSLLSTADAGAIAAFTTKEIVGFSIGSLSSVLYLCSRLPQMYTNFRRKST
EGVSYFLFALVILGNATYGLSVLLKNPDQSQGERSYLVHHLPWLIGSLGTLSLDLIISIQFLIYRNPPDQNPSLH
				</data>
				<hit pos="199" idx="0" pvalue="6.4e-13" match="+++ +++++ ++++++++++++++++++++++ ++++++++  ++ +  +"/>
			</seg>
		</sequence>
		<sequence db="0" name="2.A.43.1000.1000-XP_004512003" comment="" length="382">
			<score strand="both" combined_pvalue="6.39e-13" evalue="1.1e-08"/>
			<seg start="1">
				<data>
MQPSYCVKENKPCVGWVLKYFSDCLCNSKDDISFFFGFISLICWGVAEIPQIFTNFRAKSSHGVSILFLLTWVAG
DIFNLIGCLLEPATLPTQYYTALLYTITTIVLVLQSFYYDYIYKCCNRRQKINIEEALEEEKKPLKPKQASESGI
				</data>
				<hit pos="35" idx="0" pvalue="6.4e-13" match="++++++ +++ ++ +++++++++ +++++++ +++  ++++++ ++++++"/>
			</seg>
			<seg start="226">
				<data>
GSYGTFLAASLNLPMQGNALKLGILTLSGTKLLSQEQVTHSVLGQWLGWLMAAIYTGGRIPQIWLNIKRGSVEGL
NPFMFIFALIANSAYVGSIVVRTTEWESIKANMPWLLDAIVCVALDLFIISQYINYRYRQKTTASENGDYEEYKE
				</data>
				<hit pos="271" idx="0" pvalue="2.8e-06" match=" ++++++ +    ++++++ + ++ + ++ ++ +++ +++   +++    "/>
			</seg>
		</sequence>
		<sequence db="0" name="2.A.52.1000.1000-WP_026439931" comment="" length="349">
			<score strand="both" combined_pvalue="6.51e-13" evalue="1.1e-08"/>
			<seg start="1">
				<data>
MLSLRAPGAGLRAKVIGIYLFLFAFNIGAWLWALLSFRHHPVLLGTALLAYIFGLRHAVDADHIAAIDNVTRKLM
QQGQRPIGVGFFFSIGHSAVLLIGVVVIAAMTVTLADSFNNYNEIAGTIGTLVSTLFLLLIALMNLLIAFAVYRS
				</data>
				<hit pos="41" idx="0" pvalue="6.5e-13" match="+++++ ++++++ +++++++++++++++++++++++ + +++ +++++++"/>
			</seg>
		</sequence>
		<sequence db="0" name="9.B.191.1000.1000-XP_002173624" comment="" length="212">
			<score strand="both" combined_pvalue="6.52e-13" evalue="1.1e-08"/>
			<seg start="1">
				<data>
MSFFSALGDMSHVAAILLLIHKIKRTRSCAGISFKSQLLFLIVYVSRYLNILWHYGSLYFYVMRLVFIIAEAYIC
				</data>
				<hit pos="3" idx="0" pvalue="6.5e-13" match="++  +++++++ +++ +++++++++++++++ + + +++++ +++++  +"/>
			</seg>
		</sequence>
		<sequence db="0" name="2.A.43.1000.1000-XP_003659993" comment="" length="389">
			<score strand="both" combined_pvalue="6.52e-13" evalue="1.1e-08"/>
			<seg start="1">
				<data>
MLPFIAAALETPYRPRLGEVLSGIFGSVSLTAWICLLLPQLITNYKTKSADALSMKFLLIWLLGDVSNLSGALFT
				</data>
				<hit pos="24" idx="0" pvalue="6.5e-13" match="+++ ++  ++ +  ++++++++++++++  + +++  +++++++++++++"/>
			</seg>
			<seg start="226">
				<data>
SGAGRTWLHNTVSLVAVWVMGAAGWYFSYRVAAWGADAGNGNEDLAAPVPGDGEEMMKEPVAVVGMVLGYASALC
YLCARIPQIIKNYREKSCEGLALLFFLLSLTGNFTYGASVVSYSQERDYLVRALPWLLGSLGTMVEDCIIFVQFR
				</data>
				<hit pos="292" idx="0" pvalue="6.4e-12" match=" ++ +++++ +++++++++++++ +++++ + +++ + + + +++     "/>
			</seg>
		</sequence>
		<sequence db="0" name="2.A.52.1000.1000-WP_092139889" comment="" length="351">
			<score strand="both" combined_pvalue="6.55e-13" evalue="1.1e-08"/>
			<seg start="1">
				<data>
MIRTLFNDGADNLRSRIIAIYAILIPANVLAWIWALIAFRDQPVLLGTALLAYTFGLRHAVDADHIAAIDNVTRK
LMQSGKRPLSVGLFFSLGHSTVVVVASIFVALAVSALQEKFADFKEIGGLIGTSVSAFFLLIVAVANIFILVSVY
				</data>
				<hit pos="43" idx="0" pvalue="6.6e-13" match="+++++ +++++  +++++++++++++++++++++++++ +++ +++++++"/>
			</seg>
		</sequence>
		<sequence db="0" name="2.A.43.1000.1000-OWO99967" comment="" length="352">
			<score strand="both" combined_pvalue="6.58e-13" evalue="1.1e-08"/>
			<seg start="1">
				<data>
MLPPTETLNLSITAVSGILGSISIACWIVVFSPQIVENFRRGSADGLSLQFIIVWLAGDIFNILGAVFQGVLPTM
				</data>
				<hit pos="18" idx="0" pvalue="2.1e-09" match="+++ ++  ++ +++ ++++ ++++ ++++ +  + ++++++++ + +++ "/>
			</seg>
			<seg start="151">
				<data>
LLDAPKAPALKKPTTRLQAMCFNLVAIGMVISAGILGWYISFTSHPDHSHRTPQHPSPEPLIFNLWGQIFGYFCA
VLYLGSRIPQILLNYRRKSTEGVSMLFFLFACIGNLTYVLSICAYEPICAGHLGKCEDGEKGRLYGRYILINTSW
				</data>
				<hit pos="219" idx="0" pvalue="6.6e-13" match="+++ + +++ + ++++++  +++++++++++ +++  ++++ +++++   "/>
			</seg>
		</sequence>
		<sequence db="0" name="2.A.123.1000.1000-WP_014406757" comment="" length="84">
			<score strand="both" combined_pvalue="6.59e-13" evalue="1.1e-08"/>
			<seg start="1">
				<data>
MDAIILVGLMAGALTTSSSIPQAVRILRTKSARDVSALFFMLMSAGMCLWLVYGVARADVAIVLWNTVSLGLCIL
				</data>
				<hit pos="6" idx="0" pvalue="6.6e-13" match="+++++++ +   + +++++++ +++++++++++++++  ++  ++++++ "/>
			</seg>
		</sequence>
		<sequence db="0" name="9.B.191.1000.1000-XP_020049053" comment="" length="214">
			<score strand="both" combined_pvalue="6.60e-13" evalue="1.1e-08"/>
			<seg start="1">
				<data>
MNLFRILGDLSHLVSVLILLNAIIKARSISGISFKTQLLYSIVFMTRYIDLFFRYVSLYNTLMKVFFIGSSNYIL
				</data>
				<hit pos="3" idx="0" pvalue="6.6e-13" match="+++++++++++++ +++++ + + +++++++ +++ ++ +++++++++++"/>
			</seg>
		</sequence>
		<sequence db="0" name="9.B.191.1000.1000-OHS95281" comment="" length="215">
			<score strand="both" combined_pvalue="6.64e-13" evalue="1.1e-08"/>
			<seg start="1">
				<data>
MKWNIFRYLADFSHLISVMILLHKMIKKRTCAGLSLKTQFLFLIVFIARYVNGSFFSPPVYNIVFRIFYIVSAAA
				</data>
				<hit pos="5" idx="0" pvalue="6.6e-13" match="+++ +++++++++ ++++++  +++ +++ + +++ +++++++++++ ++"/>
			</seg>
		</sequence>
		<sequence db="0" name="2.A.105.1000.1000-KZC05213" comment="" length="121">
			<score strand="both" combined_pvalue="6.68e-13" evalue="1.1e-08"/>
			<seg start="1">
				<data>
MCTPQKGKAYHRLMLKIASVLPKKLRPLFLHPAGPTTVFFWAPTFKWGLVIAGIGDIHRPPSTISLSQTASLMIT
GAIWSRYSLIISPKNYNLFSVNAFTSLTGAYNFVRGLLYYKEQESK
				</data>
				<hit pos="40" idx="0" pvalue="6.7e-13" match="+++++++++++++++ +++++  + + +++++++ +++++++++  + ++"/>
			</seg>
		</sequence>
		<sequence db="0" name="2.A.123.1000.1000-XP_010678288" comment="" length="324">
			<score strand="both" combined_pvalue="6.75e-13" evalue="1.1e-08"/>
			<seg start="1">
				<data>
MFTIHHPWVFAFGLLGNVISFMVFLAPLPTFIRVYKKKSTEGFQSVPYVVAIFSAMLWIYYALLKGNSVLLITIN
				</data>
				<hit pos="14" idx="0" pvalue="6.7e-13" match="++++++++++ ++++++ ++ ++++++++  +  + +++ + +++ ++++"/>
			</seg>
			<seg start="76">
				<data>
VAGVIIETIYVAIYITYAPRQARISTLKLLLFMNFCGFCTIVLFCHYLVKAENRLQVFGWICVAFSISVFAAPLS
VMRTVISTKSVEYMPINLSISLTLTATIWFLYGFVQKDLYITLPNVVGFMFGVAQMGLYSIYRKYDIKAKKEKLP
				</data>
				<hit pos="135" idx="0" pvalue="1.2e-04" match=" + +++++++  +++  +++   +++ +     + ++  ++ + ++++++"/>
			</seg>
		</sequence>
		<sequence db="0" name="2.A.43.1000.1000-XP_007294825" comment="" length="366">
			<score strand="both" combined_pvalue="6.88e-13" evalue="1.2e-08"/>
			<seg start="1">
				<data>
MVPPTETLNLSITAISGILGSISIACWIVVFSPQIVENFRRGSADGLSLQFIIVWLAGDVFNILGAVLQGVLPTM
				</data>
				<hit pos="18" idx="0" pvalue="1.8e-09" match="+++ ++  ++ +++ ++++ ++++ ++++ +  + ++++++++ + +++ "/>
			</seg>
			<seg start="226">
				<data>
WGQIFGYFCAVLYLGSRVPQLLLNYRRRSTDGVSMLFFLFACIGNLTYVLSIFAYEPRCTGVFGKCAGGEAGRIY
				</data>
				<hit pos="229" idx="0" pvalue="6.9e-13" match="+++ + +++ + ++++++  +++++++++++ +++  ++++ +++++  +"/>
			</seg>
		</sequence>
		<sequence db="0" name="2.A.43.1000.1000-XP_001216624" comment="" length="374">
			<score strand="both" combined_pvalue="7.05e-13" evalue="1.2e-08"/>
			<seg start="1">
				<data>
MFPSPMGNLDLDALSGICGSISIACWVVVFSPQIIENFRRSSADGLSLLFLVVWLAGDVFNILGAVLQGVLPTMI
				</data>
				<hit pos="17" idx="0" pvalue="3.4e-09" match="+ + ++  ++++++ ++++ ++++ ++++ + +++ +++++++ + +++ "/>
			</seg>
			<seg start="226">
				<data>
VLGWYFTPGSSKNKEPTDDTLAFDTLGQVFGYLCAVLYLGSRLPQILLNYRRKSTEGVSLLFFLFACIGNLTYVL
SILAFSPVCRGDRAGHCRPGEAAAIYGRYILVNLSWLIGSFGTLFLDMCIFVQFFMYQDNIYMDEEGSQETVRG
				</data>
				<hit pos="254" idx="0" pvalue="7.1e-13" match=" ++ + +++ + ++++++  +++++++++++ +++  ++++ +++++  +"/>
			</seg>
		</sequence>
		<sequence db="0" name="2.A.52.1000.1000-WP_080909091" comment="" length="381">
			<score strand="both" combined_pvalue="7.20e-13" evalue="1.2e-08"/>
			<seg start="1">
				<data>
MSTTMTTTGTRIAGAWHSLDRGQRRSIIGMTVTVVALNVVGWAVLLGLVVPGHYTIEGSVFGIGLGVTAYTLGMR
HAFDADHIAAIDNTTRKLVADGKKPMSVGFWFSLGHSTIVFVLVALLALGVRQLATSLSDDNSDLEKWTGLFGTT
				</data>
				<hit pos="60" idx="0" pvalue="7.2e-13" match=" ++++ +++++  +++++++++++++++++++++ + + ++  +++++++"/>
			</seg>
		</sequence>
		<sequence db="0" name="2.A.43.1000.1000-XP_018293310" comment="" length="279">
			<score strand="both" combined_pvalue="7.21e-13" evalue="1.2e-08"/>
			<seg start="1">
				<data>
IMWDPVFASSLAGYASFACWVIVFAPQLFINYKRKNGDGLSMTFLVIWLAGDLFNLAGVVMQDLLVTMFILALWY
				</data>
				<hit pos="11" idx="0" pvalue="1.8e-08" match="+ + ++  ++++++ ++++ +++++  ++ +  ++  ++++++ ++ +  "/>
			</seg>
			<seg start="151">
				<data>
VLNLVGGSSVILLILGSCYAYYSVHLKTPKDPEDGMPEQMLSVFPQILGWLSAILYVGSRIPQIIKNTKKKSTDG
LSLGMFMCAVMGNVFFTLSIFLRSTDRHYLLINLPWIIGSSGTLVFDFMVCTYV
				</data>
				<hit pos="197" idx="0" pvalue="7.2e-13" match="+++++++++ + +++++++++ +++++++ +  +++ ++++ + +++  +"/>
			</seg>
		</sequence>
		<sequence db="0" name="2.A.43.1000.1000-XP_003668099" comment="" length="343">
			<score strand="both" combined_pvalue="7.22e-13" evalue="1.2e-08"/>
			<seg start="1">
				<data>
MRLAVVEWNRQNISGITGFMSISCWVVVFLPQIYENFIRKSSEGLSLLFIVLWLIGDIFNWLGAIKQRLLSTMII
				</data>
				<hit pos="16" idx="0" pvalue="6.9e-10" match="+ ++++  +++++++++++ ++ ++++++ + ++  +++++++ + ++++"/>
			</seg>
			<seg start="151">
				<data>
NNKKLRNNGNLTIHNFLIVNSVIFSGFLSWYIQYCSTLPPRRDTASSVSPKASTTVPRLEMDLMAQIFGYLSAVL
YLGSRVPQILLNFKRKSCDGVSFLFFLFACLGNTLFIISVLVVSLDPRYLLVNASWLIGSSGTLLLDLTIFIQFF
				</data>
				<hit pos="217" idx="0" pvalue="7.2e-13" match="+++ +++++ + ++++++  +++++++++++ +++  ++++ +++ +  +"/>
			</seg>
		</sequence>
		<sequence db="0" name="2.A.105.1000.1000-NP_001156180" comment="" length="127">
			<score strand="both" combined_pvalue="7.24e-13" evalue="1.2e-08"/>
			<seg start="1">
				<data>
MSVVYKAVISAADKVVPRGLRPLWEHPAGPKTIFFWAPAFKWGLVIAGIGDITRPAEKISISQCSALAATGIVWS
RYSLVIIPKNWSLFSVNVFVGATNLYHLVRAFMYQQEQKKALENGSKSDSYL
				</data>
				<hit pos="35" idx="0" pvalue="7.2e-13" match="+++++++++++++++ ++ ++ ++ ++++ +++  ++ ++++++ ++ ++"/>
			</seg>
		</sequence>
		<sequence db="0" name="2.A.43.1000.1000-XP_014001217" comment="" length="314">
			<score strand="both" combined_pvalue="7.35e-13" evalue="1.2e-08"/>
			<seg start="151">
				<data>
VVYILGFSASLVALPGSGSQQDVVLSGFKGRALLSTTVDSVKAFSTKEIIGFTIGSISSVLYLCSRLPQMHTNYT
RKSTEGVSYFLFALVILGNTTYGLSVLLKNPEQGQGEGSYVIHHLPWLIGSLGTLSLDVLISVQFLIYRNNAPLE
				</data>
				<hit pos="203" idx="0" pvalue="7.4e-13" match=" ++ +++++ ++++++++++++++++++++++ ++++++++ +++ +  +"/>
			</seg>
		</sequence>
		<sequence db="0" name="2.A.43.1000.1000-KFH41788" comment="" length="350">
			<score strand="both" combined_pvalue="7.39e-13" evalue="1.2e-08"/>
			<seg start="1">
				<data>
MAPPTASLNLDVEAISGICGSVSIACWVVVFSPQIIQNFQRSSADALSVQFIIVWLLGDVFNILGAVLQGVLPTM
				</data>
				<hit pos="18" idx="0" pvalue="1.9e-07" match="+ + ++  ++++++ ++++ ++++ +++  +  + ++++++++ + +++ "/>
			</seg>
			<seg start="151">
				<data>
DTPPPAPPTTLQTIFWNTTVVLMVIAAGVMGWFLGHHATSKEDEPPTQAGGALEFSVLGQFFGWLCAVSYIASRL
PQLILNWRRKTTDGLSMLFFLFACLGNITYVLSIFAYDPQCHDRDHCAPGEAARIYGRYMLVNLSWIAGALVTLF
				</data>
				<hit pos="211" idx="0" pvalue="7.4e-13" match="+++++ +++   +++++++ +++++ +++ + +++  ++++ +++++  +"/>
			</seg>
		</sequence>
		<sequence db="0" name="2.A.43.1000.1000-XP_016222725" comment="" length="351">
			<score strand="both" combined_pvalue="7.41e-13" evalue="1.2e-08"/>
			<seg start="1">
				<data>
MFPPQQGISLDIEALSGICGSISIACWVVVFSPQIIENFRRGSTEGLSVVFIVIWLAGDVFNILGAILQGVLPTM
				</data>
				<hit pos="18" idx="0" pvalue="7.4e-08" match="+ + ++  ++++++ ++++ ++++ ++++ +  +   ++++++ + ++++"/>
			</seg>
			<seg start="226">
				<data>
DDDSQPLEFDTLGQIFGYLCAVLYLGSRLPQLLLNYKRKSTEGVSLLFFLFACIGNLTYVMSIFAYSPLCRKPGH
				</data>
				<hit pos="240" idx="0" pvalue="7.4e-13" match="+++ + +++ + ++++++  +++++++++++ +++  ++++ ++++   +"/>
			</seg>
		</sequence>
		<sequence db="0" name="9.B.191.1000.1000-ORY93223" comment="" length="214">
			<score strand="both" combined_pvalue="7.45e-13" evalue="1.2e-08"/>
			<seg start="1">
				<data>
MNVFRLVADLMHLASIFILLLKIKKTRSCVGISFKSQLLYSIVFITRYLDLPIKFVSLYNTCMKIFFIGSSLYIL
				</data>
				<hit pos="3" idx="0" pvalue="7.5e-13" match=" ++++++++++ ++ +++ ++++++++ +++ + + ++ ++++++++++ "/>
			</seg>
		</sequence>
		<sequence db="0" name="2.A.43.1000.1000-KIM99620" comment="" length="356">
			<score strand="both" combined_pvalue="7.53e-13" evalue="1.3e-08"/>
			<seg start="1">
				<data>
MFPPSQALDLSVTAISGICGSISIACWIVVFSPQIVENFQRGSADGLSLQFIIVWLAGDVFNILGAALQGVLPTM
				</data>
				<hit pos="18" idx="0" pvalue="9.8e-08" match="+ + ++  ++ +++ ++++ ++++ ++++ +  + ++++++++ + +++ "/>
			</seg>
			<seg start="226">
				<data>
IFGYLCAVLYLGSRIPQILLNYRRKSTEGVSMLFFLFACIGNLTYVLSILAYEPQCAGKRGKCSEGEAVGIYGRY
				</data>
				<hit pos="226" idx="0" pvalue="7.5e-13" match="+++ + +++ + ++++++  +++++++++++ +++  ++++ +++++  +"/>
			</seg>
		</sequence>
		<sequence db="0" name="2.A.123.1000.1000-XP_009391576" comment="" length="262">
			<score strand="both" combined_pvalue="7.55e-13" evalue="1.3e-08"/>
			<seg start="1">
				<data>
MLVITIVNPFATAAGLLGNIISFLVVLAPVPTFYRIYKKKSTESFDSVPYVVALFSAMLWVFYGLLTLDVLLLTI
				</data>
				<hit pos="16" idx="0" pvalue="7.5e-13" match="+++++++++++++++++ ++++++++++   +  + +++ + ++++++++"/>
			</seg>
			<seg start="76">
				<data>
NTGACIIEMIYLTIYLIYASKKPRAFTLKLISLVNVGIYGSLVLFTTLFVKGKRRIDVTGWICASFAVSVFAAPL
SIIRLVIRTKSVEYMPFSLSFFLTLSAVAWFSYGILLGDLFVALPNVVGFMFGIAQIIIYFMYVNSKKAETKPKL
				</data>
				<hit pos="136" idx="0" pvalue="2.8e-05" match=" +   +++++  +++  ++   ++++ +     +     ++ ++++++++"/>
			</seg>
		</sequence>
		<sequence db="0" name="2.A.52.1000.1000-WP_015897695" comment="" length="358">
			<score strand="both" combined_pvalue="7.58e-13" evalue="1.3e-08"/>
			<seg start="1">
				<data>
MRPNMHPERKQSDAAPVRGRIALVYALLVLFNGAAWLWAVAAFHRYPLLLGTAFLAYSFGLRHAVDADHIAAIDN
VTRKLMQEGQRPVGVGLLFSLGHSTVVVTGSLAMAAVTLGVQSHVAAHMRWIESVGSVVGTLVSSLFLLGIAAAN
				</data>
				<hit pos="47" idx="0" pvalue="7.6e-13" match="+++++ +++++  +++++++++++++++++++++++ + +++ +++++++"/>
			</seg>
		</sequence>
		<sequence db="0" name="2.A.123.1000.1000-XP_002960314" comment="" length="239">
			<score strand="both" combined_pvalue="7.60e-13" evalue="1.3e-08"/>
			<seg start="1">
				<data>
MAALSLAFGILGNLISICLFLSPIPTFWRIHKEKSTRDFSWLPYAVTLLNCLLWTWYGLPWVQINIPVITINISG
				</data>
				<hit pos="10" idx="0" pvalue="7.6e-13" match="++++++++++ ++++++ +++++ +++++ + + +++ ++ +++++++++"/>
			</seg>
			<seg start="76">
				<data>
AILQLTYVLIYLRYTTAKKKMKIVASLIIVPLFVAVILLVTVFAMTQKTQRKLFVGILCVIFTTGMNVAPLSVMR
MVIRTRSVEFMPFYLSLFVFINGCAWLVYGLLTSDVFVLIPNALGAFLGAMQLILYAIYSRATPKVDEAERQTGE
				</data>
				<hit pos="132" idx="0" pvalue="1.0e-04" match="++ ++++ + +++++  ++   ++++ +    ++   +++   +++++++"/>
			</seg>
		</sequence>
		<sequence db="0" name="9.B.191.1000.1000-XP_003716202" comment="" length="359">
			<score strand="both" combined_pvalue="7.61e-13" evalue="1.3e-08"/>
			<seg start="1">
				<data>
MVDSWNIFRILGDCSHLASKCILMFAIHRNRSSEGVSLITQILYAVVFCTRYLDIFRERYAWNLFFKLFYITSSL
				</data>
				<hit pos="7" idx="0" pvalue="7.6e-13" match="+++++++ +++ +  ++++ +++++++++++ +++++++ ++ +++++ +"/>
			</seg>
		</sequence>
		<sequence db="0" name="2.A.123.1000.1000-XP_012078339" comment="" length="264">
			<score strand="both" combined_pvalue="7.62e-13" evalue="1.3e-08"/>
			<seg start="1">
				<data>
MAFLTHEELSVIFGVLGNVISFMVFLAPVPTFHKIYKKKSSEGFQSIPYVVALMSAILLLYYALLKKHALLIVGI
				</data>
				<hit pos="15" idx="0" pvalue="7.6e-13" match=" +++++++++ ++++++ +++++++++++  ++ + +++++ ++ +++++"/>
			</seg>
			<seg start="76">
				<data>
NAFGCALEVAYIILYLIYAPKKEKMFTLKLILVFNIGAFGLMILLTMLLIKGSQRVNTVGWICAAFSVAVFAAPL
SIMMRVVRTRSVEFMPFPLSLFLTLSATTWFLYGLFVKDFFIALPNVLGFLFGIAQMALYMIYKNAKKEDKGATE
				</data>
				<hit pos="136" idx="0" pvalue="5.1e-05" match=" +  ++++++  +++  + +  ++++ +     +     ++ ++++++++"/>
			</seg>
		</sequence>
		<sequence db="0" name="2.A.123.1000.1000-EAY83053" comment="" length="293">
			<score strand="both" combined_pvalue="7.65e-13" evalue="1.3e-08"/>
			<seg start="1">
				<data>
MAGLSLQHPWAFAFGLLGNLISFTTYLAPIPTFYRIYKSKSTEGFQSVPYVVALFSAMLWIFYALIKSNEALLIT
				</data>
				<hit pos="16" idx="0" pvalue="7.7e-13" match="+++++++++ +++++++ +++++ +++++  +  + +++ + +++ ++++"/>
			</seg>
			<seg start="76">
				<data>
INAAGCVIETIYIVMYLAYAPKKAKVFTTKILLLLNVGVFGVILLLTLLLSHGEQRVVSLGWVCVAFSVSVFVAP
LSIIKRVIQSRSVEYMPFSLSLTLTLSAVVWFLYGLLIKDKYVALPNILGFTFGVVQMGLYVFYMNATPVAGEGK
				</data>
				<hit pos="137" idx="0" pvalue="5.8e-05" match=" + +++++++ ++++  +++  + ++ +     +     ++ ++++++++"/>
			</seg>
		</sequence>
		<sequence db="0" name="2.A.43.1000.1000-XP_009228113" comment="" length="361">
			<score strand="both" combined_pvalue="7.66e-13" evalue="1.3e-08"/>
			<seg start="1">
				<data>
MASLLSAGAASLAAAAVGTPPPGEVLSGVFGSISLTAWICLLLPQLITNYKAKSADGLSMAFLFVWLLGDVTNLL
GALATGLAPTGVALAIYFCFADLILIGQSLYYNALNARRAARARRRASEPAAGTAPEMTDDMTGADGDNNTAVED
				</data>
				<hit pos="29" idx="0" pvalue="2.1e-11" match=" ++ ++  ++ +  +++++++++ +++++ +  ++ ++++++++++++++"/>
			</seg>
			<seg start="226">
				<data>
GFFLSYHMGAWNQPAAGDGAPKLSEGDADAVMAFGMVMGYVSAVLYLCARIPQIWKNYQEKSCEGLALLFFLLSL
TGNFTYGVSLIAYSQDRDYLIRTIPWLFGSVGTIVEDCVIFVQFRIYDAPRQQSKASATGP
				</data>
				<hit pos="262" idx="0" pvalue="7.7e-13" match="  + +++++ +++++++++++++ +++++ + +++ + + + +++ + ++"/>
			</seg>
		</sequence>
		<sequence db="0" name="2.A.123.1000.1000-XP_022016466" comment="" length="295">
			<score strand="both" combined_pvalue="7.71e-13" evalue="1.3e-08"/>
			<seg start="1">
				<data>
MTANFAHLTLVFGLLGNVVSFMVFLAPLPTFYKVYKKKSSEGFQSAPYVVGLFSAMLWIYYALLKTNTMLLLTIN
				</data>
				<hit pos="14" idx="0" pvalue="7.7e-13" match="+++++ ++++ ++++++ ++ ++++++++  +  + +++ + +++ ++++"/>
			</seg>
			<seg start="76">
				<data>
CVGCFIQTFYICFFLFYAPKKTRMESLKLIVLLIVIGFGLVIFLTQFFASGVDRVVIVGWICLVFSLCVFVAPLG
VMRQVIKTKSVEYMPILLSVALTLNAVTWFFYGIFLGDFNIAIPNVFGFTFGVIQMILYMVYKNKKPVSCETMSE
				</data>
				<hit pos="135" idx="0" pvalue="2.1e-06" match=" + +++++++ ++++  ++   ++++ +    ++     +  ++++++++"/>
			</seg>
		</sequence>
		<sequence db="0" name="2.A.123.1000.1000-KHN33482" comment="" length="268">
			<score strand="both" combined_pvalue="7.76e-13" evalue="1.3e-08"/>
			<seg start="1">
				<data>
MPTHHASAAIFGIIGNMISVMVYLAPVPTFYQIYKKKCTDGFHSLPYLLSLMSSMLWLYYAFLKIHDGVVPLITI
				</data>
				<hit pos="13" idx="0" pvalue="7.8e-13" match="+++++++++++++++++ + +++++ +++  ++ + + +++ ++++++++"/>
			</seg>
		</sequence>
		<sequence db="0" name="2.A.52.1000.1000-WP_030588632" comment="" length="410">
			<score strand="both" combined_pvalue="7.83e-13" evalue="1.3e-08"/>
			<seg start="76">
				<data>
GVLFLLVVPHHYAVGSQVFGVGLGLTAYTLGMRHAFDADHIAAIDNTTRKLMADGKRPVSVGFWFALGHSSVVVA
				</data>
				<hit pos="93" idx="0" pvalue="7.8e-13" match=" ++++ +++++  +++++++++++++++++++++++ + +++ +++++++"/>
			</seg>
		</sequence>
		<sequence db="0" name="2.A.123.1000.1000-XP_022863561" comment="" length="223">
			<score strand="both" combined_pvalue="7.86e-13" evalue="1.3e-08"/>
			<seg start="1">
				<data>
MALITAAHLAFTFGILGNVVSFMVYMAPVPTFYKIYKRKSSEGFHSIPYSVALFSAMLYLYYAYLKKNVILLITI
				</data>
				<hit pos="15" idx="0" pvalue="7.9e-13" match="+++++ +++++++++++ +++++++++++  ++ +++++ + ++++++++"/>
			</seg>
			<seg start="76">
				<data>
NSFGCVMEVGFLIIFLVYATYESKIYTAKILFLFNIVAMGLVVGCTYSLSKGQKRVTIVGWICSVFSLCVFVAPL
SIMRRVIKTKSVEYMPLTLSLFLTLSAAIWFFYGLFIKDFYIAAPNVVGFLFGMVQIILYLIYKDKKQQNILP
				</data>
				<hit pos="136" idx="0" pvalue="5.6e-06" match=" +  ++++++ ++++  +++  ++++ +     +     ++   ++++++"/>
			</seg>
		</sequence>
		<sequence db="0" name="2.A.43.1000.1000-GAV52269" comment="" length="301">
			<score strand="both" combined_pvalue="7.90e-13" evalue="1.3e-08"/>
			<seg start="1">
				<data>
MQLVPIEWNSENISGIAGSISIACWVIVFVPQIYENFHRKSAEGLSLMFVVLWLAGDVFNLVGAMLQHLLPTMII
				</data>
				<hit pos="16" idx="0" pvalue="7.9e-13" match="+ + ++  +++++++++++ +++++++++ +  +  +++++++ +++++ "/>
			</seg>
			<seg start="151">
				<data>
LLSEHESKRYFKDILIVAAVVIGGFLSWYISYCNNSHNSKPSEPDLTMNWLAQLFGYLSAVLYLGSRIPQILLNF
QRKSCEGISFLFFLFACLGNGAFILSVMVISLDSKYLLVNASWLIGSLGTLFMDFVIFIQFFAYGKGPSVSSNDF
				</data>
				<hit pos="204" idx="0" pvalue="7.9e-11" match="+++ +++++ + ++++++  +++++++++++ +++  ++++  ++ +   "/>
			</seg>
		</sequence>
		<sequence db="0" name="2.A.52.1000.1000-WP_085076960" comment="" length="371">
			<score strand="both" combined_pvalue="7.90e-13" evalue="1.3e-08"/>
			<seg start="1">
				<data>
MVKGTPDRRPPPLSRLRASLGPADWWRLSSMSAVIVALHLAGWLTLIFAVDPGRLSLGGKAFGIGVGVTAYTLGL
RHAFDADHIAAIDNTTRKLMNDGQRPLAVGFFFSLGHSTVVFALALLLAAGVRTVIGPLEDDSSTLHHYSGLIGS
				</data>
				<hit pos="61" idx="0" pvalue="7.9e-13" match="+++++ +++++  ++++++++++++++++++++++  + +++ +++++++"/>
			</seg>
		</sequence>
		<sequence db="0" name="2.A.123.1000.1000-XP_009539823" comment="" length="125">
			<score strand="both" combined_pvalue="7.94e-13" evalue="1.3e-08"/>
			<seg start="1">
				<data>
MGEAFQIVGFLGSLLLAASLVPQMMKLYKTKSAKDISYSYQISYVVGLAMIVAYGFGRWLWPVYIPATIELSAAL
				</data>
				<hit pos="7" idx="0" pvalue="7.9e-13" match="+++++++++++ + ++++ + +++++++++++  +++++ ++   + +++"/>
			</seg>
		</sequence>
		<sequence db="0" name="2.A.43.1000.1000-XP_001748426" comment="" length="303">
			<score strand="both" combined_pvalue="7.97e-13" evalue="1.3e-08"/>
			<seg start="1">
				<data>
MFTGLGLDQGLELAANASSTACNTTSNYMWANNYFSECVHNDKQLAGLIFGLLSILCWIVAQGPQLYRNFKTSTA
EGLSGLFLADWLAGDITNLIGCILTKQVPTQLYTAIWFCFIDTSMCLQWLYYEKYKRKKTAPHVVASTTYNTMGA
GIVVTVALATVALVALTAGPAEAEEARPAGRVLLEIHSFHGTRNIVGWTIGWISGLLYFTSRIPQIVKNFRRRST
DGLSVAMFIMAILGNTTYALGVLLESSANDFIIDHLPWLIGSVGTLIFDFTIALQFLMFGSEDEKEELSDRKPLL
				</data>
				<hit pos="49" idx="0" pvalue="8.0e-13" match="++++++ +++ ++  +++++++++  +++ ++++++ +++++++++++++"/>
				<hit pos="111" idx="0" pvalue="1.9e-05" match="++  +++ + ++++++  ++++++ +++ +++ ++    +++++ +  + "/>
				<hit pos="199" idx="0" pvalue="3.0e-12" match=" ++++++++   +++++++++++++++++ +  ++++++++ +++ ++ +"/>
			</seg>
		</sequence>
		<sequence db="0" name="2.A.43.1000.1000-XP_003713677" comment="" length="417">
			<score strand="both" combined_pvalue="7.99e-13" evalue="1.3e-08"/>
			<seg start="1">
				<data>
MAPPTGPLNLDVEAISGICGSISIACWVVVFSPQIVENFRRGSADGLSLQFIIIWLLGDVFNILGGVMQGVLPTM
				</data>
				<hit pos="18" idx="0" pvalue="2.3e-08" match="+ + ++  ++++++ ++++ ++++ ++++ +  + + ++++++ + +++ "/>
			</seg>
			<seg start="226">
				<data>
LSRSRSDREAPSKGEDLLEFNILGQVFGWLCAVLYLGSRVPQILLNYRRKSTEGVSMLFFLFACLGNLTYVLSIF
				</data>
				<hit pos="251" idx="0" pvalue="8.0e-13" match=" ++++ +++ + ++++++  +++++++++++ +++  ++++ +++++  +"/>
			</seg>
		</sequence>
		<sequence db="0" name="2.A.43.1000.1000-XP_020087635" comment="" length="417">
			<score strand="both" combined_pvalue="7.99e-13" evalue="1.3e-08"/>
			<seg start="1">
				<data>
MRFLHGAPPPTCPVDRRCLQWAQIYLKYCVCGAKDEIALLLGLVSVVSWGIAEVPQIITNYKTKSTEGLSVAFLM
TWIIGDLFNLVGCLLEPATLPTQFYMALLYTATTVVLTGQTIYYSHIYPRLKANKSRASSKEEENSATEKLLAYK
				</data>
				<hit pos="40" idx="0" pvalue="8.0e-13" match="++++++ +++ ++ +++++++++++++++ +  +++ ++++++ ++++++"/>
			</seg>
			<seg start="301">
				<data>
RGDSSLQHSGESSGIGSFLGWAMAAIYMGGRLPQIFLNIRRGNVEGLNPLMFTFALIGNATYVGSILVNSLDWNK
				</data>
				<hit pos="318" idx="0" pvalue="1.1e-06" match="+++++++ +    ++++++ + ++   ++ ++++++ ++++  +++   +"/>
			</seg>
		</sequence>
		<sequence db="0" name="2.A.43.1000.1000-XP_002842106" comment="" length="307">
			<score strand="both" combined_pvalue="8.09e-13" evalue="1.4e-08"/>
			<seg start="1">
				<data>
MFPPAQQLDIDARAISGIAGSISIACWIVVFSPQIIANFQRGSANGLSLAFLIVWLAGDVFNVLGAVLQGVLPTM
				</data>
				<hit pos="18" idx="0" pvalue="8.5e-09" match="+ + ++  ++ +++ ++++ ++++ ++++ +  ++++++++++ +++++ "/>
			</seg>
			<seg start="151">
				<data>
SVYFNALSILIVCLAGVFGWWASNRYSDCDPPPNGHGDELSFSALGQTFGYLCAVLYLASRVPQILLNYRRQSCE
GISLLFFLFACIGNLTYVVSILAYIPHSRDEPGQEYERYIAVNASWLLGSVGTLFLDLIIFAQFFWYRSTEEEYE
				</data>
				<hit pos="198" idx="0" pvalue="8.1e-13" match=" ++ + +++ + ++++++  +++++++++++ +++  ++++ +++++  +"/>
			</seg>
		</sequence>
		<sequence db="0" name="9.B.191.1000.1000-KHJ32820" comment="" length="342">
			<score strand="both" combined_pvalue="8.13e-13" evalue="1.4e-08"/>
			<seg start="1">
				<data>
MGMNIFRIIGDLSHFASKCILIFAIHRNQSAEGVSLITQALYCAVFVSRYLDIFLWNTIWNTVLKFFYILSSVYI
				</data>
				<hit pos="5" idx="0" pvalue="8.1e-13" match="++++++++++  +  ++++ +++++++++++ ++++++++++++++++ +"/>
			</seg>
		</sequence>
		<sequence db="0" name="9.B.191.1000.1000-XP_013315549" comment="" length="348">
			<score strand="both" combined_pvalue="8.30e-13" evalue="1.4e-08"/>
			<seg start="1">
				<data>
MNLNIFRILGDVSHTASKCILIWAIHSNKSAEGVSLLTQILYIAVFCTRYLDLFWVPPTLSWWNFILKNFYIWSS
				</data>
				<hit pos="5" idx="0" pvalue="8.3e-13" match="++++++++++  +  ++++ ++ ++++++++ ++++++++++ +++++++"/>
			</seg>
		</sequence>
		<sequence db="0" name="9.B.191.1000.1000-XP_022459056" comment="" length="213">
			<score strand="both" combined_pvalue="8.36e-13" evalue="1.4e-08"/>
			<seg start="1">
				<data>
MLNLFRIAGDISHLVSILILLQTIEKGKTTSGISLKTQILYVVVFVTRYLDLLTTYVSLYNSLMKIFFIASSVYV
				</data>
				<hit pos="4" idx="0" pvalue="8.4e-13" match="++++++++++++++++++ ++ + + +++++ +++++++ ++++++++++"/>
			</seg>
		</sequence>
		<sequence db="0" name="9.B.191.1000.1000-ORX89257" comment="" length="213">
			<score strand="both" combined_pvalue="8.36e-13" evalue="1.4e-08"/>
			<seg start="1">
				<data>
MNIFRLLGDLMHLASIIILLLKIQTSNSVSGISFKSQVLYLVVFATRYLDLFTSFTYSIYNSIMKIFFLATSSYI
				</data>
				<hit pos="3" idx="0" pvalue="8.4e-13" match="+++++++++++ ++++++ ++++ ++ ++++ + + +++ ++ +++++++"/>
			</seg>
		</sequence>
		<sequence db="0" name="2.A.43.1000.1000-XP_454930" comment="" length="319">
			<score strand="both" combined_pvalue="8.47e-13" evalue="1.4e-08"/>
			<seg start="1">
				<data>
MSDPTWCDKSLWPQISVASGGISFLTSFVAQIPQLIETYRDKSVEGLSPGFLLCWLFGDITSLIGAVLTHQLPFQ
				</data>
				<hit pos="18" idx="0" pvalue="9.8e-09" match="+ + ++ ++  ++ +++++  +++++ ++ ++ ++  ++ ++++ ++++ "/>
			</seg>
			<seg start="151">
				<data>
VQGFPMPVVSIAQAITGSETVFPFSKHRPSPVVPIEPPHTSFIGQLASWVGAMSYFCARIPQLIKNYKRKSTDGL
SPLLFISTLIANVTYTLSIFTSCSYLTDEDKLGFVLNALPFIVGSAGTVVFDLIYFYQHYVLYAEDYNIRRLESD
				</data>
				<hit pos="196" idx="0" pvalue="8.5e-13" match="+  ++++++  ++++++++++++++++++ +++++++ ++  +++++  +"/>
			</seg>
		</sequence>
		<sequence db="0" name="2.A.43.1000.1000-XP_022526328" comment="" length="320">
			<score strand="both" combined_pvalue="8.50e-13" evalue="1.4e-08"/>
			<seg start="151">
				<data>
FGVSASLLRLPVLNTQSGTVSSFRGRSLLAVDEQISSVQKKIQAFSAVQPFTTKEIIGFTIGSASSLLYLCSRLP
QMYTNFRRKSTEGVSYFLFALVILGNITYGLSVLLKNPEHGQGEGSYIIHHLPWLIGSLGTLSLDLLISVQFMIY
				</data>
				<hit pos="210" idx="0" pvalue="8.5e-13" match=" ++ +++++ ++++++++++++++++++++++ ++++++++ +++ +  +"/>
			</seg>
		</sequence>
		<sequence db="0" name="2.A.52.1000.1000-WP_062538943" comment="" length="358">
			<score strand="both" combined_pvalue="8.57e-13" evalue="1.4e-08"/>
			<seg start="1">
				<data>
MFPLASSGWTRRDRIEIGVLLGVIALMHLVGFVTLFMIIAPRHYHAGSQIFGVGLGLTAYLFGLRHAFDADHIAA
IDNTTRKLMTDGQKPKSVGFWFAMGHSTIVLVMAVLVIVGAHAVGALVDGDSPARHALGVAGTLASGLFLYLIAI
				</data>
				<hit pos="50" idx="0" pvalue="8.6e-13" match="+++++ ++++++ +++++++++++++++++++++++ + ++  ++++++ "/>
			</seg>
		</sequence>
		<sequence db="0" name="2.A.123.1000.1000-XP_020547981" comment="" length="292">
			<score strand="both" combined_pvalue="8.61e-13" evalue="1.4e-08"/>
			<seg start="1">
				<data>
MALFNIQNPLVFTFGILGNLVSFAVYLAPMPTFYRIFKKKSTEGFQSVPYVVALLSSMLWIYYATLKSNETLLIT
				</data>
				<hit pos="16" idx="0" pvalue="8.6e-13" match="+++++ +++++++++++ +++++++++++  +  + +++++ +++ +++ "/>
			</seg>
			<seg start="76">
				<data>
INSAGCFIESIYIAIYIAYAPKKPRMGALKLLSLLNFVGFGLIVIFTHFLVKGPERVQVVGWICLIFSLCVFIAP
LCIVRQVIRTKSVQHMPFLLSLFLTLSAVMWFFYGLLLKDFNIAIPNVLGFSFGVLQMVLYLMYRNAEKTKEEKL
				</data>
				<hit pos="137" idx="0" pvalue="1.0e-05" match=" + +++++++ ++++  ++   ++++ +    ++     ++ + ++++++"/>
			</seg>
		</sequence>
		<sequence db="0" name="2.A.123.1000.1000-XP_017250200" comment="" length="294">
			<score strand="both" combined_pvalue="8.68e-13" evalue="1.5e-08"/>
			<seg start="1">
				<data>
MAPLSPHWTLAFGLLGNVVSFMVFLAPIPTFYKVYKKKSTEGFQSVPYVVGLFSAMLWIYYALLKSNAFLLITIN
				</data>
				<hit pos="14" idx="0" pvalue="8.7e-13" match="+++++ ++++ ++++++ ++ ++++++++  +  + +++ + +++ ++++"/>
			</seg>
			<seg start="76">
				<data>
SVGCVIQTIYIVIFLCYAPKNAKLQTIKLLVGMNVVGFGMIIGLTQFVANGVASRVTIVGWICLVFSLCVFVAPL
GVVRQVIRTKSVEYMPFLLSLFLTLSAVMWFFYGLLLKDINIAVPNVLGFSFGVIQMVLYMMYKDAQKINTKSEK
				</data>
				<hit pos="136" idx="0" pvalue="3.8e-06" match=" + +++++++ ++++  ++   ++++ +    ++     ++ + ++++++"/>
			</seg>
		</sequence>
		<sequence db="0" name="2.A.123.1000.1000-XP_012083783" comment="" length="272">
			<score strand="both" combined_pvalue="8.92e-13" evalue="1.5e-08"/>
			<seg start="1">
				<data>
MALHSSHLVLVFGLLGNAISFFVYLAPLPTFYRIFKKKSTEGFQSIPYSVALFSAMLTLYYGTLKADGFMLITIN
				</data>
				<hit pos="14" idx="0" pvalue="8.9e-13" match="++++++++ ++++++++ +++++++++++  ++ +++++ + ++ ++++ "/>
			</seg>
			<seg start="76">
				<data>
SVGCVIEALYLIIYMIYANKSSRIYTLKILVLFNTIAYLLIVVLTTFLSHGSQRVNVVGWICAVFSVSVFAAPLS
IMRLVIRTKSVEYMPFSLSFFLTLCATSWLGYGLAVEDYYIATPNVFGFGFGIAQMILYLIYKKKKNEILPETKS
				</data>
				<hit pos="135" idx="0" pvalue="2.1e-04" match=" +  ++++++  +++  ++   ++++ +     +     +  ++++ +++"/>
			</seg>
		</sequence>
		<sequence db="0" name="3.E.3.1000.1000-OYV60473" comment="" length="248">
			<score strand="both" combined_pvalue="8.99e-13" evalue="1.5e-08"/>
			<seg start="151">
				<data>
[truncated: 1,056,999 more chars]
