# Supplementary material for: Expansion of the Transporter-Opsin-G protein-coupled receptor superfamily with five new protein families
Source: PLoS One. 2020 Apr 22;15(4):e0231085. doi: 10.1371/journal.pone.0231085 (PMC7176098; doi:10.1371/journal.pone.0231085)
Supplement: S1 File — Folders and ouput files are compressed in a zip file. Folder MEME contains the motif models; folder MAST contains the motifs matching the training sets, and folder DATA contains both the training and test sets. Check the included README file for a detailed description. (ZIP) [file pone.0231085.s022.zip › Motifs/MAST/TOG_zoops_vs_NC/mast.txt]

********************************************************************************
MAST - Motif Alignment and Search Tool
********************************************************************************
	MAST version 5.0.4 (Release date: Wed Jan 23 14:05:40 2019 -0800)

	For further information on how to interpret these results please access http://meme-suite.org.
	To get a copy of the MAST software please access http://meme-suite.org.
********************************************************************************


********************************************************************************
REFERENCE
********************************************************************************
	If you use this program in your research, please cite:

	Timothy L. Bailey and Michael Gribskov,
	"Combining evidence using p-values: application to sequence homology
	searches", Bioinformatics, 14(48-54), 1998.
********************************************************************************


********************************************************************************
DATABASE AND MOTIFS
********************************************************************************
	DATABASE NC_hom.faa (peptide)
	Last updated on Wed Sep 25 16:53:08 2019
	Database contains 7421 sequences, 2947368 residues

	MOTIFS meme.txt (peptide)
	MOTIF ID                                                 ALT ID WIDTH BEST POSSIBLE MATCH
	----- -------------------------------------------------- ------ ----- -------------------
	    1 JFGLIGDLLHLLSILPQJLKIYKTKSTEGLSLKFQLLYLLGFLLRYJYLF MEME-1    50 IFGWIGDMCHLWSPIPQIHKNYKTKSCEGISLKFQMLYCLGFCTWYLYCF
	    2 FVYAIIISJFLFFNSFAINMVLQYKKVGKWKDYLYGERVYI          MEME-2    41 FVYCIIISIFIFFNCFAINMWLQYKKVGKWKDYLYGERVYI
	    3 NYFRWVEYSJSSSIMJVLIALLVGVFDJAALIAJFALNASMJLFGFLMEK MEME-3    50 NYFRWVEYSWSMSIMIVLIAQLNGIYDLAPLITIFTVNAHMILCGWLMEK
	    4 JRSAAADTFAMVVFCFVTGMLIEIFISGMTFEQSLASRLLSIPVNIVIAW MEME-4    50 WRHAAADTFAMVCFCFVTGMMIEIFISGMTFEQSLHSRLLSIPVNICCCW

	PAIRWISE MOTIF CORRELATIONS:
	MOTIF     1     2     3
	----- ----- ----- -----
	   2   0.19
	   3   0.15  0.13
	   4   0.19  0.24  0.13
	No overly similar pairs (correlation > 0.60) found.

	Random model letter frequencies (from non-redundant database):
	A 0.073 C 0.018 D 0.052 E 0.062 F 0.040 G 0.069 H 0.022 I 0.056 K 0.058 
	L 0.092 M 0.023 N 0.046 P 0.051 Q 0.041 R 0.052 S 0.074 T 0.059 V 0.064 
	W 0.013 Y 0.033 
********************************************************************************


********************************************************************************
SECTION I: HIGH-SCORING SEQUENCES
********************************************************************************
	- Each of the following 3 sequences has E-value less than 0.001.
	- The E-value of a sequence is the expected number of sequences
	  in a random database of the same size that would match the motifs as
	  well as the sequence does and is equal to the combined p-value of the
	  sequence times the number of sequences in the database.
	- The combined p-value of a sequence measures the strength of the
	  match of the sequence to all the motifs and is calculated by
	    o finding the score of the single best match of each motif
	      to the sequence (best matches may overlap),
	    o calculating the sequence p-value of each score,
	    o forming the product of the p-values,
	    o taking the p-value of the product.
	- The sequence p-value of a score is defined as the
	  probability of a random sequence of the same length containing
	  some match with as good or better a score.
	- The score for the match of a position in a sequence to a motif
	  is computed by by summing the appropriate entry from each column of
	  the position-dependent scoring matrix that represents the motif.
	- Sequences shorter than one or more of the motifs are skipped.
	- The table is sorted by increasing E-value.
********************************************************************************

SEQUENCE NAME                      DESCRIPTION                   E-VALUE  LENGTH
-------------                      -----------                   -------- ------
2.A.124.1000.1000-OIN35064                                         0.0004    307
2.A.128.1000.1000-WP_016625196                                    0.00068    380
2.A.128.1000.1000-WP_005879117                                    0.00093    382

********************************************************************************


********************************************************************************
SECTION II: MOTIF DIAGRAMS
********************************************************************************
	- The ordering and spacing of all non-overlapping motif occurrences
	  are shown for each high-scoring sequence listed in Section I.
	- A motif occurrence is defined as a position in the sequence whose
	  match to the motif has SEQUENCE p-value less than 0.001.
	- The SEQUENCE p-value of a match is the probability of
	  some random subsequence in a set of n,
	  where n is the sequence length minus the motif width plus 1,
	  scoring at least as well as the observed match.
	- For each sequence, all motif occurrences are shown unless there
	  are overlaps.  In that case, a motif occurrence is shown only if its
	  p-value is less than the product of the p-values of the other
	  (lower-numbered) motif occurrences that it overlaps.
	- The table also shows the E-value of each sequence.
	- Spacers and motif occurences are indicated by
	   o -d-    `d' residues separate the end of the preceding motif 
		    occurrence and the start of the following motif occurrence
	   o [n]  occurrence of motif `n' with p-value less than 0.001.
********************************************************************************

SEQUENCE NAME                      E-VALUE   MOTIF DIAGRAM
-------------                      --------  -------------
2.A.124.1000.1000-OIN35064           0.0004  40-[1]-217
2.A.128.1000.1000-WP_016625196      0.00068  331-[2]-8
2.A.128.1000.1000-WP_005879117      0.00093  299-[1]-33

********************************************************************************


********************************************************************************
SECTION III: ANNOTATED SEQUENCES
********************************************************************************
	- The positions and p-values of the non-overlapping motif occurrences
	  are shown above the actual sequence for each of the high-scoring
	  sequences from Section I.
	- A motif occurrence is defined as a position in the sequence whose
	  match to the motif has SEQUENCE p-value less than 0.001 as 
	  defined in Section II.
	- For each sequence, the first line specifies the name of the sequence.
	- The second (and possibly more) lines give a description of the 
	  sequence.
	- Following the description line(s) is a line giving the length, 
	  combined p-value, and E-value of the sequence as defined in Section I.
	- The next line reproduces the motif diagram from Section II.
	- The entire sequence is printed on the following lines.
	- Motif occurrences are indicated directly above their positions in the
	  sequence on lines showing
	   o the motif number of the occurrence,
	   o the position p-value of the occurrence,
	   o the best possible match to the motif, and
	   o columns whose match to the motif has a positive score (indicated 
	     by a plus sign).
********************************************************************************


2.A.124.1000.1000-OIN35064
  LENGTH = 307  COMBINED P-VALUE = 5.36e-08  E-VALUE =   0.0004
  DIAGRAM: 40-[1]-217

                                             [1]
                                             1.5e-05
                                             IFGWIGDMCHLWSPIPQIHKNYKTKSCEGISLKFQ
                                             +  ++  +  ++  ++ ++        + +++++
1    MIIAFTNLIPILVAFMLGYNLPKIVTSLPMNYVGVISNICLYSLLVLMGVTVGQLPDIIQQLSIVGISSISIAFA

     
     
     MLYCLGFCTWYLYCF
       +++ +++ +++
76   SSFAIAFILKIFYSSRNPKTHDNSHIKSSFNVIGYIKDPLLLTCIVIIGFIIGHYQFIPSVDYSPLISILLYILI


2.A.128.1000.1000-WP_016625196
  LENGTH = 380  COMBINED P-VALUE = 9.21e-08  E-VALUE =  0.00068
  DIAGRAM: 331-[2]-8

                                    [2]
                                    5.4e-04
                                    FVYCIIISIFIFFNCFAINMWLQYKKVGKWKDYLYGERVYI
                                     +  ++  +++ + ++ ++  + +  +++   +++   ++
301  YSYLYFLFYGLSWLTQFMQQIADHTSGFLQASANFIFLGLFLALLIFILNIGISFILRKRVLFYEKASHTHTIST


2.A.128.1000.1000-WP_005879117
  LENGTH = 382  COMBINED P-VALUE = 1.25e-07  E-VALUE =  0.00093
  DIAGRAM: 299-[1]-33

                                                                               [
                                                                               5
                                                                               I
     
226  GFLSVFTFIITLLLQAAFKIGSITSSGGWIFIEVILYFMLVPYLTNGRTLGKKIVRIKIVADDNSKLRFKSLFVR

     1]
     .7e-05
     FGWIGDMCHLWSPIPQIHKNYKTKSCEGISLKFQMLYCLGFCTWYLYCF
       +++ + + ++ + +++ +   +++   +  +   ++   +   +  +
301  YAYLYFIFYGLSWISQLLQIVFDHTTGVTQMTSVFIYLGILFAQFIFVLNIILSFIRKKRVLFYEKASHTHTIST

********************************************************************************


CPU: saier-144-23.ucsd.edu
Time 0.926 secs.

mast -oc /ResearchData/TOG/Motifs/MAST/allFamiliesTogether/balanced_variable_width/PC_NA_bal_zoops_ofNC_w1550_n10_d-7_evt-50_vs_NC_bal_mt-3_ev-3_mev-50 -mev 1e-50 -ev 1e-3 -mt 1e-3 -seqp /ResearchData/TOG/Motifs/MEME/balanced_variable_width/PC_NA_bal_zoops_ofNC_w1550_n10_d-7_evt-50/meme.txt /ResearchData/TOG/Motifs/sequences/testSets/NC_hom.faa
