# Supplementary material for: Expansion of the Transporter-Opsin-G protein-coupled receptor superfamily with five new protein families
Source: PLoS One. 2020 Apr 22;15(4):e0231085. doi: 10.1371/journal.pone.0231085 (PMC7176098; doi:10.1371/journal.pone.0231085)
Supplement: S1 File — Folders and ouput files are compressed in a zip file. Folder MEME contains the motif models; folder MAST contains the motifs matching the training sets, and folder DATA contains both the training and test sets. Check the included README file for a detailed description. (ZIP) [file pone.0231085.s022.zip › Motifs/MAST/TOG_zoops_vs_NC/mast.xml]

<?xml version='1.0' encoding='UTF-8' standalone='yes'?>
<mast version="5.0.4" release="Wed Jan 23 14:05:40 2019 -0800">
	<command_line><arg>mast</arg><arg>-oc</arg><arg>/ResearchData/TOG/Motifs/MAST/allFamiliesTogether/balanced_variable_width/PC_NA_bal_zoops_ofNC_w1550_n10_d-7_evt-50_vs_NC_bal_mt-3_ev-3_mev-50</arg><arg>-mev</arg><arg>1e-50</arg><arg>-ev</arg><arg>1e-3</arg><arg>-mt</arg><arg>1e-3</arg><arg>-seqp</arg><arg>/ResearchData/TOG/Motifs/MEME/balanced_variable_width/PC_NA_bal_zoops_ofNC_w1550_n10_d-7_evt-50/meme.txt</arg><arg>/ResearchData/TOG/Motifs/sequences/testSets/NC_hom.faa</arg></command_line>
	<settings strand_handling="unstranded" max_correlation="0.60" remove_correlated="n" max_seq_evalue="0.001" adjust_hit="y" max_hit_pvalue="0.001" max_weak_pvalue="0.001"/>
	<alphabet name="Protein" like="protein">
		<letter id="A" symbol="A" name="Alanine" colour="0000CC"/>
		<letter id="C" symbol="C" name="Cysteine" colour="0000CC"/>
		<letter id="D" symbol="D" name="Aspartic acid" colour="FF00FF"/>
		<letter id="E" symbol="E" name="Glutamic acid" colour="FF00FF"/>
		<letter id="F" symbol="F" name="Phenylalanine" colour="0000CC"/>
		<letter id="G" symbol="G" name="Glycine" colour="FFB300"/>
		<letter id="H" symbol="H" name="Histidine" colour="FFCCCC"/>
		<letter id="I" symbol="I" name="Isoleucine" colour="0000CC"/>
		<letter id="K" symbol="K" name="Lysine" colour="CC0000"/>
		<letter id="L" symbol="L" name="Leucine" colour="0000CC"/>
		<letter id="M" symbol="M" name="Methionine" colour="0000CC"/>
		<letter id="N" symbol="N" name="Asparagine" colour="008000"/>
		<letter id="P" symbol="P" name="Proline" colour="FFFF00"/>
		<letter id="Q" symbol="Q" name="Glutamine" colour="008000"/>
		<letter id="R" symbol="R" name="Arginine" colour="CC0000"/>
		<letter id="S" symbol="S" name="Serine" colour="008000"/>
		<letter id="T" symbol="T" name="Threonine" colour="008000"/>
		<letter id="V" symbol="V" name="Valine" colour="0000CC"/>
		<letter id="W" symbol="W" name="Tryptophan" colour="0000CC"/>
		<letter id="Y" symbol="Y" name="Tyrosine" colour="33E6CC"/>
		<letter id="X" symbol="X" aliases="*." equals="ACDEFGHIKLMNPQRSTVWY" name="Any amino acid"/>
		<letter id="B" symbol="B" equals="DN" name="Asparagine or Aspartic acid"/>
		<letter id="Z" symbol="Z" equals="EQ" name="Glutamine or Glutamic acid"/>
		<letter id="J" symbol="J" equals="IL" name="Leucine or Isoleucine"/>
	</alphabet>
	<background source="--nrdb--" A="0.0730919" C="0.0181455" D="0.051688" E="0.0622785" F="0.0402434" G="0.0692596" H="0.0224055" I="0.056227" K="0.058435" L="0.0916218" M="0.0230443" N="0.0460321" P="0.0506238" Q="0.0407153" R="0.0518462" S="0.073729" T="0.0593523" V="0.0642985" W="0.0133282" Y="0.0326497"/>
	<motif_dbs>
		<motif_db source="/ResearchData/TOG/Motifs/MEME/balanced_variable_width/PC_NA_bal_zoops_ofNC_w1550_n10_d-7_evt-50/meme.txt" last_mod_date="Sat Oct  5 18:58:40 2019">
			<background A="0.0919996" C="0.0158003" D="0.0306002" E="0.0308002" F="0.0635999" G="0.0722998" H="0.0164003" I="0.0753997" K="0.0353001" L="0.123999" M="0.0313002" N="0.0325002" P="0.0409001" Q="0.0278002" R="0.0418001" S="0.0719998" T="0.0566999" V="0.0820997" W="0.0204003" Y="0.0383001"/>
		</motif_db>
	</motif_dbs>
	<motifs>
		<motif db="0" id="JFGLIGDLLHLLSILPQJLKIYKTKSTEGLSLKFQLLYLLGFLLRYJYLF" alt="MEME-1" length="50" nsites="166" evalue="5.5e-745">
			<pos A="-90" C="-127" D="-640" E="-548" F="5" G="-101" H="-501" I="223" K="-241" L="58" M="-69" N="-557" P="-78" Q="-526" R="-570" S="-153" T="-21" V="99" W="-593" Y="-160"/>
			<pos A="-153" C="-35" D="62" E="-549" F="262" G="-644" H="-501" I="88" K="-544" L="108" M="-405" N="-557" P="-623" Q="-527" R="-571" S="-244" T="-152" V="-37" W="-593" Y="-160"/>
			<pos A="-153" C="91" D="-564" E="-482" F="-227" G="276" H="13" I="-424" K="-484" L="-294" M="23" N="-43" P="-267" Q="-481" R="259" S="-97" T="-280" V="-296" W="-78" Y="-249"/>
			<pos A="-341" C="139" D="-640" E="-224" F="82" G="-344" H="-501" I="99" K="-241" L="75" M="-202" N="134" P="-623" Q="-526" R="-570" S="40" T="-115" V="-51" W="228" Y="121"/>
			<pos A="30" C="-35" D="-640" E="-549" F="66" G="-198" H="-501" I="162" K="-544" L="87" M="-1" N="-557" P="-623" Q="-526" R="-571" S="-123" T="-5" V="109" W="-593" Y="-524"/>
			<pos A="85" C="20" D="-639" E="-548" F="-40" G="186" H="-137" I="28" K="-544" L="-353" M="131" N="-557" P="-623" Q="-209" R="-570" S="129" T="-85" V="-103" W="-593" Y="63"/>
			<pos A="85" C="-38" D="310" E="-375" F="-60" G="-3" H="-130" I="-307" K="-133" L="-45" M="-209" N="16" P="-568" Q="-394" R="-165" S="92" T="35" V="-88" W="-175" Y="-250"/>
			<pos A="-13" C="-35" D="-640" E="-548" F="127" G="-158" H="-501" I="46" K="-544" L="104" M="141" N="-557" P="-268" Q="-526" R="-570" S="-191" T="10" V="104" W="-173" Y="-105"/>
			<pos A="63" C="296" D="-640" E="-548" F="-105" G="-80" H="-501" I="-117" K="-544" L="79" M="-31" N="-557" P="-623" Q="-526" R="-266" S="155" T="10" V="34" W="-593" Y="-524"/>
			<pos A="-218" C="60" D="-628" E="-76" F="-134" G="-158" H="403" I="-179" K="-536" L="-164" M="79" N="-551" P="-268" Q="-117" R="-174" S="-98" T="46" V="-25" W="265" Y="205"/>
			<pos A="-46" C="-35" D="21" E="-543" F="109" G="-29" H="-500" I="-57" K="-540" L="120" M="-202" N="-140" P="-78" Q="-117" R="-265" S="40" T="66" V="-51" W="-173" Y="13"/>
			<pos A="104" C="92" D="-640" E="-548" F="66" G="-16" H="-501" I="68" K="-544" L="98" M="-202" N="-557" P="-623" Q="-526" R="-570" S="-123" T="-115" V="64" W="120" Y="-248"/>
			<pos A="207" C="-125" D="-613" E="-223" F="-311" G="-80" H="-497" I="-147" K="-529" L="-188" M="-204" N="-546" P="-619" Q="-63" R="-266" S="253" T="-454" V="-127" W="-591" Y="-527"/>
			<pos A="-259" C="-136" D="-194" E="86" F="140" G="-247" H="-122" I="139" K="106" L="-198" M="19" N="-200" P="171" Q="-323" R="143" S="-144" T="-39" V="-205" W="-176" Y="-11"/>
			<pos A="-23" C="-35" D="-640" E="-132" F="17" G="-344" H="-501" I="147" K="-544" L="120" M="24" N="-557" P="-623" Q="-209" R="-266" S="-153" T="-280" V="93" W="-77" Y="89"/>
			<pos A="-132" C="-567" D="-133" E="-127" F="-694" G="-203" H="-475" I="129" K="-145" L="-143" M="-600" N="-232" P="366" Q="-63" R="-261" S="-80" T="-296" V="-6" W="-737" Y="-669"/>
			<pos A="-323" C="-561" D="-61" E="-152" F="-643" G="-535" H="-343" I="-258" K="-65" L="110" M="-505" N="-118" P="52" Q="398" R="-221" S="-175" T="74" V="-345" W="-647" Y="-252"/>
			<pos A="-129" C="-35" D="-640" E="-548" F="74" G="-644" H="-137" I="211" K="-544" L="149" M="-31" N="-557" P="-268" Q="-209" R="-266" S="-547" T="-280" V="34" W="-593" Y="-524"/>
			<pos A="-59" C="-127" D="-637" E="-546" F="-40" G="-344" H="210" I="134" K="-95" L="75" M="-1" N="-12" P="-622" Q="-208" R="76" S="-327" T="-152" V="-66" W="120" Y="169"/>
			<pos A="-33" C="-559" D="-348" E="-14" F="-329" G="-193" H="-34" I="-203" K="370" L="-121" M="-78" N="-350" P="-507" Q="-6" R="150" S="-141" T="99" V="-211" W="-646" Y="-536"/>
			<pos A="-341" C="-127" D="-640" E="-548" F="-309" G="-644" H="-501" I="243" K="-544" L="-84" M="45" N="277" P="-623" Q="-21" R="-266" S="-153" T="-21" V="64" W="-593" Y="-524"/>
			<pos A="-257" C="6" D="-396" E="-126" F="120" G="-338" H="181" I="-35" K="-221" L="-51" M="-395" N="-141" P="-468" Q="43" R="5" S="-187" T="-437" V="-88" W="266" Y="295"/>
			<pos A="-88" C="-564" D="-184" E="-90" F="-238" G="-155" H="-342" I="-204" K="319" L="-231" M="-79" N="-4" P="-505" Q="84" R="255" S="-37" T="23" V="-346" W="-648" Y="29"/>
			<pos A="-149" C="-139" D="-184" E="13" F="-183" G="-245" H="19" I="-204" K="83" L="-177" M="-79" N="199" P="-505" Q="22" R="207" S="42" T="236" V="-346" W="-648" Y="-537"/>
			<pos A="-450" C="-139" D="-184" E="-152" F="-647" G="-125" H="88" I="-258" K="392" L="-201" M="-509" N="-117" P="-255" Q="84" R="229" S="-90" T="-419" V="-347" W="-650" Y="-252"/>
			<pos A="-92" C="-134" D="-4" E="-451" F="-579" G="-509" H="-428" I="-573" K="-111" L="-344" M="-490" N="19" P="-271" Q="-85" R="-136" S="333" T="27" V="-292" W="-590" Y="-523"/>
			<pos A="99" C="361" D="-604" E="-35" F="-530" G="-637" H="-137" I="-57" K="-237" L="-354" M="-70" N="-139" P="-616" Q="-206" R="-553" S="31" T="186" V="118" W="-595" Y="-525"/>
			<pos A="56" C="-564" D="154" E="296" F="-330" G="-44" H="170" I="-258" K="107" L="-401" M="-223" N="-117" P="-505" Q="84" R="67" S="33" T="46" V="-212" W="-648" Y="-537"/>
			<pos A="-90" C="-154" D="124" E="25" F="-729" G="330" H="-485" I="-707" K="-245" L="-752" M="-632" N="-142" P="-588" Q="-526" R="-40" S="-44" T="-235" V="-379" W="-647" Y="-640"/>
			<pos A="-504" C="-445" D="-640" E="-549" F="28" G="-645" H="-43" I="205" K="-545" L="134" M="-31" N="-557" P="-624" Q="-527" R="-571" S="-244" T="-85" V="113" W="-173" Y="-105"/>
			<pos A="-159" C="-372" D="-86" E="-132" F="-596" G="-172" H="-399" I="-274" K="-212" L="-415" M="-495" N="26" P="-132" Q="59" R="-126" S="336" T="-77" V="-575" W="-605" Y="-527"/>
			<pos A="-153" C="-127" D="-636" E="-224" F="121" G="29" H="-137" I="37" K="-150" L="142" M="-1" N="-555" P="52" Q="-208" R="-119" S="-76" T="-202" V="-51" W="-173" Y="-9"/>
			<pos A="6" C="-563" D="97" E="-90" F="1" G="-125" H="-342" I="21" K="255" L="11" M="-507" N="-33" P="37" Q="-87" R="-14" S="-10" T="-59" V="-118" W="-23" Y="-163"/>
			<pos A="-129" C="-444" D="-231" E="-548" F="177" G="-644" H="-501" I="-289" K="-544" L="-3" M="131" N="-557" P="128" Q="-526" R="-175" S="109" T="169" V="-37" W="-593" Y="-160"/>
			<pos A="-59" C="-35" D="-638" E="-224" F="115" G="-198" H="-500" I="-41" K="-241" L="17" M="-69" N="-84" P="-268" Q="324" R="-570" S="-546" T="-40" V="-51" W="-20" Y="175"/>
			<pos A="15" C="-35" D="-638" E="62" F="-173" G="-253" H="-137" I="110" K="-543" L="104" M="120" N="-232" P="-623" Q="-117" R="-265" S="-76" T="-21" V="99" W="-77" Y="-105"/>
			<pos A="-90" C="19" D="-638" E="-133" F="16" G="-345" H="-501" I="-3" K="-542" L="193" M="79" N="-557" P="-620" Q="-209" R="-568" S="-154" T="56" V="17" W="20" Y="-249"/>
			<pos A="4" C="-430" D="-562" E="-37" F="147" G="-160" H="-350" I="-5" K="-500" L="-166" M="-34" N="97" P="-585" Q="-23" R="-529" S="-3" T="7" V="-156" W="187" Y="251"/>
			<pos A="100" C="139" D="-640" E="-548" F="-58" G="19" H="-501" I="9" K="-544" L="108" M="-1" N="-232" P="-175" Q="-209" R="-570" S="-123" T="56" V="64" W="-173" Y="-524"/>
			<pos A="15" C="-127" D="-640" E="-548" F="28" G="-198" H="-501" I="75" K="-544" L="134" M="24" N="-232" P="-118" Q="-526" R="-570" S="-98" T="120" V="26" W="-593" Y="-65"/>
			<pos A="-74" C="158" D="-624" E="-533" F="-528" G="223" H="-496" I="-94" K="-149" L="-291" M="-202" N="35" P="-620" Q="-207" R="-265" S="64" T="-115" V="176" W="-594" Y="-249"/>
			<pos A="-107" C="156" D="133" E="68" F="225" G="-156" H="-38" I="-192" K="-340" L="-66" M="-128" N="170" P="-545" Q="-177" R="-239" S="22" T="-150" V="-164" W="-175" Y="88"/>
			<pos A="23" C="158" D="-640" E="-548" F="39" G="-158" H="-137" I="68" K="-544" L="91" M="45" N="-557" P="-623" Q="-526" R="-266" S="-58" T="138" V="57" W="-593" Y="-248"/>
			<pos A="-59" C="92" D="-640" E="-548" F="66" G="-344" H="-501" I="-145" K="-544" L="111" M="45" N="-557" P="-175" Q="-209" R="-570" S="97" T="205" V="-84" W="-593" Y="-105"/>
			<pos A="-179" C="-133" D="-205" E="-342" F="-26" G="-101" H="-401" I="-80" K="-127" L="-150" M="-127" N="88" P="-552" Q="-101" R="271" S="-118" T="-199" V="-458" W="335" Y="193"/>
			<pos A="-267" C="-35" D="-231" E="-548" F="-40" G="-61" H="-500" I="28" K="-544" L="91" M="-1" N="-44" P="-268" Q="-526" R="-570" S="-76" T="23" V="34" W="-593" Y="281"/>
			<pos A="-218" C="60" D="-640" E="-548" F="17" G="-344" H="-501" I="134" K="-544" L="144" M="-31" N="-557" P="-268" Q="-526" R="-119" S="-153" T="-85" V="70" W="79" Y="89"/>
			<pos A="-153" C="-449" D="300" E="-307" F="2" G="-21" H="-91" I="-328" K="-323" L="-175" M="-217" N="-128" P="-500" Q="-102" R="-235" S="98" T="-203" V="-481" W="-453" Y="311"/>
			<pos A="-59" C="158" D="-77" E="-219" F="-226" G="150" H="-485" I="87" K="-235" L="111" M="-122" N="100" P="-613" Q="-20" R="-262" S="-190" T="-114" V="-25" W="-173" Y="-249"/>
			<pos A="-182" C="20" D="-135" E="-546" F="229" G="-344" H="-137" I="75" K="-95" L="98" M="-31" N="-232" P="-175" Q="-61" R="-569" S="-191" T="-115" V="-25" W="-173" Y="31"/>
		</motif>
		<motif db="0" id="FVYAIIISJFLFFNSFAINMVLQYKKVGKWKDYLYGERVYI" alt="MEME-2" length="41" nsites="167" evalue="8.8e-237">
			<pos A="-153" C="-37" D="-229" E="-221" F="261" G="-254" H="-137" I="27" K="-55" L="9" M="-32" N="-44" P="-269" Q="-503" R="-264" S="-2" T="-22" V="-26" W="-78" Y="-66"/>
			<pos A="42" C="-41" D="-124" E="-110" F="-234" G="-129" H="-394" I="32" K="-45" L="-91" M="-214" N="-41" P="-263" Q="-16" R="-75" S="-42" T="-41" V="222" W="-82" Y="-39"/>
			<pos A="-86" C="-133" D="-46" E="-126" F="42" G="-61" H="214" I="7" K="-34" L="-257" M="5" N="-54" P="-180" Q="42" R="-247" S="-68" T="-214" V="-59" W="87" Y="304"/>
			<pos A="98" C="113" D="-115" E="70" F="-142" G="82" H="17" I="-22" K="34" L="-105" M="40" N="18" P="-77" Q="-315" R="-229" S="-38" T="74" V="-10" W="50" Y="-163"/>
			<pos A="-141" C="23" D="-109" E="-159" F="-164" G="-368" H="-170" I="270" K="-56" L="-66" M="-45" N="-166" P="-208" Q="-455" R="-497" S="-111" T="-39" V="101" W="-546" Y="-188"/>
			<pos A="-108" C="-130" D="-131" E="-71" F="56" G="-158" H="-456" I="123" K="-51" L="32" M="-34" N="-12" P="-593" Q="122" R="-170" S="-151" T="34" V="107" W="-21" Y="-67"/>
			<pos A="-74" C="-38" D="-4" E="0" F="-26" G="37" H="-41" I="123" K="27" L="-45" M="21" N="-220" P="77" Q="-192" R="-478" S="-121" T="-40" V="85" W="99" Y="-107"/>
			<pos A="-13" C="-466" D="-504" E="-204" F="37" G="-102" H="-133" I="-60" K="-50" L="-36" M="-4" N="-222" P="-586" Q="-195" R="19" S="183" T="153" V="-16" W="-175" Y="-106"/>
			<pos A="-129" C="-447" D="-622" E="-36" F="81" G="-345" H="-138" I="142" K="-95" L="103" M="23" N="53" P="-119" Q="-117" R="-562" S="-192" T="-153" V="49" W="-595" Y="88"/>
			<pos A="-4" C="59" D="-640" E="-77" F="257" G="-62" H="-138" I="-15" K="-242" L="10" M="-122" N="-557" P="-624" Q="-527" R="-571" S="-2" T="-281" V="-52" W="20" Y="47"/>
			<pos A="-108" C="-461" D="-222" E="-71" F="15" G="-158" H="-42" I="157" K="-225" L="96" M="61" N="-43" P="-267" Q="-112" R="-257" S="-122" T="-152" V="125" W="-602" Y="-250"/>
			<pos A="-109" C="-36" D="-231" E="-132" F="264" G="-199" H="-500" I="-15" K="-241" L="74" M="-2" N="-140" P="-175" Q="-117" R="-568" S="-59" T="-463" V="-3" W="-594" Y="-35"/>
			<pos A="-35" C="-450" D="-229" E="-220" F="250" G="-80" H="-44" I="-15" K="-507" L="9" M="-122" N="-139" P="-79" Q="-116" R="-119" S="-191" T="-86" V="49" W="-78" Y="12"/>
			<pos A="29" C="56" D="-29" E="8" F="-63" G="-156" H="17" I="22" K="-184" L="-68" M="-7" N="290" P="-529" Q="-95" R="-232" S="40" T="-150" V="-20" W="-23" Y="29"/>
			<pos A="-107" C="279" D="-67" E="-21" F="-27" G="-101" H="-124" I="106" K="-74" L="-8" M="-77" N="17" P="-260" Q="-171" R="-233" S="114" T="65" V="-45" W="-177" Y="-108"/>
			<pos A="-129" C="19" D="-616" E="-36" F="276" G="-102" H="151" I="-15" K="-524" L="-98" M="-203" N="-140" P="-269" Q="-208" R="-80" S="-14" T="-61" V="-52" W="-174" Y="47"/>
			<pos A="220" C="-36" D="-84" E="-130" F="-147" G="-10" H="-453" I="-5" K="-149" L="-229" M="-82" N="-52" P="41" Q="-440" R="-261" S="-55" T="-92" V="24" W="-589" Y="51"/>
			<pos A="-109" C="19" D="-136" E="-224" F="-41" G="-159" H="-498" I="184" K="-240" L="90" M="-70" N="-13" P="-175" Q="-209" R="-266" S="-123" T="-6" V="108" W="-174" Y="-525"/>
			<pos A="-127" C="-138" D="-190" E="-17" F="-64" G="-45" H="87" I="-36" K="15" L="-120" M="-8" N="346" P="-46" Q="-308" R="-40" S="-54" T="-149" V="36" W="-640" Y="-108"/>
			<pos A="-153" C="-37" D="-564" E="-34" F="-10" G="-198" H="53" I="-16" K="-146" L="-63" M="307" N="-516" P="20" Q="244" R="-79" S="-98" T="-115" V="-4" W="-174" Y="-10"/>
			<pos A="-35" C="59" D="-225" E="-3" F="-25" G="-62" H="-135" I="52" K="-22" L="-27" M="93" N="-506" P="-602" Q="36" R="-172" S="-97" T="9" V="97" W="189" Y="99"/>
			<pos A="-92" C="-131" D="-574" E="-130" F="-26" G="-256" H="11" I="43" K="-25" L="184" M="61" N="-231" P="-121" Q="56" R="-50" S="-155" T="-283" V="-28" W="-80" Y="-108"/>
			<pos A="-150" C="-564" D="-185" E="114" F="-183" G="-194" H="112" I="-135" K="-32" L="-32" M="-134" N="-118" P="-116" Q="361" R="-39" S="-53" T="-6" V="-48" W="-24" Y="73"/>
			<pos A="-185" C="5" D="-46" E="-14" F="65" G="-209" H="96" I="-117" K="11" L="-60" M="-86" N="-92" P="-262" Q="-34" R="-59" S="-53" T="-57" V="-177" W="42" Y="329"/>
			<pos A="-107" C="-137" D="-369" E="-163" F="-13" G="-156" H="-122" I="-50" K="323" L="-16" M="75" N="-72" P="-77" Q="19" R="126" S="-179" T="-22" V="-141" W="-23" Y="-252"/>
			<pos A="-150" C="-565" D="-111" E="55" F="-183" G="88" H="-343" I="-166" K="262" L="-94" M="38" N="19" P="20" Q="215" R="39" S="-53" T="-40" V="-174" W="-649" Y="-38"/>
			<pos A="-178" C="-139" D="-63" E="125" F="-238" G="-16" H="18" I="47" K="95" L="-81" M="-134" N="-354" P="-77" Q="-90" R="109" S="32" T="-60" V="138" W="-645" Y="45"/>
			<pos A="-106" C="-43" D="82" E="114" F="-86" G="232" H="87" I="-205" K="95" L="-270" M="-224" N="40" P="-46" Q="-42" R="-68" S="-38" T="-40" V="-98" W="-178" Y="-109"/>
			<pos A="-73" C="-139" D="-185" E="12" F="-646" G="-194" H="-118" I="-52" K="323" L="-178" M="-40" N="19" P="36" Q="-156" R="220" S="-142" T="-6" V="-144" W="-178" Y="-109"/>
			<pos A="-257" C="-139" D="-186" E="12" F="44" G="-101" H="112" I="-87" K="53" L="-70" M="-134" N="40" P="-77" Q="-158" R="-39" S="-38" T="-40" V="-118" W="381" Y="86"/>
			<pos A="-106" C="-139" D="82" E="114" F="-86" G="-156" H="-34" I="-12" K="250" L="-50" M="-79" N="-118" P="-169" Q="99" R="169" S="22" T="-196" V="-63" W="-81" Y="-537"/>
			<pos A="-106" C="-139" D="320" E="173" F="-239" G="-245" H="134" I="-205" K="117" L="-232" M="-224" N="192" P="-46" Q="83" R="-68" S="-91" T="-268" V="-144" W="75" Y="-38"/>
			<pos A="-72" C="-133" D="-16" E="65" F="86" G="-171" H="41" I="-169" K="-99" L="-69" M="-86" N="95" P="-469" Q="43" R="-58" S="-105" T="-101" V="-106" W="-334" Y="312"/>
			<pos A="-106" C="-139" D="-26" E="54" F="-112" G="-328" H="57" I="30" K="16" L="166" M="-79" N="-34" P="-170" Q="-43" R="66" S="-53" T="-197" V="0" W="-645" Y="-253"/>
			<pos A="-183" C="-134" D="53" E="71" F="60" G="-167" H="94" I="-76" K="36" L="-5" M="-84" N="-383" P="-125" Q="28" R="65" S="-48" T="-52" V="-176" W="-374" Y="276"/>
			<pos A="-59" C="-565" D="3" E="114" F="-143" G="234" H="-34" I="-166" K="36" L="-178" M="-224" N="58" P="-116" Q="21" R="-150" S="22" T="22" V="-212" W="-81" Y="-38"/>
			<pos A="-177" C="-139" D="97" E="367" F="-112" G="-194" H="57" I="-259" K="69" L="-122" M="-40" N="102" P="-46" Q="65" R="-68" S="-23" T="-40" V="-347" W="-24" Y="-538"/>
			<pos A="-150" C="-43" D="27" E="55" F="-183" G="-194" H="-34" I="-205" K="207" L="-138" M="-40" N="-5" P="20" Q="21" R="282" S="-114" T="9" V="-119" W="-81" Y="9"/>
			<pos A="-4" C="55" D="-111" E="72" F="-29" G="-101" H="18" I="-52" K="36" L="-41" M="-40" N="-70" P="-46" Q="21" R="-103" S="49" T="90" V="98" W="-648" Y="-38"/>
			<pos A="-258" C="-133" D="8" E="49" F="92" G="-171" H="71" I="-140" K="-10" L="-114" M="-86" N="0" P="-61" Q="77" R="4" S="-4" T="-166" V="-89" W="-75" Y="299"/>
			<pos A="14" C="-43" D="-63" E="71" F="-143" G="-156" H="-119" I="204" K="16" L="4" M="-39" N="-34" P="-116" Q="21" R="-68" S="-54" T="-84" V="-48" W="-178" Y="-163"/>
		</motif>
		<motif db="0" id="NYFRWVEYSJSSSIMJVLIALLVGVFDJAALIAJFALNASMJLFGFLMEK" alt="MEME-3" length="50" nsites="168" evalue="7.4e-264">
			<pos A="-107" C="-140" D="2" E="-49" F="-184" G="-126" H="168" I="-110" K="35" L="-139" M="-80" N="305" P="-21" Q="-293" R="99" S="31" T="89" V="-120" W="-82" Y="-109"/>
			<pos A="-61" C="-139" D="24" E="32" F="-40" G="-128" H="-30" I="-136" K="79" L="-139" M="-135" N="-121" P="179" Q="-10" R="2" S="-56" T="42" V="-121" W="96" Y="234"/>
			<pos A="12" C="55" D="-125" E="-186" F="170" G="-82" H="56" I="22" K="-130" L="-58" M="-76" N="-212" P="-174" Q="-54" R="-76" S="-14" T="-63" V="1" W="116" Y="118"/>
			<pos A="-90" C="-140" D="47" E="-48" F="-647" G="-45" H="18" I="-166" K="-108" L="-108" M="-80" N="-192" P="-21" Q="-8" R="357" S="-24" T="-61" V="-265" W="-179" Y="-254"/>
			<pos A="-74" C="-561" D="-112" E="-154" F="-29" G="-195" H="17" I="-259" K="67" L="-94" M="16" N="-35" P="-47" Q="-89" R="38" S="-177" T="-61" V="-145" W="396" Y="178"/>
			<pos A="-61" C="-130" D="-225" E="-4" F="-26" G="-159" H="-43" I="79" K="-229" L="51" M="118" N="-227" P="-175" Q="-20" R="-118" S="-242" T="-62" V="124" W="77" Y="109"/>
			<pos A="-24" C="-558" D="142" E="356" F="-46" G="-329" H="-120" I="-1" K="-171" L="-10" M="-40" N="-120" P="-117" Q="-43" R="-223" S="-143" T="-270" V="-80" W="-82" Y="-13"/>
			<pos A="-217" C="-133" D="-18" E="-79" F="114" G="-340" H="-130" I="-37" K="-380" L="-128" M="-137" N="-92" P="-36" Q="-203" R="-125" S="-155" T="-24" V="-74" W="12" Y="350"/>
			<pos A="42" C="-40" D="-3" E="-190" F="-179" G="-158" H="-414" I="-126" K="-46" L="-22" M="-75" N="111" P="-48" Q="-382" R="-75" S="150" T="44" V="72" W="76" Y="-68"/>
			<pos A="-91" C="-37" D="-630" E="-133" F="47" G="-129" H="-499" I="80" K="-241" L="99" M="-3" N="-85" P="36" Q="-23" R="-176" S="-78" T="-7" V="24" W="176" Y="-67"/>
			<pos A="-90" C="-42" D="-400" E="-105" F="123" G="-158" H="-126" I="-129" K="-76" L="-31" M="-217" N="-206" P="-173" Q="-175" R="-43" S="224" T="152" V="-203" W="-627" Y="-533"/>
			<pos A="21" C="18" D="-619" E="-223" F="3" G="-200" H="-45" I="17" K="-240" L="-54" M="183" N="-547" P="-270" Q="-62" R="-120" S="172" T="131" V="-105" W="-79" Y="-161"/>
			<pos A="-213" C="-140" D="-187" E="-50" F="-240" G="81" H="-120" I="-70" K="-171" L="-108" M="-224" N="-6" P="35" Q="20" R="-223" S="231" T="146" V="-175" W="-647" Y="-164"/>
			<pos A="43" C="-129" D="-135" E="-37" F="-175" G="-46" H="-138" I="160" K="-238" L="47" M="-33" N="-85" P="-22" Q="-501" R="-175" S="-192" T="-204" V="141" W="-597" Y="-250"/>
			<pos A="-75" C="-448" D="-79" E="-37" F="-106" G="-200" H="-139" I="-16" K="-56" L="26" M="361" N="-549" P="-176" Q="-517" R="-564" S="-154" T="-7" V="-105" W="-79" Y="109"/>
			<pos A="-25" C="-448" D="-136" E="-532" F="-106" G="-345" H="-497" I="195" K="-241" L="52" M="-3" N="-141" P="-270" Q="-209" R="-24" S="83" T="-23" V="33" W="-596" Y="-67"/>
			<pos A="-91" C="-37" D="-39" E="140" F="3" G="-103" H="-498" I="17" K="-96" L="15" M="-71" N="-551" P="-80" Q="-209" R="-565" S="-59" T="-154" V="205" W="-21" Y="-107"/>
			<pos A="36" C="-37" D="-640" E="-78" F="-10" G="-255" H="-139" I="-16" K="-545" L="166" M="-123" N="-86" P="-22" Q="-527" R="-176" S="-59" T="-87" V="80" W="-79" Y="-525"/>
			<pos A="-157" C="-11" D="-105" E="-103" F="-161" G="-227" H="-475" I="268" K="-250" L="-36" M="-272" N="-246" P="-203" Q="-465" R="-200" S="-494" T="-50" V="143" W="-202" Y="-468"/>
			<pos A="216" C="107" D="-469" E="-209" F="-327" G="120" H="-145" I="-203" K="-150" L="-26" M="-85" N="-145" P="-277" Q="-206" R="-127" S="42" T="-158" V="-136" W="-91" Y="-120"/>
			<pos A="-14" C="-459" D="-537" E="-126" F="-61" G="-81" H="12" I="51" K="3" L="81" M="105" N="-83" P="-268" Q="165" R="-514" S="-59" T="-23" V="-5" W="135" Y="-11"/>
			<pos A="-110" C="-447" D="-80" E="-545" F="56" G="-200" H="-501" I="73" K="-151" L="159" M="129" N="-233" P="-176" Q="-118" R="-267" S="-124" T="-204" V="6" W="-175" Y="75"/>
			<pos A="49" C="88" D="-72" E="-354" F="-27" G="-197" H="-130" I="57" K="-82" L="-67" M="-444" N="143" P="117" Q="-104" R="-245" S="63" T="33" V="78" W="-177" Y="-531"/>
			<pos A="-47" C="-565" D="192" E="-153" F="-647" G="273" H="-35" I="-206" K="-33" L="-271" M="-509" N="-71" P="-117" Q="148" R="-222" S="-288" T="-114" V="-64" W="17" Y="-164"/>
			<pos A="-75" C="115" D="-37" E="-3" F="-138" G="-62" H="-43" I="136" K="88" L="1" M="105" N="-138" P="-598" Q="-455" R="-23" S="-190" T="-41" V="128" W="-175" Y="-251"/>
			<pos A="-64" C="12" D="-206" E="-66" F="125" G="-253" H="-95" I="-3" K="-132" L="-72" M="14" N="-132" P="-5" Q="-184" R="45" S="-5" T="49" V="-25" W="130" Y="189"/>
			<pos A="-107" C="-565" D="334" E="146" F="-87" G="-62" H="112" I="-166" K="-168" L="-139" M="136" N="39" P="-117" Q="64" R="-68" S="-38" T="-23" V="-175" W="-179" Y="-109"/>
			<pos A="-14" C="18" D="-633" E="-38" F="-42" G="-160" H="-139" I="103" K="-242" L="127" M="-71" N="-555" P="-120" Q="-118" R="-2" S="-99" T="-7" V="55" W="-175" Y="-36"/>
			<pos A="83" C="-41" D="-410" E="-179" F="-180" G="81" H="-39" I="-34" K="-78" L="-58" M="-76" N="72" P="76" Q="40" R="-161" S="63" T="8" V="-9" W="76" Y="-108"/>
			<pos A="129" C="-43" D="-190" E="-277" F="-183" G="17" H="-121" I="-340" K="-9" L="-10" M="-40" N="-36" P="134" Q="-45" R="-41" S="90" T="73" V="-97" W="-179" Y="-253"/>
			<pos A="-94" C="-131" D="-634" E="-227" F="-176" G="-202" H="-501" I="90" K="-244" L="197" M="-70" N="-143" P="-50" Q="-211" R="-122" S="-157" T="-25" V="-28" W="-177" Y="9"/>
			<pos A="-25" C="-37" D="-232" E="-134" F="-25" G="36" H="-139" I="157" K="-546" L="52" M="43" N="-558" P="-270" Q="-528" R="-267" S="-193" T="-62" V="137" W="-175" Y="-250"/>
			<pos A="150" C="-44" D="2" E="34" F="-239" G="52" H="-120" I="-109" K="52" L="-82" M="57" N="-35" P="-257" Q="-159" R="-372" S="11" T="157" V="-119" W="-647" Y="-254"/>
			<pos A="-36" C="-454" D="60" E="-36" F="-42" G="-254" H="-44" I="183" K="-486" L="124" M="43" N="-139" P="-176" Q="-205" R="-174" S="-123" T="-281" V="15" W="-599" Y="-250"/>
			<pos A="-35" C="-543" D="-114" E="85" F="208" G="-157" H="-121" I="38" K="34" L="-50" M="-133" N="-122" P="-517" Q="-9" R="-154" S="-93" T="-23" V="27" W="-179" Y="85"/>
			<pos A="83" C="-499" D="-205" E="-25" F="-84" G="94" H="54" I="-64" K="-343" L="-68" M="-129" N="-77" P="0" Q="-101" R="-241" S="30" T="124" V="59" W="-177" Y="-38"/>
			<pos A="-5" C="-136" D="-31" E="-24" F="86" G="-102" H="-39" I="56" K="-124" L="87" M="-76" N="16" P="-118" Q="-100" R="-161" S="-147" T="-151" V="118" W="-625" Y="-252"/>
			<pos A="4" C="-563" D="109" E="-153" F="-331" G="-101" H="-119" I="-110" K="-169" L="-82" M="-224" N="279" P="-117" Q="-89" R="-104" S="137" T="73" V="-36" W="-179" Y="-39"/>
			<pos A="228" C="-345" D="-211" E="-187" F="-120" G="-104" H="-138" I="-116" K="-53" L="-68" M="-86" N="-217" P="-183" Q="-112" R="-170" S="17" T="-31" V="36" W="-186" Y="-23"/>
			<pos A="55" C="-42" D="-67" E="-101" F="-182" G="-5" H="168" I="94" K="-118" L="-69" M="74" N="-74" P="-260" Q="-96" R="-232" S="107" T="54" V="10" W="-178" Y="-163"/>
			<pos A="-261" C="-137" D="-117" E="-101" F="-182" G="60" H="-124" I="-106" K="-73" L="-92" M="335" N="-201" P="-172" Q="-96" R="-157" S="102" T="-41" V="-77" W="-178" Y="108"/>
			<pos A="-220" C="-37" D="-231" E="-37" F="-228" G="-129" H="-139" I="204" K="-529" L="96" M="-3" N="142" P="-176" Q="-209" R="-176" S="-245" T="-41" V="24" W="77" Y="-526"/>
			<pos A="-109" C="-37" D="-232" E="-536" F="37" G="-46" H="-45" I="27" K="-241" L="148" M="106" N="-141" P="-80" Q="-22" R="-121" S="-154" T="-87" V="41" W="51" Y="-161"/>
			<pos A="4" C="244" D="23" E="-107" F="233" G="-81" H="15" I="-158" K="-78" L="-1" M="18" N="-403" P="-173" Q="-100" R="-44" S="-231" T="8" V="-166" W="-625" Y="-69"/>
			<pos A="-60" C="-43" D="-116" E="-165" F="-143" G="294" H="-123" I="-337" K="-116" L="-25" M="-222" N="-199" P="-118" Q="-167" R="-18" S="-180" T="-199" V="-142" W="-82" Y="-13"/>
			<pos A="-61" C="-486" D="-124" E="-27" F="162" G="6" H="16" I="3" K="-129" L="24" M="-76" N="-212" P="-550" Q="-16" R="-75" S="-120" T="-440" V="-8" W="207" Y="139"/>
			<pos A="-60" C="-40" D="-34" E="0" F="-139" G="-31" H="-425" I="33" K="6" L="154" M="91" N="-217" P="-48" Q="-189" R="-167" S="-41" T="-115" V="13" W="-176" Y="-251"/>
			<pos A="-48" C="-135" D="-32" E="-179" F="14" G="6" H="-38" I="-129" K="-196" L="-79" M="291" N="-128" P="-542" Q="191" R="-239" S="-95" T="-41" V="-166" W="-80" Y="193"/>
			<pos A="-24" C="54" D="2" E="349" F="-331" G="-62" H="-119" I="-136" K="-66" L="-71" M="-80" N="-6" P="-257" Q="20" R="65" S="84" T="-269" V="-145" W="-179" Y="-254"/>
			<pos A="-5" C="-565" D="-27" E="-48" F="-240" G="-156" H="56" I="-89" K="268" L="22" M="-41" N="57" P="-257" Q="44" R="148" S="-92" T="-197" V="-2" W="-82" Y="-164"/>
		</motif>
		<motif db="0" id="JRSAAADTFAMVVFCFVTGMLIEIFISGMTFEQSLASRLLSIPVNIVIAW" alt="MEME-4" length="50" nsites="176" evalue="1.0e-131">
			<pos A="-159" C="-140" D="-218" E="-72" F="48" G="-345" H="-137" I="83" K="-53" L="101" M="-12" N="-222" P="-54" Q="-23" R="12" S="-127" T="58" V="6" W="143" Y="4"/>
			<pos A="-134" C="-572" D="20" E="-22" F="-21" G="-201" H="50" I="-60" K="99" L="-77" M="-515" N="-125" P="-177" Q="-49" R="298" S="-121" T="26" V="-87" W="126" Y="21"/>
			<pos A="-80" C="-147" D="163" E="65" F="-94" G="54" H="251" I="-76" K="-40" L="-185" M="-47" N="128" P="-53" Q="38" R="32" S="78" T="-67" V="-87" W="-186" Y="-19"/>
			<pos A="182" C="-144" D="-35" E="-60" F="47" G="-68" H="-369" I="-74" K="26" L="-99" M="82" N="-14" P="-124" Q="-172" R="-236" S="-31" T="38" V="-28" W="-644" Y="-76"/>
			<pos A="127" C="-45" D="-137" E="-38" F="-68" G="-166" H="-452" I="18" K="-57" L="30" M="-11" N="-480" P="-28" Q="-117" R="-54" S="41" T="58" V="25" W="-86" Y="-168"/>
			<pos A="224" C="7" D="-139" E="-126" F="-63" G="-161" H="-58" I="-17" K="-62" L="-67" M="-94" N="-95" P="-137" Q="-198" R="-92" S="20" T="-23" V="-45" W="-194" Y="-272"/>
			<pos A="-114" C="48" D="337" E="47" F="-36" G="20" H="162" I="-142" K="-40" L="-129" M="-87" N="94" P="-53" Q="-95" R="-75" S="-149" T="-47" V="-181" W="-88" Y="2"/>
			<pos A="-98" C="51" D="-233" E="-479" F="-67" G="-135" H="5" I="-24" K="-99" L="-197" M="85" N="28" P="-275" Q="-121" R="-534" S="101" T="269" V="-34" W="-609" Y="-18"/>
			<pos A="-161" C="-136" D="-238" E="-84" F="236" G="-261" H="-506" I="-35" K="-158" L="36" M="-40" N="-148" P="-629" Q="-527" R="-182" S="40" T="1" V="34" W="-602" Y="81"/>
			<pos A="190" C="128" D="-218" E="-365" F="55" G="-12" H="-49" I="-41" K="82" L="-179" M="-83" N="-139" P="-87" Q="-113" R="-253" S="13" T="0" V="-51" W="-184" Y="-171"/>
			<pos A="-97" C="-138" D="-227" E="-130" F="-114" G="-88" H="-141" I="-1" K="-229" L="74" M="292" N="-143" P="-54" Q="-118" R="-177" S="32" T="1" V="16" W="-182" Y="-114"/>
			<pos A="-116" C="9" D="-591" E="-141" F="-7" G="-139" H="2" I="58" K="-249" L="-74" M="-81" N="-24" P="-185" Q="-218" R="-273" S="-164" T="-16" V="238" W="9" Y="0"/>
			<pos A="-42" C="208" D="-143" E="-232" F="-48" G="-37" H="-145" I="20" K="-547" L="8" M="-129" N="-148" P="-29" Q="2" R="-576" S="-106" T="-123" V="205" W="-602" Y="-17"/>
			<pos A="-36" C="6" D="-223" E="-209" F="222" G="-94" H="-28" I="2" K="-228" L="-68" M="-137" N="-145" P="-184" Q="-122" R="-178" S="-13" T="-20" V="-30" W="10" Y="171"/>
			<pos A="-31" C="411" D="-38" E="-114" F="48" G="-11" H="-46" I="-164" K="-21" L="11" M="-83" N="-215" P="-552" Q="-184" R="-168" S="-7" T="-158" V="-120" W="-87" Y="102"/>
			<pos A="-161" C="150" D="-239" E="-554" F="241" G="-37" H="-508" I="-49" K="104" L="-11" M="15" N="-240" P="-276" Q="-533" R="-274" S="-66" T="58" V="-10" W="-181" Y="-113"/>
			<pos A="-67" C="-135" D="-644" E="-140" F="-17" G="-52" H="-145" I="142" K="-549" L="36" M="-210" N="-148" P="-183" Q="-125" R="-183" S="-85" T="67" V="165" W="-601" Y="-257"/>
			<pos A="43" C="109" D="-579" E="-136" F="-113" G="-24" H="46" I="28" K="-61" L="14" M="15" N="-91" P="-182" Q="-211" R="-269" S="-21" T="151" V="73" W="-28" Y="-168"/>
			<pos A="-97" C="8" D="-398" E="0" F="-70" G="243" H="-45" I="-166" K="-194" L="-126" M="-45" N="31" P="12" Q="-19" R="-79" S="-46" T="-92" V="-83" W="127" Y="22"/>
			<pos A="-116" C="12" D="-141" E="-225" F="-88" G="-88" H="-144" I="116" K="-5" L="54" M="311" N="-236" P="-617" Q="-68" R="-126" S="-198" T="-160" V="-11" W="-85" Y="-74"/>
			<pos A="66" C="-44" D="-143" E="-556" F="-48" G="-69" H="-146" I="107" K="-249" L="50" M="123" N="-565" P="12" Q="-534" R="-183" S="-85" T="15" V="34" W="-28" Y="4"/>
			<pos A="-96" C="-550" D="-197" E="46" F="-245" G="-254" H="10" I="214" K="-76" L="-56" M="10" N="117" P="-123" Q="-169" R="15" S="-45" T="-120" V="20" W="-185" Y="79"/>
			<pos A="-31" C="-147" D="20" E="360" F="-191" G="29" H="50" I="-117" K="-40" L="-89" M="-515" N="-12" P="-123" Q="-14" R="-158" S="-18" T="-29" V="-105" W="-656" Y="-116"/>
			<pos A="-98" C="-45" D="-541" E="56" F="-4" G="-135" H="6" I="173" K="-97" L="-5" M="54" N="-144" P="-274" Q="-120" R="109" S="-129" T="-48" V="61" W="-28" Y="-74"/>
			<pos A="-190" C="52" D="-646" E="-232" F="238" G="11" H="-509" I="-102" K="-103" L="71" M="-39" N="-564" P="-126" Q="-125" R="-127" S="-161" T="-160" V="-33" W="45" Y="92"/>
			<pos A="-225" C="-138" D="-510" E="101" F="-18" G="38" H="46" I="182" K="-57" L="1" M="-11" N="-49" P="-86" Q="-64" R="-176" S="-158" T="-122" V="89" W="-612" Y="-114"/>
			<pos A="66" C="-570" D="-33" E="-55" F="-72" G="0" H="50" I="-116" K="-73" L="-89" M="-87" N="33" P="-177" Q="-14" R="-229" S="194" T="26" V="-55" W="-186" Y="21"/>
			<pos A="-96" C="-572" D="-4" E="107" F="-36" G="220" H="50" I="-95" K="75" L="-185" M="-142" N="-12" P="-123" Q="-95" R="135" S="-31" T="-120" V="-126" W="-656" Y="-76"/>
			<pos A="6" C="-49" D="-36" E="62" F="-20" G="-164" H="10" I="-138" K="-17" L="-47" M="331" N="-14" P="-178" Q="-326" R="-24" S="-100" T="-13" V="-53" W="11" Y="-115"/>
			<pos A="6" C="129" D="-9" E="-119" F="-90" G="20" H="-47" I="-70" K="-368" L="-139" M="13" N="-47" P="-7" Q="-380" R="13" S="121" T="213" V="-170" W="-624" Y="-169"/>
			<pos A="-80" C="-570" D="-33" E="5" F="207" G="-253" H="-126" I="-95" K="120" L="-3" M="-231" N="33" P="-84" Q="-49" R="-2" S="-149" T="-29" V="-30" W="179" Y="-76"/>
			<pos A="-66" C="-572" D="136" E="258" F="-654" G="-37" H="50" I="-117" K="29" L="-32" M="-515" N="-12" P="-28" Q="141" R="111" S="-78" T="1" V="-30" W="-31" Y="-171"/>
			<pos A="14" C="-572" D="-4" E="65" F="-94" G="-201" H="-42" I="-142" K="9" L="-101" M="-16" N="-41" P="-28" Q="336" R="82" S="-18" T="1" V="-105" W="-88" Y="-171"/>
			<pos A="-31" C="48" D="-118" E="-55" F="-93" G="-87" H="-42" I="-76" K="-13" L="-114" M="-141" N="-12" P="-123" Q="-14" R="32" S="188" T="48" V="56" W="-185" Y="21"/>
			<pos A="-54" C="-49" D="18" E="-62" F="47" G="-87" H="-380" I="-57" K="-80" L="165" M="11" N="-81" P="-124" Q="11" R="-49" S="-46" T="-121" V="-67" W="-639" Y="-75"/>
			<pos A="143" C="-147" D="-192" E="-55" F="-151" G="-87" H="145" I="-142" K="75" L="-101" M="-141" N="-125" P="-177" Q="141" R="16" S="101" T="14" V="-42" W="-88" Y="-76"/>
			<pos A="-31" C="-147" D="20" E="-55" F="46" G="-108" H="50" I="-31" K="29" L="-48" M="-514" N="-77" P="-28" Q="-95" R="-75" S="188" T="14" V="-42" W="42" Y="-116"/>
			<pos A="-42" C="179" D="-118" E="-55" F="-72" G="-133" H="-42" I="-142" K="129" L="-57" M="-231" N="-125" P="-84" Q="38" R="309" S="-98" T="-47" V="-181" W="-31" Y="-171"/>
			<pos A="-42" C="-50" D="-196" E="-24" F="-7" G="-133" H="11" I="-44" K="87" L="112" M="32" N="-202" P="-53" Q="37" R="46" S="-122" T="83" V="-7" W="-185" Y="-260"/>
			<pos A="-54" C="81" D="-128" E="-66" F="7" G="-203" H="-46" I="56" K="3" L="121" M="84" N="-45" P="-179" Q="-107" R="-26" S="-190" T="27" V="14" W="-184" Y="-75"/>
			<pos A="-11" C="48" D="-4" E="-22" F="-151" G="87" H="-126" I="-45" K="99" L="-114" M="-141" N="-77" P="-84" Q="-164" R="32" S="182" T="14" V="-151" W="-31" Y="-116"/>
			<pos A="22" C="-517" D="-37" E="-29" F="-187" G="-203" H="-45" I="203" K="4" L="-37" M="-44" N="-82" P="57" Q="-105" R="-419" S="-7" T="-68" V="38" W="-30" Y="-170"/>
			<pos A="-11" C="-143" D="-206" E="-111" F="-148" G="-134" H="-132" I="-16" K="-47" L="-46" M="-14" N="-133" P="298" Q="-180" R="-242" S="64" T="27" V="-5" W="-184" Y="-540"/>
			<pos A="-114" C="-144" D="-35" E="-26" F="-52" G="10" H="-43" I="-114" K="-78" L="47" M="32" N="-129" P="-53" Q="-53" R="-77" S="-61" T="58" V="177" W="-185" Y="-542"/>
			<pos A="-53" C="-50" D="-193" E="-56" F="-150" G="29" H="-126" I="-116" K="-14" L="-145" M="119" N="308" P="91" Q="14" R="-229" S="-45" T="14" V="-30" W="-185" Y="-116"/>
			<pos A="-116" C="52" D="-140" E="-41" F="-32" G="-206" H="-143" I="180" K="-60" L="-51" M="99" N="-515" P="111" Q="4" R="-267" S="-49" T="-93" V="109" W="-182" Y="-257"/>
			<pos A="36" C="239" D="-81" E="-37" F="-90" G="-109" H="-139" I="51" K="-93" L="19" M="-80" N="-466" P="81" Q="-24" R="-122" S="-20" T="-159" V="121" W="-182" Y="-258"/>
			<pos A="-136" C="249" D="-141" E="-11" F="-48" G="-11" H="-51" I="180" K="35" L="-42" M="-212" N="-237" P="-182" Q="-496" R="-548" S="-9" T="27" V="61" W="-605" Y="-74"/>
			<pos A="210" C="259" D="-506" E="-218" F="-152" G="16" H="-148" I="-59" K="-65" L="-50" M="-432" N="-149" P="-93" Q="-211" R="-267" S="-63" T="-35" V="2" W="-92" Y="-544"/>
			<pos A="-81" C="256" D="-432" E="-32" F="72" G="-87" H="8" I="-54" K="-22" L="12" M="-220" N="-16" P="-270" Q="-187" R="110" S="-63" T="-92" V="-98" W="301" Y="-44"/>
		</motif>
	</motifs>
	<correlations>
		<correlation idx_a="0" idx_b="1" value="0.19"/>
		<correlation idx_a="0" idx_b="2" value="0.15"/>
		<correlation idx_a="1" idx_b="2" value="0.13"/>
		<correlation idx_a="0" idx_b="3" value="0.19"/>
		<correlation idx_a="1" idx_b="3" value="0.24"/>
		<correlation idx_a="2" idx_b="3" value="0.13"/>
	</correlations>
	<sequence_dbs>
		<sequence_db source="/ResearchData/TOG/Motifs/sequences/testSets/NC_hom.faa" last_mod_date="Wed Sep 25 16:53:08 2019" seq_count="7421" residue_count="2947368"/>
	</sequence_dbs>
	<sequences>
		<sequence db="0" name="2.A.124.1000.1000-OIN35064" comment="" length="307">
			<score strand="both" combined_pvalue="5.36e-08" evalue="0.0004"/>
			<seg start="1">
				<data>
MIIAFTNLIPILVAFMLGYNLPKIVTSLPMNYVGVISNICLYSLLVLMGVTVGQLPDIIQQLSIVGISSISIAFA
SSFAIAFILKIFYSSRNPKTHDNSHIKSSFNVIGYIKDPLLLTCIVIIGFIIGHYQFIPSVDYSPLISILLYILI
				</data>
				<hit pos="41" idx="0" pvalue="1.5e-05" match="+  ++  +  ++  ++ ++        + +++++   +++ +++ +++  "/>
			</seg>
		</sequence>
		<sequence db="0" name="2.A.128.1000.1000-WP_016625196" comment="" length="380">
			<score strand="both" combined_pvalue="9.21e-08" evalue="0.00068"/>
			<seg start="301">
				<data>
YSYLYFLFYGLSWLTQFMQQIADHTSGFLQASANFIFLGLFLALLIFILNIGISFILRKRVLFYEKASHTHTIST
				</data>
				<hit pos="332" idx="1" pvalue="5.4e-04" match=" +  ++  +++ + ++ ++  + +  +++   +++   ++ "/>
			</seg>
		</sequence>
		<sequence db="0" name="2.A.128.1000.1000-WP_005879117" comment="" length="382">
			<score strand="both" combined_pvalue="1.25e-07" evalue="0.00093"/>
			<seg start="226">
				<data>
GFLSVFTFIITLLLQAAFKIGSITSSGGWIFIEVILYFMLVPYLTNGRTLGKKIVRIKIVADDNSKLRFKSLFVR
YAYLYFIFYGLSWISQLLQIVFDHTTGVTQMTSVFIYLGILFAQFIFVLNIILSFIRKKRVLFYEKASHTHTIST
				</data>
				<hit pos="300" idx="0" pvalue="5.7e-05" match="   +++ + + ++ + +++ +   +++   +  +   ++   +   +  +"/>
			</seg>
		</sequence>
	</sequences>
	<runtime host="saier-144-23.ucsd.edu" when="Sat Oct  5 20:02:53 2019" cycles="926174" seconds="0.926"/>
</mast>
