# Supplementary material for: Expansion of the Transporter-Opsin-G protein-coupled receptor superfamily with five new protein families
Source: PLoS One. 2020 Apr 22;15(4):e0231085. doi: 10.1371/journal.pone.0231085 (PMC7176098; doi:10.1371/journal.pone.0231085)
Supplement: S1 File — Folders and ouput files are compressed in a zip file. Folder MEME contains the motif models; folder MAST contains the motifs matching the training sets, and folder DATA contains both the training and test sets. Check the included README file for a detailed description. (ZIP) [file pone.0231085.s022.zip › Motifs/MAST/TOG_zoops_vs_TOG/mast.txt]

********************************************************************************
MAST - Motif Alignment and Search Tool
********************************************************************************
	MAST version 5.0.4 (Release date: Wed Jan 23 14:05:40 2019 -0800)

	For further information on how to interpret these results please access http://meme-suite.org.
	To get a copy of the MAST software please access http://meme-suite.org.
********************************************************************************


********************************************************************************
REFERENCE
********************************************************************************
	If you use this program in your research, please cite:

	Timothy L. Bailey and Michael Gribskov,
	"Combining evidence using p-values: application to sequence homology
	searches", Bioinformatics, 14(48-54), 1998.
********************************************************************************


********************************************************************************
DATABASE AND MOTIFS
********************************************************************************
	DATABASE PC_NA_hom.faa (peptide)
	Last updated on Sat Oct  5 17:58:24 2019
	Database contains 16771 sequences, 5676114 residues

	MOTIFS meme.txt (peptide)
	MOTIF ID                                                 ALT ID WIDTH BEST POSSIBLE MATCH
	----- -------------------------------------------------- ------ ----- -------------------
	    1 JFGLIGDLLHLLSILPQJLKIYKTKSTEGLSLKFQLLYLLGFLLRYJYLF MEME-1    50 IFGWIGDMCHLWSPIPQIHKNYKTKSCEGISLKFQMLYCLGFCTWYLYCF
	    2 FVYAIIISJFLFFNSFAINMVLQYKKVGKWKDYLYGERVYI          MEME-2    41 FVYCIIISIFIFFNCFAINMWLQYKKVGKWKDYLYGERVYI
	    3 NYFRWVEYSJSSSIMJVLIALLVGVFDJAALIAJFALNASMJLFGFLMEK MEME-3    50 NYFRWVEYSWSMSIMIVLIAQLNGIYDLAPLITIFTVNAHMILCGWLMEK
	    4 JRSAAADTFAMVVFCFVTGMLIEIFISGMTFEQSLASRLLSIPVNIVIAW MEME-4    50 WRHAAADTFAMVCFCFVTGMMIEIFISGMTFEQSLHSRLLSIPVNICCCW

	PAIRWISE MOTIF CORRELATIONS:
	MOTIF     1     2     3
	----- ----- ----- -----
	   2   0.19
	   3   0.15  0.13
	   4   0.19  0.24  0.13
	No overly similar pairs (correlation > 0.60) found.

	Random model letter frequencies (from non-redundant database):
	A 0.073 C 0.018 D 0.052 E 0.062 F 0.040 G 0.069 H 0.022 I 0.056 K 0.058 
	L 0.092 M 0.023 N 0.046 P 0.051 Q 0.041 R 0.052 S 0.074 T 0.059 V 0.064 
	W 0.013 Y 0.033 
********************************************************************************


********************************************************************************
SECTION I: HIGH-SCORING SEQUENCES
********************************************************************************
	- Each of the following 3525 sequences has E-value less than 0.001.
	- The E-value of a sequence is the expected number of sequences
	  in a random database of the same size that would match the motifs as
	  well as the sequence does and is equal to the combined p-value of the
	  sequence times the number of sequences in the database.
	- The combined p-value of a sequence measures the strength of the
	  match of the sequence to all the motifs and is calculated by
	    o finding the score of the single best match of each motif
	      to the sequence (best matches may overlap),
	    o calculating the sequence p-value of each score,
	    o forming the product of the p-values,
	    o taking the p-value of the product.
	- The sequence p-value of a score is defined as the
	  probability of a random sequence of the same length containing
	  some match with as good or better a score.
	- The score for the match of a position in a sequence to a motif
	  is computed by by summing the appropriate entry from each column of
	  the position-dependent scoring matrix that represents the motif.
	- Sequences shorter than one or more of the motifs are skipped.
	- The table is sorted by increasing E-value.
********************************************************************************

SEQUENCE NAME                      DESCRIPTION                   E-VALUE  LENGTH
-------------                      -----------                   -------- ------
3.E.3.1000.1000-OPL13096                                            4e-73    260
3.E.3.1000.1000-PKL12280                                          3.4e-72    261
3.E.3.1000.1000-KXK09919                                          1.2e-71    257
3.E.3.1000.1000-WP_041341838                                      1.2e-70    267
3.E.3.1000.1000-AKG52714                                          2.8e-70    255
3.E.3.1000.1000-AVZ43932                                          1.2e-69    256
3.E.3.1000.1000-AKM82384                                          2.2e-68    249
3.E.3.1000.1000-SOC58301                                          3.5e-68    266
3.E.3.1000.1000-KGM15768                                          9.7e-68    260
3.E.3.1000.1000-PKL68722                                          1.1e-67    274
3.E.3.1000.1000-WP_095544266                                        3e-67    256
3.E.3.1000.1000-WP_019483732                                      3.7e-67    279
3.E.3.1000.1000-WP_086637496                                      4.3e-67    271
3.E.3.1000.1000-WP_069697629                                      4.5e-67    244
3.E.3.1000.1000-OGO67411                                          5.7e-67    266
3.E.3.1000.1000-OGY84021                                            7e-67    263
3.E.3.1000.1000-KYK29909                                          7.6e-67    264
3.E.3.1000.1000-PIS41810                                          9.5e-67    264
3.E.3.1000.1000-KON31688                                          1.1e-66    254
3.E.3.1000.1000-WP_035877387                                      1.9e-66    267
3.E.3.1000.1000-WP_019299204                                      2.1e-66    258
3.E.3.1000.1000-WP_095686455                                      2.5e-66    253
3.E.3.1000.1000-OGD62307                                          3.5e-66    251
3.E.3.1000.1000-OFE15313                                          3.7e-66    268
3.E.3.1000.1000-WP_024286383                                      5.5e-66    260
3.E.3.1000.1000-OGO40443                                          7.8e-65    256
3.E.3.1000.1000-KKQ35177                                          1.2e-64    256
3.E.3.1000.1000-WP_096381885                                      2.4e-64    267
3.E.3.1000.1000-OFW53763                                          2.6e-64    264
3.E.3.1000.1000-EYR62506                                          3.1e-64    270
3.E.3.1000.1000-WP_095670794                                      1.3e-63    254
3.E.3.1000.1000-PWB53954                                          1.5e-63    254
3.E.3.1000.1000-KKP65948                                          1.9e-63    253
3.E.3.1000.1000-AGQ19700                                          2.7e-63    275
3.E.3.1000.1000-ADZ09652                                          3.6e-63    276
3.E.3.1000.1000-WP_058438211                                      1.4e-62    257
3.E.3.1000.1000-PHX76379                                          1.5e-62    253
3.E.3.1000.1000-PKQ26235                                          1.6e-62    236
3.E.3.1000.1000-PKK95674                                          1.7e-62    263
3.E.3.1000.1000-WP_108664603                                      2.2e-62    252
3.E.3.1000.1000-PKK94278                                          4.7e-62    266
3.E.3.1000.1000-WP_085558630                                      1.6e-61    261
3.E.3.1000.1000-KON34551                                          1.8e-61    274
3.E.3.1000.1000-OGN88050                                          2.1e-61    255
3.E.3.1000.1000-KKP69087                                          2.8e-61    259
3.E.3.1000.1000-PIS42893                                          2.9e-61    266
3.E.3.1000.1000-OFW56536                                          7.5e-61    264
3.E.3.1000.1000-KYK23052                                          9.7e-61    256
3.E.3.1000.1000-WP_062132350                                      1.1e-60    252
3.E.3.1000.1000-WP_090795009                                      1.5e-60    263
3.E.3.1000.1000-PKO11746                                          1.8e-60    273
3.E.3.1000.1000-OFW66129                                          3.2e-60    254
3.E.3.1000.1000-OYX43190                                            6e-60    254
3.E.3.1000.1000-WP_010479682                                        1e-59    286
3.E.3.1000.1000-PIS40427                                          2.2e-59    254
3.E.3.1000.1000-PKQ29574                                          2.3e-59    253
3.E.3.1000.1000-KYC45092                                          3.9e-59    255
3.E.3.1000.1000-PKN82605                                          3.9e-59    253
3.E.3.1000.1000-WP_034216984                                      4.3e-59    258
3.E.3.1000.1000-WP_091633426                                      6.1e-59    262
3.E.3.1000.1000-OGS42889                                          9.2e-59    256
3.E.3.1000.1000-AAB85442                                          2.6e-58    279
3.E.3.1000.1000-WP_012243319                                      3.6e-58    269
3.E.3.1000.1000-EDK72530                                          2.3e-57    253
3.E.3.1000.1000-KPL22007                                          3.2e-57    259
3.E.3.1000.1000-ELZ08314                                          4.3e-57    279
3.E.3.1000.1000-PKM38710                                          7.5e-57    259
3.E.3.1000.1000-AHB42135                                          7.8e-57    253
3.E.3.1000.1000-KKP92562                                          9.9e-57    253
3.E.3.1000.1000-KLR60719                                          1.3e-56    273
3.E.3.1000.1000-AGL62162                                          1.3e-56    256
3.E.3.1000.1000-KRO52314                                          1.8e-56    252
3.E.3.1000.1000-OUV01533                                          2.3e-56    252
3.E.3.1000.1000-OKY78024                                          3.2e-56    237
3.E.3.1000.1000-KXA95624                                          6.7e-56    255
3.E.3.1000.1000-PMP68593                                          3.1e-55    256
3.E.3.1000.1000-ACV12037                                            5e-55    258
3.E.3.1000.1000-WP_098502765                                      1.4e-54    254
3.E.3.1000.1000-WP_077342575                                      3.3e-54    255
3.E.3.1000.1000-OYV60473                                          8.1e-53    248
3.E.3.1000.1000-WP_091195218                                      4.5e-52    258
3.E.3.1000.1000-OFW59565                                            8e-52    264
3.E.3.1000.1000-AHG04535                                          3.4e-50    268
2.A.104.1000.1000-WP_077312653                                    4.2e-50    148
3.E.3.1000.1000-SFJ20156                                          5.8e-50    264
3.E.3.1000.1000-WP_028642804                                      9.6e-50    255
3.E.3.1000.1000-KYK38367                                            1e-49    258
3.E.3.1000.1000-WP_013491075                                      1.2e-49    265
3.E.3.1000.1000-WP_068108470                                      1.3e-49    269
2.A.104.1000.1000-KKD00571                                          2e-49    147
2.A.104.1000.1000-WP_040991377                                    2.2e-49    149
3.E.3.1000.1000-KGA10825                                          3.3e-49    263
3.E.3.1000.1000-ERH08596                                          5.1e-49    260
2.A.104.1000.1000-WP_022612867                                      7e-49    149
3.E.3.1000.1000-WP_007077105                                      1.9e-48    263
3.E.3.1000.1000-WP_106719793                                      2.1e-48    275
2.A.104.1000.1000-WP_038176845                                    1.6e-47    149
3.E.3.1000.1000-WP_008711520                                      4.7e-47    274
3.E.3.1000.1000-WP_056675910                                      2.1e-46    252
2.A.104.1000.1000-WP_009111433                                    2.9e-46    147
2.A.104.1000.1000-WP_032987816                                    5.8e-46    151
3.E.3.1000.1000-PJE65612                                          7.2e-46    274
3.E.3.1000.1000-KQP66848                                          5.7e-45    265
2.A.104.1000.1000-WP_035344231                                    3.6e-44    153
2.A.104.1000.1000-WP_021017142                                    3.7e-44    153
2.A.104.1000.1000-WP_002444381                                    7.5e-44    149
3.E.3.1000.1000-WP_066462306                                      1.2e-43    257
2.A.104.1000.1000-WP_064600853                                    1.5e-42    157
3.E.3.1000.1000-WP_055792026                                      2.9e-42    262
2.A.104.1000.1000-WP_047883293                                    2.2e-41    149
9.B.191.1000.1000-CEF60075                                        2.6e-41    213
9.B.191.1000.1000-ORX88009                                        2.8e-41    211
9.B.191.1000.1000-XP_020378344                                    5.1e-41    214
3.E.3.1000.1000-KRO35246                                            1e-40    256
2.A.104.1000.1000-WP_047875092                                    1.7e-40    150
3.E.3.1000.1000-WP_091850381                                      2.8e-40    257
9.B.191.1000.1000-GAU89168                                        4.8e-40    212
2.A.104.1000.1000-WP_023932902                                      7e-40    147
3.E.3.1000.1000-OHE44474                                          7.3e-40    254
2.A.104.1000.1000-WP_078754452                                    1.1e-39    149
9.B.191.1000.1000-XP_020480610                                    1.3e-39    215
9.B.191.1000.1000-XP_019723990                                    2.6e-39    212
2.A.104.1000.1000-OSM97976                                        3.1e-39    155
9.B.191.1000.1000-XP_002110025                                    3.9e-39    212
2.A.104.1000.1000-WP_074011676                                    5.1e-39    162
9.B.191.1000.1000-PDM83968                                        6.1e-39    213
9.B.191.1000.1000-ORX83195                                        6.5e-39    213
9.B.191.1000.1000-XP_012048732                                    7.2e-39    213
9.B.191.1000.1000-KNE55336                                        9.8e-39    212
9.B.191.1000.1000-XP_019852613                                    1.6e-38    212
3.E.3.1000.1000-PWL20116                                          2.1e-38    256
9.B.191.1000.1000-NP_001011046                                    2.6e-38    212
9.B.191.1000.1000-KDQ20199                                        4.3e-38    214
9.B.191.1000.1000-XP_012800521                                      7e-38    212
9.B.191.1000.1000-OBZ84335                                        7.5e-38    212
9.B.191.1000.1000-KZV68760                                        7.6e-38    216
9.B.191.1000.1000-XP_019194920                                    8.5e-38    215
9.B.191.1000.1000-KRX85671                                        8.8e-38    220
2.A.104.1000.1000-PJC87700                                          9e-38    150
2.A.104.1000.1000-WP_012764267                                      1e-37    153
9.B.191.1000.1000-ODV93445                                        1.2e-37    214
9.B.191.1000.1000-XP_020528910                                    1.3e-37    223
2.A.104.1000.1000-WP_048901069                                    1.4e-37    153
9.B.191.1000.1000-EYC00460                                        2.2e-37    241
9.B.191.1000.1000-XP_020574646                                    2.3e-37    215
9.B.191.1000.1000-CDI97532                                        2.7e-37    212
9.B.191.1000.1000-XP_021375012                                    4.2e-37    223
9.B.191.1000.1000-ELU09888                                        6.6e-37    212
9.B.191.1000.1000-OTF77748                                        6.6e-37    239
9.B.191.1000.1000-CUA67029                                        9.2e-37    213
9.B.191.1000.1000-XP_015375912                                    1.3e-36    212
9.B.191.1000.1000-EJU04627                                          2e-36    217
9.B.191.1000.1000-XP_021761948                                    2.2e-36    216
9.B.191.1000.1000-XP_018277204                                    2.3e-36    213
9.B.191.1000.1000-ABK25895                                        2.9e-36    215
9.B.191.1000.1000-PAV24269                                        3.1e-36    213
9.B.191.1000.1000-NP_509703                                       4.1e-36    213
9.B.191.1000.1000-EPT00421                                        4.5e-36    212
9.B.191.1000.1000-KII95569                                        5.8e-36    212
9.B.191.1000.1000-XP_015759857                                      6e-36    230
9.B.191.1000.1000-XP_003307390                                    6.7e-36    213
9.B.191.1000.1000-OZJ02618                                        9.4e-36    212
9.B.191.1000.1000-XP_002507665                                    1.4e-35    215
9.B.191.1000.1000-ORX68980                                        1.7e-35    193
9.B.191.1000.1000-GAC74401                                        2.3e-35    237
9.B.191.1000.1000-KXZ54946                                        2.6e-35    216
9.B.191.1000.1000-EOY10055                                        2.7e-35    247
9.B.191.1000.1000-XP_022654639                                    2.8e-35    212
9.B.191.1000.1000-XP_021951192                                    3.1e-35    212
9.B.191.1000.1000-PAA49014                                          5e-35    212
9.B.191.1000.1000-PIA14283                                        6.8e-35    213
9.B.191.1000.1000-CAC40612                                        7.9e-35    215
3.E.3.1000.1000-WP_108033294                                      8.5e-35    261
9.B.191.1000.1000-ORX89257                                        9.9e-35    213
9.B.191.1000.1000-KIY69822                                        1.1e-34    212
9.B.191.1000.1000-XP_003110952                                    1.4e-34    218
9.B.191.1000.1000-XP_018594193                                    1.5e-34    215
9.B.191.1000.1000-XP_003030693                                    1.5e-34    212
9.B.191.1000.1000-PAA51134                                        1.8e-34    231
9.B.191.1000.1000-GAQ79476                                          2e-34    215
9.B.191.1000.1000-XP_013243716                                    2.3e-34    212
9.B.191.1000.1000-XP_002132358                                    2.6e-34    212
9.B.191.1000.1000-XP_004339953                                    3.7e-34    213
9.B.191.1000.1000-CDZ96649                                        3.9e-34    214
9.B.191.1000.1000-XP_018212162                                    5.1e-34    212
9.B.191.1000.1000-PAA62160                                        5.5e-34    212
9.B.191.1000.1000-ABG21839                                          6e-34    219
9.B.191.1000.1000-AAP05983                                        9.4e-34    212
9.B.191.1000.1000-ORE03967                                        1.1e-33    214
9.B.191.1000.1000-XP_008234580                                    1.2e-33    215
9.B.191.1000.1000-XP_001646675                                    1.6e-33    219
9.B.191.1000.1000-PDM64997                                        1.6e-33    213
9.B.191.1000.1000-XP_019024312                                    1.6e-33    212
9.B.191.1000.1000-XP_018284956                                    1.8e-33    215
9.B.191.1000.1000-SCV68355                                        1.8e-33    213
9.B.191.1000.1000-PIA42086                                          2e-33    215
9.B.191.1000.1000-OUM61281                                        2.4e-33    212
9.B.191.1000.1000-XP_022627511                                    2.5e-33    219
9.B.191.1000.1000-KIM30479                                          3e-33    213
9.B.191.1000.1000-XP_018741803                                    3.1e-33    213
9.B.191.1000.1000-KWU43643                                        3.2e-33    213
9.B.191.1000.1000-XP_009009959                                    3.4e-33    213
9.B.191.1000.1000-CBY42611                                        3.4e-33    217
9.B.191.1000.1000-XP_007212040                                    3.4e-33    215
9.B.191.1000.1000-BAT73595                                        3.4e-33    243
9.B.191.1000.1000-XP_006830238                                    4.1e-33    215
9.B.191.1000.1000-XP_004346433                                    4.7e-33    212
9.B.191.1000.1000-XP_003647835                                    8.6e-33    219
9.B.191.1000.1000-XP_002960081                                    9.2e-33    215
9.B.191.1000.1000-XP_020695979                                    1.2e-32    178
2.A.104.1000.1000-WP_068898233                                    1.7e-32    145
9.B.191.1000.1000-ODV91825                                          2e-32    212
9.B.191.1000.1000-PAA48076                                        2.1e-32    222
9.B.191.1000.1000-XP_004700722                                    2.1e-32    199
9.B.191.1000.1000-XP_009267257                                    2.3e-32    215
9.B.191.1000.1000-XP_004998731                                    3.8e-32    214
9.B.191.1000.1000-XP_011401253                                    4.1e-32    215
9.B.191.1000.1000-XP_008076224                                    4.3e-32    220
9.B.191.1000.1000-XP_014255515                                    4.3e-32    217
9.B.191.1000.1000-XP_002419898                                    7.3e-32    212
9.B.191.1000.1000-EPB82942                                        7.3e-32    215
9.B.191.1000.1000-CBY23225                                        1.4e-31    218
9.B.191.1000.1000-ORZ38092                                        1.7e-31    212
9.B.191.1000.1000-ABK22024                                        1.7e-31    215
9.B.191.1000.1000-SMN20861                                        2.2e-31    220
9.B.191.1000.1000-CDH59088                                        2.7e-31    216
9.B.191.1000.1000-XP_010366977                                    2.9e-31    222
9.B.191.1000.1000-ORY91216                                        3.1e-31    214
9.B.191.1000.1000-PAV81248                                        3.8e-31    213
9.B.191.1000.1000-XP_002498756                                    4.7e-31    219
9.B.191.1000.1000-KHJ33881                                          5e-31    213
9.B.191.1000.1000-XP_014157913                                    5.3e-31    211
9.B.191.1000.1000-XP_020078238                                    6.2e-31    212
9.B.191.1000.1000-XP_011276106                                    6.9e-31    213
9.B.191.1000.1000-XP_002840716                                    7.8e-31    213
9.B.191.1000.1000-XP_022465266                                    7.8e-31    219
9.B.191.1000.1000-KIO30052                                        9.3e-31    212
9.B.191.1000.1000-XP_002494219                                    1.2e-30    211
9.B.191.1000.1000-XP_020543522                                    1.2e-30    212
9.B.191.1000.1000-CCA19520                                        1.6e-30    208
9.B.191.1000.1000-OAF70035                                        1.7e-30    204
9.B.191.1000.1000-CDP27313                                        1.8e-30    215
9.B.191.1000.1000-XP_005845363                                    1.8e-30    215
9.B.191.1000.1000-XP_462321                                       1.8e-30    212
9.B.191.1000.1000-BAB01889                                        1.9e-30    217
9.B.191.1000.1000-ODV85363                                          2e-30    213
9.B.191.1000.1000-XP_004181325                                    2.2e-30    223
9.B.191.1000.1000-XP_007372853                                    2.4e-30    212
9.B.191.1000.1000-ORY93223                                        2.9e-30    214
9.B.191.1000.1000-SGZ56943                                        3.5e-30    212
9.B.191.1000.1000-PAV85691                                        3.7e-30    225
9.B.191.1000.1000-XP_013758786                                    4.6e-30    232
9.B.191.1000.1000-XP_005707827                                    4.8e-30    219
9.B.191.1000.1000-XP_003264658                                    4.9e-30    204
9.B.191.1000.1000-XP_005538467                                    7.9e-30    213
9.B.191.1000.1000-XP_022579351                                    8.5e-30    213
9.B.191.1000.1000-OLL24447                                        9.8e-30    248
9.B.191.1000.1000-OAF71735                                          1e-29    212
9.B.191.1000.1000-XP_645168                                         1e-29    218
9.B.191.1000.1000-OSX69267                                        1.2e-29    218
9.B.191.1000.1000-XP_016611339                                    1.3e-29    220
9.B.191.1000.1000-XP_022978755                                    1.4e-29    242
9.B.191.1000.1000-CCX32550                                        1.4e-29    215
9.B.191.1000.1000-XP_019016414                                    1.6e-29    212
9.B.191.1000.1000-XP_018285071                                    1.7e-29    214
9.B.191.1000.1000-XP_963612                                       1.7e-29    215
9.B.191.1000.1000-XP_005710771                                      2e-29    218
9.B.191.1000.1000-XP_002441426                                      2e-29    215
9.B.191.1000.1000-OBT68065                                        2.2e-29    213
9.B.191.1000.1000-XP_022459056                                    2.5e-29    213
9.B.191.1000.1000-XP_001387981                                    2.6e-29    212
9.B.191.1000.1000-OAJ25751                                        3.2e-29    222
9.B.191.1000.1000-XP_014529280                                    3.6e-29    243
9.B.191.1000.1000-XP_001483856                                    3.7e-29    212
9.B.191.1000.1000-XP_002614983                                    3.9e-29    212
9.B.191.1000.1000-XP_018229602                                    6.9e-29    212
9.B.191.1000.1000-PIS55959                                        7.1e-29    239
9.B.191.1000.1000-KMZ63021                                          8e-29    216
9.B.191.1000.1000-KFH43056                                        9.5e-29    354
9.B.191.1000.1000-KHJ32820                                        1.5e-28    342
9.B.191.1000.1000-XP_003685573                                    1.6e-28    219
9.B.191.1000.1000-SCU81006                                        1.7e-28    220
9.B.191.1000.1000-CZR55550                                        2.2e-28    363
9.B.191.1000.1000-KYR00939                                        2.2e-28    221
9.B.191.1000.1000-KKF96513                                        2.4e-28    229
9.B.191.1000.1000-XP_502490                                       2.4e-28    217
9.B.191.1000.1000-XP_003672196                                    2.9e-28    218
9.B.191.1000.1000-OON04108                                          3e-28    214
9.B.191.1000.1000-CBN77049                                        3.4e-28    226
9.B.191.1000.1000-OQD96523                                        3.4e-28    217
9.B.191.1000.1000-XP_013315549                                    3.5e-28    348
9.B.191.1000.1000-KFA60380                                        3.7e-28    347
9.B.191.1000.1000-CUS24779                                        4.3e-28    220
9.B.191.1000.1000-XP_008088864                                    4.3e-28    353
9.B.191.1000.1000-XP_020071166                                    5.7e-28    212
9.B.191.1000.1000-XP_018985989                                      6e-28    212
9.B.191.1000.1000-OAA32002                                        6.9e-28    351
9.B.191.1000.1000-XP_016227369                                    9.5e-28    346
9.B.191.1000.1000-EJY81375                                          1e-27    216
9.B.191.1000.1000-XP_001744889                                      1e-27    212
9.B.191.1000.1000-XP_020437557                                      1e-27    215
9.B.191.1000.1000-ODQ68629                                        1.6e-27    212
9.B.191.1000.1000-XP_020049053                                      2e-27    214
9.B.191.1000.1000-PJF20144                                        2.1e-27    232
9.B.191.1000.1000-CDO52387                                        2.2e-27    214
9.B.191.1000.1000-KII70980                                        2.2e-27    208
9.B.191.1000.1000-XP_008869704                                    2.5e-27    217
9.B.191.1000.1000-SCW03724                                        2.8e-27    220
9.B.191.1000.1000-XP_017987424                                      3e-27    219
9.B.191.1000.1000-EWM22145                                        3.2e-27    226
9.B.191.1000.1000-KOO21013                                        3.4e-27    217
9.B.191.1000.1000-XP_454199                                       3.5e-27    219
9.B.191.1000.1000-OIW23995                                        3.8e-27    365
9.B.191.1000.1000-OCK95554                                        4.8e-27    218
9.B.191.1000.1000-XP_005836491                                    5.8e-27    227
9.B.191.1000.1000-EME46593                                        5.9e-27    357
9.B.191.1000.1000-EGD92925                                        8.7e-27    216
9.B.191.1000.1000-OXV06250                                        9.4e-27    213
9.B.191.1000.1000-OIR58952                                        9.8e-27    228
9.B.191.1000.1000-XP_007785176                                    9.8e-27    349
9.B.191.1000.1000-PBP20786                                        1.1e-26    377
9.B.191.1000.1000-XP_012895632                                    1.1e-26    256
9.B.191.1000.1000-KKY28423                                        1.3e-26    213
9.B.191.1000.1000-XP_020065735                                    1.4e-26    212
9.B.191.1000.1000-XP_004223192                                    1.4e-26    221
9.B.191.1000.1000-XP_018186220                                    1.8e-26    213
9.B.191.1000.1000-XP_004184175                                      2e-26    213
9.B.191.1000.1000-KZZ91934                                        2.5e-26    213
9.B.191.1000.1000-XP_016218952                                    2.8e-26    347
9.B.191.1000.1000-XP_009040119                                    3.7e-26    220
9.B.191.1000.1000-XP_011129323                                    3.8e-26    204
9.B.191.1000.1000-EDP53958                                        4.1e-26    337
9.B.191.1000.1000-XP_013259090                                    4.8e-26    343
9.B.191.1000.1000-OAA36015                                        4.8e-26    224
9.B.191.1000.1000-OEJ80810                                        5.3e-26    219
9.B.191.1000.1000-XP_446165                                       5.6e-26    218
9.B.191.1000.1000-KOS42549                                        6.6e-26    323
9.B.191.1000.1000-CCE80769                                        6.8e-26    212
9.B.191.1000.1000-XP_002181703                                    7.1e-26    227
9.B.191.1000.1000-XP_018174245                                      9e-26    337
9.B.191.1000.1000-KKY39120                                        9.3e-26    353
9.B.191.1000.1000-XP_018712735                                    1.1e-25    212
9.B.191.1000.1000-EPE10222                                        1.5e-25    377
9.B.191.1000.1000-XP_002771840                                    1.8e-25    218
9.B.191.1000.1000-XP_627018                                       1.8e-25    220
9.B.191.1000.1000-KOS21617                                        1.8e-25    363
9.B.191.1000.1000-CUG92271                                        1.9e-25    218
9.B.191.1000.1000-ODM18925                                        1.9e-25    329
9.B.191.1000.1000-KXL41925                                          3e-25    375
9.B.191.1000.1000-PHH81953                                        3.1e-25    344
9.B.191.1000.1000-XP_007922576                                    3.1e-25    217
9.B.191.1000.1000-XP_965314                                       3.4e-25    380
9.B.191.1000.1000-OKO90827                                          4e-25    328
9.B.191.1000.1000-CCJ31249                                        4.9e-25    182
9.B.191.1000.1000-EQB48925                                        5.9e-25    350
9.B.191.1000.1000-EFO65663                                        7.9e-25    215
9.B.191.1000.1000-XP_008075430                                    7.9e-25    232
9.B.191.1000.1000-KPM42977                                        8.1e-25    344
9.B.191.1000.1000-CEJ94372                                        8.2e-25    336
9.B.191.1000.1000-NP_986344                                         9e-25    218
9.B.191.1000.1000-XP_009415933                                    9.4e-25    176
9.B.191.1000.1000-ORY55472                                        9.4e-25    343
9.B.191.1000.1000-XP_018190034                                    1.4e-24    355
9.B.191.1000.1000-XP_003716202                                    2.3e-24    359
9.B.191.1000.1000-OHS95770                                          3e-24    218
9.B.191.1000.1000-OMJ70004                                        3.3e-24    215
9.B.191.1000.1000-ODA79199                                        3.6e-24    352
9.B.191.1000.1000-XP_002173624                                    3.6e-24    212
2.A.43.1000.1000-XP_007778016                                     5.5e-24    316
9.B.191.1000.1000-XP_007673203                                    5.6e-24    368
9.B.191.1000.1000-XP_009264744                                    6.2e-24    238
9.B.191.1000.1000-KXJ97403                                        7.3e-24    215
9.B.191.1000.1000-OBA27518                                        7.8e-24    219
9.B.191.1000.1000-CCG81341                                        8.6e-24    373
9.B.191.1000.1000-XP_001587076                                    9.7e-24    355
9.B.191.1000.1000-XP_012649930                                      1e-23    223
9.B.191.1000.1000-SGZ41678                                          1e-23    219
9.B.191.1000.1000-KIM97799                                        1.1e-23    356
9.B.191.1000.1000-KDB17028                                        1.1e-23    388
9.B.191.1000.1000-OBS19934                                        1.1e-23    347
9.B.191.1000.1000-XP_001737043                                    1.1e-23    214
9.B.191.1000.1000-OJJ38978                                        1.2e-23    329
9.B.191.1000.1000-XP_006968546                                    1.4e-23    344
9.B.191.1000.1000-XP_007745590                                    1.5e-23    215
9.B.191.1000.1000-OTA92515                                        1.6e-23    372
9.B.191.1000.1000-PHH93211                                        1.7e-23    349
9.B.191.1000.1000-OAG32732                                        1.8e-23    248
9.B.191.1000.1000-CCW68741                                          2e-23    220
9.B.191.1000.1000-XP_006666320                                    2.2e-23    383
2.A.43.1000.1000-XP_019037476                                     3.2e-23    309
9.B.191.1000.1000-ONH70114                                        4.1e-23    213
9.B.191.1000.1000-XP_007840084                                    4.5e-23    345
9.B.191.1000.1000-KXJ91449                                        4.8e-23    362
9.B.191.1000.1000-GAP84386                                        5.7e-23    355
2.A.43.1000.1000-CRG85333                                         5.8e-23    320
9.B.191.1000.1000-PFH31282                                        6.6e-23    224
2.A.43.1000.1000-CEJ82820                                         6.6e-23    305
2.A.43.1000.1000-EQB57115                                         7.9e-23    350
9.B.191.1000.1000-OEU20987                                        9.2e-23    227
2.A.43.1000.1000-ONH67445                                         9.7e-23    301
9.B.191.1000.1000-XP_018032401                                      1e-22    359
9.B.191.1000.1000-CZT22453                                        1.1e-22    363
9.B.191.1000.1000-OHS95281                                        1.2e-22    215
9.B.191.1000.1000-XP_001913051                                    1.3e-22    381
9.B.191.1000.1000-XP_001791183                                    1.3e-22    374
9.B.191.1000.1000-XP_003656811                                    2.7e-22    407
9.B.191.1000.1000-KLU88117                                        3.2e-22    345
9.B.191.1000.1000-XP_013345638                                    3.2e-22    359
9.B.191.1000.1000-XP_005760470                                    3.5e-22    224
9.B.191.1000.1000-GAX27498                                        3.7e-22    228
2.A.43.1000.1000-XP_009217994                                     4.1e-22    414
2.A.43.1000.1000-XP_016642845                                     4.7e-22    316
2.A.43.1000.1000-CCE31303                                         5.2e-22    314
9.B.191.1000.1000-KRX09055                                        5.3e-22    219
2.A.43.1000.1000-XP_018071747                                     5.4e-22    364
9.B.191.1000.1000-KXN65230                                        5.7e-22    212
2.A.43.1000.1000-XP_013942591                                     6.4e-22    303
9.B.191.1000.1000-OCL07396                                        7.8e-22    350
2.A.43.1000.1000-XP_020072219                                       8e-22    291
2.A.43.1000.1000-KFH41788                                         8.4e-22    350
9.B.191.1000.1000-EST47747                                        8.6e-22    215
9.B.191.1000.1000-EPR79576                                          1e-21    234
2.A.43.1000.1000-OTB02902                                         1.1e-21    320
9.B.191.1000.1000-XP_002680919                                    1.1e-21    221
9.B.191.1000.1000-EEU07688                                        1.3e-21    220
9.B.191.1000.1000-EJK46859                                        1.3e-21    231
9.B.191.1000.1000-EHA28630                                        1.6e-21    168
9.B.191.1000.1000-XP_005793154                                    1.7e-21    207
9.B.191.1000.1000-CEM34761                                        1.8e-21    220
2.A.43.1000.1000-XP_003713677                                     2.1e-21    417
9.B.191.1000.1000-PAV59546                                        2.1e-21    167
2.A.43.1000.1000-ANZ74065                                         2.2e-21    328
9.B.191.1000.1000-AAT09098                                        2.8e-21    231
2.A.43.1000.1000-GAW19111                                         3.6e-21    356
2.A.43.1000.1000-OWO99967                                         3.6e-21    352
9.B.191.1000.1000-XP_003658844                                    4.1e-21    380
2.A.43.1000.1000-XP_007836616                                     4.2e-21    313
2.A.43.1000.1000-GAD96798                                         4.3e-21    315
9.B.191.1000.1000-ORY74630                                        4.3e-21    208
9.B.191.1000.1000-OHS99935                                          5e-21    218
2.A.43.1000.1000-KOS19939                                         6.1e-21    303
2.A.43.1000.1000-XP_003048928                                     6.2e-21    361
2.A.43.1000.1000-KXS96581                                         6.2e-21    331
2.A.43.1000.1000-XP_014175048                                     6.2e-21    403
2.A.43.1000.1000-XP_007778304                                     6.2e-21    402
9.B.191.1000.1000-XP_001272914                                    6.3e-21    316
2.A.43.1000.1000-OCK82117                                         6.8e-21    372
9.B.191.1000.1000-EKG06357                                          7e-21    219
9.B.191.1000.1000-XP_006695800                                    7.2e-21    379
2.A.43.1000.1000-OCK97150                                         8.3e-21    368
2.A.43.1000.1000-XP_007874147                                     8.3e-21    254
2.A.43.1000.1000-XP_002850337                                     8.8e-21    313
2.A.43.1000.1000-SMN19543                                         9.1e-21    330
2.A.43.1000.1000-XP_003956264                                     9.7e-21    320
9.B.191.1000.1000-OAA57376                                          1e-20    399
2.A.43.1000.1000-XP_018182937                                     1.1e-20    320
2.A.43.1000.1000-OTB20410                                         1.1e-20    357
2.A.43.1000.1000-XP_447583                                        1.2e-20    309
9.B.191.1000.1000-BAN65420                                        1.3e-20    223
2.A.43.1000.1000-PHH84468                                         1.3e-20    312
2.A.43.1000.1000-CZT02145                                         1.4e-20    353
2.A.43.1000.1000-NP_986152                                        1.7e-20    315
9.B.191.1000.1000-XP_013019723                                    1.8e-20    212
9.B.191.1000.1000-OAG28836                                        1.9e-20    249
2.A.43.1000.1000-PGH09415                                         1.9e-20    407
2.A.43.1000.1000-ODV95024                                         2.1e-20    322
2.A.43.1000.1000-XP_013023287                                     2.1e-20    272
2.A.43.1000.1000-XP_016222725                                     2.1e-20    351
9.B.191.1000.1000-KKA30163                                        2.3e-20    375
2.A.43.1000.1000-XP_001907900                                     2.3e-20    384
9.B.191.1000.1000-EPY28862                                        2.4e-20    227
2.A.43.1000.1000-XP_006684069                                     2.5e-20    294
9.B.191.1000.1000-XP_016642029                                    2.6e-20    349
2.A.104.1000.1000-WP_092938288                                    2.7e-20    154
2.A.43.1000.1000-OIW31396                                         2.9e-20    338
2.A.43.1000.1000-XP_018162223                                     2.9e-20    353
2.A.43.1000.1000-XP_001907137                                       3e-20    353
9.B.191.1000.1000-KXX76713                                          3e-20    363
2.A.43.1000.1000-KKA29950                                         3.2e-20    332
2.A.43.1000.1000-OJD13269                                         3.3e-20    347
2.A.43.1000.1000-XP_022456431                                     3.4e-20    313
2.A.43.1000.1000-KIM99620                                         3.4e-20    356
2.A.43.1000.1000-XP_020118932                                     3.5e-20    322
2.A.43.1000.1000-XP_020047680                                     3.5e-20    327
9.B.191.1000.1000-KFY00591                                        3.8e-20    368
2.A.43.1000.1000-XP_015699430                                     3.9e-20    410
2.A.43.1000.1000-CEN60172                                         3.9e-20    367
9.B.191.1000.1000-XP_013234765                                      4e-20    224
2.A.43.1000.1000-KXX76442                                           4e-20    386
2.A.43.1000.1000-OAA48604                                         4.3e-20    365
2.A.43.1000.1000-EWC47474                                         4.9e-20    429
2.A.43.1000.1000-ODA78729                                           5e-20    319
2.A.43.1000.1000-XP_007929437                                       5e-20    308
2.A.123.1000.1000-CAN71371                                        5.1e-20    273
9.B.191.1000.1000-KCZ78027                                        5.1e-20    227
2.A.43.1000.1000-OBT63756                                         5.2e-20    320
2.A.43.1000.1000-PGH36666                                         5.3e-20    422
9.B.191.1000.1000-KFY48743                                        5.3e-20    399
2.A.43.1000.1000-XP_010790569                                     5.5e-20    317
2.A.43.1000.1000-XP_011119825                                     5.6e-20    410
2.A.43.1000.1000-KFH46509                                           6e-20    309
2.A.43.1000.1000-XP_022466818                                     6.3e-20    288
2.A.43.1000.1000-KXJ94284                                         6.4e-20    359
2.A.43.1000.1000-XP_008080074                                     6.6e-20    358
2.A.43.1000.1000-XP_002848823                                     6.6e-20    359
9.B.191.1000.1000-XP_004831331                                    7.3e-20    223
2.A.43.1000.1000-KZM27924                                         7.5e-20    383
2.A.123.1000.1000-WP_032524752                                    8.1e-20     90
2.A.43.1000.1000-CDO54268                                         8.3e-20    326
9.B.191.1000.1000-XP_007802247                                    8.4e-20    407
2.A.123.1000.1000-XP_021908954                                    8.7e-20    292
2.A.43.1000.1000-XP_002842106                                     8.7e-20    307
2.A.43.1000.1000-XP_003668099                                     9.7e-20    343
2.A.43.1000.1000-CCE85754                                         9.8e-20    334
2.A.123.1000.1000-XP_006347635                                    9.9e-20    286
2.A.43.1000.1000-OXB40913                                         1.1e-19    329
2.A.43.1000.1000-XP_016757874                                     1.1e-19    346
2.A.43.1000.1000-XP_001216624                                     1.1e-19    374
2.A.43.1000.1000-KXJ94035                                         1.1e-19    316
2.A.43.1000.1000-KJK63648                                         1.1e-19    322
2.A.43.1000.1000-XP_013327313                                     1.2e-19    398
2.A.43.1000.1000-XP_009856011                                     1.2e-19    337
2.A.43.1000.1000-EME38094                                         1.2e-19    328
2.A.43.1000.1000-OMP83428                                         1.2e-19    318
2.A.43.1000.1000-SMR57905                                         1.3e-19    323
2.A.43.1000.1000-PAV72660                                         1.3e-19    323
2.A.123.1000.1000-GAV71337                                        1.3e-19    294
2.A.43.1000.1000-SCU80746                                         1.4e-19    307
2.A.43.1000.1000-PIA80009                                         1.5e-19    342
2.A.43.1000.1000-KEY75761                                         1.5e-19    391
2.A.43.1000.1000-XP_003659993                                     1.5e-19    389
2.A.43.1000.1000-XP_018145332                                     1.6e-19    331
2.A.43.1000.1000-ODQ66834                                         1.6e-19    297
2.A.43.1000.1000-OUM55067                                         1.6e-19    352
2.A.43.1000.1000-KMP08271                                         1.7e-19    319
2.A.43.1000.1000-PCG94319                                         1.7e-19    353
2.A.43.1000.1000-XP_007786048                                     1.8e-19    340
2.A.123.1000.1000-XP_015070906                                    1.9e-19    302
2.A.43.1000.1000-ODA81225                                         1.9e-19    356
2.A.43.1000.1000-ODV85860                                         1.9e-19    325
9.B.191.1000.1000-EJW02261                                        2.1e-19    229
2.A.43.1000.1000-SGZ57315                                         2.1e-19    311
2.A.43.1000.1000-OAA61681                                         2.1e-19    412
2.A.43.1000.1000-OQE25064                                         2.3e-19    326
2.A.43.1000.1000-OAL24252                                         2.4e-19    361
2.A.43.1000.1000-OJJ08065                                         2.5e-19    366
2.A.43.1000.1000-CAK40444                                         2.5e-19    315
2.A.43.1000.1000-KKA02272                                         2.6e-19    301
2.A.43.1000.1000-XP_009157227                                     2.6e-19    412
2.A.43.1000.1000-XP_657499                                        2.9e-19    320
2.A.43.1000.1000-OJJ33069                                         2.9e-19    366
2.A.43.1000.1000-SCW01547                                         3.1e-19    309
9.B.191.1000.1000-XP_001651695                                    3.2e-19    221
2.A.43.1000.1000-XP_016217102                                     3.3e-19    380
2.A.43.1000.1000-OPB41513                                         3.4e-19    364
2.A.123.1000.1000-XP_010093935                                    3.5e-19    304
2.A.43.1000.1000-OJJ36700                                         3.5e-19    312
9.B.191.1000.1000-XP_015663924                                    3.7e-19    219
2.A.43.1000.1000-ODM19930                                         3.7e-19    349
2.A.43.1000.1000-ORY70116                                         3.8e-19    363
2.A.43.1000.1000-XP_008711263                                       4e-19    352
2.A.43.1000.1000-XP_019728751                                     4.2e-19    308
2.A.43.1000.1000-OEJ81844                                         4.3e-19    326
2.A.43.1000.1000-EQB56640                                         4.3e-19    335
2.A.43.1000.1000-OCK81926                                         4.4e-19    315
9.B.191.1000.1000-XP_001012394                                    4.5e-19    215
2.A.43.1000.1000-XP_001276122                                     4.6e-19    382
2.A.43.1000.1000-XP_020124793                                     4.9e-19    348
2.A.43.1000.1000-XP_007291048                                     5.2e-19    328
2.A.43.1000.1000-KPM38790                                         5.4e-19    320
2.A.43.1000.1000-OJJ69309                                         5.5e-19    385
2.A.43.1000.1000-XP_019017978                                     5.5e-19    301
2.A.43.1000.1000-XP_008029902                                     5.7e-19    324
2.A.43.1000.1000-CUS21678                                         5.8e-19    308
2.A.43.1000.1000-KPM46092                                         5.8e-19    354
2.A.43.1000.1000-PFH60912                                         5.9e-19    340
2.A.43.1000.1000-GAD91993                                         6.1e-19    350
2.A.43.1000.1000-XP_021900402                                     6.3e-19    379
2.A.43.1000.1000-GAA26236                                         6.5e-19    308
2.A.123.1000.1000-XP_019429437                                    6.5e-19    289
2.A.123.1000.1000-XP_022885478                                    6.6e-19    281
2.A.43.1000.1000-ORY09397                                         6.6e-19    318
2.A.43.1000.1000-EYC38275                                         6.8e-19    303
2.A.43.1000.1000-OIW33211                                         7.1e-19    366
2.A.43.1000.1000-XP_019025229                                     7.4e-19    301
2.A.43.1000.1000-ORX97989                                         7.6e-19    259
2.A.43.1000.1000-OMJ17988                                         7.8e-19    292
2.A.43.1000.1000-XP_014258387                                     7.8e-19    396
2.A.43.1000.1000-KJZ79376                                         8.6e-19    323
2.A.123.1000.1000-WP_046020003                                      9e-19     85
9.B.191.1000.1000-EPY35515                                        9.4e-19    229
2.A.43.1000.1000-XP_022582963                                       1e-18    370
2.A.43.1000.1000-XP_018210160                                     1.1e-18    275
2.A.43.1000.1000-PHH58898                                         1.1e-18    313
2.A.43.1000.1000-OQE19565                                         1.1e-18    400
2.A.43.1000.1000-ORX97173                                         1.1e-18    375
2.A.43.1000.1000-OBW67632                                         1.2e-18    308
2.A.43.1000.1000-XP_018037862                                     1.2e-18    316
2.A.123.1000.1000-XP_010093933                                    1.2e-18    295
2.A.43.1000.1000-XP_018271022                                     1.3e-18    285
2.A.43.1000.1000-XP_022674195                                     1.3e-18    309
2.A.123.1000.1000-XP_018811841                                    1.3e-18    295
2.A.43.1000.1000-KEY64337                                         1.3e-18    355
2.A.43.1000.1000-EPQ61926                                         1.4e-18    319
2.A.43.1000.1000-XP_014079966                                     1.4e-18    323
9.B.191.1000.1000-ETO11196                                        1.4e-18    291
2.A.43.1000.1000-XP_457460                                        1.5e-18    320
2.A.43.1000.1000-OXV07225                                         1.5e-18    366
9.B.191.1000.1000-XP_002777810                                    1.5e-18    287
2.A.43.1000.1000-XP_017266695                                     1.5e-18    317
2.A.43.1000.1000-XP_016237553                                     1.5e-18    354
2.A.123.1000.1000-ONM56234                                        1.5e-18    289
2.A.43.1000.1000-XP_007294825                                     1.7e-18    366
2.A.43.1000.1000-XP_009156116                                     1.7e-18    350
2.A.43.1000.1000-XP_022481121                                     1.8e-18    320
2.A.43.1000.1000-PHH54211                                         1.9e-18    319
2.A.43.1000.1000-XP_003069914                                     1.9e-18    365
2.A.43.1000.1000-XP_003007814                                     1.9e-18    339
2.A.43.1000.1000-CVL00152                                         2.1e-18    322
2.A.43.1000.1000-OHS96425                                         2.2e-18    272
9.B.191.1000.1000-NP_596529                                       2.2e-18    212
2.A.43.1000.1000-XP_022492426                                     2.2e-18    392
2.A.123.1000.1000-PHT53516                                        2.2e-18    298
2.A.43.1000.1000-ODV92077                                         2.2e-18    308
2.A.43.1000.1000-XP_020817801                                     2.3e-18    407
2.A.43.1000.1000-GAM83871                                         2.3e-18    309
2.A.43.1000.1000-CZT22948                                         2.3e-18    327
2.A.123.1000.1000-XP_021984190                                    2.4e-18    299
2.A.43.1000.1000-XP_002547975                                     2.4e-18    356
2.A.43.1000.1000-XP_009651409                                     2.4e-18    292
2.A.43.1000.1000-CDP07574                                         2.5e-18    382
2.A.43.1000.1000-XP_018191237                                     2.6e-18    323
2.A.43.1000.1000-XP_001748426                                     2.6e-18    303
2.A.43.1000.1000-EME43547                                         2.7e-18    378
2.A.43.1000.1000-SCU81558                                         2.7e-18    306
2.A.123.1000.1000-XP_019175513                                    2.8e-18    318
2.A.43.1000.1000-EPZ34742                                         2.8e-18    251
2.A.43.1000.1000-CEP12938                                         2.8e-18    342
2.A.43.1000.1000-KKA30772                                         2.8e-18    341
2.A.123.1000.1000-XP_009803865                                    2.9e-18    288
2.A.43.1000.1000-GAP86551                                           3e-18    343
2.A.123.1000.1000-XP_022737561                                    3.1e-18    294
2.A.43.1000.1000-XP_001954456                                     3.3e-18    392
2.A.43.1000.1000-CDO92824                                         3.5e-18    306
2.A.123.1000.1000-XP_021616633                                    3.6e-18    284
2.A.43.1000.1000-XP_454930                                        3.9e-18    319
2.A.43.1000.1000-XP_716611                                          4e-18    331
2.A.43.1000.1000-OZJ05371                                         4.1e-18    298
2.A.43.1000.1000-CDM35866                                         4.1e-18    387
2.A.123.1000.1000-KVI06158                                        4.1e-18    298
9.B.191.1000.1000-XP_020709040                                    4.1e-18    215
2.A.123.1000.1000-XP_006844581                                    4.2e-18    282
2.A.43.1000.1000-XP_012671143                                     4.3e-18    328
2.A.43.1000.1000-XP_003645309                                     4.6e-18    314
2.A.123.1000.1000-XP_017248948                                    4.6e-18    278
2.A.43.1000.1000-APA10769                                         4.8e-18    313
2.A.43.1000.1000-XP_018035057                                     4.8e-18    368
2.A.43.1000.1000-OTA31338                                           5e-18    381
2.A.43.1000.1000-XP_018711062                                     5.2e-18    301
2.A.43.1000.1000-XP_022466691                                     5.4e-18    325
2.A.43.1000.1000-XP_003980172                                     5.4e-18    304
9.B.191.1000.1000-ORD93764                                        5.7e-18    231
2.A.43.1000.1000-XP_001801365                                     6.1e-18    371
2.A.43.1000.1000-GAP87218                                         6.2e-18    335
2.A.43.1000.1000-XP_018985358                                     6.3e-18    311
9.B.191.1000.1000-PHH51457                                        6.4e-18    372
2.A.104.1000.1000-WP_065369413                                    6.6e-18    153
2.A.43.1000.1000-XP_003720880                                     6.7e-18    344
2.A.43.1000.1000-ORZ01341                                         6.8e-18    278
2.A.123.1000.1000-XP_002960314                                    7.1e-18    239
2.A.123.1000.1000-BAK07340                                        7.2e-18    287
2.A.123.1000.1000-XP_004235340                                    7.2e-18    295
2.A.123.1000.1000-XP_016565701                                    7.2e-18    286
2.A.123.1000.1000-XP_015865837                                    7.4e-18    283
2.A.123.1000.1000-KFK25541                                        7.5e-18    299
2.A.43.1000.1000-XP_006644034                                     7.7e-18    418
2.A.123.1000.1000-XP_003602778                                    7.9e-18    311
2.A.43.1000.1000-OCL03867                                           8e-18    315
2.A.123.1000.1000-XP_014497476                                    8.3e-18    263
2.A.43.1000.1000-OXV08805                                         8.7e-18    336
2.A.43.1000.1000-XP_018183941                                     8.9e-18    383
2.A.43.1000.1000-XP_008853838                                     9.1e-18    400
2.A.123.1000.1000-PIA41953                                        9.5e-18    300
2.A.43.1000.1000-XP_020087635                                     9.9e-18    417
2.A.43.1000.1000-XP_001643883                                       1e-17    309
2.A.123.1000.1000-EEF47417                                          1e-17    272
2.A.123.1000.1000-EPS64389                                          1e-17    248
2.A.43.1000.1000-CZR63553                                         1.1e-17    319
2.A.43.1000.1000-XP_020491661                                     1.1e-17    314
2.A.123.1000.1000-XP_004297511                                    1.1e-17    310
2.A.123.1000.1000-XP_020209456                                    1.1e-17    258
2.A.43.1000.1000-XP_018004014                                     1.1e-17    291
2.A.123.1000.1000-XP_004138032                                    1.1e-17    292
2.A.123.1000.1000-XP_017250200                                    1.2e-17    294
2.A.43.1000.1000-XP_007830638                                     1.2e-17    309
2.A.43.1000.1000-KHJ31419                                         1.2e-17    303
2.A.43.1000.1000-XP_006002213                                     1.3e-17    309
2.A.43.1000.1000-XP_011619770                                     1.3e-17    317
2.A.43.1000.1000-ESZ93416                                         1.3e-17    366
2.A.123.1000.1000-XP_021898153                                    1.3e-17    265
2.A.123.1000.1000-XP_016196866                                    1.3e-17    274
2.A.123.1000.1000-XP_020593133                                    1.3e-17    265
2.A.43.1000.1000-XP_022582007                                     1.3e-17    328
2.A.43.1000.1000-XP_022629650                                     1.3e-17    309
2.A.43.1000.1000-XP_020064343                                     1.4e-17    308
2.A.123.1000.1000-XP_020418998                                    1.4e-17    299
2.A.43.1000.1000-XP_008028557                                     1.5e-17    374
2.A.43.1000.1000-PHH53514                                         1.5e-17    380
2.A.43.1000.1000-XP_010139261                                     1.5e-17    296
2.A.43.1000.1000-XP_018707618                                     1.6e-17    312
2.A.43.1000.1000-NP_594596                                        1.6e-17    271
2.A.43.1000.1000-OAD01180                                         1.6e-17    276
2.A.43.1000.1000-XP_012485469                                     1.6e-17    391
2.A.43.1000.1000-XP_004998440                                     1.6e-17    300
2.A.43.1000.1000-XP_011399365                                     1.7e-17    296
2.A.43.1000.1000-OWB70106                                         1.7e-17    367
2.A.43.1000.1000-XP_011025699                                     1.7e-17    384
2.A.43.1000.1000-OQO32601                                         1.7e-17    329
2.A.43.1000.1000-OAA36910                                         1.8e-17    360
2.A.123.1000.1000-XP_020686358                                    1.8e-17    266
2.A.43.1000.1000-EYE99443                                         1.8e-17    323
2.A.123.1000.1000-KZV28745                                        1.9e-17    281
2.A.104.1000.1000-WP_014131590                                    1.9e-17    149
2.A.43.1000.1000-XP_016990094                                       2e-17    403
2.A.43.1000.1000-EDK37649                                           2e-17    313
2.A.43.1000.1000-XP_022021137                                       2e-17    269
2.A.43.1000.1000-SMN21875                                         2.1e-17    313
2.A.43.1000.1000-NP_001316246                                     2.3e-17    314
2.A.123.1000.1000-XP_021643680                                    2.3e-17    282
2.A.43.1000.1000-XP_018223891                                     2.3e-17    321
2.A.43.1000.1000-XP_020468299                                     2.4e-17    314
2.A.104.1000.1000-WP_077119207                                    2.4e-17    155
2.A.43.1000.1000-XP_022228979                                     2.5e-17    393
2.A.43.1000.1000-XP_007678850                                     2.5e-17    382
2.A.43.1000.1000-XP_016215021                                     2.6e-17    318
2.A.123.1000.1000-OAY75472                                        2.6e-17    282
2.A.123.1000.1000-XP_004490502                                    2.6e-17    270
2.A.43.1000.1000-CDH52525                                         2.6e-17    281
2.A.43.1000.1000-XP_010029841                                     2.7e-17    387
2.A.43.1000.1000-XP_018295924                                     2.7e-17    266
2.A.43.1000.1000-CEG81387                                         2.8e-17    248
2.A.43.1000.1000-XP_006958092                                     2.9e-17    271
2.A.43.1000.1000-XP_022463857                                     2.9e-17    337
2.A.104.1000.1000-WP_092426871                                    2.9e-17    152
2.A.43.1000.1000-XP_003678254                                       3e-17    310
2.A.43.1000.1000-XP_019018058                                       3e-17    322
2.A.43.1000.1000-XP_015116302                                       3e-17    373
2.A.43.1000.1000-ORZ01616                                         3.1e-17    342
2.A.43.1000.1000-XP_018002449                                     3.2e-17    370
2.A.43.1000.1000-XP_007681987                                     3.3e-17    318
9.B.191.1000.1000-XP_554138                                       3.4e-17    222
2.A.43.1000.1000-XP_017845990                                     3.4e-17    392
2.A.43.1000.1000-CZT21344                                         3.4e-17    379
2.A.43.1000.1000-XP_008076314                                     3.4e-17    316
2.A.43.1000.1000-XP_007905429                                     3.4e-17    301
2.A.123.1000.1000-WP_072013326                                    3.4e-17     92
2.A.123.1000.1000-XP_010503515                                    3.5e-17    294
2.A.43.1000.1000-OBZ86336                                         3.7e-17    285
2.A.123.1000.1000-XP_021846237                                    3.7e-17    304
2.A.43.1000.1000-XP_020046622                                     3.7e-17    342
2.A.43.1000.1000-XP_016215559                                     3.8e-17    361
2.A.43.1000.1000-ORY06565                                         3.8e-17    296
2.A.43.1000.1000-XP_006425752                                     3.8e-17    388
2.A.43.1000.1000-KOS18983                                         3.8e-17    381
2.A.43.1000.1000-XP_015192709                                     3.9e-17    297
2.A.43.1000.1000-KFH70170                                         3.9e-17    290
2.A.43.1000.1000-SMN19689                                           4e-17    348
2.A.43.1000.1000-XP_018296213                                     4.2e-17    290
2.A.43.1000.1000-PAN31433                                         4.3e-17    421
2.A.123.1000.1000-XP_002511126                                    4.3e-17    297
2.A.123.1000.1000-OVA17429                                        4.5e-17    266
2.A.43.1000.1000-CDS25843                                         4.6e-17    288
2.A.43.1000.1000-XP_016759816                                     4.6e-17    388
2.A.43.1000.1000-XP_007161921                                     4.6e-17    392
2.A.43.1000.1000-CEN61600                                         4.6e-17    321
2.A.43.1000.1000-XP_013255911                                     4.6e-17    343
2.A.123.1000.1000-XP_006438820                                    4.7e-17    305
2.A.43.1000.1000-XP_021367403                                     4.7e-17    346
2.A.43.1000.1000-EJT43760                                         4.7e-17    308
2.A.43.1000.1000-KEQ59079                                         4.9e-17    354
2.A.43.1000.1000-ORZ16205                                           5e-17    336
2.A.43.1000.1000-XP_003681314                                     5.1e-17    303
2.A.43.1000.1000-NP_001013321                                     5.2e-17    302
2.A.43.1000.1000-OJZ84062                                         5.2e-17    322
2.A.123.1000.1000-XP_015696415                                    5.3e-17    250
2.A.43.1000.1000-XP_011626139                                     5.4e-17    278
2.A.123.1000.1000-XP_012435734                                    5.4e-17    295
2.A.43.1000.1000-CCE27008                                         5.5e-17    369
2.A.43.1000.1000-XP_022071586                                     5.5e-17    305
2.A.43.1000.1000-KFO20372                                         5.5e-17    304
2.A.43.1000.1000-XP_004070273                                     5.9e-17    309
2.A.43.1000.1000-SCU79245                                         6.1e-17    306
2.A.43.1000.1000-XP_020544170                                     6.1e-17    337
2.A.43.1000.1000-XP_003850216                                     6.2e-17    382
2.A.123.1000.1000-XP_004241452                                    6.3e-17    287
2.A.43.1000.1000-XP_009228113                                     6.7e-17    361
2.A.43.1000.1000-XP_014237407                                     6.9e-17    372
2.A.123.1000.1000-AGV54262                                          7e-17    333
2.A.43.1000.1000-OWA51055                                         7.2e-17    390
2.A.43.1000.1000-XP_020438621                                     7.2e-17    271
2.A.123.1000.1000-XP_019441035                                    7.6e-17    283
2.A.123.1000.1000-XP_014499238                                    7.7e-17    277
2.A.123.1000.1000-XP_022885477                                    7.8e-17    288
2.A.43.1000.1000-XP_001644894                                     7.9e-17    318
2.A.123.1000.1000-XP_019418988                                      8e-17    259
2.A.123.1000.1000-XP_002264875                                    8.4e-17    289
2.A.123.1000.1000-XP_021593022                                    8.5e-17    281
2.A.43.1000.1000-XP_008717730                                     8.6e-17    374
2.A.123.1000.1000-XP_003530901                                    8.6e-17    272
2.A.123.1000.1000-XP_020595743                                    8.7e-17    259
2.A.123.1000.1000-XP_022016466                                    8.7e-17    295
2.A.43.1000.1000-XP_022626926                                     8.7e-17    285
2.A.43.1000.1000-XP_003868470                                     8.9e-17    326
2.A.43.1000.1000-OAD01829                                           9e-17    304
2.A.43.1000.1000-ORY64603                                           9e-17    283
2.A.123.1000.1000-XP_009539821                                    9.1e-17    125
2.A.43.1000.1000-XP_015824016                                     9.2e-17    312
2.A.43.1000.1000-XP_003629504                                     9.3e-17    374
2.A.43.1000.1000-XP_008104321                                     9.4e-17    302
2.A.123.1000.1000-XP_021892792                                    9.4e-17    278
2.A.123.1000.1000-XP_019189385                                    9.4e-17    278
2.A.123.1000.1000-XP_012459988                                    9.8e-17    289
2.A.43.1000.1000-XP_001212112                                       1e-16    321
2.A.43.1000.1000-XP_007570183                                       1e-16    318
2.A.43.1000.1000-XP_002058351                                       1e-16    390
2.A.43.1000.1000-XP_015268077                                       1e-16    339
2.A.43.1000.1000-CDO52975                                           1e-16    327
2.A.43.1000.1000-XP_004180924                                       1e-16    338
2.A.43.1000.1000-OOQ91298                                         1.1e-16    398
2.A.123.1000.1000-XP_018838999                                    1.1e-16    294
2.A.123.1000.1000-XP_016192955                                    1.2e-16    225
2.A.43.1000.1000-ODV85825                                         1.2e-16    337
2.A.123.1000.1000-XP_011020821                                    1.3e-16    285
2.A.43.1000.1000-XP_012754599                                     1.3e-16    279
2.A.43.1000.1000-XP_015888569                                     1.3e-16    415
2.A.43.1000.1000-KXL43246                                         1.3e-16    385
2.A.123.1000.1000-OMO54172                                        1.4e-16    305
2.A.43.1000.1000-XP_007758747                                     1.4e-16    358
2.A.43.1000.1000-XP_018165558                                     1.4e-16    318
2.A.43.1000.1000-OSS51968                                         1.4e-16    313
2.A.123.1000.1000-KHN31280                                        1.4e-16    316
2.A.43.1000.1000-XP_015268078                                     1.4e-16    306
2.A.43.1000.1000-XP_020020969                                     1.4e-16    330
2.A.43.1000.1000-XP_006960814                                     1.4e-16    284
2.A.123.1000.1000-XP_020685538                                    1.5e-16    301
2.A.123.1000.1000-XP_020587104                                    1.5e-16    262
2.A.123.1000.1000-XP_006399805                                    1.6e-16    301
2.A.123.1000.1000-XP_021301501                                    1.6e-16    314
2.A.43.1000.1000-KJH49324                                         1.6e-16    345
2.A.43.1000.1000-KYQ91300                                         1.6e-16    281
2.A.43.1000.1000-XP_021863047                                     1.6e-16    276
2.A.43.1000.1000-SCU77839                                         1.7e-16    290
2.A.43.1000.1000-XP_006677582                                     1.7e-16    294
2.A.43.1000.1000-XP_013937433                                     1.7e-16    318
2.A.43.1000.1000-ODV91267                                         1.7e-16    268
2.A.43.1000.1000-SCW02269                                         1.8e-16    289
2.A.43.1000.1000-ORZ14528                                         1.8e-16    316
2.A.123.1000.1000-XP_021978524                                    1.9e-16    299
2.A.43.1000.1000-GAV52269                                         1.9e-16    301
2.A.123.1000.1000-XP_022844999                                    1.9e-16    231
2.A.43.1000.1000-XP_022392299                                       2e-16    289
2.A.43.1000.1000-CDH10557                                           2e-16    304
2.A.123.1000.1000-OAE29232                                          2e-16    275
2.A.43.1000.1000-XP_004533588                                     2.1e-16    409
2.A.43.1000.1000-OPJ85483                                         2.1e-16    314
2.A.123.1000.1000-XP_018831501                                    2.1e-16    231
2.A.43.1000.1000-ORZ18950                                         2.1e-16    296
2.A.43.1000.1000-XP_007156011                                     2.2e-16    380
2.A.123.1000.1000-XP_010249453                                    2.3e-16    292
2.A.43.1000.1000-XP_018986354                                     2.3e-16    263
2.A.43.1000.1000-XP_018293310                                     2.3e-16    279
2.A.43.1000.1000-XP_002983681                                     2.3e-16    427
2.A.104.1000.1000-WP_072607524                                    2.3e-16    150
9.B.191.1000.1000-XP_007604327                                    2.4e-16    231
2.A.43.1000.1000-OAD01438                                         2.4e-16    298
2.A.43.1000.1000-XP_017976445                                     2.4e-16    400
2.A.123.1000.1000-XP_020547981                                    2.5e-16    292
2.A.43.1000.1000-XP_022526328                                     2.5e-16    320
2.A.43.1000.1000-EPE03132                                         2.5e-16    391
2.A.104.1000.1000-WP_065060811                                    2.6e-16    154
2.A.123.1000.1000-XP_011627469                                    2.6e-16    269
2.A.43.1000.1000-PFH59434                                         2.7e-16    308
2.A.123.1000.1000-XP_017217679                                    2.7e-16    295
2.A.129.1000.1000-WP_071827033                                    2.8e-16    117
2.A.43.1000.1000-XP_009994035                                     2.8e-16    304
2.A.123.1000.1000-XP_018820355                                    2.8e-16    298
2.A.43.1000.1000-CDH56015                                         2.9e-16    341
9.B.191.1000.1000-KYN01317                                        2.9e-16    224
2.A.43.1000.1000-XP_002424029                                     2.9e-16    356
2.A.43.1000.1000-ORX56306                                           3e-16    329
2.A.123.1000.1000-XP_010250599                                      3e-16    287
2.A.43.1000.1000-ORY79059                                         3.1e-16    314
2.A.123.1000.1000-KZV41910                                        3.1e-16    292
2.A.43.1000.1000-OAA38591                                         3.2e-16    356
2.A.43.1000.1000-XP_021983307                                     3.2e-16    398
2.A.43.1000.1000-XP_010194584                                     3.2e-16    308
2.A.43.1000.1000-XP_022894390                                     3.2e-16    395
2.A.123.1000.1000-XP_006493253                                    3.2e-16    285
2.A.123.1000.1000-XP_004297512                                    3.2e-16    292
2.A.123.1000.1000-NP_001149028                                    3.3e-16    307
2.A.43.1000.1000-XP_014001217                                     3.3e-16    314
2.A.43.1000.1000-KXT14443                                         3.4e-16    382
2.A.123.1000.1000-XP_020163943                                    3.4e-16    310
2.A.43.1000.1000-KJZ72817                                         3.5e-16    351
2.A.123.1000.1000-XP_011073105                                    3.6e-16    290
2.A.123.1000.1000-ANC68268                                        3.6e-16    262
2.A.43.1000.1000-XP_016220249                                     3.7e-16    357
2.A.43.1000.1000-CEG73521                                         3.9e-16    308
2.A.43.1000.1000-XP_005057829                                     3.9e-16    304
2.A.123.1000.1000-XP_021616634                                    3.9e-16    278
2.A.123.1000.1000-OAY83986                                        4.2e-16    302
2.A.43.1000.1000-ORE20981                                         4.4e-16    246
2.A.43.1000.1000-XP_018426844                                     4.5e-16    307
2.A.123.1000.1000-XP_003524088                                    4.7e-16    283
9.B.191.1000.1000-OQS54435                                        4.7e-16    234
2.A.43.1000.1000-PIS49074                                         4.7e-16    294
2.A.43.1000.1000-XP_457604                                        4.8e-16    311
2.A.123.1000.1000-XP_006647263                                      5e-16    319
2.A.43.1000.1000-ORE10352                                         5.3e-16    267
2.A.43.1000.1000-XP_009617059                                     5.3e-16    282
9.B.191.1000.1000-OUS42075                                        5.4e-16    206
2.A.123.1000.1000-XP_019426377                                    5.5e-16    278
2.A.43.1000.1000-XP_010548371                                     5.5e-16    396
2.A.123.1000.1000-XP_002270131                                    5.6e-16    276
2.A.43.1000.1000-XP_018687692                                     5.6e-16    371
2.A.43.1000.1000-EOY08839                                         5.7e-16    413
2.A.123.1000.1000-XP_020222965                                    5.9e-16    246
2.A.43.1000.1000-SGZ55883                                           6e-16    273
2.A.123.1000.1000-XP_008234052                                      6e-16    221
2.A.43.1000.1000-OAD02074                                         6.2e-16    228
2.A.123.1000.1000-XP_019447521                                    6.4e-16    280
2.A.43.1000.1000-KYP34728                                         6.4e-16    277
2.A.43.1000.1000-XP_020637790                                     6.5e-16    305
2.A.43.1000.1000-ODV94836                                         6.5e-16    342
2.A.123.1000.1000-XP_013740591                                    6.8e-16    271
2.A.43.1000.1000-NP_001084886                                     6.8e-16    375
2.A.43.1000.1000-XP_013912627                                     6.8e-16    301
2.A.43.1000.1000-XP_022894393                                     6.9e-16    372
2.A.43.1000.1000-SAM05827                                           7e-16    293
2.A.43.1000.1000-PIA53077                                           7e-16    425
2.A.123.1000.1000-XP_007138928                                    7.1e-16    245
2.A.123.1000.1000-XP_006281748                                    7.2e-16    290
2.A.123.1000.1000-XP_008440025                                    7.3e-16    291
2.A.123.1000.1000-XP_020253515                                    7.3e-16    281
2.A.43.1000.1000-XP_004512003                                     7.3e-16    382
2.A.43.1000.1000-XP_022152069                                     7.3e-16    413
2.A.43.1000.1000-XP_021901170                                     7.4e-16    410
2.A.43.1000.1000-ORX54556                                         7.6e-16    275
2.A.129.1000.1000-WP_073963499                                    7.6e-16    118
2.A.43.1000.1000-XP_505436                                        7.9e-16    268
2.A.123.1000.1000-XP_022036503                                    8.1e-16    253
2.A.43.1000.1000-CDS31326                                         8.1e-16    317
2.A.43.1000.1000-XP_022945612                                     8.1e-16    417
2.A.123.1000.1000-XP_006578712                                    8.2e-16    282
2.A.123.1000.1000-XP_013447780                                    8.2e-16    268
2.A.43.1000.1000-XP_015341098                                     8.3e-16    340
2.A.123.1000.1000-XP_021604714                                    8.4e-16    265
2.A.123.1000.1000-XP_021800782                                    8.4e-16    273
2.A.123.1000.1000-XP_021643679                                    8.4e-16    282
2.A.43.1000.1000-XP_017986165                                     8.6e-16    292
2.A.43.1000.1000-ORY92265                                         8.6e-16    267
2.A.43.1000.1000-XP_017439068                                     8.6e-16    289
2.A.123.1000.1000-XP_016193638                                    8.8e-16    293
2.A.43.1000.1000-XP_018577032                                     9.1e-16    363
2.A.43.1000.1000-PIA30414                                         9.3e-16    275
2.A.43.1000.1000-XP_018291921                                     9.3e-16    253
2.A.43.1000.1000-XP_010251611                                     9.5e-16    418
2.A.43.1000.1000-EKG19048                                         9.5e-16    351
9.B.191.1000.1000-XP_001313992                                    9.6e-16    215
2.A.123.1000.1000-PIN02046                                        9.7e-16    282
2.A.43.1000.1000-XP_022104169                                       1e-15    351
2.A.43.1000.1000-KJB40724                                           1e-15    283
2.A.123.1000.1000-XP_013718603                                      1e-15    249
2.A.123.1000.1000-XP_021645601                                      1e-15    300
2.A.123.1000.1000-XP_007159993                                    1.1e-15    258
2.A.43.1000.1000-CZT48506                                         1.1e-15    318
2.A.123.1000.1000-XP_022137730                                    1.1e-15    293
2.A.123.1000.1000-XP_010556111                                    1.1e-15    307
2.A.43.1000.1000-XP_003566800                                     1.1e-15    418
2.A.43.1000.1000-KXN69505                                         1.1e-15    265
2.A.43.1000.1000-OBZ87402                                         1.1e-15    323
2.A.123.1000.1000-ANZ54946                                        1.1e-15    280
2.A.43.1000.1000-EMG49373                                         1.1e-15    301
2.A.43.1000.1000-XP_007670721                                     1.2e-15    368
2.A.123.1000.1000-XP_012489024                                    1.2e-15    298
2.A.43.1000.1000-XP_005508017                                     1.2e-15    334
2.A.43.1000.1000-XP_010525450                                     1.2e-15    412
2.A.123.1000.1000-EMS46194                                        1.2e-15    345
2.A.123.1000.1000-WP_015790918                                    1.2e-15     95
2.A.43.1000.1000-XP_009908316                                     1.3e-15    305
2.A.123.1000.1000-XP_019160874                                    1.3e-15    304
2.A.43.1000.1000-XP_022873335                                     1.3e-15    397
2.A.123.1000.1000-XP_022777053                                    1.4e-15    298
2.A.43.1000.1000-EPB89193                                         1.4e-15    338
2.A.123.1000.1000-XP_019156054                                    1.4e-15    296
2.A.43.1000.1000-XP_018915761                                     1.4e-15    400
2.A.43.1000.1000-XP_020711264                                     1.4e-15    373
2.A.43.1000.1000-XP_018295852                                     1.4e-15    316
2.A.123.1000.1000-XP_022148943                                    1.5e-15    258
2.A.123.1000.1000-XP_010674202                                    1.5e-15    262
2.A.123.1000.1000-XP_002453892                                    1.5e-15    336
2.A.123.1000.1000-OVA04358                                        1.6e-15    281
2.A.123.1000.1000-PHU15627                                        1.6e-15    290
2.A.123.1000.1000-XP_012090788                                    1.6e-15    289
2.A.123.1000.1000-PAN42718                                        1.6e-15    300
2.A.43.1000.1000-XP_505016                                        1.6e-15    278
2.A.123.1000.1000-XP_012090787                                    1.6e-15    283
2.A.43.1000.1000-KMZ60800                                         1.7e-15    281
2.A.123.1000.1000-WP_011132807                                    1.7e-15     90
2.A.43.1000.1000-XP_011040657                                     1.7e-15    416
2.A.123.1000.1000-XP_019190699                                    1.8e-15    289
2.A.123.1000.1000-XP_020548547                                    1.8e-15    285
2.A.123.1000.1000-OMO54178                                        1.9e-15    286
2.A.43.1000.1000-XP_002548178                                     1.9e-15    345
2.A.43.1000.1000-XP_002115442                                     1.9e-15    262
2.A.123.1000.1000-XP_010539122                                    1.9e-15    247
2.A.104.1000.1000-E6WMH4                                          1.9e-15    167
2.A.43.1000.1000-XP_019458854                                       2e-15    270
2.A.43.1000.1000-XP_009497957                                       2e-15    343
2.A.43.1000.1000-XP_018983720                                     2.1e-15    310
2.A.123.1000.1000-XP_022017275                                    2.1e-15    297
2.A.43.1000.1000-XP_002547679                                     2.1e-15    315
2.A.43.1000.1000-XP_015297129                                     2.2e-15    384
2.A.43.1000.1000-ODQ63115                                         2.2e-15    340
2.A.43.1000.1000-XP_015409201                                     2.3e-15    277
2.A.43.1000.1000-XP_007662606                                     2.3e-15    301
2.A.43.1000.1000-XP_014603809                                     2.3e-15    383
2.A.123.1000.1000-XP_010678288                                    2.4e-15    324
2.A.43.1000.1000-XP_003139182                                     2.4e-15    325
2.A.123.1000.1000-XP_020237078                                    2.4e-15    297
2.A.123.1000.1000-XP_022923938                                    2.4e-15    277
2.A.123.1000.1000-XP_017408129                                    2.4e-15    270
2.A.43.1000.1000-OVF07631                                         2.4e-15    321
2.A.43.1000.1000-SCV06134                                         2.5e-15    293
2.A.123.1000.1000-XP_010528779                                    2.5e-15    264
2.A.123.1000.1000-WP_085122482                                    2.5e-15     84
2.A.52.1000.1000-WP_065132745                                     2.5e-15    371
2.A.43.1000.1000-EIE79169                                         2.6e-15    295
2.A.123.1000.1000-XP_012078339                                    2.7e-15    264
2.A.43.1000.1000-XP_020383463                                     2.7e-15    289
2.A.123.1000.1000-XP_022923937                                    2.7e-15    305
2.A.43.1000.1000-XP_018799154                                     2.8e-15    405
2.A.123.1000.1000-PAN42722                                        2.8e-15    296
2.A.43.1000.1000-CDI98733                                         2.8e-15    327
2.A.43.1000.1000-KND87386                                         2.8e-15    320
2.A.43.1000.1000-XP_010223282                                     2.9e-15    371
2.A.43.1000.1000-XP_002494647                                     2.9e-15    296
2.A.43.1000.1000-PIA51459                                         2.9e-15    274
2.A.123.1000.1000-XP_015937923                                    2.9e-15    285
2.A.43.1000.1000-XP_017569791                                     2.9e-15    376
2.A.43.1000.1000-OMJ30215                                         2.9e-15    264
2.A.43.1000.1000-SLM40917                                           3e-15    329
2.A.43.1000.1000-NP_493686                                          3e-15    311
2.A.43.1000.1000-XP_006883648                                     3.1e-15    294
2.A.43.1000.1000-XP_018591645                                     3.1e-15    297
2.A.43.1000.1000-CAR63593                                         3.1e-15    306
2.A.123.1000.1000-XP_010929602                                    3.1e-15    295
2.A.43.1000.1000-XP_010214276                                     3.2e-15    303
2.A.43.1000.1000-CDS09602                                         3.2e-15    276
2.A.43.1000.1000-XP_022336763                                     3.2e-15    334
2.A.43.1000.1000-SAL98578                                         3.2e-15    338
2.A.43.1000.1000-XP_020206859                                     3.2e-15    406
2.A.123.1000.1000-XP_002274582                                    3.3e-15    254
2.A.123.1000.1000-XP_004508856                                    3.3e-15    230
2.A.43.1000.1000-NP_001018407                                     3.4e-15    384
2.A.123.1000.1000-OVA09619                                        3.4e-15    304
2.A.43.1000.1000-XP_010254970                                     3.4e-15    378
2.A.43.1000.1000-XP_012088437                                     3.5e-15    409
2.A.123.1000.1000-XP_018822986                                    3.6e-15    225
2.A.123.1000.1000-XP_020699529                                    3.6e-15    271
2.A.43.1000.1000-AQK89383                                         3.6e-15    438
2.A.43.1000.1000-KFM59325                                         3.6e-15    371
2.A.123.1000.1000-OIV96225                                        3.7e-15    299
2.A.43.1000.1000-CDH59461                                         3.8e-15    360
2.A.43.1000.1000-XP_010930005                                     3.8e-15    274
2.A.123.1000.1000-XP_017642196                                    3.9e-15    313
2.A.43.1000.1000-XP_015579519                                       4e-15    273
2.A.123.1000.1000-XP_021989802                                    4.1e-15    286
2.A.43.1000.1000-XP_006031539                                     4.1e-15    300
2.A.123.1000.1000-XP_017240797                                    4.3e-15    313
2.A.123.1000.1000-XP_012831633                                    4.3e-15    304
2.A.43.1000.1000-XP_016608459                                     4.3e-15    261
2.A.123.1000.1000-WP_005886207                                    4.4e-15     85
2.A.123.1000.1000-XP_020194688                                    4.4e-15    294
2.A.43.1000.1000-XP_002493796                                     4.4e-15    314
2.A.43.1000.1000-KDO64268                                         4.5e-15    414
2.A.43.1000.1000-OHT02440                                         4.5e-15    278
2.A.43.1000.1000-XP_007374284                                     4.5e-15    289
2.A.123.1000.1000-XP_010442358                                    4.5e-15    295
2.A.43.1000.1000-XP_014295584                                     4.5e-15    370
2.A.123.1000.1000-XP_004501816                                    4.6e-15    262
2.A.43.1000.1000-XP_011835840                                     4.6e-15    427
2.A.123.1000.1000-XP_009421186                                    4.7e-15    288
2.A.43.1000.1000-KYG43831                                         4.7e-15    367
2.A.123.1000.1000-XP_008374456                                    4.7e-15    236
2.A.123.1000.1000-XP_015578718                                    4.8e-15    289
2.A.43.1000.1000-XP_004592475                                     4.9e-15    296
2.A.123.1000.1000-XP_020997019                                    4.9e-15    261
2.A.123.1000.1000-XP_012083783                                      5e-15    272
2.A.123.1000.1000-XP_009385515                                    5.1e-15    282
2.A.123.1000.1000-XP_020706043                                    5.2e-15    260
2.A.123.1000.1000-PIA62042                                        5.2e-15    245
2.A.43.1000.1000-XP_006675687                                     5.3e-15    313
2.A.43.1000.1000-XP_021982381                                     5.4e-15    270
2.A.129.1000.1000-WP_029139517                                    5.6e-15    120
2.A.123.1000.1000-XP_006436900                                    5.9e-15    271
9.B.191.1000.1000-AAL79513                                        5.9e-15    217
2.A.43.1000.1000-XP_014509906                                       6e-15    394
2.A.123.1000.1000-SCY50068                                        6.1e-15     84
2.A.43.1000.1000-OQD73031                                         6.2e-15    286
2.A.123.1000.1000-XP_019462681                                    6.3e-15    299
2.A.43.1000.1000-ORY98517                                         6.4e-15    319
2.A.104.1000.1000-WP_096007799                                    6.6e-15    156
2.A.123.1000.1000-XP_020107294                                    6.6e-15    265
2.A.43.1000.1000-XP_010203838                                     6.6e-15    303
2.A.43.1000.1000-XP_002554908                                     6.6e-15    295
2.A.43.1000.1000-XP_020106390                                     6.8e-15    275
2.A.43.1000.1000-KNE65396                                         6.8e-15    285
2.A.43.1000.1000-XP_018295199                                     6.8e-15    286
2.A.123.1000.1000-XP_004302124                                    7.1e-15    257
2.A.123.1000.1000-XP_010111763                                    7.3e-15    245
2.A.43.1000.1000-XP_008206791                                     7.4e-15    382
2.A.43.1000.1000-XP_022078409                                     7.6e-15    312
2.A.123.1000.1000-XP_010039121                                    7.6e-15    284
2.A.43.1000.1000-ORY83037                                         7.7e-15    323
2.A.43.1000.1000-XP_003727883                                     7.9e-15    359
2.A.43.1000.1000-XP_020530369                                     7.9e-15    378
2.A.43.1000.1000-XP_012683827                                       8e-15    396
2.A.43.1000.1000-XP_021879147                                     8.1e-15    318
2.A.123.1000.1000-XP_004310113                                    8.1e-15    305
2.A.43.1000.1000-XP_001316162                                     8.4e-15    298
2.A.123.1000.1000-XP_003593107                                    8.4e-15    288
2.A.123.1000.1000-XP_010550745                                    8.7e-15    287
2.A.43.1000.1000-XP_019531956                                     8.8e-15    406
2.A.43.1000.1000-XP_004136760                                     8.9e-15    420
2.A.43.1000.1000-XP_011098798                                     9.1e-15    276
2.A.43.1000.1000-XP_018016429                                     9.3e-15    392
2.A.123.1000.1000-XP_004153501                                    9.6e-15    295
2.A.52.1000.1000-WP_051967566                                     9.6e-15    384
2.A.123.1000.1000-XP_019160145                                    9.8e-15    259
2.A.43.1000.1000-CUA76815                                         9.9e-15    269
2.A.123.1000.1000-XP_019247620                                      1e-14    295
2.A.43.1000.1000-OTF77627                                           1e-14    264
2.A.123.1000.1000-EYU23059                                          1e-14    278
2.A.123.1000.1000-ONK56139                                          1e-14    273
2.A.123.1000.1000-AHB08882                                          1e-14    323
2.A.43.1000.1000-XP_019175385                                     1.1e-14    367
2.A.43.1000.1000-XP_020068462                                     1.1e-14    286
2.A.123.1000.1000-OMO54173                                        1.1e-14    285
2.A.43.1000.1000-XP_018683045                                     1.1e-14    399
2.A.123.1000.1000-XP_022863561                                    1.2e-14    223
2.A.43.1000.1000-XP_017486722                                     1.2e-14    381
2.A.43.1000.1000-GAW17317                                         1.2e-14    277
2.A.43.1000.1000-XP_013272190                                     1.2e-14    339
2.A.43.1000.1000-XP_008551440                                     1.2e-14    371
2.A.123.1000.1000-GAV74708                                        1.2e-14    282
2.A.43.1000.1000-XP_018138304                                     1.2e-14    283
2.A.123.1000.1000-XP_002517346                                    1.2e-14    242
2.A.123.1000.1000-WP_015733186                                    1.2e-14     97
2.A.43.1000.1000-XP_005293024                                     1.3e-14    305
2.A.43.1000.1000-KNF06079                                         1.3e-14    281
2.A.43.1000.1000-XP_022121726                                     1.3e-14    394
2.A.123.1000.1000-XP_009405955                                    1.3e-14    275
2.A.43.1000.1000-XP_020045463                                     1.3e-14    344
2.A.123.1000.1000-XP_010034634                                    1.3e-14    242
2.A.123.1000.1000-WP_040682775                                    1.3e-14     94
2.A.123.1000.1000-XP_022955261                                    1.3e-14    294
2.A.43.1000.1000-XP_020828795                                     1.4e-14    306
2.A.123.1000.1000-XP_009412768                                    1.4e-14    284
2.A.43.1000.1000-XP_019457557                                     1.4e-14    410
2.A.43.1000.1000-XP_010684791                                     1.4e-14    286
2.A.123.1000.1000-OVA20104                                        1.4e-14    238
2.A.43.1000.1000-XP_018843643                                     1.4e-14    421
2.A.43.1000.1000-XP_017701235                                     1.4e-14    426
2.A.123.1000.1000-XP_012085745                                    1.5e-14    293
2.A.123.1000.1000-XP_011083538                                    1.5e-14    278
2.A.123.1000.1000-XP_018822145                                    1.5e-14    294
2.A.123.1000.1000-XP_014496936                                    1.5e-14    272
2.A.123.1000.1000-XP_015939388                                    1.6e-14    242
2.A.43.1000.1000-XP_018736959                                     1.6e-14    336
2.A.43.1000.1000-CEG77486                                         1.6e-14    253
2.A.43.1000.1000-XP_010248792                                     1.7e-14    284
2.A.123.1000.1000-CBI15715                                        1.7e-14    288
2.A.43.1000.1000-OBZ87546                                         1.7e-14    328
2.A.43.1000.1000-PIN17819                                         1.7e-14    275
2.A.123.1000.1000-XP_002322282                                    1.8e-14    276
2.A.123.1000.1000-XP_010242697                                    1.8e-14    276
2.A.43.1000.1000-XP_013381904                                     1.8e-14    330
2.A.123.1000.1000-XP_018716054                                    1.8e-14    299
2.A.123.1000.1000-XP_021908976                                    1.8e-14    295
2.A.43.1000.1000-CDH55223                                         1.9e-14    319
2.A.123.1000.1000-XP_020268199                                    1.9e-14    235
2.A.123.1000.1000-CDP21121                                        1.9e-14    278
2.A.123.1000.1000-XP_012447122                                      2e-14    235
2.A.43.1000.1000-XP_020267711                                       2e-14    408
2.A.123.1000.1000-XP_012081801                                      2e-14    243
2.A.123.1000.1000-XP_021286666                                    2.1e-14    280
2.A.43.1000.1000-XP_003685714                                     2.1e-14    330
2.A.123.1000.1000-XP_009765830                                    2.1e-14    278
2.A.43.1000.1000-OXV08553                                         2.2e-14    286
2.A.52.1000.1000-WP_014141658                                     2.2e-14    375
2.A.43.1000.1000-XP_009370390                                     2.2e-14    274
2.A.123.1000.1000-OIS96858                                        2.2e-14    280
2.A.123.1000.1000-XP_022843065                                    2.2e-14    238
2.A.123.1000.1000-XP_011081454                                    2.2e-14    248
2.A.123.1000.1000-XP_015615538                                    2.3e-14    303
2.A.43.1000.1000-XP_016612168                                     2.3e-14    293
2.A.123.1000.1000-XP_021594233                                    2.3e-14    245
2.A.123.1000.1000-XP_009409477                                    2.3e-14    262
2.A.43.1000.1000-XP_008182712                                     2.3e-14    378
2.A.43.1000.1000-XP_015916527                                     2.4e-14    376
2.A.123.1000.1000-GAV86152                                        2.4e-14    222
2.A.43.1000.1000-KFK33075                                         2.4e-14    271
2.A.43.1000.1000-XP_012154314                                     2.4e-14    383
2.A.43.1000.1000-OQE17843                                         2.5e-14    271
2.A.123.1000.1000-GAU16564                                        2.5e-14    276
2.A.43.1000.1000-XP_020245733                                     2.5e-14    273
2.A.123.1000.1000-XP_021816397                                    2.6e-14    282
2.A.123.1000.1000-XP_016200022                                    2.6e-14    250
2.A.43.1000.1000-GAA48565                                         2.7e-14    372
2.A.123.1000.1000-XP_019457816                                    2.7e-14    252
2.A.43.1000.1000-CCX31074                                         2.8e-14    332
2.A.43.1000.1000-KJB40723                                         2.8e-14    253
2.A.123.1000.1000-XP_009405124                                    2.8e-14    235
2.A.123.1000.1000-XP_006470352                                    2.8e-14    242
2.A.123.1000.1000-XP_008777044                                    2.8e-14    254
2.A.43.1000.1000-XP_013136523                                     2.9e-14    420
2.A.43.1000.1000-XP_015970710                                     2.9e-14    389
2.A.43.1000.1000-XP_019263858                                     2.9e-14    381
2.A.43.1000.1000-XP_022799619                                       3e-14    297
2.A.43.1000.1000-XP_013201114                                       3e-14    421
2.A.123.1000.1000-XP_022150121                                      3e-14    250
2.A.43.1000.1000-CDQ57880                                         3.2e-14    400
2.A.123.1000.1000-XP_021985063                                    3.2e-14    300
2.A.43.1000.1000-XP_015221207                                     3.3e-14    372
2.A.123.1000.1000-XP_019429438                                    3.3e-14    285
2.A.43.1000.1000-XP_019366742                                     3.3e-14    367
2.A.123.1000.1000-EAY83053                                        3.5e-14    293
2.A.43.1000.1000-XP_004177677                                     3.5e-14    326
2.A.43.1000.1000-OHT16701                                         3.7e-14    278
2.A.129.1000.1000-KGD84453                                        3.7e-14    117
2.A.123.1000.1000-CDP03543                                        3.7e-14    267
2.A.43.1000.1000-ORY48163                                         3.8e-14    331
2.A.52.1000.1000-WP_036324807                                     3.8e-14    366
2.A.43.1000.1000-CEQ39613                                         3.9e-14    306
2.A.123.1000.1000-XP_004247459                                    3.9e-14    286
2.A.129.1000.1000-WP_033750708                                    3.9e-14    121
2.A.43.1000.1000-OIW03002                                         3.9e-14    278
2.A.43.1000.1000-XP_015575572                                     3.9e-14    412
2.A.123.1000.1000-XP_010530419                                      4e-14    246
2.A.123.1000.1000-XP_009612477                                    4.1e-14    314
2.A.123.1000.1000-XP_010266587                                    4.2e-14    265
2.A.43.1000.1000-OXB40502                                         4.3e-14    249
2.A.123.1000.1000-XP_011085139                                    4.3e-14    262
2.A.123.1000.1000-XP_021850617                                    4.3e-14    234
2.A.43.1000.1000-XP_020793347                                     4.4e-14    308
2.A.123.1000.1000-XP_022751899                                    4.4e-14    236
2.A.123.1000.1000-XP_010943754                                    4.5e-14    281
2.A.43.1000.1000-KIN05060                                         4.5e-14    281
2.A.123.1000.1000-AQY72415                                        4.5e-14    250
2.A.123.1000.1000-XP_022010593                                    4.7e-14    305
2.A.43.1000.1000-XP_020487539                                     4.7e-14    381
2.A.43.1000.1000-KFK36620                                         4.7e-14    318
2.A.123.1000.1000-XP_017641172                                    4.7e-14    276
2.A.123.1000.1000-XP_011071833                                    4.7e-14    244
2.A.43.1000.1000-KFG77546                                         4.8e-14    281
2.A.123.1000.1000-PHT46394                                        4.8e-14    282
2.A.43.1000.1000-CDH54275                                         4.8e-14    298
2.A.43.1000.1000-XP_010023553                                     4.8e-14    417
2.A.123.1000.1000-GAV69722                                        4.9e-14    238
2.A.123.1000.1000-XP_010438942                                    4.9e-14    283
2.A.43.1000.1000-AFK47806                                         5.1e-14    394
2.A.43.1000.1000-XP_019161306                                     5.1e-14    266
2.A.43.1000.1000-XP_020067526                                     5.1e-14    288
2.A.43.1000.1000-XP_020571957                                     5.2e-14    274
2.A.123.1000.1000-OAE28759                                        5.2e-14    250
2.A.43.1000.1000-XP_013793265                                     5.3e-14    393
2.A.123.1000.1000-PAN49535                                        5.3e-14    305
2.A.123.1000.1000-XP_022960350                                    5.5e-14    277
2.A.43.1000.1000-ERM99044                                         5.5e-14    394
2.A.123.1000.1000-XP_009588446                                    5.5e-14    251
2.A.43.1000.1000-XP_022582399                                     5.6e-14    291
2.A.52.1000.1000-WP_052489640                                     5.7e-14    363
2.A.123.1000.1000-XP_020247885                                    5.8e-14    266
2.A.43.1000.1000-XP_020146799                                     5.8e-14    275
2.A.123.1000.1000-XP_009391576                                    5.8e-14    262
2.A.123.1000.1000-XP_011003128                                    5.9e-14    242
2.A.123.1000.1000-OVA06797                                        6.1e-14    258
2.A.123.1000.1000-XP_008802109                                    6.3e-14    270
2.A.43.1000.1000-XP_004916475                                     6.3e-14    303
2.A.123.1000.1000-AFK47472                                        6.6e-14    260
2.A.123.1000.1000-WP_017852883                                    6.6e-14     96
2.A.123.1000.1000-XP_022150118                                    6.8e-14    241
2.A.43.1000.1000-XP_010660827                                     6.9e-14    274
2.A.43.1000.1000-XP_022201007                                       7e-14    386
2.A.123.1000.1000-XP_022721083                                    7.3e-14    250
2.A.123.1000.1000-XP_020537596                                    7.6e-14    240
2.A.43.1000.1000-XP_006282771                                     7.9e-14    296
2.A.43.1000.1000-XP_004029986                                       8e-14    274
2.A.123.1000.1000-XP_017251592                                      8e-14    270
2.A.123.1000.1000-XP_019194759                                    8.1e-14    273
2.A.123.1000.1000-XP_008459891                                    8.1e-14    277
2.A.123.1000.1000-EMS58275                                        8.1e-14    262
2.A.43.1000.1000-XP_011612709                                     8.3e-14    381
2.A.43.1000.1000-XP_009365377                                     8.4e-14    403
2.A.123.1000.1000-XP_015966874                                    8.4e-14    248
2.A.123.1000.1000-XP_022019458                                    8.4e-14    257
2.A.123.1000.1000-XP_022889395                                    8.5e-14    291
2.A.43.1000.1000-CDP16643                                         8.6e-14    278
2.A.123.1000.1000-XP_020548608                                    8.6e-14    265
2.A.43.1000.1000-XP_015260632                                     8.6e-14    411
2.A.43.1000.1000-XP_020277128                                     8.7e-14    380
2.A.43.1000.1000-ORE21174                                         8.7e-14    320
2.A.52.1000.1000-WP_071658711                                     8.7e-14    366
2.A.43.1000.1000-XP_020883991                                     8.7e-14    393
2.A.43.1000.1000-XP_002296473                                     8.9e-14    259
2.A.43.1000.1000-OBZ84343                                         8.9e-14    261
2.A.43.1000.1000-XP_020250786                                     9.1e-14    413
2.A.123.1000.1000-XP_021690243                                    9.2e-14    273
2.A.123.1000.1000-WP_068836428                                    9.3e-14     84
2.A.43.1000.1000-PIK56018                                         9.4e-14    388
2.A.43.1000.1000-XP_011452516                                     9.5e-14    338
2.A.123.1000.1000-XP_003576036                                    9.6e-14    300
2.A.123.1000.1000-XP_012459954                                    9.7e-14    237
2.A.43.1000.1000-XP_015521686                                     9.7e-14    370
2.A.43.1000.1000-XP_014209531                                     9.9e-14    381
2.A.123.1000.1000-XP_022022397                                      1e-13    279
2.A.123.1000.1000-XP_009539823                                      1e-13    125
2.A.123.1000.1000-XP_022759712                                      1e-13    280
2.A.43.1000.1000-XP_015878979                                       1e-13    284
2.A.123.1000.1000-XP_012090634                                    1.1e-13    279
2.A.123.1000.1000-XP_016189584                                    1.1e-13    278
2.A.123.1000.1000-PJD99169                                        1.1e-13     91
2.A.123.1000.1000-XP_020872271                                    1.1e-13    240
2.A.123.1000.1000-XP_007148462                                    1.1e-13    273
2.A.43.1000.1000-XP_020783378                                     1.1e-13    400
2.A.43.1000.1000-XP_017254845                                     1.2e-13    274
9.B.191.1000.1000-XP_017922833                                    1.2e-13    213
2.A.123.1000.1000-XP_009779360                                    1.2e-13    233
2.A.43.1000.1000-XP_006684926                                     1.2e-13    282
2.A.123.1000.1000-XP_010925963                                    1.2e-13    259
2.A.43.1000.1000-XP_012568144                                     1.2e-13    277
2.A.43.1000.1000-XP_013872889                                     1.2e-13    378
2.A.123.1000.1000-XP_009403777                                    1.2e-13    288
2.A.43.1000.1000-XP_007289788                                     1.2e-13    278
2.A.123.1000.1000-XP_006289873                                    1.3e-13    258
2.A.123.1000.1000-XP_006479044                                    1.3e-13    255
2.A.43.1000.1000-XP_004145688                                     1.3e-13    278
2.A.43.1000.1000-GAN07069                                         1.3e-13    329
2.A.43.1000.1000-CAF96625                                         1.3e-13    404
2.A.43.1000.1000-XP_010678217                                     1.4e-13    393
2.A.123.1000.1000-PIA50973                                        1.4e-13    293
2.A.43.1000.1000-XP_008280076                                     1.4e-13    381
2.A.123.1000.1000-XP_008235079                                    1.4e-13    275
2.A.123.1000.1000-XP_019455232                                    1.5e-13    272
2.A.43.1000.1000-XP_019186954                                     1.5e-13    412
2.A.123.1000.1000-XP_002511128                                    1.5e-13    279
2.A.123.1000.1000-XP_002321731                                    1.5e-13    283
9.B.191.1000.1000-OQS54432                                        1.5e-13    258
2.A.123.1000.1000-XP_010243612                                    1.5e-13    270
2.A.43.1000.1000-XP_012679456                                     1.5e-13    315
2.A.43.1000.1000-XP_020389475                                     1.5e-13    376
2.A.43.1000.1000-XP_016229075                                     1.6e-13    280
2.A.43.1000.1000-KDD77190                                         1.6e-13    264
2.A.43.1000.1000-CEO98788                                         1.6e-13    291
2.A.43.1000.1000-XP_013758392                                     1.6e-13    375
2.A.43.1000.1000-EJY85651                                         1.6e-13    273
2.A.123.1000.1000-XP_010678743                                    1.6e-13    234
2.A.123.1000.1000-GAV72558                                        1.6e-13    235
2.A.123.1000.1000-A2YZ24                                          1.6e-13    266
2.A.43.1000.1000-XP_016212042                                     1.7e-13    284
2.A.43.1000.1000-SAL99160                                         1.7e-13    272
2.A.123.1000.1000-XP_020700756                                    1.7e-13    237
2.A.123.1000.1000-PIN14143                                        1.7e-13    237
2.A.123.1000.1000-XP_020585392                                    1.7e-13    236
2.A.52.1000.1000-WP_056676933                                     1.8e-13    378
2.A.123.1000.1000-OAY67550                                        1.9e-13    268
2.A.52.1000.1000-WP_043722150                                     1.9e-13    363
2.A.43.1000.1000-EUB60995                                         1.9e-13    325
2.A.123.1000.1000-EEF41641                                          2e-13    286
2.A.123.1000.1000-XP_021978935                                    2.1e-13    239
2.A.123.1000.1000-XP_010682692                                    2.1e-13    258
2.A.43.1000.1000-XP_019358748                                     2.1e-13    306
2.A.43.1000.1000-XP_022513270                                     2.1e-13    286
2.A.43.1000.1000-XP_018844749                                     2.1e-13    272
2.A.43.1000.1000-XP_018846968                                     2.1e-13    309
2.A.123.1000.1000-XP_022937720                                    2.1e-13    259
2.A.123.1000.1000-XP_020586182                                    2.2e-13    254
2.A.43.1000.1000-CEL54724                                         2.2e-13    303
2.A.123.1000.1000-OWM70664                                        2.2e-13    243
2.A.43.1000.1000-XP_008199684                                     2.3e-13    367
2.A.123.1000.1000-XP_022855014                                    2.3e-13    240
2.A.123.1000.1000-XP_004489295                                    2.3e-13    237
2.A.43.1000.1000-XP_001384561                                     2.3e-13    300
2.A.123.1000.1000-XP_010999465                                    2.3e-13    240
2.A.123.1000.1000-XP_020580671                                    2.3e-13    261
2.A.43.1000.1000-XP_006447192                                     2.4e-13    275
2.A.123.1000.1000-XP_020097867                                    2.5e-13    235
2.A.123.1000.1000-XP_008228135                                    2.5e-13    222
2.A.43.1000.1000-OON03511                                         2.5e-13    314
2.A.123.1000.1000-XP_020592009                                    2.5e-13    248
2.A.43.1000.1000-PIN17820                                         2.6e-13    274
2.A.43.1000.1000-XP_007806287                                     2.6e-13    354
2.A.43.1000.1000-PIN07022                                         2.6e-13    272
2.A.43.1000.1000-XP_020074475                                     2.7e-13    301
2.A.43.1000.1000-XP_002493052                                     2.7e-13    260
2.A.43.1000.1000-XP_016602691                                     2.7e-13    278
2.A.43.1000.1000-XP_003957690                                     2.8e-13    279
2.A.123.1000.1000-XP_022159197                                    2.9e-13    242
2.A.123.1000.1000-Q9FPN0                                          2.9e-13    265
2.A.123.1000.1000-XP_011079737                                    2.9e-13    283
2.A.43.1000.1000-XP_020820443                                     3.1e-13    366
2.A.43.1000.1000-ORX43995                                         3.1e-13    257
2.A.129.1000.1000-WP_045832001                                    3.1e-13    121
2.A.43.1000.1000-EXX55778                                         3.2e-13    283
2.A.43.1000.1000-OHT14687                                         3.2e-13    342
2.A.43.1000.1000-XP_012792474                                     3.2e-13    408
2.A.43.1000.1000-XP_012550775                                     3.2e-13    429
2.A.123.1000.1000-WP_043630345                                    3.3e-13     85
2.A.43.1000.1000-XP_002964547                                     3.3e-13    277
2.A.43.1000.1000-ABK23234                                         3.3e-13    272
2.A.123.1000.1000-AHL43546                                        3.4e-13    270
2.A.52.1000.1000-KUO02949                                         3.5e-13    401
2.A.123.1000.1000-XP_016197936                                    3.5e-13    240
2.A.123.1000.1000-XP_020267943                                    3.5e-13    254
2.A.43.1000.1000-XP_022133955                                     3.6e-13    269
2.A.43.1000.1000-KIW62700                                         3.6e-13    284
9.B.191.1000.1000-XP_015423443                                    3.6e-13    282
2.A.43.1000.1000-CDO51828                                         3.6e-13    270
2.A.123.1000.1000-XP_008389921                                    3.6e-13    305
2.A.123.1000.1000-XP_021657156                                    3.7e-13    256
2.A.43.1000.1000-PHZ13268                                         3.7e-13    276
2.A.43.1000.1000-XP_002839422                                     3.8e-13    347
2.A.123.1000.1000-XP_011071246                                    3.8e-13    297
2.A.123.1000.1000-AMQ35600                                        3.8e-13    276
2.A.43.1000.1000-XP_001638957                                     3.9e-13    259
2.A.123.1000.1000-EYU46728                                        3.9e-13    283
2.A.52.1000.1000-WP_069417209                                       4e-13    372
2.A.43.1000.1000-XP_007912315                                       4e-13    282
2.A.43.1000.1000-XP_016234198                                       4e-13    281
2.A.123.1000.1000-XP_015891628                                    4.1e-13    271
2.A.43.1000.1000-KUI71171                                         4.2e-13    290
2.A.43.1000.1000-SCU93093                                         4.2e-13    297
2.A.123.1000.1000-KMZ58111                                        4.3e-13    293
2.A.43.1000.1000-AFK45532                                         4.4e-13    271
2.A.123.1000.1000-XP_015881729                                    4.5e-13    285
2.A.43.1000.1000-XP_004304695                                     4.5e-13    280
9.B.191.1000.1000-OLP97046                                        4.5e-13    228
2.A.123.1000.1000-XP_022767443                                    4.5e-13    234
2.A.123.1000.1000-EYU34244                                        4.6e-13    250
2.A.43.1000.1000-XP_020287659                                     4.6e-13    379
2.A.52.1000.1000-WP_054215152                                     4.6e-13    385
2.A.123.1000.1000-XP_020700202                                    4.6e-13    234
2.A.123.1000.1000-XP_010037364                                    4.7e-13    285
2.A.43.1000.1000-XP_015875597                                     4.8e-13    290
2.A.52.1000.1000-WP_031680953                                     4.8e-13    372
2.A.43.1000.1000-KZM19743                                         4.8e-13    288
2.A.43.1000.1000-GAA53469                                         4.9e-13    388
2.A.52.1000.1000-SBU96676                                         4.9e-13    384
2.A.43.1000.1000-XP_008594366                                       5e-13    281
2.A.43.1000.1000-XP_022456727                                       5e-13    306
2.A.123.1000.1000-XP_013659200                                      5e-13    240
2.A.123.1000.1000-XP_019260606                                    5.1e-13    252
2.A.123.1000.1000-XP_021292126                                    5.2e-13    232
2.A.123.1000.1000-GAV67285                                        5.2e-13    274
2.A.123.1000.1000-OWM67357                                        5.2e-13    270
2.A.123.1000.1000-XP_022878165                                    5.3e-13    292
2.A.52.1000.1000-ABK52541                                         5.5e-13    378
2.A.123.1000.1000-WP_086448885                                    5.6e-13     88
2.A.123.1000.1000-XP_004503779                                    5.7e-13    281
2.A.43.1000.1000-XP_013451350                                     5.8e-13    276
2.A.43.1000.1000-OAD04516                                         5.8e-13    321
2.A.43.1000.1000-XP_022319379                                     5.8e-13    404
2.A.43.1000.1000-KKK12159                                         5.9e-13    290
2.A.43.1000.1000-ORY80877                                         5.9e-13    262
2.A.123.1000.1000-EOY02361                                        5.9e-13    235
2.A.43.1000.1000-XP_011056684                                     6.2e-13    383
2.A.123.1000.1000-XP_012090633                                    6.3e-13    285
2.A.123.1000.1000-XP_018820357                                    6.3e-13    281
2.A.123.1000.1000-OMO98477                                        6.5e-13    236
2.A.123.1000.1000-XP_010112742                                    6.6e-13    267
2.A.52.1000.1000-WP_084530962                                     6.7e-13    375
2.A.123.1000.1000-XP_017218964                                    7.3e-13    297
2.A.123.1000.1000-XP_010555891                                    7.4e-13    246
2.A.43.1000.1000-XP_017334304                                     7.4e-13    397
2.A.43.1000.1000-XP_008715184                                     7.5e-13    280
2.A.43.1000.1000-OLY83356                                         7.5e-13    289
2.A.123.1000.1000-XP_021826074                                    7.6e-13    239
2.A.52.1000.1000-ALO99295                                         7.7e-13    378
2.A.123.1000.1000-XP_010528263                                    7.8e-13    246
2.A.129.1000.1000-WP_061325661                                    7.8e-13    120
2.A.52.1000.1000-WP_084599719                                     7.9e-13    365
2.A.123.1000.1000-PIA34817                                          8e-13    258
2.A.123.1000.1000-XP_003576225                                    8.1e-13    292
2.A.129.1000.1000-WP_085007388                                    8.5e-13    121
2.A.43.1000.1000-KGR11822                                         8.5e-13    344
2.A.123.1000.1000-WP_013100673                                    8.6e-13     90
2.A.43.1000.1000-XP_013403521                                     8.6e-13    413
2.A.43.1000.1000-XP_014667069                                     8.7e-13    378
2.A.43.1000.1000-XP_012556324                                     8.8e-13    382
2.A.129.1000.1000-WP_024550392                                    8.9e-13    120
2.A.123.1000.1000-KHN33482                                          9e-13    268
2.A.52.1000.1000-WP_093741925                                     9.1e-13    386
2.A.123.1000.1000-XP_004305773                                    9.1e-13    235
2.A.52.1000.1000-WP_042374816                                     9.1e-13    357
2.A.43.1000.1000-XP_001525833                                     9.2e-13    345
2.A.123.1000.1000-XP_022737359                                    9.3e-13    289
2.A.123.1000.1000-XP_017251789                                    9.4e-13    235
2.A.123.1000.1000-XP_018828828                                    9.5e-13    241
2.A.129.1000.1000-WP_099062342                                    9.7e-13    121
2.A.123.1000.1000-XP_008661142                                    9.9e-13    282
2.A.123.1000.1000-KMZ63136                                          1e-12    255
2.A.123.1000.1000-OVA08245                                          1e-12    252
2.A.129.1000.1000-WP_041456937                                      1e-12    119
2.A.123.1000.1000-XP_018475423                                      1e-12    258
2.A.129.1000.1000-WP_096191299                                    1.1e-12    120
2.A.123.1000.1000-XP_019150809                                    1.1e-12    245
2.A.123.1000.1000-XP_011462821                                    1.1e-12    249
2.A.43.1000.1000-XP_021170290                                     1.1e-12    377
2.A.123.1000.1000-CDP13388                                        1.1e-12    302
2.A.129.1000.1000-WP_052900079                                    1.1e-12    120
2.A.43.1000.1000-XP_003715250                                     1.1e-12    279
2.A.129.1000.1000-WP_037376409                                    1.2e-12    118
2.A.43.1000.1000-OAE18632                                         1.2e-12    273
2.A.43.1000.1000-XP_016587494                                     1.2e-12    329
2.A.123.1000.1000-EMS67211                                        1.2e-12    311
2.A.43.1000.1000-XP_018011970                                     1.2e-12    401
2.A.43.1000.1000-XP_001526247                                     1.3e-12    311
2.A.129.1000.1000-WP_085007242                                    1.3e-12    120
2.A.123.1000.1000-XP_010090683                                    1.3e-12    286
2.A.123.1000.1000-OMO87820                                        1.3e-12    245
2.A.43.1000.1000-XP_018597625                                     1.3e-12    312
2.A.123.1000.1000-XP_010927277                                    1.3e-12    246
2.A.123.1000.1000-XP_015689892                                    1.3e-12    258
2.A.43.1000.1000-XP_002129250                                     1.4e-12    399
2.A.43.1000.1000-XP_011651580                                     1.4e-12    320
2.A.123.1000.1000-XP_022871302                                    1.4e-12    256
2.A.123.1000.1000-CDP09549                                        1.4e-12    280
2.A.104.1000.1000-WP_008232991                                    1.5e-12    146
2.A.123.1000.1000-XP_003554842                                    1.5e-12    246
2.A.123.1000.1000-OWM87204                                        1.5e-12    275
2.A.123.1000.1000-XP_011023933                                    1.5e-12    269
2.A.123.1000.1000-XP_013729658                                    1.5e-12    226
2.A.43.1000.1000-PGH23246                                         1.5e-12    277
2.A.52.1000.1000-SIR82538                                         1.6e-12    377
2.A.43.1000.1000-XP_013932923                                     1.6e-12    257
2.A.43.1000.1000-EKG13989                                         1.6e-12    284
2.A.123.1000.1000-XP_022955119                                    1.6e-12    236
2.A.123.1000.1000-XP_021851769                                    1.7e-12    321
2.A.123.1000.1000-GAV68681                                        1.7e-12    241
2.A.123.1000.1000-OEL15065                                        1.7e-12    304
2.A.43.1000.1000-XP_019019454                                     1.7e-12    253
2.A.123.1000.1000-XP_016483579                                    1.8e-12    242
2.A.43.1000.1000-XP_003837943                                     1.8e-12    282
2.A.123.1000.1000-OAY86054                                        1.9e-12    274
2.A.123.1000.1000-BAI62399                                        1.9e-12     84
2.A.123.1000.1000-XP_008230949                                    1.9e-12    245
2.A.123.1000.1000-XP_011028586                                    1.9e-12    237
2.A.123.1000.1000-XP_002304566                                    1.9e-12    255
2.A.123.1000.1000-WP_004593349                                    1.9e-12     98
2.A.123.1000.1000-XP_020572198                                      2e-12    233
2.A.123.1000.1000-KMZ59021                                        2.1e-12    232
2.A.43.1000.1000-KZV79220                                         2.1e-12    253
2.A.52.1000.1000-WP_068157830                                     2.1e-12    392
2.A.43.1000.1000-XP_001382609                                     2.1e-12    331
9.B.191.1000.1000-XP_001346951                                    2.1e-12    211
2.A.123.1000.1000-XP_011471005                                    2.1e-12    224
2.A.43.1000.1000-KXN73091                                         2.2e-12    310
2.A.123.1000.1000-XP_008451915                                    2.2e-12    262
2.A.123.1000.1000-WP_014406757                                    2.2e-12     84
2.A.43.1000.1000-OAD07441                                         2.2e-12    294
2.A.123.1000.1000-OWM65517                                        2.3e-12    318
2.A.43.1000.1000-CDS31327                                         2.3e-12    321
2.A.43.1000.1000-KIV83092                                         2.3e-12    282
9.B.191.1000.1000-ELU42020                                        2.3e-12    253
2.A.123.1000.1000-XP_015896061                                    2.4e-12    266
2.A.129.1000.1000-WP_021504853                                    2.4e-12    118
2.A.123.1000.1000-XP_009399164                                    2.4e-12    257
2.A.123.1000.1000-XP_021638842                                    2.5e-12    239
2.A.123.1000.1000-XP_021283030                                    2.5e-12    247
2.A.43.1000.1000-XP_015878980                                     2.5e-12    273
2.A.129.1000.1000-WP_052899661                                    2.5e-12    120
2.A.123.1000.1000-XP_002511127                                    2.6e-12    277
9.B.191.1000.1000-OAQ24116                                        2.6e-12    216
2.A.43.1000.1000-EPE07899                                         2.6e-12    307
2.A.123.1000.1000-OAY66951                                        2.6e-12    268
2.A.43.1000.1000-OTB07870                                         2.7e-12    277
2.A.52.1000.1000-WP_094646504                                     2.7e-12    374
2.A.123.1000.1000-XP_002322281                                    2.7e-12    283
2.A.123.1000.1000-XP_006405516                                    2.7e-12    239
2.A.123.1000.1000-XP_009393865                                    2.8e-12    281
2.A.43.1000.1000-XP_015817707                                     2.8e-12    379
2.A.123.1000.1000-XP_011649027                                    2.8e-12    264
2.A.129.1000.1000-WP_007891506                                    2.8e-12    119
2.A.43.1000.1000-XP_022036168                                     2.9e-12    399
2.A.43.1000.1000-XP_001245356                                     2.9e-12    282
2.A.129.1000.1000-WP_001576268                                    2.9e-12    129
2.A.123.1000.1000-OAP06453                                        2.9e-12    251
2.A.123.1000.1000-XP_019418742                                      3e-12    235
2.A.129.1000.1000-PAV05788                                          3e-12    120
2.A.43.1000.1000-XP_019451157                                       3e-12    270
2.A.43.1000.1000-XP_022154196                                     3.1e-12    278
2.A.123.1000.1000-XP_020099199                                    3.1e-12    258
2.A.43.1000.1000-XP_021444148                                     3.1e-12    308
2.A.123.1000.1000-XP_020264028                                    3.1e-12    258
2.A.52.1000.1000-WP_079063520                                     3.4e-12    378
2.A.123.1000.1000-XP_010090241                                    3.4e-12    244
2.A.43.1000.1000-XP_013272264                                     3.4e-12    281
2.A.52.1000.1000-SFJ66253                                         3.5e-12    389
2.A.52.1000.1000-WP_051823273                                     3.6e-12    365
2.A.123.1000.1000-XP_015648423                                    3.7e-12    307
2.A.43.1000.1000-CZR65137                                         3.8e-12    281
2.A.129.1000.1000-WP_034918970                                    3.9e-12    119
2.A.123.1000.1000-XP_011036888                                    3.9e-12    239
2.A.43.1000.1000-ODA81729                                           4e-12    293
2.A.52.1000.1000-WP_084316103                                       4e-12    387
2.A.123.1000.1000-KFK33806                                          4e-12    241
2.A.123.1000.1000-XP_022135208                                    4.2e-12    295
2.A.123.1000.1000-XP_010045482                                    4.3e-12    279
2.A.43.1000.1000-XP_020064378                                     4.5e-12    317
2.A.123.1000.1000-XP_009382525                                    4.5e-12    240
2.A.52.1000.1000-WP_095680553                                     4.6e-12    379
2.A.123.1000.1000-BAK08026                                        4.6e-12    262
2.A.123.1000.1000-CDP17203                                        4.6e-12    242
2.A.43.1000.1000-GAD92560                                         4.9e-12    285
2.A.52.1000.1000-PIG61731                                         4.9e-12    380
2.A.123.1000.1000-XP_021734143                                      5e-12    257
2.A.43.1000.1000-KJZ80533                                           5e-12    309
2.A.43.1000.1000-XP_013451347                                       5e-12    279
2.A.52.1000.1000-ODU05644                                         5.1e-12    372
2.A.123.1000.1000-XP_010064812                                    5.1e-12    259
2.A.43.1000.1000-CZS94416                                         5.1e-12    281
2.A.123.1000.1000-KDO71717                                        5.2e-12    234
2.A.43.1000.1000-XP_016056420                                     5.2e-12    367
2.A.123.1000.1000-OWM85071                                        5.2e-12    251
2.A.123.1000.1000-XP_022754189                                    5.2e-12    263
2.A.123.1000.1000-XP_022025288                                    5.6e-12    249
2.A.43.1000.1000-XP_001587571                                     5.9e-12    281
2.A.43.1000.1000-PIA14113                                           6e-12    294
2.A.43.1000.1000-KFH44269                                           6e-12    280
2.A.123.1000.1000-EPS72542                                        6.1e-12    219
2.A.123.1000.1000-XP_010924221                                    6.1e-12    251
2.A.123.1000.1000-XP_020674019                                    6.2e-12    233
2.A.123.1000.1000-XP_017243665                                    6.3e-12    271
2.A.123.1000.1000-AMQ35585                                        6.3e-12    263
2.A.43.1000.1000-XP_022245091                                     6.4e-12    419
2.A.43.1000.1000-XP_019711419                                     6.5e-12    397
2.A.129.1000.1000-WP_046083611                                    6.5e-12    120
2.A.43.1000.1000-KEQ62263                                         6.7e-12    280
2.A.43.1000.1000-XP_018680388                                     6.9e-12    381
2.A.123.1000.1000-KYP50543                                          7e-12    273
2.A.123.1000.1000-XP_022718985                                    7.1e-12    272
2.A.43.1000.1000-XP_022869826                                     7.3e-12    275
2.A.43.1000.1000-XP_006969070                                     7.5e-12    279
2.A.123.1000.1000-XP_010536596                                    7.5e-12    311
2.A.52.1000.1000-SEK25940                                         7.7e-12    371
2.A.52.1000.1000-WP_091519804                                     7.8e-12    363
2.A.129.1000.1000-WP_063928065                                    8.1e-12    120
9.B.191.1000.1000-XP_009825350                                    8.1e-12    262
2.A.123.1000.1000-XP_019196393                                    8.1e-12    244
2.A.123.1000.1000-XP_017217481                                    8.2e-12    272
2.A.43.1000.1000-XP_006670830                                     8.2e-12    297
2.A.123.1000.1000-XP_022854597                                    8.5e-12    292
2.A.43.1000.1000-XP_015879029                                     8.5e-12    274
2.A.123.1000.1000-XP_010045563                                    8.5e-12    234
2.A.43.1000.1000-GAM82938                                         8.8e-12    320
2.A.123.1000.1000-XP_017218067                                    8.8e-12    235
2.A.123.1000.1000-XP_006646080                                    8.9e-12    259
2.A.43.1000.1000-XP_007217561                                       9e-12    281
2.A.123.1000.1000-XP_022938308                                      9e-12    255
2.A.43.1000.1000-XP_006684812                                     9.3e-12    317
2.A.123.1000.1000-XP_007137571                                    9.4e-12    254
2.A.123.1000.1000-XP_018730924                                    9.4e-12    242
2.A.123.1000.1000-XP_010911638                                    9.5e-12    246
2.A.123.1000.1000-XP_021976193                                    9.5e-12    309
2.A.52.1000.1000-OBJ60492                                         9.6e-12    365
2.A.123.1000.1000-XP_004150723                                    9.6e-12    252
2.A.123.1000.1000-ONM03353                                        9.7e-12    310
2.A.123.1000.1000-XP_007525398                                    9.7e-12    220
2.A.123.1000.1000-XP_002283068                                    9.9e-12    234
2.A.123.1000.1000-XP_007151091                                      1e-11    244
2.A.43.1000.1000-CEO94869                                           1e-11    294
2.A.123.1000.1000-XP_021745670                                      1e-11    264
2.A.43.1000.1000-ORZ09547                                           1e-11    262
2.A.43.1000.1000-XP_020690201                                     1.1e-11    273
9.B.191.1000.1000-EAY80888                                        1.1e-11    235
2.A.123.1000.1000-PAN31024                                        1.1e-11    254
2.A.43.1000.1000-GAQ33681                                         1.1e-11    288
2.A.129.1000.1000-WP_026743506                                    1.1e-11    119
2.A.123.1000.1000-KMZ64299                                        1.1e-11    236
2.A.123.1000.1000-XP_002279850                                    1.1e-11    235
2.A.123.1000.1000-XP_020239544                                    1.1e-11    251
2.A.43.1000.1000-XP_003233155                                     1.1e-11    286
2.A.43.1000.1000-PAA55229                                         1.2e-11    339
2.A.43.1000.1000-CCE78037                                         1.2e-11    277
2.A.43.1000.1000-XP_013451348                                     1.2e-11    270
2.A.43.1000.1000-XP_960653                                        1.2e-11    297
2.A.123.1000.1000-XP_010260494                                    1.2e-11    255
2.A.129.1000.1000-WP_094122064                                    1.3e-11    119
2.A.52.1000.1000-WP_047315448                                     1.3e-11    374
2.A.43.1000.1000-CCJ28856                                         1.3e-11    271
2.A.43.1000.1000-EES98570                                         1.3e-11    320
2.A.123.1000.1000-XP_019174836                                    1.4e-11    240
2.A.52.1000.1000-WP_009739973                                     1.4e-11    381
2.A.52.1000.1000-WP_015793782                                     1.4e-11    388
2.A.43.1000.1000-PIB02204                                         1.4e-11    289
3.E.3.1000.1000-WP_055860852                                      1.4e-11    245
2.A.43.1000.1000-XP_020238080                                     1.4e-11    311
2.A.123.1000.1000-XP_010519561                                    1.5e-11    245
2.A.43.1000.1000-GAQ87728                                         1.5e-11    273
2.A.43.1000.1000-KKY31183                                         1.5e-11    283
2.A.123.1000.1000-KMZ68371                                        1.5e-11    249
2.A.123.1000.1000-EPS65273                                        1.6e-11    205
2.A.43.1000.1000-ELU04648                                         1.6e-11    272
2.A.52.1000.1000-WP_084460636                                     1.6e-11    423
2.A.52.1000.1000-WP_026468690                                     1.6e-11    362
2.A.123.1000.1000-PIA65579                                        1.6e-11    242
2.A.123.1000.1000-XP_020264173                                    1.6e-11    258
2.A.123.1000.1000-NP_001344900                                    1.6e-11    260
2.A.123.1000.1000-XP_006345190                                    1.7e-11    236
2.A.43.1000.1000-KPA47052                                         1.7e-11    281
2.A.123.1000.1000-WP_016544262                                    1.7e-11     87
2.A.123.1000.1000-XP_015065528                                    1.7e-11    233
2.A.43.1000.1000-OCK81582                                         1.7e-11    284
2.A.123.1000.1000-XP_010259509                                    1.7e-11    248
2.A.43.1000.1000-XP_551184                                        1.8e-11    372
2.A.123.1000.1000-PIA47705                                        1.8e-11    256
2.A.123.1000.1000-PIN16574                                        1.8e-11    251
2.A.52.1000.1000-WP_085195021                                     1.8e-11    372
2.A.52.1000.1000-WP_085179079                                     1.8e-11    375
9.B.191.1000.1000-XP_005758043                                    1.8e-11    205
2.A.123.1000.1000-XP_006600650                                    1.9e-11    226
9.B.191.1000.1000-EEB96742                                        1.9e-11    152
2.A.43.1000.1000-XP_008450029                                     1.9e-11    281
2.A.123.1000.1000-XP_015160546                                    1.9e-11    228
2.A.123.1000.1000-GAV63022                                        1.9e-11    232
2.A.123.1000.1000-XP_010524542                                    1.9e-11    242
2.A.123.1000.1000-XP_021851762                                    1.9e-11    322
2.A.43.1000.1000-XP_013397284                                     1.9e-11    399
2.A.123.1000.1000-CAN59909                                          2e-11    249
2.A.52.1000.1000-OJY39605                                           2e-11    367
2.A.43.1000.1000-XP_012839540                                       2e-11    393
2.A.123.1000.1000-XP_019054543                                      2e-11    264
2.A.123.1000.1000-XP_013450821                                    2.1e-11    248
2.A.52.1000.1000-WP_037579932                                     2.1e-11    368
2.A.129.1000.1000-WP_047729164                                    2.1e-11    120
2.A.43.1000.1000-XP_003648837                                     2.1e-11    279
2.A.43.1000.1000-XP_003671845                                     2.2e-11    309
2.A.43.1000.1000-XP_002128014                                     2.2e-11    342
2.A.129.1000.1000-WP_084878509                                    2.3e-11    121
2.A.123.1000.1000-XP_002516944                                    2.3e-11    244
2.A.129.1000.1000-WP_060570149                                    2.3e-11    120
2.A.123.1000.1000-XP_006844949                                    2.3e-11    248
2.A.123.1000.1000-XP_020675146                                    2.4e-11    276
2.A.123.1000.1000-PIN21556                                        2.4e-11    237
2.A.129.1000.1000-WP_055776986                                    2.4e-11    129
2.A.123.1000.1000-XP_019226304                                    2.4e-11    272
2.A.43.1000.1000-XP_011129403                                     2.4e-11    285
2.A.123.1000.1000-XP_018621938                                    2.5e-11    315
2.A.123.1000.1000-XP_010027132                                    2.5e-11    268
2.A.43.1000.1000-XP_009216238                                     2.5e-11    283
2.A.52.1000.1000-EWT07724                                         2.5e-11    369
2.A.129.1000.1000-WP_037386384                                    2.6e-11    121
2.A.123.1000.1000-XP_012673488                                    2.6e-11    219
2.A.123.1000.1000-XP_010251292                                    2.6e-11    239
2.A.123.1000.1000-XP_018832152                                    2.6e-11    254
2.A.123.1000.1000-XP_022928837                                    2.7e-11    265
2.A.52.1000.1000-WP_028933200                                     2.7e-11    387
9.B.191.1000.1000-ORX88379                                        2.7e-11    185
2.A.43.1000.1000-XP_005850821                                     2.7e-11    399
2.A.123.1000.1000-XP_009383909                                    2.8e-11    333
2.A.43.1000.1000-EDV09762                                         2.8e-11    260
2.A.43.1000.1000-OJJ62178                                         2.8e-11    289
2.A.43.1000.1000-OQE19103                                         2.8e-11    288
2.A.123.1000.1000-XP_022138127                                    2.8e-11    245
9.B.191.1000.1000-XP_021413719                                    2.8e-11    216
2.A.43.1000.1000-KWX12268                                         2.8e-11    324
2.A.43.1000.1000-XP_021890404                                     2.9e-11    271
2.A.123.1000.1000-XP_021756228                                    2.9e-11    246
2.A.43.1000.1000-KEY82938                                           3e-11    280
2.A.123.1000.1000-XP_006467563                                      3e-11    235
2.A.123.1000.1000-XP_002441609                                    3.1e-11    239
2.A.52.1000.1000-WP_094600941                                     3.1e-11    383
2.A.43.1000.1000-KFA79291                                         3.1e-11    351
2.A.123.1000.1000-PHT98973                                        3.1e-11    240
2.A.43.1000.1000-OWM74894                                         3.2e-11    277
2.A.43.1000.1000-KXJ92995                                         3.2e-11    277
2.A.43.1000.1000-XP_006626134                                     3.4e-11    203
2.A.123.1000.1000-XP_021898843                                    3.4e-11    302
2.A.123.1000.1000-XP_004502614                                    3.5e-11    250
2.A.123.1000.1000-XP_006654859                                    3.5e-11    239
2.A.43.1000.1000-XP_001704065                                     3.6e-11    318
2.A.123.1000.1000-XP_012088980                                    3.6e-11    305
2.A.123.1000.1000-XP_010040795                                    3.6e-11    243
2.A.123.1000.1000-XP_021605435                                    3.6e-11    259
2.A.123.1000.1000-KJB75851                                        3.6e-11    257
2.A.123.1000.1000-KDO49284                                        3.7e-11    229
2.A.123.1000.1000-XP_016744415                                    3.7e-11    277
2.A.123.1000.1000-XP_016565671                                    3.7e-11    254
2.A.129.1000.1000-WP_075180901                                    3.8e-11    120
2.A.52.1000.1000-WP_017935467                                     3.8e-11    356
2.A.43.1000.1000-ORX74535                                         3.8e-11    303
2.A.123.1000.1000-XP_004300494                                    3.8e-11    253
2.A.123.1000.1000-EHP84122                                        3.9e-11     89
9.B.191.1000.1000-XP_022548380                                    3.9e-11    238
2.A.123.1000.1000-XP_007035630                                    3.9e-11    237
2.A.52.1000.1000-WP_042375003                                       4e-11    356
9.B.191.1000.1000-KXS19880                                          4e-11    192
2.A.123.1000.1000-XP_021105098                                    4.1e-11    230
2.A.123.1000.1000-XP_021984044                                    4.2e-11    234
2.A.129.1000.1000-WP_021509360                                    4.2e-11    118
2.A.123.1000.1000-XP_017557501                                    4.2e-11    219
2.A.129.1000.1000-WP_092554040                                    4.3e-11    120
2.A.123.1000.1000-XP_019463144                                    4.3e-11    235
9.B.191.1000.1000-WP_081473414                                    4.4e-11    221
2.A.123.1000.1000-XP_021616315                                    4.4e-11    238
2.A.123.1000.1000-XP_010107268                                    4.5e-11    257
2.A.52.1000.1000-WP_085197381                                     4.5e-11    367
2.A.43.1000.1000-KZZ97464                                         4.5e-11    284
2.A.43.1000.1000-CDP25300                                         4.5e-11    280
2.A.123.1000.1000-XP_001373842                                    4.6e-11    221
2.A.123.1000.1000-XP_006444236                                    4.6e-11    275
2.A.123.1000.1000-KVH95298                                        4.7e-11    265
2.A.123.1000.1000-EMS56832                                        4.7e-11    274
2.A.123.1000.1000-PAN19435                                        4.8e-11    267
2.A.123.1000.1000-XP_010693601                                    4.9e-11    241
2.A.123.1000.1000-XP_017429661                                    4.9e-11    247
2.A.123.1000.1000-XP_021677988                                      5e-11    244
2.A.123.1000.1000-XP_019442579                                      5e-11    247
2.A.123.1000.1000-KDO77995                                        5.1e-11    264
2.A.123.1000.1000-XP_017234459                                    5.1e-11    235
2.A.123.1000.1000-XP_020593445                                    5.2e-11    258
2.A.123.1000.1000-PAN05682                                        5.2e-11    252
2.A.123.1000.1000-XP_021614562                                    5.2e-11    282
2.A.123.1000.1000-XP_006472908                                    5.3e-11    249
2.A.129.1000.1000-WP_031519259                                    5.3e-11    120
2.A.52.1000.1000-WP_049715259                                     5.4e-11    358
2.A.52.1000.1000-WP_043986093                                     5.5e-11    370
2.A.43.1000.1000-XP_004181970                                     5.5e-11    302
2.A.123.1000.1000-CDP11998                                        5.5e-11    249
2.A.123.1000.1000-XP_021652096                                    5.7e-11    261
2.A.123.1000.1000-XP_017697419                                    5.7e-11    247
2.A.123.1000.1000-XP_018728229                                    5.8e-11    259
2.A.123.1000.1000-XP_007160194                                    5.8e-11    249
2.A.43.1000.1000-XP_007834432                                     5.9e-11    279
2.A.123.1000.1000-XP_008779964                                    5.9e-11    238
2.A.43.1000.1000-XP_009064937                                     6.4e-11    317
2.A.129.1000.1000-WP_094111336                                    6.4e-11    120
2.A.52.1000.1000-WP_067510055                                     6.6e-11    378
2.A.123.1000.1000-XP_018675198                                    6.9e-11    236
2.A.52.1000.1000-WP_092642073                                       7e-11    349
2.A.123.1000.1000-XP_017225845                                      7e-11    239
2.A.123.1000.1000-XP_015868276                                    7.1e-11    234
2.A.43.1000.1000-XP_003868929                                     7.1e-11    328
2.A.123.1000.1000-KVH87526                                        7.2e-11    284
2.A.52.1000.1000-WP_084707583                                     7.3e-11    379
2.A.43.1000.1000-XP_001433281                                     7.4e-11    274
2.A.52.1000.1000-WP_020500142                                     7.4e-11    354
2.A.43.1000.1000-CED82782                                         7.5e-11    278
2.A.52.1000.1000-WP_064745323                                     7.6e-11    382
2.A.43.1000.1000-OZJ04797                                         7.6e-11    353
2.A.123.1000.1000-XP_021825732                                    7.6e-11    259
2.A.123.1000.1000-XP_020164786                                    7.6e-11    299
2.A.123.1000.1000-XP_021840220                                    7.7e-11    255
2.A.123.1000.1000-XP_004306335                                    7.7e-11    242
2.A.123.1000.1000-NP_001312622                                    7.7e-11    239
2.A.43.1000.1000-XP_008078770                                     7.9e-11    281
2.A.123.1000.1000-WP_051520263                                    7.9e-11    266
2.A.43.1000.1000-XP_016180264                                       8e-11    283
2.A.123.1000.1000-XP_010270424                                      8e-11    254
2.A.123.1000.1000-XP_018806193                                      8e-11    277
2.A.123.1000.1000-XP_008371545                                      8e-11    235
2.A.129.1000.1000-WP_004961535                                    8.1e-11    120
2.A.52.1000.1000-WP_051828556                                     8.2e-11    393
9.B.191.1000.1000-KXS11838                                        8.2e-11    215
2.A.123.1000.1000-XP_020255120                                    8.2e-11    246
2.A.123.1000.1000-XP_020680334                                    8.6e-11    256
2.A.123.1000.1000-XP_017625625                                    8.7e-11    258
2.A.123.1000.1000-XP_004693849                                    8.7e-11    218
2.A.123.1000.1000-XP_019184616                                    8.8e-11    315
2.A.123.1000.1000-PIA30598                                        8.8e-11    237
2.A.52.1000.1000-WP_037353160                                     8.8e-11    375
2.A.123.1000.1000-XP_010049431                                    8.9e-11    254
2.A.43.1000.1000-PHH53045                                           9e-11    280
2.A.123.1000.1000-XP_021639277                                    9.1e-11    271
2.A.43.1000.1000-XP_009419694                                     9.2e-11    412
2.A.43.1000.1000-XP_009419331                                     9.3e-11    390
2.A.123.1000.1000-PAN29822                                        9.5e-11    248
2.A.43.1000.1000-KDQ11101                                         9.6e-11    272
2.A.123.1000.1000-CDP14988                                        9.6e-11    275
2.A.123.1000.1000-XP_012066096                                    9.6e-11    254
2.A.123.1000.1000-XP_010107266                                    9.6e-11    262
2.A.123.1000.1000-XP_021911268                                    9.7e-11    249
2.A.123.1000.1000-XP_017323677                                    9.7e-11    219
2.A.52.1000.1000-WP_071561232                                     9.7e-11    351
2.A.52.1000.1000-GAQ37357                                         9.9e-11    380
2.A.123.1000.1000-XP_022105861                                    9.9e-11    213
2.A.52.1000.1000-WP_093938544                                       1e-10    367
2.A.123.1000.1000-GAU27494                                          1e-10    264
2.A.123.1000.1000-XP_021637172                                      1e-10    249
2.A.123.1000.1000-XP_002989691                                      1e-10    270
2.A.123.1000.1000-XP_020251453                                      1e-10    267
2.A.52.1000.1000-WP_068064503                                       1e-10    373
2.A.123.1000.1000-XP_002263697                                      1e-10    260
2.A.52.1000.1000-WP_042403662                                     1.1e-10    353
2.A.123.1000.1000-KFK33126                                        1.1e-10    242
2.A.43.1000.1000-XP_020069511                                     1.1e-10    266
2.A.43.1000.1000-XP_003647067                                     1.1e-10    323
2.A.123.1000.1000-XP_004293656                                    1.1e-10    234
2.A.43.1000.1000-XP_008037941                                     1.1e-10    282
2.A.43.1000.1000-OON11136                                         1.2e-10    325
2.A.52.1000.1000-OBH08543                                         1.2e-10    370
2.A.52.1000.1000-KZT89965                                         1.2e-10    337
2.A.123.1000.1000-ABK22750                                        1.2e-10    260
2.A.123.1000.1000-XP_006847354                                    1.2e-10    274
2.A.123.1000.1000-KVI06152                                        1.2e-10    328
2.A.123.1000.1000-XP_002511420                                    1.2e-10    238
2.A.43.1000.1000-XP_009032178                                     1.2e-10    273
2.A.123.1000.1000-XP_020682347                                    1.2e-10    232
2.A.43.1000.1000-XP_001417502                                     1.3e-10    260
2.A.123.1000.1000-XP_022028448                                    1.3e-10    242
2.A.43.1000.1000-XP_016180265                                     1.3e-10    280
2.A.123.1000.1000-XP_021760946                                    1.3e-10    260
2.A.123.1000.1000-EMS56172                                        1.3e-10    255
2.A.43.1000.1000-OSX59734                                         1.3e-10    296
2.A.129.1000.1000-WP_036970110                                    1.3e-10    120
2.A.123.1000.1000-XP_021767871                                    1.3e-10    287
2.A.123.1000.1000-KDO66230                                        1.4e-10    240
2.A.43.1000.1000-XP_003177442                                     1.4e-10    311
2.A.52.1000.1000-WP_080909091                                     1.4e-10    381
2.A.52.1000.1000-WP_068067281                                     1.4e-10    385
2.A.52.1000.1000-WP_069162411                                     1.4e-10    376
2.A.43.1000.1000-XP_005101153                                     1.5e-10    401
2.A.43.1000.1000-XP_001313731                                     1.5e-10    260
2.A.43.1000.1000-CBY10915                                         1.5e-10    290
2.A.123.1000.1000-XP_011092096                                    1.5e-10    295
2.A.123.1000.1000-XP_019160660                                    1.6e-10    247
2.A.123.1000.1000-XP_006298433                                    1.6e-10    233
2.A.123.1000.1000-XP_015070421                                    1.6e-10    293
2.A.123.1000.1000-XP_009382942                                    1.6e-10    249
2.A.123.1000.1000-XP_009411666                                    1.6e-10    245
2.A.43.1000.1000-XP_018297628                                     1.6e-10    300
2.A.43.1000.1000-XP_001455762                                     1.6e-10    252
2.A.119.1000.1000-WP_005338647                                    1.6e-10    283
2.A.43.1000.1000-XP_001688412                                     1.7e-10    376
2.A.123.1000.1000-KVH98957                                        1.7e-10    226
2.A.52.1000.1000-WP_083282822                                     1.7e-10    394
2.A.43.1000.1000-XP_022100200                                     1.8e-10    411
2.A.123.1000.1000-KCW80041                                        1.8e-10    228
2.A.129.1000.1000-WP_072208635                                    1.8e-10    116
2.A.123.1000.1000-XP_003601464                                    1.8e-10    263
2.A.123.1000.1000-XP_002269234                                    1.8e-10    233
2.A.43.1000.1000-SMQ53846                                         1.8e-10    297
2.A.123.1000.1000-PHT50036                                        1.9e-10    253
2.A.43.1000.1000-OAA32013                                         1.9e-10    355
2.A.52.1000.1000-WP_051086065                                     1.9e-10    375
2.A.52.1000.1000-EPZ42146                                         1.9e-10    333
2.A.123.1000.1000-XP_017617603                                    1.9e-10    269
2.A.123.1000.1000-XP_013450818                                    1.9e-10    233
3.E.3.1000.1000-XP_002509300                                        2e-10    420
2.A.123.1000.1000-XP_006852648                                      2e-10    267
2.A.43.1000.1000-KNZ64004                                           2e-10    314
2.A.52.1000.1000-APH54276                                           2e-10    377
2.A.43.1000.1000-CDH59460                                           2e-10    309
2.A.123.1000.1000-GAU48055                                          2e-10    258
2.A.129.1000.1000-WP_038627799                                      2e-10    119
2.A.43.1000.1000-XP_001272144                                     2.1e-10    274
2.A.43.1000.1000-CRL25379                                         2.1e-10    296
2.A.123.1000.1000-XP_012843240                                    2.1e-10    245
2.A.43.1000.1000-SCV01432                                         2.1e-10    251
3.E.3.1000.1000-AET42570                                          2.1e-10    288
2.A.123.1000.1000-XP_002609830                                    2.2e-10    210
2.A.123.1000.1000-XP_002125273                                    2.2e-10    215
2.A.123.1000.1000-XP_002267792                                    2.2e-10    278
2.A.52.1000.1000-WP_082073041                                     2.2e-10    364
2.A.123.1000.1000-XP_007019365                                    2.3e-10    252
2.A.52.1000.1000-WP_092139889                                     2.3e-10    351
2.A.123.1000.1000-XP_020160373                                    2.3e-10    247
2.A.123.1000.1000-CDP17204                                        2.3e-10    272
2.A.123.1000.1000-XP_020271305                                    2.3e-10    230
2.A.129.1000.1000-WP_039293546                                    2.3e-10    119
2.A.43.1000.1000-CDW53274                                         2.4e-10    272
2.A.52.1000.1000-WP_086697028                                     2.4e-10    374
2.A.43.1000.1000-XP_022676181                                     2.4e-10    247
2.A.52.1000.1000-ODU06880                                         2.4e-10    393
2.A.52.1000.1000-WP_019930758                                     2.4e-10    378
2.A.123.1000.1000-XP_020412007                                    2.4e-10    243
2.A.43.1000.1000-XP_004182421                                     2.5e-10    255
2.A.123.1000.1000-XP_019197322                                    2.5e-10    239
2.A.123.1000.1000-OWM63938                                        2.6e-10    245
2.A.123.1000.1000-PIA44349                                        2.6e-10    234
2.A.43.1000.1000-ORX75027                                         2.6e-10    268
2.A.123.1000.1000-XP_004290589                                    2.6e-10    243
2.A.43.1000.1000-EPS28072                                         2.7e-10    267
2.A.123.1000.1000-XP_015955290                                    2.7e-10    253
2.A.123.1000.1000-XP_022958511                                    2.7e-10    254
2.A.43.1000.1000-ODQ75603                                         2.7e-10    318
2.A.123.1000.1000-XP_006433450                                    2.8e-10    308
2.A.43.1000.1000-KZT11911                                         2.8e-10    275
2.A.123.1000.1000-PHT57274                                        2.9e-10    234
2.A.123.1000.1000-XP_019180237                                    2.9e-10    243
2.A.123.1000.1000-XP_017235799                                    2.9e-10    254
2.A.43.1000.1000-XP_021880534                                     2.9e-10    322
2.A.123.1000.1000-XP_017240668                                      3e-10    250
2.A.43.1000.1000-EXX64695                                           3e-10    306
2.A.52.1000.1000-KPD14799                                           3e-10    357
2.A.43.1000.1000-XP_018263198                                     3.1e-10    282
2.A.43.1000.1000-OTA33862                                         3.1e-10    304
2.A.123.1000.1000-XP_010695602                                    3.2e-10    256
2.A.52.1000.1000-WP_027007974                                     3.2e-10    357
2.A.52.1000.1000-WP_050064421                                     3.2e-10    362
2.A.43.1000.1000-XP_002942003                                     3.2e-10    303
2.A.119.1000.1000-WP_035022144                                    3.2e-10    320
2.A.123.1000.1000-XP_015878203                                    3.2e-10    252
2.A.123.1000.1000-BAJ94374                                        3.2e-10    272
2.A.129.1000.1000-ADU69858                                        3.3e-10    136
2.A.123.1000.1000-XP_022922940                                    3.3e-10    251
2.A.43.1000.1000-XP_006960632                                     3.4e-10    261
2.A.43.1000.1000-XP_006676539                                     3.4e-10    324
2.A.123.1000.1000-XP_022031963                                    3.5e-10    278
2.A.123.1000.1000-XP_019183184                                    3.5e-10    235
2.A.123.1000.1000-XP_018835207                                    3.6e-10    265
2.A.52.1000.1000-OHU94731                                         3.7e-10    374
2.A.43.1000.1000-OAL56735                                         3.7e-10    293
2.A.123.1000.1000-XP_009417933                                    3.8e-10    256
2.A.43.1000.1000-XP_022928176                                     3.8e-10    308
2.A.123.1000.1000-WP_051622626                                    3.9e-10    256
2.A.43.1000.1000-OBZ86428                                           4e-10    246
2.A.123.1000.1000-XP_019080342                                    4.1e-10    237
2.A.123.1000.1000-XP_021819999                                    4.1e-10    235
2.A.52.1000.1000-WP_034093160                                     4.1e-10    355
2.A.52.1000.1000-WP_095419254                                     4.2e-10    351
2.A.52.1000.1000-WP_020420245                                     4.3e-10    355
2.A.52.1000.1000-WP_085076960                                     4.3e-10    371
2.A.43.1000.1000-PBP21407                                         4.4e-10    279
2.A.43.1000.1000-CEL62580                                         4.4e-10    299
2.A.123.1000.1000-ABK26262                                        4.4e-10    228
2.A.52.1000.1000-WP_026910716                                     4.5e-10    357
2.A.129.1000.1000-WP_020078352                                    4.5e-10    119
2.A.43.1000.1000-KRX09131                                         4.5e-10    279
2.A.123.1000.1000-XP_002318981                                    4.6e-10    293
2.A.123.1000.1000-XP_008438271                                    4.7e-10    238
2.A.43.1000.1000-XP_002674533                                     4.8e-10    418
2.A.52.1000.1000-WP_036344270                                     4.8e-10    372
2.A.129.1000.1000-WP_089561491                                    4.8e-10    119
2.A.123.1000.1000-XP_012843300                                    4.8e-10    242
2.A.129.1000.1000-WP_028013695                                    4.8e-10    120
2.A.43.1000.1000-XP_019046176                                     4.9e-10    269
2.A.43.1000.1000-PCH40224                                         4.9e-10    279
2.A.43.1000.1000-GAQ88486                                         4.9e-10    375
2.A.123.1000.1000-XP_009416883                                      5e-10    240
2.A.43.1000.1000-CBY11813                                         5.2e-10    274
2.A.123.1000.1000-XP_009415483                                    5.3e-10    252
2.A.52.1000.1000-WP_053030373                                     5.3e-10    349
2.A.43.1000.1000-XP_007776241                                     5.4e-10    299
2.A.123.1000.1000-XP_009786515                                    5.4e-10    240
2.A.123.1000.1000-XP_010674140                                    5.4e-10    223
2.A.129.1000.1000-WP_021241438                                    5.6e-10    119
2.A.52.1000.1000-SDD41693                                         5.6e-10    374
2.A.43.1000.1000-OZJ04272                                         5.7e-10    270
2.A.52.1000.1000-OJU86277                                         5.7e-10    375
2.A.123.1000.1000-CDP14575                                        5.8e-10    238
2.A.123.1000.1000-XP_018815934                                    5.8e-10    259
2.A.123.1000.1000-XP_018825576                                    5.9e-10    243
2.A.52.1000.1000-KJS50623                                           6e-10    338
2.A.52.1000.1000-WP_027824393                                       6e-10    352
2.A.43.1000.1000-KZS93662                                         6.1e-10    276
2.A.52.1000.1000-WP_051645986                                     6.2e-10    352
2.A.123.1000.1000-XP_010644065                                    6.2e-10    235
2.A.43.1000.1000-XP_020240897                                     6.2e-10    381
2.A.43.1000.1000-EPT05086                                         6.2e-10    271
2.A.43.1000.1000-SMN20651                                         6.3e-10    247
2.A.123.1000.1000-ADE76727                                        6.3e-10    293
2.A.123.1000.1000-XP_019160661                                    6.4e-10    241
2.A.123.1000.1000-XP_004619330                                    6.5e-10    220
2.A.43.1000.1000-KFZ06497                                         6.5e-10    278
2.A.123.1000.1000-OVA12697                                        6.5e-10    291
2.A.129.1000.1000-WP_033736534                                    6.5e-10    119
2.A.52.1000.1000-OJY54045                                         6.6e-10    371
2.A.123.1000.1000-XP_012837676                                    6.6e-10    234
2.A.52.1000.1000-WP_043986182                                     6.7e-10    367
2.A.123.1000.1000-AHG94617                                        6.7e-10    241
2.A.123.1000.1000-XP_021898676                                    6.7e-10    246
2.A.52.1000.1000-WP_067139034                                     6.8e-10    355
2.A.104.1000.1000-WP_047994317                                    6.8e-10    135
2.A.123.1000.1000-XP_022753613                                      7e-10    278
2.A.129.1000.1000-KYP84711                                          7e-10    119
2.A.123.1000.1000-XP_022017849                                      7e-10    235
2.A.52.1000.1000-ODU61846                                           7e-10    350
2.A.43.1000.1000-KKA27385                                         7.1e-10    274
2.A.52.1000.1000-CDO87919                                         7.2e-10    380
2.A.43.1000.1000-XP_022403369                                     7.3e-10    289
2.A.123.1000.1000-OMO98648                                        7.4e-10    298
2.A.129.1000.1000-WP_038244201                                    7.4e-10    121
2.A.52.1000.1000-SHH46740                                         7.6e-10    396
2.A.123.1000.1000-XP_020193477                                    7.7e-10    306
2.A.123.1000.1000-OMO98104                                        7.8e-10    252
2.A.123.1000.1000-XP_010921715                                    7.9e-10    253
2.A.52.1000.1000-WP_084788969                                     7.9e-10    364
2.A.123.1000.1000-WP_010569904                                    7.9e-10     87
2.A.123.1000.1000-XP_021608638                                      8e-10    234
2.A.43.1000.1000-XP_006695639                                     8.2e-10    277
2.A.43.1000.1000-KZT23389                                         8.2e-10    274
2.A.52.1000.1000-WP_014942604                                     8.2e-10    383
2.A.123.1000.1000-XP_004503589                                    8.3e-10    251
2.A.123.1000.1000-XP_011623118                                    8.6e-10    232
2.A.123.1000.1000-PIA49073                                        8.7e-10    248
2.A.123.1000.1000-WP_045434074                                    8.8e-10    255
2.A.52.1000.1000-WP_030588632                                     8.8e-10    410
2.A.43.1000.1000-NP_593250                                        8.9e-10    302
2.A.43.1000.1000-CEO97422                                           9e-10    287
2.A.123.1000.1000-KZV30434                                        9.2e-10    300
2.A.123.1000.1000-XP_019054788                                    9.3e-10    231
2.A.129.1000.1000-WP_026823253                                    9.3e-10    120
2.A.123.1000.1000-XP_006643923                                    9.4e-10    252
2.A.123.1000.1000-XP_019412400                                    9.4e-10    217
2.A.123.1000.1000-XP_003617528                                    9.5e-10    252
2.A.123.1000.1000-XP_004296854                                    9.5e-10    241
2.A.43.1000.1000-NP_001037886                                     9.6e-10    301
2.A.43.1000.1000-XP_018040869                                     9.6e-10    283
2.A.123.1000.1000-XP_020885889                                    9.6e-10    223
2.A.43.1000.1000-EPB83622                                         9.6e-10    315
2.A.123.1000.1000-XP_022851443                                    9.8e-10    236
9.B.191.1000.1000-ODQ76486                                        9.9e-10    191
2.A.52.1000.1000-OLE68841                                           1e-09    336
2.A.43.1000.1000-XP_014171023                                       1e-09    293
2.A.43.1000.1000-ODQ63551                                           1e-09    270
2.A.52.1000.1000-WP_074283413                                       1e-09    351
2.A.123.1000.1000-XP_021645844                                      1e-09    266
2.A.52.1000.1000-WP_029181048                                       1e-09    386
2.A.123.1000.1000-XP_020701878                                      1e-09    237
2.A.52.1000.1000-SHV34897                                           1e-09    387
2.A.123.1000.1000-XP_007145953                                      1e-09    259
2.A.43.1000.1000-XP_009269803                                     1.1e-09    274
2.A.123.1000.1000-XP_010915676                                    1.1e-09    249
9.B.191.1000.1000-WP_074989511                                    1.1e-09    204
2.A.43.1000.1000-KFB44685                                         1.1e-09    402
2.A.43.1000.1000-AQZ18236                                         1.1e-09    267
2.A.123.1000.1000-XP_021726932                                    1.1e-09    235
2.A.43.1000.1000-XP_018176287                                     1.1e-09    313
9.B.191.1000.1000-KIK64400                                        1.1e-09    264
2.A.123.1000.1000-XP_011654626                                    1.1e-09    259
2.A.129.1000.1000-WP_000912435                                    1.1e-09    119
2.A.123.1000.1000-XP_019187940                                    1.1e-09    250
2.A.123.1000.1000-NP_001141590                                    1.1e-09    261
2.A.123.1000.1000-AJU57231                                        1.1e-09    304
2.A.129.1000.1000-WP_051296911                                    1.2e-09    128
2.A.52.1000.1000-OLB46579                                         1.2e-09    348
2.A.123.1000.1000-XP_010040793                                    1.2e-09    243
2.A.129.1000.1000-WP_072932833                                    1.2e-09    122
2.A.43.1000.1000-XP_011495347                                     1.3e-09    211
2.A.129.1000.1000-WP_067431941                                    1.3e-09    119
2.A.123.1000.1000-XP_018838186                                    1.3e-09    261
2.A.123.1000.1000-XP_019230656                                    1.3e-09    266
2.A.52.1000.1000-WP_006331521                                     1.3e-09    363
2.A.123.1000.1000-XP_020595974                                    1.3e-09    237
2.A.123.1000.1000-XP_021741297                                    1.3e-09    241
2.A.43.1000.1000-KFA75537                                         1.4e-09    281
2.A.123.1000.1000-XP_019180778                                    1.4e-09    268
2.A.52.1000.1000-WP_096311908                                     1.4e-09    404
2.A.123.1000.1000-XP_011074778                                    1.4e-09    246
9.B.191.1000.1000-WP_064666736                                    1.4e-09    204
2.A.129.1000.1000-WP_077927367                                    1.4e-09    114
2.A.43.1000.1000-KXS15665                                         1.4e-09    305
2.A.43.1000.1000-EST47948                                         1.4e-09    297
2.A.43.1000.1000-ORZ23550                                         1.5e-09    247
2.A.43.1000.1000-XP_004346835                                     1.5e-09    244
2.A.52.1000.1000-WP_075366281                                     1.5e-09    341
2.A.123.1000.1000-XP_537256                                       1.5e-09    221
2.A.43.1000.1000-KZP31494                                         1.5e-09    281
2.A.123.1000.1000-XP_011650110                                    1.5e-09    259
2.A.123.1000.1000-KVI04624                                        1.5e-09    269
2.A.43.1000.1000-PHH80645                                         1.5e-09    289
2.A.43.1000.1000-OCF36711                                         1.5e-09    317
2.A.123.1000.1000-AMQ35577                                        1.6e-09    246
2.A.123.1000.1000-XP_010925760                                    1.6e-09    249
2.A.52.1000.1000-WP_040862957                                     1.6e-09    353
2.A.123.1000.1000-XP_003568735                                    1.6e-09    250
2.A.123.1000.1000-ADE75802                                        1.6e-09    231
2.A.52.1000.1000-WP_039650184                                     1.6e-09    383
2.A.123.1000.1000-XP_006476341                                    1.6e-09    258
2.A.52.1000.1000-WP_075857957                                     1.6e-09    345
2.A.123.1000.1000-CDP11997                                        1.6e-09    248
2.A.52.1000.1000-WP_017984788                                     1.7e-09    350
2.A.123.1000.1000-AJU57229                                        1.7e-09    235
2.A.129.1000.1000-WP_006820504                                    1.7e-09    137
2.A.52.1000.1000-WP_067576995                                     1.7e-09    358
2.A.123.1000.1000-EPS61695                                        1.7e-09    239
2.A.43.1000.1000-EIE83142                                         1.7e-09    240
2.A.123.1000.1000-XP_017239845                                    1.7e-09    229
2.A.52.1000.1000-WP_093283337                                     1.7e-09    388
2.A.52.1000.1000-WP_007537616                                     1.8e-09    349
2.A.129.1000.1000-KFA82657                                        1.8e-09    121
2.A.123.1000.1000-XP_008341886                                    1.8e-09    261
2.A.52.1000.1000-WP_090363767                                     1.8e-09    370
2.A.123.1000.1000-XP_018815939                                    1.8e-09    247
2.A.43.1000.1000-KZO93217                                         1.9e-09    277
2.A.52.1000.1000-WP_085162896                                     1.9e-09    376
2.A.123.1000.1000-KMZ64773                                          2e-09    250
2.A.123.1000.1000-XP_006299003                                      2e-09    234
2.A.43.1000.1000-ODV96637                                           2e-09    289
2.A.123.1000.1000-XP_010542326                                      2e-09    246
2.A.52.1000.1000-SDI80482                                         2.1e-09    383
2.A.123.1000.1000-XP_006356303                                    2.1e-09    246
2.A.123.1000.1000-XP_018813147                                    2.1e-09    235
2.A.43.1000.1000-KIM43153                                         2.2e-09    273
2.A.43.1000.1000-ORY04902                                         2.2e-09    294
2.A.123.1000.1000-PHX72668                                        2.2e-09    199
2.A.123.1000.1000-XP_002279031                                    2.2e-09    298
2.A.43.1000.1000-KZV88932                                         2.2e-09    302
2.A.123.1000.1000-KMS94990                                        2.2e-09    237
2.A.43.1000.1000-KFB44686                                         2.3e-09    358
2.A.43.1000.1000-KIM52290                                         2.3e-09    273
2.A.52.1000.1000-WP_068525844                                     2.3e-09    376
2.A.43.1000.1000-EME49607                                         2.4e-09    281
2.A.123.1000.1000-XP_009784565                                    2.4e-09    236
2.A.43.1000.1000-KZT73912                                         2.5e-09    278
2.A.123.1000.1000-KCW69900                                        2.5e-09    241
2.A.43.1000.1000-XP_021950039                                     2.5e-09    236
9.B.191.1000.1000-XP_018637254                                    2.6e-09    216
2.A.52.1000.1000-WP_095530932                                     2.6e-09    395
2.A.43.1000.1000-CEP00453                                         2.6e-09    346
2.A.123.1000.1000-XP_009775809                                    2.6e-09    253
2.A.123.1000.1000-XP_019437398                                    2.6e-09    259
2.A.43.1000.1000-CUS12132                                         2.7e-09    301
2.A.123.1000.1000-XP_004498378                                    2.7e-09    242
2.A.43.1000.1000-KMQ98083                                         2.7e-09    225
2.A.123.1000.1000-XP_022869917                                    2.7e-09    259
2.A.43.1000.1000-KIP05167                                         2.7e-09    278
2.A.43.1000.1000-XP_012851026                                     2.7e-09    267
2.A.43.1000.1000-KOS19624                                         2.8e-09    282
2.A.43.1000.1000-ODQ65991                                         2.8e-09    266
2.A.123.1000.1000-XP_021909497                                    2.8e-09    252
2.A.123.1000.1000-XP_015903098                                    2.8e-09    254
2.A.123.1000.1000-XP_009352020                                    2.9e-09    232
2.A.123.1000.1000-XP_003572455                                    2.9e-09    299
2.A.123.1000.1000-XP_019175121                                    2.9e-09    245
2.A.123.1000.1000-XP_015638481                                    2.9e-09    246
2.A.123.1000.1000-OAY65162                                        2.9e-09    293
2.A.123.1000.1000-XP_020580674                                      3e-09    259
2.A.52.1000.1000-WP_083869255                                     3.1e-09    373
2.A.123.1000.1000-XP_011092095                                    3.1e-09    239
2.A.123.1000.1000-XP_022034761                                    3.1e-09    260
2.A.123.1000.1000-XP_022146077                                    3.1e-09    267
2.A.129.1000.1000-WP_014070771                                    3.1e-09    120
2.A.52.1000.1000-WP_071542523                                     3.1e-09    344
2.A.52.1000.1000-WP_006332998                                     3.1e-09    375
2.A.123.1000.1000-PIA61328                                        3.1e-09    305
2.A.43.1000.1000-EMD39517                                         3.1e-09    274
2.A.52.1000.1000-WP_051747946                                     3.1e-09    387
2.A.43.1000.1000-KIL63253                                         3.2e-09    260
2.A.123.1000.1000-PIN05381                                        3.3e-09    299
2.A.43.1000.1000-CEO99457                                         3.3e-09    292
2.A.123.1000.1000-AFK45294                                        3.3e-09    269
2.A.43.1000.1000-AGO12607                                         3.3e-09    247
2.A.52.1000.1000-WP_033173883                                     3.3e-09    368
2.A.43.1000.1000-KIK69509                                         3.4e-09    273
2.A.43.1000.1000-XP_021870866                                     3.4e-09    295
2.A.123.1000.1000-XP_011098492                                    3.4e-09    244
2.A.119.1000.1000-CDB27792                                        3.4e-09    276
2.A.43.1000.1000-GAW05704                                         3.5e-09    283
2.A.123.1000.1000-XP_017697409                                    3.5e-09    296
2.A.43.1000.1000-SCW00305                                         3.6e-09    251
2.A.43.1000.1000-XP_001540940                                     3.6e-09    306
2.A.52.1000.1000-SEF63913                                         3.7e-09    354
2.A.123.1000.1000-XP_010940205                                    3.7e-09    231
2.A.123.1000.1000-XP_018922196                                    3.7e-09    219
2.A.43.1000.1000-XP_009061177                                     3.8e-09    279
2.A.52.1000.1000-OLM04384                                         3.8e-09    400
2.A.43.1000.1000-XP_018287887                                     3.8e-09    244
2.A.129.1000.1000-WP_032304451                                      4e-09    119
2.A.123.1000.1000-XP_012090112                                      4e-09    249
2.A.123.1000.1000-XP_022895961                                    4.1e-09    237
2.A.43.1000.1000-PIA18479                                         4.1e-09    239
2.A.129.1000.1000-WP_008316320                                    4.2e-09    114
2.A.123.1000.1000-XP_002300945                                    4.2e-09    250
2.A.123.1000.1000-XP_020405132                                    4.2e-09    244
2.A.52.1000.1000-WP_081734652                                     4.3e-09    356
2.A.123.1000.1000-XP_013619872                                    4.3e-09    240
2.A.129.1000.1000-WP_004156250                                    4.4e-09    121
2.A.123.1000.1000-XP_010040791                                    4.5e-09    242
2.A.123.1000.1000-XP_011621902                                    4.5e-09    264
2.A.52.1000.1000-BAX92544                                         4.6e-09    375
2.A.129.1000.1000-WP_036845510                                    4.6e-09    120
2.A.123.1000.1000-XP_007155413                                    4.6e-09    229
2.A.123.1000.1000-XP_022036716                                    4.7e-09    236
2.A.123.1000.1000-ABK26022                                        4.7e-09    272
2.A.43.1000.1000-KZV73803                                         4.8e-09    280
2.A.123.1000.1000-XP_016163382                                    4.8e-09    262
2.A.129.1000.1000-WP_032950860                                    4.8e-09    120
2.A.52.1000.1000-WP_061162356                                     4.8e-09    355
2.A.43.1000.1000-XP_001791501                                     4.9e-09    293
2.A.123.1000.1000-XP_020264994                                    4.9e-09    235
2.A.52.1000.1000-WP_019075005                                       5e-09    375
2.A.119.1000.1000-CDA72524                                          5e-09    279
2.A.43.1000.1000-XP_018289466                                       5e-09    244
2.A.43.1000.1000-OAD08509                                         5.1e-09    247
2.A.123.1000.1000-XP_006279858                                    5.1e-09    264
2.A.52.1000.1000-WP_091179405                                     5.3e-09    385
2.A.52.1000.1000-WP_035804995                                     5.3e-09    382
2.A.129.1000.1000-WP_083069004                                    5.3e-09    119
2.A.43.1000.1000-XP_013339042                                     5.4e-09    283
2.A.123.1000.1000-GAV76647                                        5.4e-09    248
2.A.52.1000.1000-WP_007511349                                     5.5e-09    396
2.A.123.1000.1000-PIA50804                                        5.6e-09    273
2.A.123.1000.1000-KHN36937                                        5.6e-09    256
2.A.43.1000.1000-CCA67647                                         5.6e-09    297
2.A.123.1000.1000-XP_022027019                                    5.6e-09    242
2.A.129.1000.1000-WP_056791091                                    5.7e-09    120
2.A.43.1000.1000-XP_019426763                                     5.7e-09    284
2.A.52.1000.1000-XP_017545073                                     5.7e-09    384
2.A.123.1000.1000-XP_010065111                                    5.8e-09    249
2.A.129.1000.1000-WP_024139257                                    5.9e-09    118
2.A.123.1000.1000-XP_011101806                                    6.1e-09    261
2.A.123.1000.1000-CDY67972                                        6.1e-09    251
2.A.52.1000.1000-WP_011089687                                     6.2e-09    381
2.A.123.1000.1000-XP_021898517                                    6.2e-09    240
2.A.43.1000.1000-XP_020050317                                     6.3e-09    289
2.A.129.1000.1000-WP_028357584                                    6.3e-09    122
2.A.123.1000.1000-OAY70991                                        6.3e-09    288
2.A.123.1000.1000-XP_002888545                                    6.4e-09    261
2.A.52.1000.1000-WP_088313002                                     6.5e-09    395
3.E.3.1000.1000-WP_096421757                                      6.5e-09    262
2.A.43.1000.1000-ORX90443                                         6.6e-09    248
2.A.43.1000.1000-XP_007247588                                     6.7e-09    204
2.A.123.1000.1000-XP_019434631                                    6.7e-09    254
2.A.123.1000.1000-XP_018593574                                    6.9e-09    219
2.A.123.1000.1000-XP_020152018                                    7.1e-09    233
2.A.123.1000.1000-XP_015899879                                    7.1e-09    243
2.A.43.1000.1000-XP_013243732                                     7.2e-09    352
2.A.123.1000.1000-XP_018716046                                    7.3e-09    228
2.A.123.1000.1000-XP_015876267                                    7.3e-09    234
2.A.123.1000.1000-OWM79622                                        7.3e-09    248
9.B.191.1000.1000-PIL33651                                        7.3e-09    202
2.A.104.1000.1000-WP_058834181                                    7.4e-09    148
2.A.43.1000.1000-XP_013200634                                     7.4e-09    248
2.A.43.1000.1000-XP_019037787                                     7.4e-09    272
2.A.52.1000.1000-WP_013947181                                     7.4e-09    349
2.A.82.1000.1000-XP_012718433                                     7.4e-09    322
2.A.123.1000.1000-XP_020096876                                    7.5e-09    249
2.A.43.1000.1000-XP_011501674                                     7.7e-09    244
2.A.123.1000.1000-XP_015078729                                    7.7e-09    283
2.A.123.1000.1000-XP_021453982                                    7.8e-09    219
2.A.119.1000.1000-CDD36885                                        7.9e-09    282
2.A.43.1000.1000-KIJ54580                                         7.9e-09    275
2.A.123.1000.1000-PIN16575                                          8e-09    250
2.A.123.1000.1000-XP_002016246                                      8e-09    225
2.A.123.1000.1000-XP_007161383                                    8.2e-09    251
2.A.119.1000.1000-CCX38224                                        8.3e-09    280
2.A.129.1000.1000-WP_057386708                                    8.5e-09    119
2.A.52.1000.1000-WP_051845160                                     8.6e-09    368
2.A.43.1000.1000-OMJ66655                                         8.9e-09    255
2.A.123.1000.1000-XP_004206288                                    8.9e-09    224
2.A.123.1000.1000-XP_021993101                                      9e-09    235
2.A.43.1000.1000-XP_007866926                                     9.1e-09    274
2.A.123.1000.1000-XP_010052122                                    9.1e-09    235
2.A.43.1000.1000-XP_021344965                                     9.2e-09    242
2.A.52.1000.1000-WP_088967747                                     9.7e-09    351
2.A.123.1000.1000-XP_002318986                                    9.8e-09    244
2.A.123.1000.1000-EPS69723                                        9.8e-09    240
2.A.52.1000.1000-WP_047312024                                       1e-08    378
2.A.123.1000.1000-XP_018815947                                      1e-08    235
2.A.123.1000.1000-XP_019190429                                      1e-08    255
2.A.52.1000.1000-WP_035100282                                     1.1e-08    339
2.A.123.1000.1000-XP_022002067                                    1.1e-08    248
2.A.123.1000.1000-XP_021902814                                    1.1e-08    235
2.A.43.1000.1000-XP_007399607                                     1.1e-08    280
2.A.52.1000.1000-WP_067902046                                     1.1e-08    376
2.A.123.1000.1000-XP_020553914                                    1.1e-08    237
2.A.52.1000.1000-WP_095090133                                     1.1e-08    372
2.A.52.1000.1000-WP_010563029                                     1.2e-08    351
2.A.129.1000.1000-WP_018122476                                    1.2e-08    114
2.A.52.1000.1000-OXR42181                                         1.2e-08    357
2.A.129.1000.1000-WP_016190063                                    1.2e-08    119
2.A.52.1000.1000-WP_084704221                                     1.2e-08    379
2.A.52.1000.1000-WP_024452681                                     1.2e-08    379
2.A.123.1000.1000-XP_020276302                                    1.2e-08    297
2.A.52.1000.1000-WP_073899067                                     1.3e-08    379
2.A.123.1000.1000-KFM79695                                        1.3e-08    213
2.A.123.1000.1000-XP_009395814                                    1.3e-08    253
2.A.52.1000.1000-EGD42842                                         1.3e-08    368
2.A.52.1000.1000-WP_100233741                                     1.3e-08    370
2.A.123.1000.1000-PAN17829                                        1.3e-08    241
2.A.123.1000.1000-XP_012091868                                    1.3e-08    235
2.A.123.1000.1000-GAV66228                                        1.4e-08    263
2.A.52.1000.1000-WP_062185778                                     1.4e-08    339
2.A.123.1000.1000-XP_017253940                                    1.4e-08    234
2.A.123.1000.1000-XP_017629611                                    1.4e-08    300
2.A.52.1000.1000-WP_045703413                                     1.4e-08    370
2.A.123.1000.1000-XP_013450815                                    1.4e-08    240
2.A.52.1000.1000-WP_082042969                                     1.4e-08    366
2.A.123.1000.1000-XP_002862662                                    1.4e-08    224
2.A.123.1000.1000-PIA41365                                        1.5e-08    236
2.A.82.1000.1000-XP_004076475                                     1.5e-08    324
2.A.129.1000.1000-WP_040070566                                    1.5e-08    126
2.A.43.1000.1000-CEG65657                                         1.5e-08    299
2.A.123.1000.1000-XP_006374131                                    1.5e-08    250
2.A.123.1000.1000-XP_022961545                                    1.5e-08    296
2.A.123.1000.1000-XP_010273402                                    1.5e-08    235
2.A.129.1000.1000-WP_032176409                                    1.5e-08    118
2.A.52.1000.1000-WP_015621617                                     1.5e-08    364
2.A.123.1000.1000-XP_013420839                                    1.5e-08    232
2.A.129.1000.1000-WP_080865537                                    1.6e-08    117
2.A.52.1000.1000-WP_036329612                                     1.6e-08    377
2.A.123.1000.1000-XP_022887049                                    1.6e-08    261
2.A.129.1000.1000-WP_062772440                                    1.6e-08    119
2.A.52.1000.1000-AIJ20401                                         1.6e-08    365
2.A.43.1000.1000-OCT71077                                         1.6e-08    301
9.B.191.1000.1000-CEM27211                                        1.6e-08    216
2.A.43.1000.1000-XP_001642525                                     1.6e-08    259
2.A.123.1000.1000-XP_014468054                                    1.6e-08    222
2.A.52.1000.1000-WP_097238714                                     1.7e-08    371
2.A.123.1000.1000-XP_006407046                                    1.7e-08    242
2.A.43.1000.1000-XP_001031651                                     1.7e-08    270
2.A.123.1000.1000-XP_005839189                                    1.7e-08    234
2.A.52.1000.1000-SKO04658                                         1.7e-08    356
2.A.123.1000.1000-XP_018421372                                    1.7e-08    236
2.A.52.1000.1000-WP_081683093                                     1.7e-08    390
2.A.123.1000.1000-XP_011092671                                    1.8e-08    256
2.A.52.1000.1000-WP_048860782                                     1.8e-08    353
2.A.52.1000.1000-WP_014126982                                     1.8e-08    362
2.A.123.1000.1000-CDP05090                                        1.8e-08    240
2.A.52.1000.1000-AEW74955                                         1.8e-08    363
2.A.123.1000.1000-CDP12369                                        1.8e-08    237
2.A.52.1000.1000-WP_004455349                                     1.8e-08    370
2.A.52.1000.1000-SDO74953                                         1.8e-08    376
9.B.191.1000.1000-WP_045987867                                    1.8e-08    204
2.A.52.1000.1000-WP_082837753                                     1.8e-08    346
2.A.123.1000.1000-XP_010261514                                    1.9e-08    250
2.A.129.1000.1000-WP_032905686                                    1.9e-08    121
2.A.52.1000.1000-WP_051970666                                     1.9e-08    365
2.A.129.1000.1000-WP_000915517                                    1.9e-08    119
2.A.123.1000.1000-XP_019184600                                    1.9e-08    234
2.A.43.1000.1000-PBK97770                                         1.9e-08    274
2.A.119.1000.1000-CDA68287                                        1.9e-08    291
2.A.123.1000.1000-WP_084489747                                      2e-08    253
9.B.191.1000.1000-OON15335                                          2e-08    245
2.A.43.1000.1000-PAV17126                                           2e-08    312
2.A.43.1000.1000-KIK07944                                           2e-08    273
2.A.43.1000.1000-OUS49429                                           2e-08    309
2.A.123.1000.1000-XP_006007332                                      2e-08    217
2.A.52.1000.1000-WP_092868191                                       2e-08    366
2.A.123.1000.1000-XP_017225886                                      2e-08    230
2.A.43.1000.1000-KHN95965                                           2e-08    283
2.A.43.1000.1000-EJT97601                                         2.1e-08    287
2.A.43.1000.1000-OAE32648                                         2.1e-08    356
2.A.123.1000.1000-EPS71278                                        2.1e-08    226
2.A.52.1000.1000-WP_006818568                                     2.1e-08    342
2.A.123.1000.1000-XP_019443840                                    2.1e-08    236
2.A.52.1000.1000-WP_073629118                                     2.1e-08    352
2.A.123.1000.1000-XP_004309713                                    2.1e-08    288
2.A.123.1000.1000-XP_016582250                                    2.2e-08    218
2.A.52.1000.1000-WP_012106518                                     2.2e-08    363
2.A.123.1000.1000-XP_004365230                                    2.2e-08    228
2.A.123.1000.1000-PIN10881                                        2.2e-08    241
2.A.52.1000.1000-OBI17429                                         2.3e-08    351
2.A.43.1000.1000-XP_007271373                                     2.3e-08    306
2.A.43.1000.1000-CDO56653                                         2.3e-08    270
2.A.129.1000.1000-WP_047356533                                    2.3e-08    120
2.A.43.1000.1000-XP_009546307                                     2.3e-08    267
2.A.43.1000.1000-ORX99256                                         2.4e-08    259
2.A.123.1000.1000-OEL38692                                        2.4e-08    265
2.A.52.1000.1000-WP_094287543                                     2.4e-08    366
2.A.52.1000.1000-WP_085948515                                     2.4e-08    383
2.A.123.1000.1000-WP_051599130                                    2.4e-08    268
2.A.52.1000.1000-AID34922                                         2.4e-08    368
2.A.82.1000.1000-XP_015248058                                     2.4e-08    325
2.A.43.1000.1000-KIJ64518                                         2.5e-08    302
2.A.129.1000.1000-WP_061717701                                    2.5e-08    119
2.A.119.1000.1000-OKZ86525                                        2.5e-08    283
2.A.52.1000.1000-WP_066887638                                     2.5e-08    391
2.A.123.1000.1000-XP_021294665                                    2.5e-08    233
2.A.43.1000.1000-XP_016610377                                     2.6e-08    262
2.A.43.1000.1000-KDR82764                                         2.6e-08    293
2.A.123.1000.1000-XP_010521381                                    2.7e-08    262
2.A.123.1000.1000-WP_052169645                                    2.7e-08    247
2.A.82.1000.1000-XP_020778800                                     2.8e-08    329
2.A.52.1000.1000-WP_096936271                                     2.8e-08    341
2.A.123.1000.1000-XP_011006813                                    2.8e-08    235
2.A.52.1000.1000-SDS18427                                         2.8e-08    380
2.A.52.1000.1000-WP_034480822                                     2.8e-08    349
2.A.123.1000.1000-XP_012849426                                    2.9e-08    238
2.A.123.1000.1000-XP_021772842                                      3e-08    261
2.A.129.1000.1000-AMF93403                                        3.1e-08    123
2.A.123.1000.1000-XP_021842875                                    3.1e-08    230
2.A.129.1000.1000-WP_045160524                                    3.1e-08    120
2.A.123.1000.1000-XP_019200354                                    3.2e-08    238
2.A.129.1000.1000-WP_035886348                                    3.2e-08    119
2.A.123.1000.1000-OMO98647                                        3.3e-08    260
2.A.52.1000.1000-WP_004112717                                     3.3e-08    348
2.A.123.1000.1000-PIN02649                                        3.3e-08    233
2.A.52.1000.1000-WP_013365020                                     3.4e-08    340
2.A.43.1000.1000-ORX45819                                         3.4e-08    257
2.A.43.1000.1000-ORY71802                                         3.4e-08    285
2.A.52.1000.1000-OYW00534                                         3.4e-08    354
2.A.123.1000.1000-XP_020548860                                    3.5e-08    279
2.A.43.1000.1000-XP_020700459                                     3.5e-08    405
2.A.123.1000.1000-XP_012461790                                    3.5e-08    249
2.A.52.1000.1000-WP_082168621                                     3.6e-08    395
2.A.52.1000.1000-WP_013680980                                     3.7e-08    354
2.A.82.1000.1000-XP_017571844                                     3.8e-08    324
2.A.43.1000.1000-KII86747                                         3.9e-08    286
2.A.123.1000.1000-XP_004968893                                    3.9e-08    243
2.A.43.1000.1000-XP_007380297                                       4e-08    291
2.A.52.1000.1000-WP_027979303                                     4.1e-08    354
2.A.43.1000.1000-KFH62617                                         4.1e-08    303
2.A.43.1000.1000-OAQ35176                                         4.1e-08    275
2.A.123.1000.1000-XP_022029229                                    4.2e-08    253
2.A.123.1000.1000-XP_009778138                                    4.2e-08    256
2.A.43.1000.1000-XP_006462553                                     4.3e-08    254
2.A.52.1000.1000-OLE35142                                         4.3e-08    376
2.A.123.1000.1000-XP_021906787                                    4.3e-08    278
2.A.43.1000.1000-SAM07866                                         4.4e-08    312
2.A.43.1000.1000-KZS93679                                         4.4e-08    270
2.A.129.1000.1000-WP_049563685                                    4.4e-08    120
2.A.43.1000.1000-XP_003411937                                     4.5e-08    202
2.A.52.1000.1000-WP_092184604                                     4.5e-08    377
2.A.123.1000.1000-AJU57228                                        4.5e-08    251
2.A.52.1000.1000-OAI56025                                         4.5e-08    353
2.A.129.1000.1000-WP_095079997                                    4.6e-08    126
2.A.52.1000.1000-WP_015897695                                     4.6e-08    358
2.A.123.1000.1000-XP_021858966                                    4.6e-08    237
2.A.52.1000.1000-WP_085772007                                     4.6e-08    354
2.A.43.1000.1000-XP_007800054                                     4.8e-08    297
2.A.123.1000.1000-CDJ90225                                        4.8e-08    297
2.A.43.1000.1000-PGH16057                                         4.8e-08    291
2.A.52.1000.1000-KRM75529                                         4.8e-08    380
2.A.123.1000.1000-EMS66435                                        4.9e-08    264
2.A.52.1000.1000-WP_013511781                                     4.9e-08    337
2.A.52.1000.1000-CCF84098                                         4.9e-08    357
2.A.43.1000.1000-XP_001835708                                       5e-08    269
2.A.43.1000.1000-EWC47869                                           5e-08    332
2.A.123.1000.1000-WP_051327690                                    5.1e-08    261
2.A.123.1000.1000-XP_010693605                                    5.1e-08    246
2.A.123.1000.1000-XP_009377708                                    5.1e-08    263
2.A.43.1000.1000-EYC01969                                         5.2e-08    244
2.A.123.1000.1000-CDP06059                                        5.2e-08    235
2.A.129.1000.1000-WP_032638823                                    5.2e-08    120
2.A.123.1000.1000-XP_021723658                                    5.3e-08    242
2.A.52.1000.1000-WP_037577093                                     5.4e-08    337
2.A.43.1000.1000-XP_019039525                                     5.5e-08    265
9.B.191.1000.1000-XP_011497207                                    5.8e-08    242
2.A.123.1000.1000-AJU57230                                        5.8e-08    250
2.A.52.1000.1000-WP_042260090                                     5.8e-08    349
2.A.123.1000.1000-XP_006422124                                    5.8e-08    249
2.A.52.1000.1000-WP_091971224                                     5.9e-08    386
2.A.52.1000.1000-WP_051646235                                     5.9e-08    365
2.A.52.1000.1000-WP_048463961                                     5.9e-08    348
2.A.129.1000.1000-WP_012132707                                      6e-08    141
2.A.52.1000.1000-WP_034609294                                     6.1e-08    380
2.A.43.1000.1000-XP_003435890                                     6.1e-08    376
2.A.123.1000.1000-XP_016575140                                    6.2e-08    262
2.A.123.1000.1000-KZM98230                                        6.2e-08    255
2.A.52.1000.1000-WP_034499624                                     6.3e-08    340
2.A.43.1000.1000-KIY71245                                         6.4e-08    278
2.A.43.1000.1000-XP_003033946                                     6.4e-08    256
2.A.52.1000.1000-WP_059605772                                     6.4e-08    362
2.A.52.1000.1000-WP_062538943                                     6.4e-08    358
2.A.43.1000.1000-KIM30059                                         6.5e-08    306
2.A.123.1000.1000-XP_019423218                                    6.9e-08    248
2.A.43.1000.1000-XP_002835148                                     6.9e-08    320
2.A.123.1000.1000-EOY13537                                        6.9e-08    287
2.A.52.1000.1000-WP_095421592                                     7.2e-08    342
2.A.123.1000.1000-XP_010539700                                    7.3e-08    265
2.A.43.1000.1000-OIW29706                                         7.3e-08    289
2.A.43.1000.1000-EJT97269                                         7.3e-08    278
2.A.129.1000.1000-WP_053062445                                    7.5e-08    118
2.A.43.1000.1000-XP_018280010                                     7.7e-08    294
2.A.123.1000.1000-XP_009394127                                    7.7e-08    297
2.A.43.1000.1000-XP_012821805                                     7.8e-08    301
2.A.43.1000.1000-OXN09055                                         7.9e-08    301
2.A.123.1000.1000-WP_044888915                                    7.9e-08    250
2.A.129.1000.1000-WP_019951351                                      8e-08    119
2.A.43.1000.1000-XP_018917730                                     8.1e-08    253
2.A.123.1000.1000-XP_021291822                                    8.2e-08    255
2.A.43.1000.1000-XP_003679304                                     8.2e-08    269
2.A.52.1000.1000-WP_055793816                                     8.3e-08    367
2.A.123.1000.1000-PIK55511                                        8.3e-08    216
2.A.119.1000.1000-WP_005870655                                    8.4e-08    319
2.A.52.1000.1000-WP_061933855                                     8.7e-08    363
2.A.119.1000.1000-OQX00965                                        8.8e-08    304
2.A.52.1000.1000-WP_051693690                                     8.9e-08    354
2.A.129.1000.1000-WP_049240306                                      9e-08    120
2.A.123.1000.1000-XP_003966285                                      9e-08    219
2.A.129.1000.1000-WP_014882854                                      9e-08    120
2.A.43.1000.1000-KYQ94278                                         9.1e-08    235
2.A.43.1000.1000-XP_019427033                                     9.2e-08    286
2.A.52.1000.1000-WP_094333408                                     9.2e-08    356
2.A.123.1000.1000-XP_637037                                       9.3e-08    220
2.A.52.1000.1000-WP_092137345                                     9.5e-08    356
2.A.43.1000.1000-ORY32521                                         9.5e-08    290
9.B.191.1000.1000-WP_076922333                                    9.5e-08    204
2.A.43.1000.1000-XP_022627344                                     9.6e-08    250
2.A.123.1000.1000-WP_013645322                                    9.9e-08     89
2.A.123.1000.1000-XP_021748316                                      1e-07    253
2.A.43.1000.1000-XP_018413898                                       1e-07    209
2.A.123.1000.1000-XP_004534905                                      1e-07    225
2.A.52.1000.1000-WP_093219239                                       1e-07    347
2.A.82.1000.1000-XP_006627941                                       1e-07    333
2.A.123.1000.1000-XP_013445165                                    1.1e-07    235
2.A.52.1000.1000-WP_074699630                                     1.1e-07    338
2.A.43.1000.1000-KIO29412                                         1.1e-07    278
2.A.52.1000.1000-WP_042387659                                     1.1e-07    342
9.B.191.1000.1000-WP_058031366                                    1.1e-07    203
2.A.52.1000.1000-WP_018178922                                     1.2e-07    350
2.A.52.1000.1000-WP_081988041                                     1.2e-07    386
2.A.43.1000.1000-XP_017774061                                     1.2e-07    246
2.A.123.1000.1000-XP_015637499                                    1.2e-07    246
2.A.129.1000.1000-WP_000564858                                    1.2e-07    131
2.A.43.1000.1000-GAT60257                                         1.2e-07    254
2.A.123.1000.1000-XP_010060764                                    1.2e-07    241
2.A.52.1000.1000-OBK88828                                         1.3e-07    359
2.A.129.1000.1000-WP_049111132                                    1.3e-07    120
2.A.43.1000.1000-XP_007778608                                     1.3e-07    279
2.A.52.1000.1000-WP_028216646                                     1.4e-07    355
2.A.123.1000.1000-AKA50165                                        1.4e-07    231
2.A.129.1000.1000-WP_084227793                                    1.4e-07    117
2.A.43.1000.1000-KZT52114                                         1.4e-07    284
9.B.191.1000.1000-XP_016843200                                    1.4e-07    228
2.A.123.1000.1000-WP_013054506                                    1.4e-07    241
9.B.191.1000.1000-XP_014539644                                    1.4e-07    244
2.A.43.1000.1000-XP_013016165                                     1.4e-07    300
2.A.43.1000.1000-OCF33834                                         1.4e-07    318
2.A.123.1000.1000-XP_017239234                                    1.5e-07    242
2.A.43.1000.1000-KFH62816                                         1.5e-07    274
2.A.52.1000.1000-WP_048877328                                     1.5e-07    352
2.A.52.1000.1000-WP_082623785                                     1.5e-07    348
2.A.43.1000.1000-XP_014086914                                     1.5e-07    261
2.A.43.1000.1000-OXC66934                                         1.6e-07    293
2.A.123.1000.1000-XP_022137300                                    1.6e-07    226
2.A.52.1000.1000-WP_082793291                                     1.6e-07    385
2.A.129.1000.1000-WP_071553539                                    1.6e-07    126
2.A.82.1000.1000-Q90YM5                                           1.6e-07    352
2.A.52.1000.1000-WP_051024126                                     1.7e-07    368
2.A.52.1000.1000-WP_069394749                                     1.7e-07    377
2.A.52.1000.1000-WP_095813254                                     1.7e-07    355
2.A.123.1000.1000-XP_004991107                                    1.7e-07    221
2.A.52.1000.1000-PHX75960                                         1.7e-07    386
2.A.123.1000.1000-WP_004424120                                    1.8e-07    260
2.A.123.1000.1000-XP_016567791                                    1.8e-07    261
2.A.52.1000.1000-WP_034340464                                     1.8e-07    344
2.A.43.1000.1000-XP_015405905                                     1.8e-07    295
2.A.52.1000.1000-WP_028135600                                     1.8e-07    359
2.A.82.1000.1000-XP_017559766                                     1.9e-07    330
2.A.43.1000.1000-XP_009223855                                       2e-07    264
2.A.123.1000.1000-WP_036452558                                      2e-07    236
2.A.43.1000.1000-CDR41814                                         2.1e-07    265
2.A.52.1000.1000-WP_031359251                                     2.1e-07    352
2.A.123.1000.1000-XP_014252877                                    2.2e-07    208
2.A.119.1000.1000-OKZ79397                                        2.3e-07    285
2.A.129.1000.1000-WP_065938668                                    2.3e-07    124
2.A.52.1000.1000-WP_050058600                                     2.3e-07    351
2.A.123.1000.1000-WP_040545594                                    2.4e-07    241
2.A.123.1000.1000-ETK79038                                        2.4e-07    280
2.A.123.1000.1000-XP_021655971                                    2.5e-07    249
2.A.123.1000.1000-WP_051449486                                    2.5e-07    226
2.A.52.1000.1000-WP_096757117                                     2.6e-07    342
2.A.52.1000.1000-WP_090578249                                     2.7e-07    369
2.A.52.1000.1000-WP_013580408                                     2.7e-07    346
2.A.43.1000.1000-KDQ62298                                         2.7e-07    277
2.A.123.1000.1000-XP_020269246                                    2.7e-07    239
2.A.123.1000.1000-XP_010025254                                    2.7e-07    244
2.A.123.1000.1000-XP_014273968                                    2.7e-07    231
2.A.43.1000.1000-XP_003690857                                     2.8e-07    244
2.A.123.1000.1000-EOY11534                                        2.8e-07    265
2.A.43.1000.1000-SGZ54025                                         2.8e-07    289
2.A.43.1000.1000-XP_020061579                                     2.8e-07    308
2.A.52.1000.1000-OLB32656                                         2.8e-07    374
2.A.43.1000.1000-XP_009666806                                     2.9e-07    293
2.A.43.1000.1000-ORY86284                                         2.9e-07    237
2.A.119.1000.1000-CCY46933                                        2.9e-07    277
2.A.43.1000.1000-XP_003326817                                     2.9e-07    327
2.A.43.1000.1000-NP_001040213                                       3e-07    247
2.A.52.1000.1000-WP_088967767                                       3e-07    355
2.A.43.1000.1000-KPL93609                                         3.1e-07    244
2.A.43.1000.1000-XP_007304936                                     3.1e-07    280
2.A.129.1000.1000-WP_084857708                                    3.1e-07    116
2.A.43.1000.1000-ELU12384                                         3.1e-07    242
2.A.43.1000.1000-CDH55048                                         3.2e-07    275
2.A.119.1000.1000-DAA81329                                        3.2e-07    334
2.A.119.1000.1000-OGI03744                                        3.2e-07    325
2.A.52.1000.1000-WP_074267797                                     3.2e-07    352
2.A.52.1000.1000-WP_076213545                                     3.3e-07    368
3.E.1.1000.1000-WP_015410562                                      3.3e-07    258
2.A.52.1000.1000-WP_027820609                                     3.3e-07    353
2.A.129.1000.1000-WP_053389070                                    3.4e-07    121
2.A.119.1000.1000-KXB07057                                        3.4e-07    309
2.A.52.1000.1000-WP_073239478                                     3.5e-07    342
2.A.123.1000.1000-XP_022036620                                    3.6e-07    256
2.A.52.1000.1000-WP_035052091                                     3.7e-07    345
2.A.119.1000.1000-OJU09626                                        3.8e-07    277
2.A.52.1000.1000-WP_021015695                                     3.8e-07    349
2.A.52.1000.1000-WP_087633413                                     3.8e-07    354
2.A.52.1000.1000-WP_019936961                                     3.9e-07    352
2.A.43.1000.1000-XP_022704831                                     3.9e-07    246
2.A.123.1000.1000-XP_012850715                                      4e-07    240
2.A.129.1000.1000-WP_011279927                                      4e-07    118
2.A.123.1000.1000-XP_014480899                                      4e-07    217
2.A.119.1000.1000-WP_013406522                                    4.1e-07    318
2.A.52.1000.1000-WP_056632666                                     4.1e-07    355
2.A.52.1000.1000-WP_017453395                                     4.1e-07    355
2.A.43.1000.1000-GAX96990                                         4.2e-07    241
2.A.123.1000.1000-XP_015899266                                    4.2e-07    235
2.A.123.1000.1000-KRO42063                                        4.2e-07    199
3.E.3.1000.1000-WP_055964131                                      4.3e-07    224
2.A.43.1000.1000-OWB58669                                         4.3e-07    279
2.A.43.1000.1000-XP_017766514                                     4.3e-07    244
2.A.123.1000.1000-XP_010025255                                    4.3e-07    283
2.A.52.1000.1000-WP_015614962                                     4.3e-07    335
2.A.43.1000.1000-XP_003686871                                     4.3e-07    281
2.A.52.1000.1000-WP_068171873                                     4.4e-07    345
2.A.123.1000.1000-ANZ54947                                        4.4e-07    250
2.A.52.1000.1000-WP_085229899                                     4.5e-07    353
2.A.52.1000.1000-WP_079923137                                     4.5e-07    370
2.A.123.1000.1000-XP_004963467                                    4.5e-07    246
2.A.123.1000.1000-XP_002267886                                    4.6e-07    249
2.A.123.1000.1000-WP_060823316                                    4.7e-07    267
2.A.129.1000.1000-WP_059356238                                    4.7e-07    122
2.A.119.1000.1000-WP_096029331                                    4.8e-07    323
2.A.129.1000.1000-WP_005700320                                      5e-07    118
2.A.52.1000.1000-OLC00734                                           5e-07    358
9.B.191.1000.1000-GAP75983                                        5.1e-07    223
2.A.123.1000.1000-EPB67879                                        5.1e-07    302
2.A.43.1000.1000-KFB42342                                         5.2e-07    355
2.A.129.1000.1000-WP_041639587                                    5.2e-07    118
2.A.119.1000.1000-OHB44934                                        5.2e-07    301
2.A.123.1000.1000-KRO47255                                        5.3e-07    197
2.A.129.1000.1000-WP_095107988                                    5.3e-07    124
2.A.52.1000.1000-WP_063492741                                     5.4e-07    353
2.A.43.1000.1000-KFH70197                                         5.5e-07    317
2.A.82.1000.1000-XP_005999029                                     5.5e-07    428
2.A.119.1000.1000-WP_082029365                                    5.7e-07    271
2.A.43.1000.1000-XP_013274175                                     5.7e-07    299
2.A.43.1000.1000-XP_018713875                                     5.7e-07    279
2.A.52.1000.1000-WP_002725323                                     5.8e-07    350
2.A.119.1000.1000-OLA35210                                        5.9e-07    281
2.A.123.1000.1000-XP_019160469                                    5.9e-07    241
2.A.52.1000.1000-WP_058513604                                     5.9e-07    360
2.A.43.1000.1000-XP_020131109                                     5.9e-07    294
2.A.43.1000.1000-ELR58672                                           6e-07    202
2.A.52.1000.1000-WP_085932485                                       6e-07    354
2.A.123.1000.1000-OQV15501                                          6e-07    223
2.A.52.1000.1000-WP_020175471                                     6.2e-07    354
2.A.129.1000.1000-WP_018574201                                    6.2e-07    123
2.A.43.1000.1000-OZJ05062                                         6.2e-07    340
2.A.52.1000.1000-WP_034420143                                     6.2e-07    343
2.A.123.1000.1000-OZC09058                                        6.2e-07    316
2.A.43.1000.1000-OHT13950                                         6.2e-07    289
2.A.123.1000.1000-WP_002881242                                    6.2e-07    265
2.A.43.1000.1000-XP_016606106                                     6.4e-07    310
2.A.43.1000.1000-ORX58275                                         6.4e-07    243
2.A.52.1000.1000-KXS30933                                         6.5e-07    351
2.A.119.1000.1000-OKZ61052                                        6.5e-07    284
2.A.123.1000.1000-XP_005702557                                    6.5e-07    262
3.E.3.1000.1000-WP_100822910                                      6.6e-07    256
2.A.43.1000.1000-OLY85183                                         6.7e-07    245
2.A.52.1000.1000-WP_083909747                                     6.7e-07    360
2.A.52.1000.1000-WP_047213240                                     6.8e-07    349
2.A.123.1000.1000-WP_012498293                                    6.8e-07    242
2.A.129.1000.1000-WP_032957903                                    6.9e-07    117
2.A.43.1000.1000-XP_015176278                                       7e-07    247
2.A.123.1000.1000-XP_002513584                                    7.1e-07    251
2.A.123.1000.1000-XP_015511329                                    7.1e-07    222
2.A.43.1000.1000-XP_007372191                                     7.3e-07    290
2.A.43.1000.1000-XP_015111052                                     7.4e-07    243
2.A.52.1000.1000-WP_051404341                                     7.5e-07    365
2.A.82.1000.1000-XP_014088671                                     7.5e-07    490
2.A.52.1000.1000-WP_076942031                                     7.5e-07    352
2.A.123.1000.1000-XP_017780012                                    7.6e-07    222
2.A.123.1000.1000-WP_022936278                                    7.8e-07    261
2.A.123.1000.1000-XP_019734282                                    7.9e-07    216
2.A.129.1000.1000-WP_042117058                                    7.9e-07    119
2.A.52.1000.1000-WP_080900940                                     7.9e-07    346
2.A.52.1000.1000-WP_051536815                                       8e-07    354
2.A.43.1000.1000-ORX56290                                           8e-07    278
2.A.52.1000.1000-WP_007677631                                       8e-07    353
2.A.43.1000.1000-XP_007734491                                     8.1e-07    280
2.A.52.1000.1000-WP_051376699                                     8.1e-07    359
2.A.82.1000.1000-XP_005991571                                     8.2e-07    316
2.A.52.1000.1000-WP_016426031                                     8.2e-07    337
2.A.119.1000.1000-WP_096231353                                    8.2e-07    314
2.A.123.1000.1000-WP_073372359                                    8.3e-07    238
2.A.82.1000.1000-XP_017309062                                     8.5e-07    326
2.A.52.1000.1000-WP_036025615                                     8.6e-07    349
2.A.123.1000.1000-XP_002318982                                      9e-07    315
2.A.123.1000.1000-XP_012938035                                    9.1e-07    218
2.A.52.1000.1000-WP_062787162                                     9.2e-07    352
2.A.123.1000.1000-XP_004308007                                    9.2e-07    251
2.A.52.1000.1000-WP_022975441                                     9.3e-07    350
2.A.123.1000.1000-OEL29744                                        9.3e-07    276
2.A.43.1000.1000-KFD70175                                         9.4e-07    241
2.A.52.1000.1000-WP_014669454                                     9.5e-07    372
2.A.123.1000.1000-KFM58300                                        9.6e-07    216
2.A.52.1000.1000-WP_038715167                                     9.6e-07    356
2.A.119.1000.1000-SCI31572                                        9.6e-07    293
2.A.43.1000.1000-XP_015766477                                     9.6e-07    245
2.A.82.1000.1000-XP_005998521                                     9.6e-07    338
2.A.82.1000.1000-XP_005802984                                     9.7e-07    331
2.A.43.1000.1000-CRK93938                                         9.8e-07    259
2.A.43.1000.1000-EGT60521                                         9.8e-07    243
9.B.191.1000.1000-OAQ95997                                        9.9e-07    255
2.A.119.1000.1000-WP_016223202                                      1e-06    287
2.A.52.1000.1000-WP_075159684                                       1e-06    349
2.A.43.1000.1000-OJJ61095                                           1e-06    299
2.A.52.1000.1000-ARM00252                                           1e-06    353
2.A.43.1000.1000-KKK23637                                           1e-06    302
2.A.43.1000.1000-XP_021939133                                       1e-06    239
2.A.123.1000.1000-XP_009352039                                      1e-06    238
2.A.123.1000.1000-XP_016507371                                    1.1e-06    270
2.A.119.1000.1000-CDE25443                                        1.1e-06    285
2.A.52.1000.1000-WP_010654596                                     1.1e-06    361
2.A.82.1000.1000-XP_008105540                                     1.1e-06    340
2.A.129.1000.1000-WP_012763768                                    1.1e-06    119
2.A.123.1000.1000-KPJ01765                                        1.1e-06    221
2.A.129.1000.1000-PIE45927                                        1.1e-06    120
2.A.82.1000.1000-XP_003971329                                     1.1e-06    330
2.A.43.1000.1000-OHT12436                                         1.1e-06    279
9.B.191.1000.1000-WP_040696461                                    1.2e-06    204
2.A.119.1000.1000-CDE14571                                        1.2e-06    297
2.A.105.1000.1000-XP_020285920                                    1.2e-06    110
2.A.129.1000.1000-WP_071991812                                    1.2e-06    118
2.A.119.1000.1000-CDE95254                                        1.2e-06    274
2.A.43.1000.1000-OZC08637                                         1.2e-06    245
2.A.43.1000.1000-XP_011363430                                     1.2e-06    202
2.A.129.1000.1000-WP_099167709                                    1.3e-06    124
2.A.43.1000.1000-XP_007366297                                     1.3e-06    277
2.A.123.1000.1000-PAN16691                                        1.3e-06    253
2.A.123.1000.1000-XP_022117103                                    1.3e-06    221
2.A.119.1000.1000-WP_027327117                                    1.3e-06    309
2.A.52.1000.1000-WP_011153948                                     1.3e-06    351
2.A.52.1000.1000-WP_086823084                                     1.3e-06    359
2.A.123.1000.1000-XP_012086435                                    1.4e-06    245
2.A.52.1000.1000-WP_032613510                                     1.4e-06    339
2.A.123.1000.1000-XP_005180009                                    1.4e-06    226
2.A.52.1000.1000-WP_056058860                                     1.4e-06    349
2.A.43.1000.1000-XP_013771676                                     1.4e-06    240
2.A.123.1000.1000-XP_022793910                                    1.4e-06    212
2.A.43.1000.1000-OQS05864                                         1.4e-06    245
2.A.82.1000.1000-XP_012963878                                     1.5e-06    339
2.A.43.1000.1000-ORX93681                                         1.5e-06    327
2.A.119.1000.1000-KKR19958                                        1.5e-06    306
2.A.119.1000.1000-WP_092485086                                    1.5e-06    308
2.A.123.1000.1000-BBA22219                                        1.5e-06    228
2.A.43.1000.1000-CDS12673                                         1.5e-06    244
2.A.123.1000.1000-XP_009344605                                    1.5e-06    235
2.A.52.1000.1000-WP_084455012                                     1.6e-06    379
2.A.129.1000.1000-WP_099237139                                    1.6e-06    124
2.A.123.1000.1000-XP_020209971                                    1.6e-06    255
2.A.52.1000.1000-WP_008325866                                     1.6e-06    356
2.A.123.1000.1000-XP_974678                                       1.6e-06    213
2.A.43.1000.1000-NP_001015930                                     1.6e-06    204
2.A.52.1000.1000-WP_074757818                                     1.7e-06    352
2.A.119.1000.1000-WP_048194123                                    1.7e-06    321
2.A.119.1000.1000-CCY91725                                        1.7e-06    288
2.A.123.1000.1000-XP_006811661                                    1.8e-06    217
2.A.123.1000.1000-XP_009762096                                    1.8e-06    237
2.A.119.1000.1000-CCZ55723                                        1.8e-06    290
2.A.119.1000.1000-WP_013120777                                    1.8e-06    300
2.A.43.1000.1000-KFH63589                                         1.8e-06    280
2.A.52.1000.1000-WP_026439931                                     1.8e-06    349
2.A.123.1000.1000-XP_011023712                                    1.8e-06    239
2.A.52.1000.1000-WP_099785070                                     1.8e-06    347
2.A.52.1000.1000-WP_022723660                                     1.9e-06    357
2.A.52.1000.1000-WP_022842865                                     1.9e-06    353
2.A.52.1000.1000-WP_081850986                                     1.9e-06    359
2.A.123.1000.1000-GAV07669                                        1.9e-06    224
2.A.43.1000.1000-XP_019022370                                     1.9e-06    251
2.A.119.1000.1000-WP_044902810                                    1.9e-06    295
9.B.191.1000.1000-EKC99838                                        1.9e-06    203
2.A.43.1000.1000-CAF99027                                         1.9e-06    204
2.A.82.1000.1000-XP_022193949                                       2e-06    403
2.A.52.1000.1000-WP_074862002                                       2e-06    384
2.A.82.1000.1000-XP_016309352                                       2e-06    326
2.A.43.1000.1000-XP_013323302                                     2.1e-06    308
2.A.119.1000.1000-CDD35436                                        2.1e-06    284
2.A.43.1000.1000-SCU92167                                         2.1e-06    249
2.A.52.1000.1000-XP_002175904                                     2.1e-06    405
2.A.52.1000.1000-WP_007406736                                     2.1e-06    353
2.A.123.1000.1000-XP_002531929                                    2.2e-06    249
2.A.52.1000.1000-OLE27912                                         2.2e-06    372
2.A.52.1000.1000-WP_081851205                                     2.2e-06    367
2.A.119.1000.1000-WP_048124671                                    2.2e-06    323
2.A.52.1000.1000-CDM27076                                         2.3e-06    471
2.A.43.1000.1000-ORY59039                                         2.3e-06    321
2.A.119.1000.1000-WP_016510366                                    2.3e-06    314
3.E.3.1000.1000-AET42421                                          2.3e-06    247
2.A.123.1000.1000-XP_020462781                                    2.4e-06    219
2.A.52.1000.1000-WP_056981310                                     2.4e-06    354
2.A.43.1000.1000-XP_018326908                                     2.4e-06    241
2.A.82.1000.1000-XP_010217904                                     2.4e-06    339
2.A.43.1000.1000-GAQ43260                                         2.4e-06    298
2.A.129.1000.1000-WP_013202910                                    2.4e-06    124
2.A.52.1000.1000-WP_088559487                                     2.5e-06    351
2.A.43.1000.1000-XP_020122828                                     2.5e-06    311
2.A.123.1000.1000-XP_020269224                                    2.6e-06    231
2.A.43.1000.1000-XP_020437996                                     2.6e-06    237
2.A.82.1000.1000-XP_017273666                                     2.6e-06    330
2.A.52.1000.1000-WP_083088564                                     2.6e-06    377
2.A.119.1000.1000-CCZ59989                                        2.6e-06    282
2.A.52.1000.1000-WP_039321795                                     2.6e-06    340
2.A.43.1000.1000-OCF42967                                         2.7e-06    320
2.A.43.1000.1000-KZM25950                                         2.7e-06    296
2.A.52.1000.1000-KYH43861                                         2.7e-06    366
2.A.123.1000.1000-BAQ02382                                        2.7e-06    219
2.A.129.1000.1000-WP_009636340                                    2.7e-06    121
2.A.43.1000.1000-XP_009492810                                     2.8e-06    250
2.A.52.1000.1000-WP_026121712                                     2.8e-06    353
2.A.52.1000.1000-WP_067345118                                     2.8e-06    345
2.A.52.1000.1000-EHC33305                                         2.8e-06    351
2.A.43.1000.1000-ORX70769                                         2.8e-06    326
2.A.52.1000.1000-WP_090573381                                     2.9e-06    336
2.A.43.1000.1000-OCK78774                                         2.9e-06    295
2.A.52.1000.1000-WP_014402725                                     2.9e-06    352
2.A.52.1000.1000-ODP34379                                           3e-06    351
2.A.129.1000.1000-WP_044274714                                      3e-06    124
2.A.123.1000.1000-NP_001183633                                      3e-06    238
2.A.123.1000.1000-KFD52785                                          3e-06    218
2.A.43.1000.1000-KRX06106                                           3e-06    274
2.A.52.1000.1000-WP_084714314                                     3.1e-06    434
2.A.52.1000.1000-WP_007804318                                     3.1e-06    376
2.A.82.1000.1000-XP_015810816                                     3.1e-06    326
2.A.43.1000.1000-XP_001457719                                     3.1e-06    261
2.A.82.1000.1000-XP_007537894                                     3.1e-06    340
2.A.52.1000.1000-WP_081293523                                     3.2e-06    370
2.A.43.1000.1000-XP_001213757                                     3.2e-06    303
2.A.119.1000.1000-WP_066862955                                    3.2e-06    281
2.A.43.1000.1000-OMJ12430                                         3.3e-06    255
2.A.52.1000.1000-WP_024903518                                     3.3e-06    361
2.A.43.1000.1000-XP_001732956                                     3.5e-06    235
2.A.43.1000.1000-XP_017995991                                     3.5e-06    299
2.A.82.1000.1000-XP_022539092                                     3.5e-06    427
2.A.119.1000.1000-WP_003543945                                    3.6e-06    317
2.A.82.1000.1000-XP_021575861                                     3.7e-06    370
9.B.191.1000.1000-KGY14602                                        3.7e-06    221
2.A.119.1000.1000-WP_092350461                                      4e-06    333
2.A.43.1000.1000-PJF16942                                           4e-06    251
2.A.43.1000.1000-OOQ85891                                           4e-06    303
2.A.123.1000.1000-WP_046642834                                    4.1e-06    230
2.A.43.1000.1000-XP_009154540                                     4.1e-06    343
2.A.129.1000.1000-WP_008304654                                    4.1e-06    122
2.A.52.1000.1000-WP_085937794                                     4.2e-06    347
2.A.129.1000.1000-WP_036982339                                    4.2e-06    121
2.A.52.1000.1000-WP_065065356                                     4.3e-06    348
2.A.52.1000.1000-WP_077813786                                     4.3e-06    349
2.A.123.1000.1000-XP_008321350                                    4.4e-06    219
2.A.123.1000.1000-WP_002558007                                    4.6e-06    231
2.A.52.1000.1000-WP_091977830                                     4.6e-06    354
2.A.123.1000.1000-WP_012855416                                    4.6e-06    265
2.A.52.1000.1000-XP_005982902                                     4.8e-06    350
2.A.123.1000.1000-XP_001623041                                    5.1e-06    216
2.A.43.1000.1000-EWC45483                                         5.1e-06    322
3.E.1.1000.1000-WP_011140202                                      5.2e-06    298
2.A.43.1000.1000-XP_003837109                                     5.2e-06    292
2.A.82.1000.1000-XP_005311825                                     5.3e-06    339
2.A.52.1000.1000-SEJ33062                                         5.4e-06    353
2.A.52.1000.1000-WP_040994382                                     5.5e-06    348
2.A.52.1000.1000-KFH62449                                         5.5e-06    412
2.A.52.1000.1000-WP_009334290                                     5.6e-06    375
2.A.43.1000.1000-OJJ39180                                         5.7e-06    310
2.A.43.1000.1000-KIN00360                                         5.7e-06    323
2.A.123.1000.1000-XP_001629662                                    5.8e-06    225
2.A.82.1000.1000-XP_012675326                                     5.9e-06    319
2.A.43.1000.1000-SCU77828                                         6.1e-06    250
2.A.43.1000.1000-KZZ88026                                         6.2e-06    293
2.A.123.1000.1000-WP_027121502                                    6.2e-06    229
2.A.123.1000.1000-ADD38312                                        6.6e-06    229
2.A.129.1000.1000-WP_068649985                                    6.6e-06    116
2.A.52.1000.1000-WP_062085770                                     6.6e-06    354
2.A.119.1000.1000-CDE55928                                        6.7e-06    283
2.A.123.1000.1000-XP_019057072                                    6.8e-06    235
2.A.82.1000.1000-XP_018907847                                     6.8e-06    424
2.A.123.1000.1000-NP_499901                                       6.8e-06    299
2.A.123.1000.1000-XP_009778146                                    6.8e-06    250
2.A.43.1000.1000-CUS23383                                         6.8e-06    249
2.A.52.1000.1000-WP_011153985                                     6.9e-06    344
2.A.119.1000.1000-WP_008368575                                    6.9e-06    287
2.A.52.1000.1000-WP_093181763                                       7e-06    365
2.A.119.1000.1000-WP_015327801                                      7e-06    322
2.A.119.1000.1000-WP_092664809                                      7e-06    309
2.A.52.1000.1000-WP_074427083                                     7.1e-06    334
2.A.82.1000.1000-PBC32508                                         7.1e-06    381
2.A.123.1000.1000-WP_036464852                                    7.1e-06    239
2.A.43.1000.1000-SCV04060                                         7.1e-06    250
2.A.123.1000.1000-WP_006886872                                    7.2e-06    233
2.A.52.1000.1000-WP_028002848                                     7.2e-06    348
2.A.123.1000.1000-XP_002532787                                    7.2e-06    236
2.A.43.1000.1000-XP_013999404                                     7.2e-06    209
2.A.52.1000.1000-WP_051541579                                     7.3e-06    362
2.A.43.1000.1000-XP_021374650                                     7.3e-06    242
2.A.43.1000.1000-CUA77071                                         7.3e-06    311
2.A.52.1000.1000-OJY01005                                         7.4e-06    350
2.A.43.1000.1000-XP_011568212                                     7.5e-06    248
2.A.52.1000.1000-WP_014825638                                     7.6e-06    339
2.A.123.1000.1000-XP_018578432                                    7.7e-06    217
2.A.119.1000.1000-WP_075279281                                    7.8e-06    305
2.A.43.1000.1000-XP_020909446                                     7.8e-06    244
2.A.43.1000.1000-XP_002430101                                     7.8e-06    244
2.A.123.1000.1000-XP_022907758                                    7.8e-06    219
2.A.43.1000.1000-XP_022505542                                     7.9e-06    323
2.A.119.1000.1000-WP_084574486                                    7.9e-06    315
2.A.82.1000.1000-XP_002431296                                     8.1e-06    442
2.A.82.1000.1000-XP_019942886                                     8.2e-06    379
2.A.52.1000.1000-WP_084390681                                     8.2e-06    355
2.A.123.1000.1000-EYC10135                                        8.4e-06    301
2.A.52.1000.1000-WP_058492368                                     8.4e-06    355
2.A.43.1000.1000-OSX58145                                         8.6e-06    294
2.A.123.1000.1000-WP_051616987                                    8.7e-06    258
2.A.43.1000.1000-KDN71015                                         8.7e-06    282
2.A.43.1000.1000-XP_006680939                                     8.7e-06    324
2.A.129.1000.1000-ORM64645                                        8.8e-06    119
2.A.43.1000.1000-XP_020295817                                     8.8e-06    243
2.A.123.1000.1000-XP_015917486                                      9e-06    216
2.A.129.1000.1000-WP_082656898                                      9e-06    125
2.A.123.1000.1000-SNX50263                                        9.1e-06     98
2.A.123.1000.1000-KJH51730                                        9.1e-06    290
2.A.82.1000.1000-XP_019368481                                     9.2e-06    459
9.B.191.1000.1000-OXB50934                                        9.3e-06    213
2.A.52.1000.1000-XP_016642493                                     9.3e-06    397
2.A.129.1000.1000-WP_087696025                                    9.4e-06    121
2.A.119.1000.1000-WP_054743011                                    9.6e-06    290
2.A.52.1000.1000-WP_051386938                                     9.6e-06    344
2.A.43.1000.1000-CCA24511                                         9.7e-06    279
2.A.123.1000.1000-XP_019160470                                    9.9e-06    308
2.A.119.1000.1000-WP_066538921                                    9.9e-06    280
2.A.82.1000.1000-XP_004577883                                       1e-05    340
9.B.191.1000.1000-XP_001426959                                      1e-05    219
2.A.52.1000.1000-WP_070403083                                       1e-05    349
2.A.43.1000.1000-XP_018567366                                       1e-05    244
2.A.52.1000.1000-WP_040209672                                       1e-05    346
2.A.123.1000.1000-XP_021898943                                    1.1e-05    246
2.A.119.1000.1000-WP_009362707                                    1.1e-05    315
9.B.191.1000.1000-EJY69770                                        1.1e-05    232
2.A.52.1000.1000-WP_052192457                                     1.1e-05    352
2.A.123.1000.1000-XP_002769443                                    1.1e-05    232
2.A.52.1000.1000-WP_036051448                                     1.2e-05    351
2.A.119.1000.1000-WP_078666306                                    1.2e-05    315
2.A.52.1000.1000-WP_090120270                                     1.2e-05    339
2.A.123.1000.1000-XP_012553028                                    1.2e-05    218
2.A.52.1000.1000-WP_091217036                                     1.3e-05    336
2.A.43.1000.1000-EFX78929                                         1.3e-05    212
2.A.123.1000.1000-WP_039981847                                    1.3e-05     97
3.E.1.1000.1000-EMA18952                                          1.3e-05    266
2.A.129.1000.1000-WP_047749432                                    1.3e-05    117
2.A.119.1000.1000-WP_066827072                                    1.3e-05    322
2.A.123.1000.1000-XP_011269014                                    1.3e-05    218
2.A.52.1000.1000-WP_027321526                                     1.3e-05    343
2.A.129.1000.1000-WP_034897983                                    1.4e-05    119
2.A.52.1000.1000-WP_062346084                                     1.4e-05    350
2.A.119.1000.1000-WP_093883572                                    1.4e-05    306
2.A.119.1000.1000-WP_083223125                                    1.4e-05    300
2.A.123.1000.1000-XP_017839084                                    1.4e-05    227
2.A.123.1000.1000-XP_022940245                                    1.4e-05    233
2.A.119.1000.1000-WP_031588494                                    1.4e-05    272
2.A.123.1000.1000-XP_008673522                                    1.4e-05    262
2.A.129.1000.1000-WP_072928318                                    1.4e-05    121
2.A.52.1000.1000-WP_062173325                                     1.5e-05    351
3.E.1.1000.1000-WP_093073848                                      1.5e-05    251
3.E.1.1000.1000-WP_080508572                                      1.5e-05    260
9.B.191.1000.1000-CEM24387                                        1.5e-05    208
2.A.129.1000.1000-WP_034338486                                    1.5e-05    133
2.A.129.1000.1000-WP_097021834                                    1.5e-05    120
2.A.123.1000.1000-XP_015805917                                    1.6e-05    219
2.A.123.1000.1000-WP_011476905                                    1.6e-05     89
2.A.82.1000.1000-XP_012710793                                     1.6e-05    328
2.A.52.1000.1000-WP_014184827                                     1.6e-05    339
2.A.43.1000.1000-OAO12615                                         1.7e-05    245
2.A.123.1000.1000-XP_004227494                                    1.7e-05    222
2.A.52.1000.1000-XP_022485584                                     1.7e-05    465
2.A.123.1000.1000-XP_015182512                                    1.7e-05    218
2.A.43.1000.1000-XP_022914168                                     1.7e-05    244
2.A.52.1000.1000-EEP70069                                         1.7e-05    387
2.A.43.1000.1000-XP_018040199                                     1.7e-05    290
9.A.14.1000.1000-XP_008169474                                     1.7e-05    350
2.A.43.1000.1000-XP_016593489                                     1.7e-05    308
2.A.52.1000.1000-SFP68928                                         1.8e-05    379
2.A.123.1000.1000-KRT80241                                        1.8e-05    216
2.A.52.1000.1000-WP_041049701                                     1.8e-05    342
2.A.52.1000.1000-WP_051194441                                     1.8e-05    372
2.A.123.1000.1000-KNE66024                                        1.8e-05    214
2.A.43.1000.1000-XP_013257972                                     1.8e-05    356
2.A.123.1000.1000-XP_020783688                                    1.8e-05    218
2.A.123.1000.1000-XP_012461144                                    1.9e-05    245
2.A.119.1000.1000-WP_025003032                                    1.9e-05    322
3.E.1.1000.1000-SFR57922                                          1.9e-05    289
2.A.52.1000.1000-KRE93634                                         1.9e-05    358
2.A.123.1000.1000-XP_010030779                                    1.9e-05    221
2.A.129.1000.1000-WP_005286713                                    1.9e-05    118
2.A.82.1000.1000-XP_004834748                                       2e-05    340
2.A.52.1000.1000-WP_079939104                                       2e-05    342
2.A.123.1000.1000-XP_022306568                                      2e-05    219
2.A.52.1000.1000-ADN51689                                           2e-05    371
2.A.119.1000.1000-SFU67008                                          2e-05    305
2.A.119.1000.1000-WP_089024266                                    2.1e-05    311
2.A.43.1000.1000-XP_022466310                                     2.1e-05    264
2.A.119.1000.1000-CCY45759                                        2.1e-05    279
2.A.123.1000.1000-PIK37526                                        2.1e-05    221
2.A.129.1000.1000-WP_054045287                                    2.1e-05    124
2.A.123.1000.1000-XP_014782928                                    2.1e-05    216
2.A.119.1000.1000-WP_013656393                                    2.2e-05    289
2.A.43.1000.1000-XP_017490811                                     2.2e-05    244
2.A.129.1000.1000-WP_058973031                                    2.2e-05    119
2.A.43.1000.1000-OXU28009                                         2.2e-05    244
2.A.52.1000.1000-WP_079165960                                     2.3e-05    376
2.A.119.1000.1000-WP_066660047                                    2.4e-05    292
3.E.1.1000.1000-WP_092663908                                      2.4e-05    280
2.A.119.1000.1000-OGS69218                                        2.4e-05    325
2.A.129.1000.1000-WP_024220417                                    2.4e-05    121
2.A.123.1000.1000-XP_012282802                                    2.5e-05    218
3.E.1.1000.1000-WP_049935143                                      2.5e-05    277
2.A.82.1000.1000-XP_021790768                                     2.6e-05    291
2.A.119.1000.1000-WP_078810589                                    2.6e-05    315
2.A.52.1000.1000-KTF70666                                         2.6e-05    340
2.A.123.1000.1000-XP_022819877                                    2.7e-05    221
2.A.119.1000.1000-SEG50713                                        2.7e-05    324
2.A.123.1000.1000-XP_017240888                                    2.7e-05    247
2.A.52.1000.1000-WP_012087208                                     2.7e-05    365
2.A.43.1000.1000-XP_002774243                                     2.8e-05    246
2.A.52.1000.1000-WP_015459806                                     2.8e-05    352
2.A.119.1000.1000-WP_008817664                                    2.8e-05    281
2.A.119.1000.1000-WP_026505493                                    2.8e-05    294
2.A.119.1000.1000-OGX61539                                        2.9e-05    315
3.E.1.1000.1000-WP_044151149                                      2.9e-05    281
2.A.52.1000.1000-WP_031303904                                     2.9e-05    357
2.A.119.1000.1000-ALE53273                                        2.9e-05    324
2.A.119.1000.1000-SCJ76590                                        2.9e-05    290
2.A.119.1000.1000-WP_018462487                                      3e-05    322
2.A.119.1000.1000-WP_086637812                                      3e-05    302
2.A.123.1000.1000-XP_020603157                                    3.1e-05    216
2.A.119.1000.1000-WP_079483626                                    3.1e-05    309
2.A.82.1000.1000-XP_008121590                                     3.1e-05    337
2.A.123.1000.1000-XP_012831120                                    3.2e-05    231
2.A.43.1000.1000-KFX47256                                         3.2e-05    333
2.A.52.1000.1000-BAD55067                                         3.2e-05    355
2.A.119.1000.1000-BAI60754                                        3.2e-05    325
3.E.1.1000.1000-WP_041635298                                      3.2e-05    274
2.A.43.1000.1000-XP_008729652                                     3.2e-05    348
2.A.123.1000.1000-KYQ90406                                        3.3e-05    240
2.A.119.1000.1000-WP_010023839                                    3.3e-05    322
2.A.129.1000.1000-WP_088321772                                    3.3e-05    125
2.A.43.1000.1000-XP_012690287                                     3.3e-05    247
2.A.52.1000.1000-KXT08822                                         3.3e-05    444
3.E.1.1000.1000-WP_067613938                                      3.4e-05    262
2.A.119.1000.1000-WP_011920238                                    3.4e-05    358
2.A.129.1000.1000-WP_028686098                                    3.4e-05    120
2.A.52.1000.1000-WP_087846117                                     3.4e-05    342
2.A.129.1000.1000-WP_081005903                                    3.5e-05    124
9.A.14.1000.1000-XP_013806192                                     3.5e-05    365
3.E.1.1000.1000-WP_075936443                                      3.5e-05    276
2.A.123.1000.1000-XP_015765191                                    3.5e-05    214
2.A.119.1000.1000-KKR18632                                        3.5e-05    317
2.A.119.1000.1000-PIS07727                                        3.5e-05    322
2.A.123.1000.1000-BAQ02381                                        3.7e-05    226
2.A.82.1000.1000-XP_020659968                                     3.7e-05    433
2.A.119.1000.1000-WP_097018501                                    3.7e-05    323
2.A.43.1000.1000-XP_017463083                                     3.7e-05    261
3.E.1.1000.1000-AEF32712                                          3.8e-05    264
2.A.43.1000.1000-XP_011335348                                     3.9e-05    244
2.A.129.1000.1000-WP_037034665                                      4e-05    119
2.A.119.1000.1000-OIP23382                                          4e-05    316
2.A.119.1000.1000-WP_014826624                                      4e-05    323
2.A.123.1000.1000-XP_012269475                                      4e-05    222
2.A.123.1000.1000-XP_022663279                                      4e-05    216
2.A.52.1000.1000-WP_090683234                                     4.1e-05    353
2.A.43.1000.1000-XP_007729230                                     4.2e-05    312
2.A.82.1000.1000-XP_006794708                                     4.4e-05    338
2.A.123.1000.1000-XP_021945758                                    4.4e-05    240
2.A.123.1000.1000-XP_012540289                                    4.5e-05    223
2.A.43.1000.1000-KFX42714                                         4.6e-05    294
2.A.123.1000.1000-XP_020295722                                    4.6e-05    217
2.A.52.1000.1000-WP_068713744                                     4.6e-05    342
2.A.43.1000.1000-XP_005191159                                     4.6e-05    258
2.A.43.1000.1000-GAD99151                                         4.6e-05    310
2.A.119.1000.1000-WP_025305680                                    4.6e-05    319
2.A.52.1000.1000-WP_051277846                                     4.6e-05    356
2.A.123.1000.1000-XP_015114981                                    4.7e-05    218
2.A.52.1000.1000-WP_082413568                                     4.7e-05    400
2.A.52.1000.1000-WP_047846123                                     4.7e-05    351
2.A.119.1000.1000-OGI23517                                        4.8e-05    323
2.A.82.1000.1000-XP_019140097                                     4.8e-05    310
2.A.119.1000.1000-WP_027089337                                      5e-05    273
2.A.43.1000.1000-OWP01659                                         5.1e-05    315
3.E.1.1000.1000-SEF55585                                          5.2e-05    278
2.A.52.1000.1000-WP_043495572                                     5.3e-05    352
2.A.43.1000.1000-XP_020806052                                     5.4e-05    255
2.A.82.1000.1000-XP_007259627                                     5.4e-05    330
2.A.52.1000.1000-KKY32058                                         5.6e-05    404
2.A.123.1000.1000-AKM80696                                        5.6e-05     99
2.A.43.1000.1000-XP_002176099                                     5.7e-05    302
2.A.82.1000.1000-XP_005516907                                     5.7e-05    338
2.A.119.1000.1000-WP_016217680                                    5.7e-05    282
2.A.123.1000.1000-XP_008278897                                    5.7e-05    219
2.A.119.1000.1000-WP_026305128                                    5.7e-05    345
2.A.119.1000.1000-WP_073346604                                    5.7e-05    315
3.E.1.1000.1000-APF29405                                          5.8e-05    252
3.E.1.1000.1000-OUU77506                                          5.8e-05    229
2.A.123.1000.1000-OWR45227                                        5.8e-05    221
3.E.1.1000.1000-WP_068820303                                      5.8e-05    278
2.A.52.1000.1000-WP_054164878                                     5.9e-05    357
2.A.52.1000.1000-WP_096738761                                     5.9e-05    344
2.A.82.1000.1000-XP_008922820                                       6e-05    339
2.A.52.1000.1000-OYV48988                                         6.2e-05    353
2.A.119.1000.1000-WP_028007390                                    6.2e-05    334
2.A.52.1000.1000-WP_007299371                                     6.5e-05    364
2.A.52.1000.1000-WP_020714518                                     6.6e-05    353
2.A.123.1000.1000-XP_020288191                                    6.6e-05    215
9.A.14.1000.1000-XP_008169916                                     6.6e-05    348
2.A.119.1000.1000-WP_062280213                                    6.7e-05    298
2.A.119.1000.1000-WP_069799381                                    6.7e-05    318
2.A.123.1000.1000-OXU30780                                        6.8e-05    217
2.A.119.1000.1000-WP_004606781                                    6.9e-05    284
2.A.52.1000.1000-OJV99060                                         6.9e-05    355
2.A.123.1000.1000-XP_018315405                                    6.9e-05    217
2.A.119.1000.1000-WP_048131489                                      7e-05    299
2.A.43.1000.1000-XP_004359047                                       7e-05    238
2.A.119.1000.1000-CCY94633                                        7.1e-05    277
3.E.1.1000.1000-WP_089668587                                      7.2e-05    276
2.A.129.1000.1000-WP_049586472                                    7.3e-05    128
2.A.119.1000.1000-ESQ09749                                        7.3e-05    352
2.A.82.1000.1000-KOX79330                                         7.3e-05    364
2.A.82.1000.1000-XP_007903933                                     7.4e-05    419
2.A.52.1000.1000-OAA56240                                         7.5e-05    477
2.A.123.1000.1000-XP_011684120                                    7.6e-05    218
2.A.82.1000.1000-XP_010843527                                     7.7e-05    448
2.A.82.1000.1000-XP_008951624                                     7.7e-05    382
2.A.119.1000.1000-CCZ88889                                        7.8e-05    275
2.A.82.1000.1000-XP_004675189                                     7.8e-05    338
2.A.129.1000.1000-WP_049556616                                    7.9e-05    121
2.A.52.1000.1000-OGV20128                                           8e-05    347
2.A.119.1000.1000-WP_066579590                                      8e-05    284
9.A.14.1000.1000-XP_007424364                                     8.1e-05    355
2.A.123.1000.1000-XP_016704505                                    8.1e-05    254
2.A.52.1000.1000-BAW03476                                         8.1e-05    351
3.E.1.1000.1000-WP_075937441                                      8.2e-05    242
2.A.43.1000.1000-KZT01598                                         8.2e-05    353
3.E.1.1000.1000-WP_084509904                                      8.2e-05    263
2.A.123.1000.1000-XP_013186447                                    8.2e-05    227
2.A.119.1000.1000-WP_034236728                                    8.3e-05    286
2.A.123.1000.1000-KRY33515                                        8.5e-05    247
2.A.123.1000.1000-XP_012226760                                    8.5e-05    222
2.A.43.1000.1000-KFB45623                                         8.5e-05    256
2.A.43.1000.1000-XP_015606927                                     8.7e-05    245
2.A.123.1000.1000-XP_003743689                                    8.8e-05    217
2.A.119.1000.1000-GAV31961                                          9e-05    325
2.A.119.1000.1000-PIQ68398                                        9.1e-05    325
2.A.123.1000.1000-XP_014288925                                    9.2e-05    221
2.A.129.1000.1000-WP_045360548                                    9.3e-05    118
2.A.123.1000.1000-XP_013199449                                    9.3e-05    227
2.A.82.1000.1000-XP_019949777                                     9.3e-05    430
2.A.43.1000.1000-KZS96693                                         9.3e-05    360
2.A.123.1000.1000-XP_018909667                                    9.4e-05    219
2.A.43.1000.1000-XP_019877115                                     9.6e-05    214
2.A.82.1000.1000-XP_007110548                                     9.7e-05    347
2.A.119.1000.1000-WP_093690220                                    9.7e-05    317
2.A.52.1000.1000-WP_027198634                                     9.7e-05    339
2.A.82.1000.1000-OCT94116                                         9.7e-05    339
2.A.43.1000.1000-XP_001843605                                     9.8e-05    256
2.A.82.1000.1000-XP_018926118                                     9.8e-05    404
2.A.123.1000.1000-XP_017881463                                     0.0001    220
2.A.52.1000.1000-WP_024523166                                      0.0001    343
2.A.119.1000.1000-CDF07350                                         0.0001    282
2.A.52.1000.1000-CEL01046                                          0.0001    473
2.A.119.1000.1000-KJS88205                                         0.0001    305
2.A.119.1000.1000-EKE03372                                         0.0001    324
2.A.52.1000.1000-WP_064750700                                     0.00011    431
2.A.119.1000.1000-WP_046994817                                    0.00011    321
2.A.119.1000.1000-WP_092727587                                    0.00011    334
3.E.1.1000.1000-WP_051881578                                      0.00011    321
2.A.119.1000.1000-WP_011418827                                    0.00011    372
2.A.119.1000.1000-WP_013404351                                    0.00011    323
2.A.52.1000.1000-OBW68327                                         0.00011    425
2.A.119.1000.1000-OLA44372                                        0.00011    303
2.A.82.1000.1000-XP_003745754                                     0.00012    413
2.A.52.1000.1000-WP_051266613                                     0.00012    364
2.A.43.1000.1000-GAD93470                                         0.00012    298
2.A.52.1000.1000-WP_067876826                                     0.00012    382
9.A.14.1000.1000-XP_010792835                                     0.00012    344
2.A.123.1000.1000-EGT34711                                        0.00012    224
2.A.119.1000.1000-WP_079698945                                    0.00012    285
2.A.43.1000.1000-XP_015368740                                     0.00012    250
2.A.119.1000.1000-OGY24779                                        0.00012    321
2.A.119.1000.1000-WP_034346635                                    0.00013    313
2.A.82.1000.1000-XP_020029275                                     0.00013    458
2.A.123.1000.1000-XP_008543759                                    0.00013    217
2.A.52.1000.1000-WP_064310116                                     0.00013    350
2.A.123.1000.1000-XP_015605457                                    0.00013    220
2.A.52.1000.1000-WP_043829624                                     0.00013    365
2.A.123.1000.1000-ETN65897                                        0.00013    229
2.A.52.1000.1000-WP_043572126                                     0.00014    356
9.B.191.1000.1000-OMJ92415                                        0.00014    220
2.A.119.1000.1000-WP_006715231                                    0.00014    338
2.A.123.1000.1000-XP_018907884                                    0.00014    224
2.A.123.1000.1000-XP_019870119                                    0.00014    219
2.A.119.1000.1000-WP_009840979                                    0.00014    377
9.A.14.1000.1000-OCT61351                                         0.00015    351
2.A.102.1000.1000-WP_100065417                                    0.00015    258
2.A.119.1000.1000-CDE18542                                        0.00015    283
3.E.1.1000.1000-WP_088283248                                      0.00015    290
2.A.123.1000.1000-XP_005846990                                    0.00015    266
2.A.119.1000.1000-KKP37520                                        0.00015    316
9.A.14.1000.1000-XP_016322782                                     0.00015    407
2.A.119.1000.1000-WP_011189370                                    0.00015    299
2.A.119.1000.1000-WP_027002705                                    0.00016    324
2.A.119.1000.1000-CCZ27864                                        0.00016    287
2.A.123.1000.1000-XP_011554047                                    0.00016    221
2.A.43.1000.1000-XP_002734165                                     0.00016    239
2.A.119.1000.1000-PCH78258                                        0.00016    325
2.A.119.1000.1000-KUO72409                                        0.00016    297
2.A.43.1000.1000-XP_022458784                                     0.00016    314
2.A.82.1000.1000-XP_004743282                                     0.00017    428
2.A.43.1000.1000-CDO96585                                         0.00017    250
2.A.52.1000.1000-OOQ83293                                         0.00017    469
2.A.123.1000.1000-WP_010320791                                    0.00017    227
9.A.14.1000.1000-XP_015681661                                     0.00017    305
2.A.123.1000.1000-PAV63535                                        0.00017    277
2.A.119.1000.1000-WP_066170308                                    0.00017    322
2.A.82.1000.1000-XP_021964135                                     0.00018    367
2.A.123.1000.1000-XP_015792423                                    0.00018    218
2.A.52.1000.1000-WP_011278826                                     0.00018    355
2.A.119.1000.1000-PID94340                                        0.00018    325
2.A.43.1000.1000-XP_002066633                                     0.00018    251
2.A.123.1000.1000-XP_015598628                                    0.00018    217
2.A.82.1000.1000-XP_021249586                                     0.00018    339
3.E.1.1000.1000-OQO12689                                          0.00019    304
2.A.119.1000.1000-PIQ74827                                        0.00019    322
2.A.52.1000.1000-WP_013093114                                     0.00019    377
2.A.123.1000.1000-WP_068593609                                    0.00019    210
2.A.43.1000.1000-ODN75643                                         0.00019    309
2.A.43.1000.1000-XP_014236778                                     0.00019    208
2.A.52.1000.1000-SDB98893                                         0.00019    373
2.A.43.1000.1000-XP_013267038                                     0.00019    310
2.A.119.1000.1000-DAB41189                                        0.00019    316
9.A.14.1000.1000-XP_016980640                                      0.0002    420
9.A.14.1000.1000-NP_001120295                                      0.0002    371
2.A.82.1000.1000-XP_019719619                                      0.0002    428
3.E.1.1000.1000-ACQ69666                                           0.0002    262
2.A.123.1000.1000-XP_014631854                                     0.0002    258
2.A.119.1000.1000-WP_071305047                                     0.0002    316
2.A.123.1000.1000-PCG74550                                        0.00021    221
2.A.82.1000.1000-XP_015483179                                     0.00021    438
2.A.119.1000.1000-OGK20976                                        0.00021    325
2.A.52.1000.1000-WP_046581444                                     0.00021    350
2.A.119.1000.1000-OYT27032                                        0.00021    309
2.A.52.1000.1000-WP_079909474                                     0.00021    340
2.A.43.1000.1000-OLL23578                                         0.00022    244
2.A.119.1000.1000-WP_087439683                                    0.00022    319
2.A.52.1000.1000-OAL48228                                         0.00022    431
2.A.82.1000.1000-XP_008836752                                     0.00022    340
3.E.1.1000.1000-PHX60469                                          0.00022    275
2.A.119.1000.1000-WP_048602147                                    0.00023    315
2.A.43.1000.1000-XP_003742114                                     0.00023    245
2.A.119.1000.1000-OGC22398                                        0.00023    316
2.A.119.1000.1000-WP_028865939                                    0.00023    355
2.A.119.1000.1000-WP_034466042                                    0.00023    296
3.E.1.1000.1000-OUW33454                                          0.00024    233
2.A.123.1000.1000-EYC02816                                        0.00024    223
2.A.123.1000.1000-WP_063626265                                    0.00024    245
2.A.43.1000.1000-XP_010865348                                     0.00024    256
2.A.129.1000.1000-WP_038576188                                    0.00024    124
9.A.14.1000.1000-OCT74300                                         0.00025    354
2.A.52.1000.1000-WP_034192775                                     0.00025    355
2.A.52.1000.1000-OGV49926                                         0.00025    358
2.A.43.1000.1000-KNE62346                                         0.00026    256
2.A.52.1000.1000-WP_051761717                                     0.00026    357
2.A.119.1000.1000-OIO27782                                        0.00026    314
2.A.123.1000.1000-NP_001161261                                    0.00026    218
2.A.119.1000.1000-KQC15845                                        0.00026    300
2.A.52.1000.1000-WP_050058960                                     0.00026    353
2.A.119.1000.1000-OKZ75240                                        0.00027    284
2.A.129.1000.1000-WP_038498109                                    0.00027    118
2.A.52.1000.1000-WP_084742683                                     0.00027    359
2.A.119.1000.1000-WP_092354954                                    0.00028    273
2.A.52.1000.1000-ODM20634                                         0.00028    473
2.A.43.1000.1000-XP_001637276                                     0.00028    243
3.E.1.1000.1000-PIX67554                                          0.00028    252
2.A.123.1000.1000-XP_006677187                                    0.00028    236
2.A.52.1000.1000-WP_062173222                                     0.00029    354
2.A.119.1000.1000-KKP87203                                        0.00029    321
9.A.14.1000.1000-XP_008436710                                      0.0003    343
2.A.82.1000.1000-XP_020830900                                      0.0003    432
3.E.1.1000.1000-WP_089731233                                       0.0003    243
3.E.1.1000.1000-WP_023072700                                       0.0003    282
2.A.52.1000.1000-WP_027817530                                      0.0003    348
2.A.82.1000.1000-XP_018616819                                     0.00031    338
2.A.129.1000.1000-OUB26288                                        0.00031    129
2.A.123.1000.1000-XP_014236724                                    0.00031    217
9.B.191.1000.1000-XP_001459941                                    0.00032    212
2.A.82.1000.1000-XP_013775847                                     0.00032    443
9.A.14.1000.1000-XP_009512203                                     0.00033    370
2.A.119.1000.1000-OLA73554                                        0.00033    328
2.A.119.1000.1000-WP_095405485                                    0.00033    321
2.A.52.1000.1000-XP_004445883                                     0.00033    439
2.A.123.1000.1000-XP_013788749                                    0.00033    220
2.A.43.1000.1000-KXJ71768                                         0.00034    257
2.A.119.1000.1000-WP_087999684                                    0.00034    288
2.A.129.1000.1000-WP_051359442                                    0.00034    132
2.A.52.1000.1000-CRG90552                                         0.00034    435
2.A.119.1000.1000-WP_045748872                                    0.00035    336
2.A.119.1000.1000-PIU21668                                        0.00035    316
2.A.119.1000.1000-WP_054322547                                    0.00035    273
2.A.52.1000.1000-WP_024550845                                     0.00036    340
2.A.119.1000.1000-WP_026476934                                    0.00036    327
9.A.14.1000.1000-XP_012885717                                     0.00037    369
2.A.52.1000.1000-WP_093413287                                     0.00038    350
3.E.1.1000.1000-AEP68178                                          0.00038    258
3.E.1.1000.1000-WP_059350860                                      0.00039    229
2.A.123.1000.1000-OWM90612                                        0.00039    320
2.A.43.1000.1000-XP_021967960                                     0.00039    227
3.E.1.1000.1000-WP_092693540                                      0.00039    245
2.A.119.1000.1000-WP_011344019                                    0.00039    317
2.A.82.1000.1000-NP_001088242                                      0.0004    434
2.A.43.1000.1000-PFH53501                                          0.0004    310
2.A.52.1000.1000-XP_016212018                                     0.00041    428
2.A.123.1000.1000-WP_017015738                                    0.00041     97
2.A.119.1000.1000-WP_072680345                                    0.00042    319
9.A.14.1000.1000-XP_009676568                                     0.00043    339
2.A.52.1000.1000-WP_091556132                                     0.00043    367
2.A.43.1000.1000-XP_019854065                                     0.00043    237
2.A.119.1000.1000-OGI35666                                        0.00044    319
3.E.1.1000.1000-WP_049931096                                      0.00044    278
2.A.123.1000.1000-EFX87821                                        0.00044    221
2.A.119.1000.1000-WP_011700644                                    0.00044    300
2.A.119.1000.1000-KUK77150                                        0.00044    327
2.A.82.1000.1000-XP_014257447                                     0.00045    406
2.A.119.1000.1000-WP_062199393                                    0.00045    293
2.A.119.1000.1000-CDE71882                                        0.00045    308
2.A.52.1000.1000-WP_066622729                                     0.00046    339
2.A.119.1000.1000-WP_042030022                                    0.00047    358
2.A.119.1000.1000-WP_094440677                                    0.00047    322
2.A.123.1000.1000-XP_011401858                                    0.00047    284
3.E.1.1000.1000-ABT17372                                          0.00047    256
3.E.1.1000.1000-XP_018223606                                      0.00047    324
2.A.119.1000.1000-WP_087254286                                    0.00049    273
2.A.123.1000.1000-XP_002295438                                    0.00049    329
2.A.119.1000.1000-CCZ90178                                        0.00049    285
2.A.119.1000.1000-OGY76796                                        0.00049    321
2.A.52.1000.1000-OZB59556                                         0.00049    393
2.A.119.1000.1000-WP_008687548                                    0.00049    281
3.E.1.1000.1000-WP_081807878                                      0.00049    304
2.A.123.1000.1000-XP_011312251                                     0.0005    217
2.A.82.1000.1000-XP_009899099                                      0.0005    358
2.A.119.1000.1000-WP_070987591                                     0.0005    319
3.E.1.1000.1000-OUX63777                                           0.0005    231
9.A.14.1000.1000-XP_012673062                                     0.00051    362
2.A.123.1000.1000-ODM98199                                        0.00051    230
2.A.82.1000.1000-XP_009023315                                     0.00051    376
2.A.52.1000.1000-KRE65834                                         0.00052    363
3.E.1.1000.1000-ALS56212                                          0.00052    238
2.A.52.1000.1000-KJK61498                                         0.00052    467
2.A.119.1000.1000-CDA54839                                        0.00052    284
2.A.52.1000.1000-WP_054162799                                     0.00053    349
2.A.119.1000.1000-WP_004851303                                    0.00053    360
2.A.52.1000.1000-WP_081525851                                     0.00053    378
2.A.52.1000.1000-WP_003550774                                     0.00053    359
9.A.14.1000.1000-KPP71403                                         0.00055    356
2.A.119.1000.1000-WP_066286461                                    0.00056    288
2.A.43.1000.1000-XP_019634919                                     0.00056    244
2.A.119.1000.1000-WP_090036887                                    0.00057    281
2.A.52.1000.1000-WP_047829817                                     0.00058    350
2.A.123.1000.1000-XP_003287438                                    0.00059    218
2.A.119.1000.1000-KFD40489                                         0.0006    297
2.A.52.1000.1000-WP_081737653                                     0.00061    381
2.A.119.1000.1000-WP_072915812                                    0.00061    310
2.A.82.1000.1000-OCT78537                                         0.00061    337
2.A.43.1000.1000-XP_018393989                                     0.00061    245
2.A.119.1000.1000-WP_087936602                                    0.00062    279
2.A.123.1000.1000-XP_012282393                                    0.00062    217
2.A.119.1000.1000-CDE81859                                        0.00063    286
2.A.52.1000.1000-WP_008494613                                     0.00063    357
3.E.1.1000.1000-ERH00228                                          0.00064    290
2.A.119.1000.1000-WP_050351822                                    0.00064    292
2.A.119.1000.1000-OCZ50087                                        0.00065    318
3.E.1.1000.1000-KRO30341                                          0.00065    260
3.E.1.1000.1000-KRO46809                                          0.00066    238
2.A.105.1000.1000-XP_015191542                                    0.00067    107
2.A.123.1000.1000-WP_058273273                                    0.00067    107
2.A.119.1000.1000-WP_008810778                                    0.00067    308
2.A.119.1000.1000-SCH62987                                        0.00068    288
2.A.119.1000.1000-WP_045573318                                    0.00069    316
2.A.119.1000.1000-PIP19011                                        0.00069    296
9.A.14.1000.1000-OCT95042                                         0.00069    346
2.A.123.1000.1000-WP_011206318                                     0.0007    231
2.A.119.1000.1000-WP_024954613                                     0.0007    314
9.A.14.1000.1000-XP_008843046                                     0.00072    425
2.A.129.1000.1000-WP_047933707                                    0.00072    135
2.A.119.1000.1000-WP_083464694                                    0.00073    326
2.A.52.1000.1000-CCX05640                                         0.00074    402
2.A.123.1000.1000-XP_014668733                                    0.00074    231
2.A.119.1000.1000-WP_087288960                                    0.00075    324
2.A.123.1000.1000-XP_001183272                                    0.00075    216
2.A.52.1000.1000-WP_054732220                                     0.00076    338
2.A.123.1000.1000-WP_014403291                                    0.00076    115
9.A.14.1000.1000-XP_006815836                                     0.00076    320
3.E.1.1000.1000-WP_056548734                                      0.00078    285
2.A.119.1000.1000-OGS54349                                        0.00078    333
2.A.52.1000.1000-WP_008973582                                     0.00078    378
2.A.82.1000.1000-KFM82286                                         0.00078    432
2.A.119.1000.1000-KKQ69060                                        0.00079    315
9.A.14.1000.1000-XP_016405081                                      0.0008    342
2.A.119.1000.1000-OGJ44448                                         0.0008    316
2.A.82.1000.1000-XP_022165237                                     0.00081    407
2.A.119.1000.1000-OGG89631                                        0.00081    321
2.A.119.1000.1000-WP_023576981                                    0.00081    325
2.A.129.1000.1000-WP_026221804                                    0.00082    133
3.E.1.1000.1000-OUU12482                                          0.00083    214
2.A.82.1000.1000-XP_011310702                                     0.00083    437
2.A.43.1000.1000-OWZ08290                                         0.00083    268
2.A.119.1000.1000-WP_042499671                                    0.00084    379
2.A.119.1000.1000-AHB41470                                        0.00085    322
3.E.1.1000.1000-WP_096685476                                      0.00085    233
2.A.105.1000.1000-XP_017765830                                    0.00085    118
2.A.102.1000.1000-WP_088713349                                    0.00086    305
2.A.52.1000.1000-WP_085227246                                     0.00086    347
3.E.1.1000.1000-AGR66236                                          0.00087    268
2.A.119.1000.1000-WP_082894565                                    0.00089    295
3.E.1.1000.1000-APF29427                                           0.0009    234
3.E.1.1000.1000-ERH11544                                          0.00093    269
9.A.14.1000.1000-ADX05467                                         0.00096    373
2.A.119.1000.1000-CCY71158                                        0.00096    290
2.A.129.1000.1000-WP_012312790                                    0.00097    123
2.A.119.1000.1000-WP_092638753                                    0.00097    334
2.A.119.1000.1000-ETB63818                                        0.00099    322
2.A.129.1000.1000-WP_066371008                                    0.00099    124
2.A.119.1000.1000-EPJ49990                                        0.00099    324
2.A.119.1000.1000-WP_035145687                                      0.001    338
2.A.119.1000.1000-WP_094392533                                      0.001    345

********************************************************************************


********************************************************************************
SECTION II: MOTIF DIAGRAMS
********************************************************************************
	- The ordering and spacing of all non-overlapping motif occurrences
	  are shown for each high-scoring sequence listed in Section I.
	- A motif occurrence is defined as a position in the sequence whose
	  match to the motif has SEQUENCE p-value less than 0.001.
	- The SEQUENCE p-value of a match is the probability of
	  some random subsequence in a set of n,
	  where n is the sequence length minus the motif width plus 1,
	  scoring at least as well as the observed match.
	- For each sequence, all motif occurrences are shown unless there
	  are overlaps.  In that case, a motif occurrence is shown only if its
	  p-value is less than the product of the p-values of the other
	  (lower-numbered) motif occurrences that it overlaps.
	- The table also shows the E-value of each sequence.
	- Spacers and motif occurences are indicated by
	   o -d-    `d' residues separate the end of the preceding motif 
		    occurrence and the start of the following motif occurrence
	   o [n]  occurrence of motif `n' with p-value less than 0.001.
********************************************************************************

SEQUENCE NAME                      E-VALUE   MOTIF DIAGRAM
-------------                      --------  -------------
3.E.3.1000.1000-OPL13096              4e-73  105-[3]-42-[2]-22
3.E.3.1000.1000-PKL12280            3.4e-72  106-[3]-42-[2]-22
3.E.3.1000.1000-KXK09919            1.2e-71  100-[3]-44-[2]-22
3.E.3.1000.1000-WP_041341838        1.2e-70  109-[3]-44-[2]-23
3.E.3.1000.1000-AKG52714            2.8e-70  101-[3]-41-[2]-22
3.E.3.1000.1000-AVZ43932            1.2e-69  100-[3]-43-[2]-22
3.E.3.1000.1000-AKM82384            2.2e-68  97-[3]-40-[2]-21
3.E.3.1000.1000-SOC58301            3.5e-68  111-[3]-43-[2]-21
3.E.3.1000.1000-KGM15768            9.7e-68  104-[3]-44-[2]-21
3.E.3.1000.1000-PKL68722            1.1e-67  117-[3]-44-[2]-22
3.E.3.1000.1000-WP_095544266          3e-67  102-[3]-42-[2]-21
3.E.3.1000.1000-WP_019483732        3.7e-67  120-[3]-43-[2]-25
3.E.3.1000.1000-WP_086637496        4.3e-67  114-[3]-44-[2]-22
3.E.3.1000.1000-WP_069697629        4.5e-67  90-[3]-42-[2]-21
3.E.3.1000.1000-OGO67411            5.7e-67  109-[3]-44-[2]-22
3.E.3.1000.1000-OGY84021              7e-67  107-[3]-43-[2]-22
3.E.3.1000.1000-KYK29909            7.6e-67  107-[3]-44-[2]-22
3.E.3.1000.1000-PIS41810            9.5e-67  108-[3]-43-[2]-22
3.E.3.1000.1000-KON31688            1.1e-66  97-[3]-44-[2]-22
3.E.3.1000.1000-WP_035877387        1.9e-66  108-[3]-43-[2]-25
3.E.3.1000.1000-WP_019299204        2.1e-66  104-[3]-42-[2]-21
3.E.3.1000.1000-WP_095686455        2.5e-66  98-[3]-43-[2]-21
3.E.3.1000.1000-OGD62307            3.5e-66  97-[3]-42-[2]-21
3.E.3.1000.1000-OFE15313            3.7e-66  111-[3]-43-[2]-23
3.E.3.1000.1000-WP_024286383        5.5e-66  105-[3]-43-[2]-21
3.E.3.1000.1000-OGO40443            7.8e-65  101-[3]-41-[2]-23
3.E.3.1000.1000-KKQ35177            1.2e-64  99-[3]-44-[2]-22
3.E.3.1000.1000-WP_096381885        2.4e-64  108-[3]-43-[2]-25
3.E.3.1000.1000-OFW53763            2.6e-64  111-[3]-41-[2]-21
3.E.3.1000.1000-EYR62506            3.1e-64  114-[3]-43-[2]-22
3.E.3.1000.1000-WP_095670794        1.3e-63  98-[3]-43-[2]-22
3.E.3.1000.1000-PWB53954            1.5e-63  97-[3]-44-[2]-22
3.E.3.1000.1000-KKP65948            1.9e-63  97-[3]-43-[2]-22
3.E.3.1000.1000-AGQ19700            2.7e-63  115-[3]-47-[2]-22
3.E.3.1000.1000-ADZ09652            3.6e-63  119-[3]-44-[2]-22
3.E.3.1000.1000-WP_058438211        1.4e-62  100-[3]-44-[2]-22
3.E.3.1000.1000-PHX76379            1.5e-62  98-[3]-43-[2]-21
3.E.3.1000.1000-PKQ26235            1.6e-62  82-[3]-42-[2]-21
3.E.3.1000.1000-PKK95674            1.7e-62  107-[3]-44-[2]-21
3.E.3.1000.1000-WP_108664603        2.2e-62  99-[3]-40-[2]-22
3.E.3.1000.1000-PKK94278            4.7e-62  109-[3]-44-[2]-22
3.E.3.1000.1000-WP_085558630        1.6e-61  106-[3]-42-[2]-22
3.E.3.1000.1000-KON34551            1.8e-61  117-[3]-44-[2]-22
3.E.3.1000.1000-OGN88050            2.1e-61  98-[3]-44-[2]-22
3.E.3.1000.1000-KKP69087            2.8e-61  102-[3]-44-[2]-22
3.E.3.1000.1000-PIS42893            2.9e-61  110-[3]-43-[2]-22
3.E.3.1000.1000-OFW56536            7.5e-61  108-[3]-44-[2]-21
3.E.3.1000.1000-KYK23052            9.7e-61  104-[3]-39-[2]-22
3.E.3.1000.1000-WP_062132350        1.1e-60  97-[3]-43-[2]-21
3.E.3.1000.1000-WP_090795009        1.5e-60  107-[3]-44-[2]-21
3.E.3.1000.1000-PKO11746            1.8e-60  115-[3]-44-[2]-23
3.E.3.1000.1000-OFW66129            3.2e-60  102-[3]-40-[2]-21
3.E.3.1000.1000-OYX43190              6e-60  99-[3]-43-[2]-21
3.E.3.1000.1000-WP_010479682          1e-59  136-[3]-38-[2]-21
3.E.3.1000.1000-PIS40427            2.2e-59  98-[3]-43-[2]-22
3.E.3.1000.1000-PKQ29574            2.3e-59  99-[3]-41-[2]-22
3.E.3.1000.1000-KYC45092            3.9e-59  99-[3]-44-[2]-21
3.E.3.1000.1000-PKN82605            3.9e-59  99-[3]-41-[2]-22
3.E.3.1000.1000-WP_034216984        4.3e-59  103-[3]-43-[2]-21
3.E.3.1000.1000-WP_091633426        6.1e-59  106-[3]-43-[2]-22
3.E.3.1000.1000-OGS42889            9.2e-59  101-[3]-44-[2]-20
3.E.3.1000.1000-AAB85442            2.6e-58  122-[3]-44-[2]-22
3.E.3.1000.1000-WP_012243319        3.6e-58  115-[3]-42-[2]-21
3.E.3.1000.1000-EDK72530            2.3e-57  98-[3]-43-[2]-21
3.E.3.1000.1000-KPL22007            3.2e-57  102-[3]-44-[2]-22
3.E.3.1000.1000-ELZ08314            4.3e-57  121-[3]-44-[2]-23
3.E.3.1000.1000-PKM38710            7.5e-57  103-[3]-44-[2]-21
3.E.3.1000.1000-AHB42135            7.8e-57  98-[3]-43-[2]-21
3.E.3.1000.1000-KKP92562            9.9e-57  97-[3]-43-[2]-22
3.E.3.1000.1000-KLR60719            1.3e-56  118-[3]-43-[2]-21
3.E.3.1000.1000-AGL62162            1.3e-56  100-[3]-43-[2]-22
3.E.3.1000.1000-KRO52314            1.8e-56  97-[3]-43-[2]-21
3.E.3.1000.1000-OUV01533            2.3e-56  97-[3]-43-[2]-21
3.E.3.1000.1000-OKY78024            3.2e-56  81-[3]-44-[2]-21
3.E.3.1000.1000-KXA95624            6.7e-56  99-[3]-44-[2]-21
3.E.3.1000.1000-PMP68593            3.1e-55  99-[3]-44-[2]-22
3.E.3.1000.1000-ACV12037              5e-55  100-[3]-44-[2]-23
3.E.3.1000.1000-WP_098502765        1.4e-54  101-[3]-41-[2]-21
3.E.3.1000.1000-WP_077342575        3.3e-54  101-[3]-41-[2]-22
3.E.3.1000.1000-OYV60473            8.1e-53  92-[3]-40-[2]-25
3.E.3.1000.1000-WP_091195218        4.5e-52  106-[3]-40-[2]-21
3.E.3.1000.1000-OFW59565              8e-52  108-[3]-44-[2]-21
3.E.3.1000.1000-AHG04535            3.4e-50  110-[3]-44-[2]-23
2.A.104.1000.1000-WP_077312653      4.2e-50  8-[4]-23-[3]-17
3.E.3.1000.1000-SFJ20156            5.8e-50  112-[3]-40-[2]-21
3.E.3.1000.1000-WP_028642804        9.6e-50  102-[3]-41-[2]-21
3.E.3.1000.1000-KYK38367              1e-49  106-[3]-39-[2]-22
3.E.3.1000.1000-WP_013491075        1.2e-49  113-[3]-40-[2]-21
3.E.3.1000.1000-WP_068108470        1.3e-49  117-[3]-40-[2]-21
2.A.104.1000.1000-KKD00571            2e-49  6-[4]-23-[3]-18
2.A.104.1000.1000-WP_040991377      2.2e-49  8-[4]-23-[3]-18
3.E.3.1000.1000-KGA10825            3.3e-49  111-[3]-37-[2]-24
3.E.3.1000.1000-ERH08596            5.1e-49  94-[3]-49-[2]-26
2.A.104.1000.1000-WP_022612867        7e-49  8-[4]-23-[3]-18
3.E.3.1000.1000-WP_007077105        1.9e-48  111-[3]-40-[2]-21
3.E.3.1000.1000-WP_106719793        2.1e-48  117-[3]-46-[2]-21
2.A.104.1000.1000-WP_038176845      1.6e-47  8-[4]-23-[3]-18
3.E.3.1000.1000-WP_008711520        4.7e-47  119-[3]-43-[2]-21
3.E.3.1000.1000-WP_056675910        2.1e-46  100-[3]-40-[2]-21
2.A.104.1000.1000-WP_009111433      2.9e-46  8-[4]-24-[3]-15
2.A.104.1000.1000-WP_032987816      5.8e-46  7-[4]-23-[3]-21
3.E.3.1000.1000-PJE65612            7.2e-46  119-[3]-43-[2]-21
3.E.3.1000.1000-KQP66848            5.7e-45  113-[3]-40-[2]-21
2.A.104.1000.1000-WP_035344231      3.6e-44  7-[4]-24-[3]-22
2.A.104.1000.1000-WP_021017142      3.7e-44  7-[4]-24-[3]-22
2.A.104.1000.1000-WP_002444381      7.5e-44  7-[4]-23-[3]-19
3.E.3.1000.1000-WP_066462306        1.2e-43  101-[3]-44-[2]-21
2.A.104.1000.1000-WP_064600853      1.5e-42  7-[4]-100
3.E.3.1000.1000-WP_055792026        2.9e-42  109-[3]-41-[2]-21
2.A.104.1000.1000-WP_047883293      2.2e-41  8-[4]-91
9.B.191.1000.1000-CEF60075          2.6e-41  2-[1]-58-[3]-53
9.B.191.1000.1000-ORX88009          2.8e-41  2-[1]-4-[2]-13-[3]-51
9.B.191.1000.1000-XP_020378344      5.1e-41  2-[1]-4-[2]-13-[3]-54
3.E.3.1000.1000-KRO35246              1e-40  100-[3]-44-[2]-21
2.A.104.1000.1000-WP_047875092      1.7e-40  8-[4]-92
3.E.3.1000.1000-WP_091850381        2.8e-40  101-[3]-44-[2]-21
9.B.191.1000.1000-GAU89168          4.8e-40  2-[1]-58-[3]-52
2.A.104.1000.1000-WP_023932902        7e-40  9-[4]-88
3.E.3.1000.1000-OHE44474            7.3e-40  99-[3]-43-[2]-21
2.A.104.1000.1000-WP_078754452      1.1e-39  6-[4]-23-[3]-20
9.B.191.1000.1000-XP_020480610      1.3e-39  2-[1]-58-[3]-55
9.B.191.1000.1000-XP_019723990      2.6e-39  2-[1]-58-[3]-52
2.A.104.1000.1000-OSM97976          3.1e-39  9-[4]-24-[3]-22
9.B.191.1000.1000-XP_002110025      3.9e-39  2-[1]-4-[2]-13-[3]-52
2.A.104.1000.1000-WP_074011676      5.1e-39  7-[4]-24-[3]-31
9.B.191.1000.1000-PDM83968          6.1e-39  2-[1]-4-[2]-13-[3]-53
9.B.191.1000.1000-ORX83195          6.5e-39  2-[1]-5-[2]-13-[3]-[3]-2
9.B.191.1000.1000-XP_012048732      7.2e-39  2-[1]-5-[2]-13-[3]-[3]-2
9.B.191.1000.1000-KNE55336          9.8e-39  2-[1]-4-[2]-13-[3]-[3]-2
9.B.191.1000.1000-XP_019852613      1.6e-38  2-[1]-58-[3]-52
3.E.3.1000.1000-PWL20116            2.1e-38  100-[3]-44-[2]-21
9.B.191.1000.1000-NP_001011046      2.6e-38  2-[1]-58-[3]-52
9.B.191.1000.1000-KDQ20199          4.3e-38  2-[1]-5-[2]-13-[3]-1-[3]-2
9.B.191.1000.1000-XP_012800521        7e-38  2-[1]-4-[2]-13-[3]-52
9.B.191.1000.1000-OBZ84335          7.5e-38  2-[1]-58-[3]-[3]-2
9.B.191.1000.1000-KZV68760          7.6e-38  2-[1]-8-[2]-13-[3]-[3]-2
9.B.191.1000.1000-XP_019194920      8.5e-38  2-[1]-67-[1]-46
9.B.191.1000.1000-KRX85671          8.8e-38  10-[1]-58-[3]-[3]-2
2.A.104.1000.1000-PJC87700            9e-38  8-[4]-92
2.A.104.1000.1000-WP_012764267        1e-37  7-[4]-24-[3]-22
9.B.191.1000.1000-ODV93445          1.2e-37  2-[1]-4-[2]-15-[3]-52
9.B.191.1000.1000-XP_020528910      1.3e-37  2-[1]-67-[1]-54
2.A.104.1000.1000-WP_048901069      1.4e-37  12-[4]-91
9.B.191.1000.1000-EYC00460          2.2e-37  27-[1]-58-[3]-56
9.B.191.1000.1000-XP_020574646      2.3e-37  2-[1]-60-[3]-53
9.B.191.1000.1000-CDI97532          2.7e-37  2-[1]-4-[2]-13-[3]-52
9.B.191.1000.1000-XP_021375012      4.2e-37  2-[1]-4-[2]-13-[3]-63
9.B.191.1000.1000-ELU09888          6.6e-37  2-[1]-58-[3]-52
9.B.191.1000.1000-OTF77748          6.6e-37  2-[1]-77-[3]-60
9.B.191.1000.1000-CUA67029          9.2e-37  2-[1]-5-[2]-13-[3]-[3]-2
9.B.191.1000.1000-XP_015375912      1.3e-36  2-[1]-58-[3]-52
9.B.191.1000.1000-EJU04627            2e-36  5-[1]-59-[3]-1-[3]-2
9.B.191.1000.1000-XP_021761948      2.2e-36  3-[1]-60-[3]-53
9.B.191.1000.1000-XP_018277204      2.3e-36  2-[1]-58-[3]-53
9.B.191.1000.1000-ABK25895          2.9e-36  2-[1]-60-[3]-53
9.B.191.1000.1000-PAV24269          3.1e-36  2-[1]-59-[3]-[3]-2
9.B.191.1000.1000-NP_509703         4.1e-36  2-[1]-58-[3]-53
9.B.191.1000.1000-EPT00421          4.5e-36  2-[1]-4-[2]-13-[3]-[3]-2
9.B.191.1000.1000-KII95569          5.8e-36  2-[1]-58-[3]-[3]-2
9.B.191.1000.1000-XP_015759857        6e-36  2-[1]-76-[3]-52
9.B.191.1000.1000-XP_003307390      6.7e-36  2-[1]-5-[2]-13-[3]-[3]-2
9.B.191.1000.1000-OZJ02618          9.4e-36  2-[1]-4-[2]-13-[3]-[3]-2
9.B.191.1000.1000-XP_002507665      1.4e-35  2-[1]-67-[1]-46
9.B.191.1000.1000-ORX68980          1.7e-35  2-[1]-38-[3]-53
9.B.191.1000.1000-GAC74401          2.3e-35  2-[1]-57-[3]-78
9.B.191.1000.1000-KXZ54946          2.6e-35  3-[1]-63-[2]-59
9.B.191.1000.1000-EOY10055          2.7e-35  2-[1]-63-[2]-91
9.B.191.1000.1000-XP_022654639      2.8e-35  2-[1]-58-[3]-52
9.B.191.1000.1000-XP_021951192      3.1e-35  2-[1]-4-[2]-13-[3]-[3]-2
9.B.191.1000.1000-PAA49014            5e-35  2-[1]-58-[3]-[3]-2
9.B.191.1000.1000-PIA14283          6.8e-35  2-[1]-4-[2]-13-[3]-53
9.B.191.1000.1000-CAC40612          7.9e-35  2-[1]-60-[3]-53
3.E.3.1000.1000-WP_108033294        8.5e-35  109-[3]-40-[2]-21
9.B.191.1000.1000-ORX89257          9.9e-35  2-[1]-59-[3]-[3]-2
9.B.191.1000.1000-KIY69822          1.1e-34  2-[1]-4-[2]-13-[3]-[3]-2
9.B.191.1000.1000-XP_003110952      1.4e-34  2-[1]-63-[3]-53
9.B.191.1000.1000-XP_018594193      1.5e-34  2-[1]-58-[3]-55
9.B.191.1000.1000-XP_003030693      1.5e-34  2-[1]-58-[3]-[3]-2
9.B.191.1000.1000-PAA51134          1.8e-34  21-[1]-4-[2]-13-[3]-[3]-2
9.B.191.1000.1000-GAQ79476            2e-34  2-[1]-4-[2]-22-[1]-46
9.B.191.1000.1000-XP_013243716      2.3e-34  3-[1]-57-[3]-[3]-2
9.B.191.1000.1000-XP_002132358      2.6e-34  2-[1]-58-[3]-52
9.B.191.1000.1000-XP_004339953      3.7e-34  2-[1]-4-[2]-13-[3]-53
9.B.191.1000.1000-CDZ96649          3.9e-34  2-[1]-60-[3]-[3]-2
9.B.191.1000.1000-XP_018212162      5.1e-34  3-[1]-57-[3]-52
9.B.191.1000.1000-PAA62160          5.5e-34  2-[1]-58-[3]-[3]-2
9.B.191.1000.1000-ABG21839            6e-34  2-[1]-58-[3]-59
9.B.191.1000.1000-AAP05983          9.4e-34  2-[1]-58-[3]-[3]-2
9.B.191.1000.1000-ORE03967          1.1e-33  2-[1]-58-[3]-54
9.B.191.1000.1000-XP_008234580      1.2e-33  2-[1]-63-[2]-59
9.B.191.1000.1000-XP_001646675      1.6e-33  3-[1]-5-[2]-18-[3]-52
9.B.191.1000.1000-PDM64997          1.6e-33  2-[1]-58-[3]-53
9.B.191.1000.1000-XP_019024312      1.6e-33  2-[1]-58-[3]-[3]-2
9.B.191.1000.1000-XP_018284956      1.8e-33  2-[1]-58-[3]-55
9.B.191.1000.1000-SCV68355          1.8e-33  2-[1]-59-[3]-[3]-2
9.B.191.1000.1000-PIA42086            2e-33  2-[1]-67-[1]-46
9.B.191.1000.1000-OUM61281          2.4e-33  2-[1]-4-[2]-13-[3]-52
9.B.191.1000.1000-XP_022627511      2.5e-33  3-[1]-64-[3]-52
9.B.191.1000.1000-KIM30479            3e-33  2-[1]-5-[2]-13-[3]-[3]-2
9.B.191.1000.1000-XP_018741803      3.1e-33  2-[1]-57-[3]-54
9.B.191.1000.1000-KWU43643          3.2e-33  2-[1]-59-[3]-[3]-2
9.B.191.1000.1000-XP_009009959      3.4e-33  2-[1]-4-[2]-13-[3]-53
9.B.191.1000.1000-CBY42611          3.4e-33  2-[1]-58-[3]-57
9.B.191.1000.1000-XP_007212040      3.4e-33  2-[1]-4-[2]-22-[1]-46
9.B.191.1000.1000-BAT73595          3.4e-33  30-[1]-4-[2]-15-[3]-53
9.B.191.1000.1000-XP_006830238      4.1e-33  2-[1]-60-[3]-53
9.B.191.1000.1000-XP_004346433      4.7e-33  2-[1]-58-[3]-52
9.B.191.1000.1000-XP_003647835      8.6e-33  3-[1]-63-[3]-53
9.B.191.1000.1000-XP_002960081      9.2e-33  2-[1]-60-[3]-53
9.B.191.1000.1000-XP_020695979      1.2e-32  2-[1]-30-[1]-46
2.A.104.1000.1000-WP_068898233      1.7e-32  5-[4]-90
9.B.191.1000.1000-ODV91825            2e-32  2-[1]-58-[3]-[3]-2
9.B.191.1000.1000-PAA48076          2.1e-32  12-[1]-58-[3]-[3]-2
9.B.191.1000.1000-XP_004700722      2.1e-32  2-[1]-43-[3]-54
9.B.191.1000.1000-XP_009267257      2.3e-32  2-[1]-61-[3]-[3]-2
9.B.191.1000.1000-XP_004998731      3.8e-32  4-[1]-58-[3]-52
9.B.191.1000.1000-XP_011401253      4.1e-32  2-[1]-67-[1]-46
9.B.191.1000.1000-XP_008076224      4.3e-32  2-[1]-59-[3]-59
9.B.191.1000.1000-XP_014255515      4.3e-32  2-[1]-58-[3]-[3]-7
9.B.191.1000.1000-XP_002419898      7.3e-32  2-[1]-4-[2]-13-[3]-[3]-2
9.B.191.1000.1000-EPB82942          7.3e-32  3-[1]-4-[2]-13-[3]-54
9.B.191.1000.1000-CBY23225          1.4e-31  2-[1]-58-[3]-58
9.B.191.1000.1000-ORZ38092          1.7e-31  2-[1]-58-[3]-52
9.B.191.1000.1000-ABK22024          1.7e-31  2-[1]-60-[3]-53
9.B.191.1000.1000-SMN20861          2.2e-31  2-[1]-5-[2]-18-[3]-54
9.B.191.1000.1000-CDH59088          2.7e-31  4-[1]-4-[2]-13-[3]-54
9.B.191.1000.1000-XP_010366977      2.9e-31  2-[1]-68-[3]-52
9.B.191.1000.1000-ORY91216          3.1e-31  2-[1]-4-[2]-13-[3]-[3]-4
9.B.191.1000.1000-PAV81248          3.8e-31  2-[1]-58-[3]-53
9.B.191.1000.1000-XP_002498756      4.7e-31  2-[1]-5-[2]-18-[3]-53
9.B.191.1000.1000-KHJ33881            5e-31  2-[1]-59-[3]-52
9.B.191.1000.1000-XP_014157913      5.3e-31  2-[1]-57-[3]-52
9.B.191.1000.1000-XP_020078238      6.2e-31  2-[1]-4-[2]-13-[3]-[3]-2
9.B.191.1000.1000-XP_011276106      6.9e-31  3-[1]-4-[2]-13-[3]-52
9.B.191.1000.1000-XP_002840716      7.8e-31  2-[1]-59-[3]-[3]-2
9.B.191.1000.1000-XP_022465266      7.8e-31  3-[1]-64-[3]-52
9.B.191.1000.1000-KIO30052          9.3e-31  2-[1]-58-[3]-[3]-2
9.B.191.1000.1000-XP_002494219      1.2e-30  2-[1]-57-[3]-52
9.B.191.1000.1000-XP_020543522      1.2e-30  3-[1]-58-[3]-51
9.B.191.1000.1000-CCA19520          1.6e-30  2-[1]-68-[1]-38
9.B.191.1000.1000-OAF70035          1.7e-30  2-[1]-50-[3]-52
9.B.191.1000.1000-CDP27313          1.8e-30  4-[1]-57-[3]-54
9.B.191.1000.1000-XP_005845363      1.8e-30  2-[1]-67-[1]-46
9.B.191.1000.1000-XP_462321         1.8e-30  2-[1]-4-[2]-13-[3]-[3]-2
9.B.191.1000.1000-BAB01889          1.9e-30  2-[1]-69-[1]-46
9.B.191.1000.1000-ODV85363            2e-30  2-[1]-8-[1]-1-[3]-52
9.B.191.1000.1000-XP_004181325      2.2e-30  3-[1]-5-[2]-18-[3]-56
9.B.191.1000.1000-XP_007372853      2.4e-30  2-[1]-58-[3]-52
9.B.191.1000.1000-ORY93223          2.9e-30  2-[1]-58-[3]-[3]-4
9.B.191.1000.1000-SGZ56943          3.5e-30  2-[1]-4-[2]-13-[3]-[3]-2
9.B.191.1000.1000-PAV85691          3.7e-30  2-[1]-58-[3]-65
9.B.191.1000.1000-XP_013758786      4.6e-30  2-[1]-71-[3]-59
9.B.191.1000.1000-XP_005707827      4.8e-30  2-[1]-9-[2]-13-[3]-54
9.B.191.1000.1000-XP_003264658      4.9e-30  2-[1]-48-[3]-54
9.B.191.1000.1000-XP_005538467      7.9e-30  2-[1]-58-[3]-53
9.B.191.1000.1000-XP_022579351      8.5e-30  2-[1]-59-[3]-[3]-2
9.B.191.1000.1000-OLL24447          9.8e-30  2-[1]-59-[3]-[3]-37
9.B.191.1000.1000-OAF71735            1e-29  2-[1]-58-[3]-52
9.B.191.1000.1000-XP_645168           1e-29  2-[1]-64-[3]-52
9.B.191.1000.1000-OSX69267          1.2e-29  2-[1]-63-[3]-53
9.B.191.1000.1000-XP_016611339      1.3e-29  2-[1]-4-[2]-20-[3]-1-[3]-2
9.B.191.1000.1000-XP_022978755      1.4e-29  29-[1]-60-[3]-53
9.B.191.1000.1000-CCX32550          1.4e-29  2-[1]-59-[3]-54
9.B.191.1000.1000-XP_019016414      1.6e-29  3-[1]-58-[3]-51
9.B.191.1000.1000-XP_018285071      1.7e-29  2-[1]-58-[3]-[3]-4
9.B.191.1000.1000-XP_963612         1.7e-29  4-[1]-57-[3]-54
9.B.191.1000.1000-XP_005710771        2e-29  2-[1]-9-[2]-13-[3]-53
9.B.191.1000.1000-XP_002441426        2e-29  2-[1]-67-[1]-46
9.B.191.1000.1000-OBT68065          2.2e-29  2-[1]-59-[3]-52
9.B.191.1000.1000-XP_022459056      2.5e-29  3-[1]-58-[3]-52
9.B.191.1000.1000-XP_001387981      2.6e-29  2-[1]-4-[2]-13-[3]-[3]-2
9.B.191.1000.1000-OAJ25751          3.2e-29  2-[1]-68-[3]-[3]-2
9.B.191.1000.1000-XP_014529280      3.6e-29  18-[1]-72-[3]-53
9.B.191.1000.1000-XP_001483856      3.7e-29  2-[1]-58-[3]-52
9.B.191.1000.1000-XP_002614983      3.9e-29  2-[1]-58-[3]-[3]-2
9.B.191.1000.1000-XP_018229602      6.9e-29  2-[1]-58-[3]-[3]-2
9.B.191.1000.1000-PIS55959          7.1e-29  29-[1]-4-[2]-13-[3]-[3]-2
9.B.191.1000.1000-KMZ63021            8e-29  3-[1]-67-[1]-46
9.B.191.1000.1000-KFH43056          9.5e-29  3-[1]-66-[3]-185
9.B.191.1000.1000-KHJ32820          1.5e-28  4-[1]-63-[3]-175
9.B.191.1000.1000-XP_003685573      1.6e-28  3-[1]-6-[1]-8-[3]-52
9.B.191.1000.1000-SCU81006          1.7e-28  3-[1]-64-[3]-53
9.B.191.1000.1000-CZR55550          2.2e-28  5-[1]-63-[3]-195
9.B.191.1000.1000-KYR00939          2.2e-28  2-[1]-6-[2]-20-[3]-52
9.B.191.1000.1000-KKF96513          2.4e-28  4-[1]-69-[3]-4-[3]-2
9.B.191.1000.1000-XP_502490         2.4e-28  2-[1]-63-[3]-52
9.B.191.1000.1000-XP_003672196      2.9e-28  2-[1]-64-[3]-52
9.B.191.1000.1000-OON04108            3e-28  2-[1]-59-[3]-53
9.B.191.1000.1000-CBN77049          3.4e-28  2-[1]-5-[4]-22-[1]-47
9.B.191.1000.1000-OQD96523          3.4e-28  2-[1]-59-[3]-56
9.B.191.1000.1000-XP_013315549      3.5e-28  4-[1]-66-[3]-178
9.B.191.1000.1000-KFA60380          3.7e-28  5-[1]-61-[3]-181
9.B.191.1000.1000-CUS24779          4.3e-28  3-[1]-64-[3]-53
9.B.191.1000.1000-XP_008088864      4.3e-28  6-[1]-66-[3]-181
9.B.191.1000.1000-XP_020071166      5.7e-28  2-[1]-58-[3]-52
9.B.191.1000.1000-XP_018985989        6e-28  2-[1]-58-[3]-52
9.B.191.1000.1000-OAA32002          6.9e-28  5-[1]-61-[3]-185
9.B.191.1000.1000-XP_016227369      9.5e-28  4-[1]-66-[3]-176
9.B.191.1000.1000-EJY81375            1e-27  2-[1]-61-[3]-53
9.B.191.1000.1000-XP_001744889        1e-27  2-[1]-58-[3]-52
9.B.191.1000.1000-XP_020437557        1e-27  2-[1]-61-[3]-52
9.B.191.1000.1000-ODQ68629          1.6e-27  2-[1]-58-[3]-52
9.B.191.1000.1000-XP_020049053        2e-27  2-[1]-60-[3]-52
9.B.191.1000.1000-PJF20144          2.1e-27  9-[1]-71-[3]-52
9.B.191.1000.1000-CDO52387          2.2e-27  2-[1]-60-[3]-52
9.B.191.1000.1000-KII70980          2.2e-27  2-[1]-65-[1]-41
9.B.191.1000.1000-XP_008869704      2.5e-27  2-[1]-68-[1]-47
9.B.191.1000.1000-SCW03724          2.8e-27  3-[1]-64-[3]-53
9.B.191.1000.1000-XP_017987424        3e-27  3-[1]-63-[3]-53
9.B.191.1000.1000-EWM22145          3.2e-27  4-[1]-62-[3]-60
9.B.191.1000.1000-KOO21013          3.4e-27  2-[1]-60-[3]-55
9.B.191.1000.1000-XP_454199         3.5e-27  3-[1]-63-[3]-53
9.B.191.1000.1000-OIW23995          3.8e-27  7-[1]-63-[3]-195
9.B.191.1000.1000-OCK95554          4.8e-27  2-[1]-61-[3]-55
9.B.191.1000.1000-XP_005836491      5.8e-27  2-[1]-72-[3]-53
9.B.191.1000.1000-EME46593          5.9e-27  2-[1]-66-[3]-189
9.B.191.1000.1000-EGD92925          8.7e-27  2-[1]-59-[3]-[3]-5
9.B.191.1000.1000-OXV06250          9.4e-27  2-[1]-59-[3]-[3]-2
9.B.191.1000.1000-OIR58952          9.8e-27  7-[1]-69-[3]-52
9.B.191.1000.1000-XP_007785176      9.8e-27  6-[1]-71-[3]-172
9.B.191.1000.1000-PBP20786          1.1e-26  5-[1]-109-[4]-163
9.B.191.1000.1000-XP_012895632      1.1e-26  31-[1]-72-[3]-53
9.B.191.1000.1000-KKY28423          1.3e-26  2-[1]-59-[3]-[3]-2
9.B.191.1000.1000-XP_020065735      1.4e-26  2-[1]-58-[3]-52
9.B.191.1000.1000-XP_004223192      1.4e-26  2-[1]-68-[1]-51
9.B.191.1000.1000-XP_018186220      1.8e-26  2-[1]-59-[3]-[3]-2
9.B.191.1000.1000-XP_004184175        2e-26  3-[1]-58-[3]-52
9.B.191.1000.1000-KZZ91934          2.5e-26  2-[1]-59-[3]-[3]-2
9.B.191.1000.1000-XP_016218952      2.8e-26  4-[1]-80-[3]-163
9.B.191.1000.1000-XP_009040119      3.7e-26  2-[1]-64-[3]-54
9.B.191.1000.1000-XP_011129323      3.8e-26  2-[1]-61-[3]-41
9.B.191.1000.1000-EDP53958          4.1e-26  4-[1]-69-[3]-164
9.B.191.1000.1000-XP_013259090      4.8e-26  4-[1]-66-[3]-173
9.B.191.1000.1000-OAA36015          4.8e-26  4-[1]-66-[3]-54
9.B.191.1000.1000-OEJ80810          5.3e-26  3-[1]-64-[3]-52
9.B.191.1000.1000-XP_446165         5.6e-26  2-[1]-64-[3]-52
9.B.191.1000.1000-KOS42549          6.6e-26  5-[1]-72-[3]-146
9.B.191.1000.1000-CCE80769          6.8e-26  2-[1]-58-[3]-52
9.B.191.1000.1000-XP_002181703      7.1e-26  4-[1]-65-[3]-58
9.B.191.1000.1000-XP_018174245        9e-26  5-[1]-282
9.B.191.1000.1000-KKY39120          9.3e-26  5-[1]-64-[3]-184
9.B.191.1000.1000-XP_018712735      1.1e-25  2-[1]-4-[2]-13-[3]-[3]-2
9.B.191.1000.1000-EPE10222          1.5e-25  5-[1]-63-[3]-209
9.B.191.1000.1000-XP_002771840      1.8e-25  2-[1]-69-[1]-47
9.B.191.1000.1000-XP_627018         1.8e-25  3-[1]-68-[1]-49
9.B.191.1000.1000-KOS21617          1.8e-25  5-[1]-61-[3]-197
9.B.191.1000.1000-CUG92271          1.9e-25  2-[1]-62-[3]-54
9.B.191.1000.1000-ODM18925          1.9e-25  4-[1]-67-[3]-158
9.B.191.1000.1000-KXL41925            3e-25  2-[1]-66-[3]-207
9.B.191.1000.1000-PHH81953          3.1e-25  5-[1]-61-[3]-178
9.B.191.1000.1000-XP_007922576      3.1e-25  4-[1]-60-[3]-53
9.B.191.1000.1000-XP_965314         3.4e-25  10-[1]-69-[3]-201
9.B.191.1000.1000-OKO90827            4e-25  4-[1]-74-[3]-150
9.B.191.1000.1000-CCJ31249          4.9e-25  2-[1]-28-[3]-[3]-2
9.B.191.1000.1000-EQB48925          5.9e-25  5-[1]-295
9.B.191.1000.1000-EFO65663          7.9e-25  5-[1]-65-[1]-45
9.B.191.1000.1000-XP_008075430      7.9e-25  9-[1]-67-[3]-56
9.B.191.1000.1000-KPM42977          8.1e-25  5-[1]-289
9.B.191.1000.1000-CEJ94372          8.2e-25  5-[1]-61-[3]-170
9.B.191.1000.1000-NP_986344           9e-25  2-[1]-63-[3]-53
9.B.191.1000.1000-XP_009415933      9.4e-25  2-[1]-28-[1]-46
9.B.191.1000.1000-ORY55472          9.4e-25  5-[1]-61-[3]-177
9.B.191.1000.1000-XP_018190034      1.4e-24  5-[1]-66-[3]-184
9.B.191.1000.1000-XP_003716202      2.3e-24  6-[1]-303
9.B.191.1000.1000-OHS95770            3e-24  9-[1]-64-[1]-45
9.B.191.1000.1000-OMJ70004          3.3e-24  1-[1]-61-[3]-53
9.B.191.1000.1000-ODA79199          3.6e-24  6-[1]-296
9.B.191.1000.1000-XP_002173624      3.6e-24  2-[1]-58-[3]-52
2.A.43.1000.1000-XP_007778016       5.5e-24  21-[1]-16-[2]-91-[1]-47
9.B.191.1000.1000-XP_007673203      5.6e-24  2-[1]-66-[3]-200
9.B.191.1000.1000-XP_009264744      6.2e-24  9-[1]-74-[1]-55
9.B.191.1000.1000-KXJ97403          7.3e-24  4-[1]-3-[2]-13-[3]-54
9.B.191.1000.1000-OBA27518          7.8e-24  3-[1]-64-[3]-52
9.B.191.1000.1000-CCG81341          8.6e-24  2-[1]-60-[3]-211
9.B.191.1000.1000-XP_001587076      9.7e-24  5-[1]-64-[3]-186
9.B.191.1000.1000-XP_012649930        1e-23  4-[1]-68-[1]-51
9.B.191.1000.1000-SGZ41678            1e-23  3-[1]-64-[3]-52
9.B.191.1000.1000-KIM97799          1.1e-23  6-[1]-65-[3]-185
9.B.191.1000.1000-KDB17028          1.1e-23  41-[1]-297
9.B.191.1000.1000-OBS19934          1.1e-23  5-[1]-292
9.B.191.1000.1000-XP_001737043      1.1e-23  4-[1]-58-[3]-52
9.B.191.1000.1000-OJJ38978          1.2e-23  6-[1]-67-[3]-156
9.B.191.1000.1000-XP_006968546      1.4e-23  5-[1]-63-[3]-176
9.B.191.1000.1000-XP_007745590      1.5e-23  4-[1]-59-[3]-[3]-2
9.B.191.1000.1000-OTA92515          1.6e-23  7-[1]-315
9.B.191.1000.1000-PHH93211          1.7e-23  5-[1]-294
9.B.191.1000.1000-OAG32732          1.8e-23  11-[1]-74-[3]-63
9.B.191.1000.1000-CCW68741            2e-23  2-[1]-71-[1]-47
9.B.191.1000.1000-XP_006666320      2.2e-23  34-[1]-73-[3]-176
2.A.43.1000.1000-XP_019037476       3.2e-23  23-[1]-133-[1]-53
9.B.191.1000.1000-ONH70114          4.1e-23  3-[1]-58-[3]-[3]-2
9.B.191.1000.1000-XP_007840084      4.5e-23  2-[1]-63-[3]-180
9.B.191.1000.1000-KXJ91449          4.8e-23  7-[1]-305
9.B.191.1000.1000-GAP84386          5.7e-23  4-[1]-301
2.A.43.1000.1000-CRG85333           5.8e-23  26-[1]-152-[1]-42
9.B.191.1000.1000-PFH31282          6.6e-23  4-[1]-68-[1]-52
2.A.43.1000.1000-CEJ82820           6.6e-23  26-[1]-132-[1]-47
2.A.43.1000.1000-EQB57115           7.9e-23  17-[1]-147-[1]-86
9.B.191.1000.1000-OEU20987          9.2e-23  2-[1]-67-[3]-58
2.A.43.1000.1000-ONH67445           9.7e-23  22-[1]-129-[1]-50
9.B.191.1000.1000-XP_018032401        1e-22  4-[1]-62-[4]-193
9.B.191.1000.1000-CZT22453          1.1e-22  2-[1]-73-[1]-188
9.B.191.1000.1000-OHS95281          1.2e-22  4-[1]-4-[2]-13-[3]-53
9.B.191.1000.1000-XP_001913051      1.3e-22  4-[1]-63-[3]-214
9.B.191.1000.1000-XP_001791183      1.3e-22  4-[1]-96-[1]-174
9.B.191.1000.1000-XP_003656811      2.7e-22  4-[1]-63-[3]-240
9.B.191.1000.1000-KLU88117          3.2e-22  7-[1]-288
9.B.191.1000.1000-XP_013345638      3.2e-22  4-[1]-305
9.B.191.1000.1000-XP_005760470      3.5e-22  5-[1]-169
9.B.191.1000.1000-GAX27498          3.7e-22  4-[1]-67-[3]-57
2.A.43.1000.1000-XP_009217994       4.1e-22  17-[1]-192-[1]-105
2.A.43.1000.1000-XP_016642845       4.7e-22  21-[1]-156-[1]-39
2.A.43.1000.1000-CCE31303           5.2e-22  11-[1]-156-[1]-47
9.B.191.1000.1000-KRX09055          5.3e-22  2-[1]-61-[3]-56
2.A.43.1000.1000-XP_018071747       5.4e-22  17-[1]-156-[1]-91
9.B.191.1000.1000-KXN65230          5.7e-22  2-[1]-58-[3]-52
2.A.43.1000.1000-XP_013942591       6.4e-22  24-[1]-134-[1]-45
9.B.191.1000.1000-OCL07396          7.8e-22  7-[1]-78-[1]-165
2.A.43.1000.1000-XP_020072219         8e-22  16-[1]-125-[1]-50
2.A.43.1000.1000-KFH41788           8.4e-22  17-[1]-143-[1]-90
9.B.191.1000.1000-EST47747          8.6e-22  5-[1]-58-[3]-52
9.B.191.1000.1000-EPR79576            1e-21  9-[1]-67-[3]-58
2.A.43.1000.1000-OTB02902           1.1e-21  22-[1]-147-[1]-51
9.B.191.1000.1000-XP_002680919      1.1e-21  2-[1]-5-[2]-13-[3]-60
9.B.191.1000.1000-EEU07688          1.3e-21  3-[1]-64-[3]-53
9.B.191.1000.1000-EJK46859          1.3e-21  4-[1]-71-[3]-56
9.B.191.1000.1000-EHA28630          1.6e-21  2-[1]-116
9.B.191.1000.1000-XP_005793154      1.7e-21  5-[1]-152
9.B.191.1000.1000-CEM34761          1.8e-21  4-[1]-61-[3]-55
2.A.43.1000.1000-XP_003713677       2.1e-21  17-[1]-183-[1]-117
9.B.191.1000.1000-PAV59546          2.1e-21  2-[1]-7-[2]-67
2.A.43.1000.1000-ANZ74065           2.2e-21  18-[1]-151-[1]-59
9.B.191.1000.1000-AAT09098          2.8e-21  3-[1]-65-[3]-63
2.A.43.1000.1000-GAW19111           3.6e-21  18-[1]-148-[1]-90
2.A.43.1000.1000-OWO99967           3.6e-21  17-[1]-151-[1]-84
9.B.191.1000.1000-XP_003658844      4.1e-21  4-[1]-326
2.A.43.1000.1000-XP_007836616       4.2e-21  17-[1]-148-[1]-48
2.A.43.1000.1000-GAD96798           4.3e-21  26-[1]-142-[1]-47
9.B.191.1000.1000-ORY74630          4.3e-21  2-[1]-60-[3]-46
9.B.191.1000.1000-OHS99935            5e-21  4-[1]-61-[3]-53
2.A.43.1000.1000-KOS19939           6.1e-21  24-[1]-131-[1]-48
2.A.43.1000.1000-XP_003048928       6.2e-21  17-[1]-144-[1]-100
2.A.43.1000.1000-KXS96581           6.2e-21  14-[1]-170-[1]-47
2.A.43.1000.1000-XP_014175048       6.2e-21  17-[1]-194-[1]-92
2.A.43.1000.1000-XP_007778304       6.2e-21  17-[1]-198-[1]-32-[2]-14
9.B.191.1000.1000-XP_001272914      6.3e-21  5-[1]-261
2.A.43.1000.1000-OCK82117           6.8e-21  17-[1]-187-[1]-68
9.B.191.1000.1000-EKG06357            7e-21  2-[1]-70-[1]-47
9.B.191.1000.1000-XP_006695800      7.2e-21  4-[1]-70-[1]-205
2.A.43.1000.1000-OCK97150           8.3e-21  17-[1]-181-[1]-70
2.A.43.1000.1000-XP_007874147       8.3e-21  17-[1]-90-[1]-47
2.A.43.1000.1000-XP_002850337       8.8e-21  18-[1]-147-[1]-48
2.A.43.1000.1000-SMN19543           9.1e-21  19-[1]-134-[1]-77
2.A.43.1000.1000-XP_003956264       9.7e-21  16-[1]-143-[1]-61
9.B.191.1000.1000-OAA57376            1e-20  6-[1]-7-[1]-286
2.A.43.1000.1000-XP_018182937       1.1e-20  25-[1]-149-[1]-46
2.A.43.1000.1000-OTB20410           1.1e-20  17-[1]-147-[1]-93
2.A.43.1000.1000-XP_447583          1.2e-20  16-[1]-141-[1]-52
9.B.191.1000.1000-BAN65420          1.3e-20  4-[1]-61-[3]-58
2.A.43.1000.1000-PHH84468           1.3e-20  21-[1]-145-[1]-46
2.A.43.1000.1000-CZT02145           1.4e-20  17-[1]-152-[1]-84
2.A.43.1000.1000-NP_986152          1.7e-20  13-[1]-144-[1]-58
9.B.191.1000.1000-XP_013019723      1.8e-20  2-[1]-58-[3]-52
9.B.191.1000.1000-OAG28836          1.9e-20  10-[1]-73-[3]-66
2.A.43.1000.1000-PGH09415           1.9e-20  17-[1]-197-[1]-93
2.A.43.1000.1000-ODV95024           2.1e-20  16-[1]-140-[1]-66
2.A.43.1000.1000-XP_013023287       2.1e-20  19-[1]-109-[1]-44
2.A.43.1000.1000-XP_016222725       2.1e-20  17-[1]-172-[1]-62
9.B.191.1000.1000-KKA30163          2.3e-20  5-[1]-3-[2]-276
2.A.43.1000.1000-XP_001907900       2.3e-20  17-[1]-168-[1]-99
9.B.191.1000.1000-EPY28862          2.4e-20  3-[1]-63-[3]-61
2.A.43.1000.1000-XP_006684069       2.5e-20  15-[1]-120-[1]-59
9.B.191.1000.1000-XP_016642029      2.6e-20  7-[1]-61-[3]-181
2.A.104.1000.1000-WP_092938288      2.7e-20  11-[4]-93
2.A.43.1000.1000-OIW31396           2.9e-20  24-[1]-161-[1]-53
2.A.43.1000.1000-XP_018162223       2.9e-20  17-[1]-148-[1]-88
2.A.43.1000.1000-XP_001907137         3e-20  23-[1]-177-[1]-53
9.B.191.1000.1000-KXX76713            3e-20  4-[1]-63-[3]-196
2.A.43.1000.1000-KKA29950           3.2e-20  23-[1]-159-[1]-50
2.A.43.1000.1000-OJD13269           3.3e-20  21-[1]-177-[1]-49
2.A.43.1000.1000-XP_022456431       3.4e-20  16-[1]-138-[1]-59
2.A.43.1000.1000-KIM99620           3.4e-20  17-[1]-158-[1]-81
2.A.43.1000.1000-XP_020118932       3.5e-20  28-[1]-151-[1]-43
2.A.43.1000.1000-XP_020047680       3.5e-20  17-[1]-136-[1]-74
9.B.191.1000.1000-KFY00591          3.8e-20  25-[1]-73-[1]-170
2.A.43.1000.1000-XP_015699430       3.9e-20  17-[1]-226-[1]-67
2.A.43.1000.1000-CEN60172           3.9e-20  16-[1]-187-[1]-64
9.B.191.1000.1000-XP_013234765        4e-20  4-[1]-69-[1]-51
2.A.43.1000.1000-KXX76442             4e-20  17-[1]-179-[1]-90
2.A.43.1000.1000-OAA48604           4.3e-20  24-[1]-195-[1]-46
2.A.43.1000.1000-EWC47474           4.9e-20  44-[1]-217-[1]-68
2.A.43.1000.1000-ODA78729             5e-20  25-[1]-149-[1]-45
2.A.43.1000.1000-XP_007929437         5e-20  14-[1]-148-[1]-46
2.A.123.1000.1000-CAN71371          5.1e-20  15-[1]-71-[1]-87
9.B.191.1000.1000-KCZ78027          5.1e-20  10-[1]-70-[1]-47
2.A.43.1000.1000-OBT63756           5.2e-20  24-[1]-150-[1]-46
2.A.43.1000.1000-PGH36666           5.3e-20  17-[1]-226-[1]-79
9.B.191.1000.1000-KFY48743          5.3e-20  25-[1]-73-[1]-201
2.A.43.1000.1000-XP_010790569       5.5e-20  206-[1]-61
2.A.43.1000.1000-XP_011119825       5.6e-20  37-[1]-197-[1]-76
2.A.43.1000.1000-KFH46509             6e-20  25-[1]-137-[1]-47
2.A.43.1000.1000-XP_022466818       6.3e-20  24-[1]-115-[1]-49
2.A.43.1000.1000-KXJ94284           6.4e-20  17-[1]-149-[1]-93
2.A.43.1000.1000-XP_008080074       6.6e-20  17-[1]-158-[1]-83
2.A.43.1000.1000-XP_002848823       6.6e-20  15-[1]-179-[1]-65
9.B.191.1000.1000-XP_004831331      7.3e-20  4-[1]-61-[3]-58
2.A.43.1000.1000-KZM27924           7.5e-20  26-[1]-194-[1]-63
2.A.123.1000.1000-WP_032524752      8.1e-20  4-[1]-36
2.A.43.1000.1000-CDO54268           8.3e-20  18-[1]-145-[1]-63
9.B.191.1000.1000-XP_007802247      8.4e-20  6-[1]-351
2.A.123.1000.1000-XP_021908954      8.7e-20  15-[1]-71-[1]-106
2.A.43.1000.1000-XP_002842106       8.7e-20  17-[1]-130-[1]-60
2.A.43.1000.1000-XP_003668099       9.7e-20  15-[1]-151-[1]-77
2.A.43.1000.1000-CCE85754           9.8e-20  41-[1]-131-[1]-62
2.A.123.1000.1000-XP_006347635      9.9e-20  12-[1]-71-[1]-103
2.A.43.1000.1000-OXB40913           1.1e-19  15-[1]-172-[1]-42
2.A.43.1000.1000-XP_016757874       1.1e-19  14-[1]-187-[1]-45
2.A.43.1000.1000-XP_001216624       1.1e-19  16-[1]-187-[1]-71
2.A.43.1000.1000-KXJ94035           1.1e-19  14-[1]-150-[1]-52
2.A.43.1000.1000-KJK63648           1.1e-19  26-[1]-150-[1]-46
2.A.43.1000.1000-XP_013327313       1.2e-19  17-[1]-190-[1]-91
2.A.43.1000.1000-XP_009856011       1.2e-19  16-[1]-173-[1]-48
2.A.43.1000.1000-EME38094           1.2e-19  14-[1]-168-[1]-46
2.A.43.1000.1000-OMP83428           1.2e-19  25-[1]-147-[1]-46
2.A.43.1000.1000-SMR57905           1.3e-19  14-[1]-162-[1]-47
2.A.43.1000.1000-PAV72660           1.3e-19  41-[1]-113-[1]-69
2.A.123.1000.1000-GAV71337          1.3e-19  15-[1]-71-[1]-108
2.A.43.1000.1000-SCU80746           1.4e-19  13-[1]-147-[1]-47
2.A.43.1000.1000-PIA80009           1.5e-19  14-[1]-181-[1]-47
2.A.43.1000.1000-KEY75761           1.5e-19  16-[1]-205-[1]-70
2.A.43.1000.1000-XP_003659993       1.5e-19  23-[1]-218-[1]-48
2.A.43.1000.1000-XP_018145332       1.6e-19  24-[1]-160-[1]-47
2.A.43.1000.1000-ODQ66834           1.6e-19  17-[1]-12-[1]-63-[1]-55
2.A.43.1000.1000-OUM55067           1.6e-19  40-[1]-162-[1]-50
2.A.43.1000.1000-KMP08271           1.7e-19  19-[1]-154-[1]-46
2.A.43.1000.1000-PCG94319           1.7e-19  16-[1]-179-[1]-58
2.A.43.1000.1000-XP_007786048       1.8e-19  17-[1]-166-[1]-57
2.A.123.1000.1000-XP_015070906      1.9e-19  13-[1]-71-[1]-118
2.A.43.1000.1000-ODA81225           1.9e-19  17-[1]-146-[1]-93
2.A.43.1000.1000-ODV85860           1.9e-19  35-[1]-142-[1]-48
9.B.191.1000.1000-EJW02261          2.1e-19  8-[1]-67-[3]-54
2.A.43.1000.1000-SGZ57315           2.1e-19  16-[1]-130-[1]-65
2.A.43.1000.1000-OAA61681           2.1e-19  35-[1]-214-[1]-63
2.A.43.1000.1000-OQE25064           2.3e-19  26-[1]-153-[1]-47
2.A.43.1000.1000-OAL24252           2.4e-19  17-[1]-178-[1]-66
2.A.43.1000.1000-OJJ08065           2.5e-19  16-[1]-193-[1]-57
2.A.43.1000.1000-CAK40444           2.5e-19  16-[1]-132-[1]-67
2.A.43.1000.1000-KKA02272           2.6e-19  16-[1]-134-[1]-51
2.A.43.1000.1000-XP_009157227       2.6e-19  17-[1]-194-[1]-101
2.A.43.1000.1000-XP_657499          2.9e-19  34-[1]-124-[1]-15-[2]-6
2.A.43.1000.1000-OJJ33069           2.9e-19  12-[1]-187-[1]-67
2.A.43.1000.1000-SCW01547           3.1e-19  13-[1]-145-[1]-51
9.B.191.1000.1000-XP_001651695      3.2e-19  3-[1]-64-[3]-54
2.A.43.1000.1000-XP_016217102       3.3e-19  17-[1]-171-[1]-92
2.A.43.1000.1000-OPB41513           3.4e-19  21-[1]-159-[1]-84
2.A.123.1000.1000-XP_010093935      3.5e-19  15-[1]-71-[1]-118
2.A.43.1000.1000-OJJ36700           3.5e-19  27-[1]-139-[1]-46
9.B.191.1000.1000-XP_015663924      3.7e-19  2-[1]-70-[1]-47
2.A.43.1000.1000-ODM19930           3.7e-19  16-[1]-169-[1]-64
2.A.43.1000.1000-ORY70116           3.8e-19  17-[1]-149-[1]-97
2.A.43.1000.1000-XP_008711263         4e-19  27-[1]-177-[1]-48
2.A.43.1000.1000-XP_019728751       4.2e-19  197-[1]-61
2.A.43.1000.1000-OEJ81844           4.3e-19  16-[1]-151-[1]-59
2.A.43.1000.1000-EQB56640           4.3e-19  34-[1]-153-[1]-48
2.A.43.1000.1000-OCK81926           4.4e-19  21-[1]-148-[1]-46
9.B.191.1000.1000-XP_001012394      4.5e-19  2-[1]-70-[1]-43
2.A.43.1000.1000-XP_001276122       4.6e-19  16-[1]-202-[1]-64
2.A.43.1000.1000-XP_020124793       4.9e-19  16-[1]-174-[1]-58
2.A.43.1000.1000-XP_007291048       5.2e-19  24-[1]-157-[1]-47
2.A.43.1000.1000-KPM38790           5.4e-19  24-[1]-149-[1]-47
2.A.43.1000.1000-OJJ69309           5.5e-19  16-[1]-202-[1]-67
2.A.43.1000.1000-XP_019017978       5.5e-19  16-[1]-147-[1]-38
2.A.43.1000.1000-XP_008029902       5.7e-19  17-[1]-143-[1]-64
2.A.43.1000.1000-CUS21678           5.8e-19  13-[1]-146-[1]-49
2.A.43.1000.1000-KPM46092           5.8e-19  17-[1]-143-[1]-94
2.A.43.1000.1000-PFH60912           5.9e-19  17-[1]-140-[1]-83
2.A.43.1000.1000-GAD91993           6.1e-19  16-[1]-170-[1]-64
2.A.43.1000.1000-XP_021900402       6.3e-19  34-[1]-184-[1]-61
2.A.43.1000.1000-GAA26236           6.5e-19  15-[1]-148-[1]-45
2.A.123.1000.1000-XP_019429437      6.5e-19  11-[1]-1-[4]-20-[1]-107
2.A.123.1000.1000-XP_022885478      6.6e-19  9-[1]-71-[1]-101
2.A.43.1000.1000-ORY09397           6.6e-19  22-[1]-150-[1]-46
2.A.43.1000.1000-EYC38275           6.8e-19  42-[1]-102-[1]-59
2.A.43.1000.1000-OIW33211           7.1e-19  17-[1]-157-[1]-92
2.A.43.1000.1000-XP_019025229       7.4e-19  16-[1]-124-[1]-61
2.A.43.1000.1000-ORX97989           7.6e-19  9-[1]-90-[1]-60
2.A.43.1000.1000-OMJ17988           7.8e-19  16-[1]-5-[2]-93-[1]-37
2.A.43.1000.1000-XP_014258387       7.8e-19  126-[1]-89-[1]-81
2.A.43.1000.1000-KJZ79376           8.6e-19  27-[1]-150-[1]-46
2.A.123.1000.1000-WP_046020003        9e-19  6-[1]-29
9.B.191.1000.1000-EPY35515          9.4e-19  3-[1]-4-[2]-25-[1]-56
2.A.43.1000.1000-XP_022582963         1e-18  16-[1]-186-[1]-68
2.A.43.1000.1000-XP_018210160       1.1e-18  24-[1]-106-[1]-45
2.A.43.1000.1000-PHH58898           1.1e-18  25-[1]-141-[1]-47
2.A.43.1000.1000-OQE19565           1.1e-18  16-[1]-203-[1]-81
2.A.43.1000.1000-ORX97173           1.1e-18  17-[1]-192-[1]-66
2.A.43.1000.1000-OBW67632           1.2e-18  15-[1]-149-[1]-44
2.A.43.1000.1000-XP_018037862       1.2e-18  20-[1]-150-[1]-46
2.A.123.1000.1000-XP_010093933      1.2e-18  12-[1]-71-[1]-112
2.A.43.1000.1000-XP_018271022       1.3e-18  10-[1]-90-[1]-85
2.A.43.1000.1000-XP_022674195       1.3e-18  17-[1]-130-[1]-62
2.A.123.1000.1000-XP_018811841      1.3e-18  14-[1]-1-[4]-20-[1]-110
2.A.43.1000.1000-KEY64337           1.3e-18  17-[1]-145-[1]-93
2.A.43.1000.1000-EPQ61926           1.4e-18  20-[1]-146-[1]-53
2.A.43.1000.1000-XP_014079966       1.4e-18  17-[1]-143-[1]-63
9.B.191.1000.1000-ETO11196          1.4e-18  25-[1]-216
2.A.43.1000.1000-XP_457460          1.5e-18  16-[1]-141-[1]-63
2.A.43.1000.1000-OXV07225           1.5e-18  16-[1]-196-[1]-54
9.B.191.1000.1000-XP_002777810      1.5e-18  37-[1]-200
2.A.43.1000.1000-XP_017266695       1.5e-18  54-[1]-99-[1]-64
2.A.43.1000.1000-XP_016237553       1.5e-18  17-[1]-163-[1]-74
2.A.123.1000.1000-ONM56234          1.5e-18  17-[1]-71-[1]-101
2.A.43.1000.1000-XP_007294825       1.7e-18  17-[1]-161-[1]-88
2.A.43.1000.1000-XP_009156116       1.7e-18  29-[1]-170-[1]-51
2.A.43.1000.1000-XP_022481121       1.8e-18  24-[1]-148-[1]-48
2.A.43.1000.1000-PHH54211           1.9e-18  23-[1]-146-[1]-50
2.A.43.1000.1000-XP_003069914       1.9e-18  17-[1]-182-[1]-66
2.A.43.1000.1000-XP_003007814       1.9e-18  25-[1]-166-[1]-48
2.A.43.1000.1000-CVL00152           2.1e-18  24-[1]-151-[1]-47
2.A.43.1000.1000-OHS96425           2.2e-18  28-[1]-12-[2]-28-[1]-63
9.B.191.1000.1000-NP_596529         2.2e-18  2-[1]-58-[3]-[3]-2
2.A.43.1000.1000-XP_022492426       2.2e-18  16-[1]-198-[1]-78
2.A.123.1000.1000-PHT53516          2.2e-18  13-[1]-71-[1]-114
2.A.43.1000.1000-ODV92077           2.2e-18  16-[1]-146-[1]-46
2.A.43.1000.1000-XP_020817801       2.3e-18  142-[1]-89-[1]-76
2.A.43.1000.1000-GAM83871           2.3e-18  17-[1]-151-[1]-41
2.A.43.1000.1000-CZT22948           2.3e-18  14-[1]-165-[1]-48
2.A.123.1000.1000-XP_021984190      2.4e-18  13-[1]-71-[1]-115
2.A.43.1000.1000-XP_002547975       2.4e-18  16-[1]-167-[1]-73
2.A.43.1000.1000-XP_009651409       2.4e-18  25-[1]-119-[1]-48
2.A.43.1000.1000-CDP07574           2.5e-18  37-[1]-13-[2]-131-[1]-12-[2]-7
2.A.43.1000.1000-XP_018191237       2.6e-18  21-[1]-153-[1]-49
2.A.43.1000.1000-XP_001748426       2.6e-18  48-[1]-100-[1]-55
2.A.43.1000.1000-EME43547           2.7e-18  17-[1]-175-[1]-86
2.A.43.1000.1000-SCU81558           2.7e-18  13-[1]-144-[1]-49
2.A.123.1000.1000-XP_019175513      2.8e-18  12-[1]-72-[1]-134
2.A.43.1000.1000-EPZ34742           2.8e-18  9-[1]-89-[1]-53
2.A.43.1000.1000-CEP12938           2.8e-18  41-[1]-151-[1]-50
2.A.43.1000.1000-KKA30772           2.8e-18  18-[1]-152-[1]-71
2.A.123.1000.1000-XP_009803865      2.9e-18  14-[1]-73-[1]-1-[2]-59
2.A.43.1000.1000-GAP86551             3e-18  17-[1]-127-[1]-99
2.A.123.1000.1000-XP_022737561      3.1e-18  15-[1]-71-[1]-108
2.A.43.1000.1000-XP_001954456       3.3e-18  129-[1]-89-[1]-74
2.A.43.1000.1000-CDO92824           3.5e-18  15-[1]-141-[1]-50
2.A.123.1000.1000-XP_021616633      3.6e-18  15-[1]-1-[4]-20-[1]-98
2.A.43.1000.1000-XP_454930          3.9e-18  17-[1]-128-[1]-74
2.A.43.1000.1000-XP_716611            4e-18  18-[1]-144-[1]-69
2.A.43.1000.1000-OZJ05371           4.1e-18  26-[1]-140-[1]-32
2.A.43.1000.1000-CDM35866           4.1e-18  16-[1]-197-[1]-74
2.A.123.1000.1000-KVI06158          4.1e-18  13-[1]-71-[1]-114
9.B.191.1000.1000-XP_020709040      4.1e-18  2-[1]-59-[3]-54
2.A.123.1000.1000-XP_006844581      4.2e-18  15-[1]-71-[1]-96
2.A.43.1000.1000-XP_012671143       4.3e-18  220-[1]-58
2.A.43.1000.1000-XP_003645309       4.6e-18  15-[1]-147-[1]-52
2.A.123.1000.1000-XP_017248948      4.6e-18  17-[1]-71-[1]-90
2.A.43.1000.1000-APA10769           4.8e-18  19-[1]-147-[1]-47
2.A.43.1000.1000-XP_018035057       4.8e-18  17-[1]-185-[1]-66
2.A.43.1000.1000-OTA31338             5e-18  17-[1]-180-[1]-84
2.A.43.1000.1000-XP_018711062       5.2e-18  16-[1]-124-[1]-61
2.A.43.1000.1000-XP_022466691       5.4e-18  15-[1]-162-[1]-48
2.A.43.1000.1000-XP_003980172       5.4e-18  15-[1]-141-[1]-48
9.B.191.1000.1000-ORD93764          5.7e-18  4-[1]-79-[1]-48
2.A.43.1000.1000-XP_001801365       6.1e-18  17-[1]-190-[1]-64
2.A.43.1000.1000-GAP87218           6.2e-18  36-[1]-143-[1]-56
2.A.43.1000.1000-XP_018985358       6.3e-18  16-[1]-139-[1]-56
9.B.191.1000.1000-PHH51457          6.4e-18  2-[1]-320
2.A.104.1000.1000-WP_065369413      6.6e-18  10-[4]-93
2.A.43.1000.1000-XP_003720880       6.7e-18  29-[1]-162-[1]-53
2.A.43.1000.1000-ORZ01341           6.8e-18  11-[1]-120-[1]-47
2.A.123.1000.1000-XP_002960314      7.1e-18  9-[1]-72-[1]-58
2.A.123.1000.1000-BAK07340          7.2e-18  17-[1]-71-[1]-99
2.A.123.1000.1000-XP_004235340      7.2e-18  10-[1]-71-[1]-114
2.A.123.1000.1000-XP_016565701      7.2e-18  15-[1]-72-[1]-99
2.A.123.1000.1000-XP_015865837      7.4e-18  12-[1]-71-[1]-100
2.A.123.1000.1000-KFK25541          7.5e-18  15-[1]-1-[4]-20-[1]-113
2.A.43.1000.1000-XP_006644034       7.7e-18  39-[1]-226-[1]-53
2.A.123.1000.1000-XP_003602778      7.9e-18  13-[1]-72-[1]-126
2.A.43.1000.1000-OCL03867             8e-18  21-[1]-149-[1]-45
2.A.123.1000.1000-XP_014497476      8.3e-18  14-[1]-71-[1]-78
2.A.43.1000.1000-OXV08805           8.7e-18  27-[1]-160-[1]-49
2.A.43.1000.1000-XP_018183941       8.9e-18  24-[1]-164-[1]-95
2.A.43.1000.1000-XP_008853838       9.1e-18  128-[1]-89-[1]-83
2.A.123.1000.1000-PIA41953          9.5e-18  15-[1]-1-[4]-20-[1]-114
2.A.43.1000.1000-XP_020087635       9.9e-18  39-[1]-228-[1]-50
2.A.43.1000.1000-XP_001643883         1e-17  15-[1]-146-[1]-48
2.A.123.1000.1000-EEF47417            1e-17  15-[1]-71-[1]-86
2.A.123.1000.1000-EPS64389            1e-17  8-[1]-71-[1]-69
2.A.43.1000.1000-CZR63553           1.1e-17  24-[1]-149-[1]-46
2.A.43.1000.1000-XP_020491661       1.1e-17  203-[1]-61
2.A.123.1000.1000-XP_004297511      1.1e-17  13-[1]-71-[1]-126
2.A.123.1000.1000-XP_020209456      1.1e-17  11-[1]-2-[4]-20-[1]-75
2.A.43.1000.1000-XP_018004014       1.1e-17  30-[1]-113-[1]-48
2.A.123.1000.1000-XP_004138032      1.1e-17  13-[1]-71-[1]-108
2.A.123.1000.1000-XP_017250200      1.2e-17  13-[1]-72-[1]-109
2.A.43.1000.1000-XP_007830638       1.2e-17  15-[1]-146-[1]-48
2.A.43.1000.1000-KHJ31419           1.2e-17  22-[1]-136-[1]-45
2.A.43.1000.1000-XP_006002213       1.3e-17  48-[1]-89-[1]-72
2.A.43.1000.1000-XP_011619770       1.3e-17  56-[1]-100-[1]-61
2.A.43.1000.1000-ESZ93416           1.3e-17  17-[1]-164-[1]-85
2.A.123.1000.1000-XP_021898153      1.3e-17  14-[1]-71-[1]-80
2.A.123.1000.1000-XP_016196866      1.3e-17  13-[1]-7-[1]-14-[1]-90
2.A.123.1000.1000-XP_020593133      1.3e-17  16-[1]-8-[1]-14-[1]-77
2.A.43.1000.1000-XP_022582007       1.3e-17  28-[1]-152-[1]-48
2.A.43.1000.1000-XP_022629650       1.3e-17  13-[1]-148-[1]-48
2.A.43.1000.1000-XP_020064343       1.4e-17  16-[1]-130-[1]-62
2.A.123.1000.1000-XP_020418998      1.4e-17  15-[1]-71-[1]-113
2.A.43.1000.1000-XP_008028557       1.5e-17  17-[1]-194-[1]-63
2.A.43.1000.1000-PHH53514           1.5e-17  19-[1]-170-[1]-91
2.A.43.1000.1000-XP_010139261       1.5e-17  45-[1]-92-[1]-59
2.A.43.1000.1000-XP_018707618       1.6e-17  28-[1]-137-[1]-47
2.A.43.1000.1000-NP_594596          1.6e-17  19-[1]-110-[1]-42
2.A.43.1000.1000-OAD01180           1.6e-17  16-[1]-105-[1]-55
2.A.43.1000.1000-XP_012485469       1.6e-17  31-[1]-209-[1]-51
2.A.43.1000.1000-XP_004998440       1.6e-17  42-[1]-97-[1]-61
2.A.43.1000.1000-XP_011399365       1.7e-17  24-[1]-104-[1]-68
2.A.43.1000.1000-OWB70106           1.7e-17  17-[1]-192-[1]-58
2.A.43.1000.1000-XP_011025699       1.7e-17  34-[1]-187-[1]-63
2.A.43.1000.1000-OQO32601           1.7e-17  13-[1]-166-[1]-50
2.A.43.1000.1000-OAA36910           1.8e-17  17-[1]-137-[1]-106
2.A.123.1000.1000-XP_020686358      1.8e-17  17-[1]-71-[1]-78
2.A.43.1000.1000-EYE99443           1.8e-17  26-[1]-150-[1]-47
2.A.123.1000.1000-KZV28745          1.9e-17  9-[1]-71-[1]-101
2.A.104.1000.1000-WP_014131590      1.9e-17  5-[4]-94
2.A.43.1000.1000-XP_016990094         2e-17  141-[1]-89-[1]-73
2.A.43.1000.1000-EDK37649             2e-17  16-[1]-134-[1]-63
2.A.43.1000.1000-XP_022021137         2e-17  14-[1]-89-[1]-66
2.A.43.1000.1000-SMN21875           2.1e-17  15-[1]-150-[1]-48
2.A.43.1000.1000-NP_001316246       2.3e-17  49-[1]-105-[1]-60
2.A.123.1000.1000-XP_021643680      2.3e-17  15-[1]-1-[4]-20-[1]-96
2.A.43.1000.1000-XP_018223891       2.3e-17  13-[1]-127-[1]-81
2.A.43.1000.1000-XP_020468299       2.4e-17  56-[1]-99-[1]-59
2.A.104.1000.1000-WP_077119207      2.4e-17  10-[4]-20-[3]-25
2.A.43.1000.1000-XP_022228979       2.5e-17  131-[1]-89-[1]-73
2.A.43.1000.1000-XP_007678850       2.5e-17  17-[1]-180-[1]-85
2.A.43.1000.1000-XP_016215021       2.6e-17  20-[1]-151-[1]-47
2.A.123.1000.1000-OAY75472          2.6e-17  15-[1]-71-[1]-96
2.A.123.1000.1000-XP_004490502      2.6e-17  12-[1]-7-[1]-14-[1]-87
2.A.43.1000.1000-CDH52525           2.6e-17  20-[1]-90-[1]-71
2.A.43.1000.1000-XP_010029841       2.7e-17  35-[1]-190-[1]-62
2.A.43.1000.1000-XP_018295924       2.7e-17  9-[1]-111-[1]-46
2.A.43.1000.1000-CEG81387           2.8e-17  9-[1]-99-[1]-40
2.A.43.1000.1000-XP_006958092       2.9e-17  7-[1]-93-[1]-71
2.A.43.1000.1000-XP_022463857       2.9e-17  13-[1]-145-[1]-79
2.A.104.1000.1000-WP_092426871      2.9e-17  9-[4]-93
2.A.43.1000.1000-XP_003678254         3e-17  15-[1]-127-[1]-68
2.A.43.1000.1000-XP_019018058         3e-17  33-[1]-147-[1]-42
2.A.43.1000.1000-XP_015116302         3e-17  127-[1]-89-[1]-57
2.A.43.1000.1000-ORZ01616           3.1e-17  35-[1]-150-[1]-57
2.A.43.1000.1000-XP_018002449       3.2e-17  17-[1]-175-[1]-78
2.A.43.1000.1000-XP_007681987       3.3e-17  15-[1]-151-[1]-52
9.B.191.1000.1000-XP_554138         3.4e-17  8-[1]-60-[3]-54
2.A.43.1000.1000-XP_017845990       3.4e-17  135-[1]-89-[1]-68
2.A.43.1000.1000-CZT21344           3.4e-17  17-[1]-183-[1]-79
2.A.43.1000.1000-XP_008076314       3.4e-17  24-[1]-147-[1]-45
2.A.43.1000.1000-XP_007905429       3.4e-17  193-[1]-58
2.A.123.1000.1000-WP_072013326      3.4e-17  3-[1]-39
2.A.123.1000.1000-XP_010503515      3.5e-17  15-[1]-71-[1]-108
2.A.43.1000.1000-OBZ86336           3.7e-17  9-[1]-130-[1]-46
2.A.123.1000.1000-XP_021846237      3.7e-17  17-[1]-72-[1]-115
2.A.43.1000.1000-XP_020046622       3.7e-17  20-[1]-160-[1]-62
2.A.43.1000.1000-XP_016215559       3.8e-17  16-[1]-169-[1]-76
2.A.43.1000.1000-ORY06565           3.8e-17  12-[1]-126-[1]-58
2.A.43.1000.1000-XP_006425752       3.8e-17  35-[1]-191-[1]-62
2.A.43.1000.1000-KOS18983           3.8e-17  18-[1]-173-[1]-90
2.A.43.1000.1000-XP_015192709       3.9e-17  189-[1]-58
2.A.43.1000.1000-KFH70170           3.9e-17  12-[1]-90-[1]-88
2.A.43.1000.1000-SMN19689             4e-17  35-[1]-133-[1]-80
2.A.43.1000.1000-XP_018296213       4.2e-17  8-[1]-136-[1]-46
2.A.43.1000.1000-PAN31433           4.3e-17  39-[1]-227-[1]-55
2.A.123.1000.1000-XP_002511126      4.3e-17  15-[1]-1-[4]-20-[1]-111
2.A.123.1000.1000-OVA17429          4.5e-17  19-[1]-72-[1]-75
2.A.43.1000.1000-CDS25843           4.6e-17  26-[1]-89-[1]-73
2.A.43.1000.1000-XP_016759816       4.6e-17  18-[1]-184-[1]-86
2.A.43.1000.1000-XP_007161921       4.6e-17  36-[1]-212-[1]-44
2.A.43.1000.1000-CEN61600           4.6e-17  16-[1]-159-[1]-46
2.A.43.1000.1000-XP_013255911       4.6e-17  28-[1]-166-[1]-49
2.A.123.1000.1000-XP_006438820      4.7e-17  15-[1]-71-[1]-119
2.A.43.1000.1000-XP_021367403       4.7e-17  57-[1]-114-[1]-75
2.A.43.1000.1000-EJT43760           4.7e-17  15-[1]-145-[1]-48
2.A.43.1000.1000-KEQ59079           4.9e-17  17-[1]-158-[1]-79
2.A.43.1000.1000-ORZ16205             5e-17  34-[1]-147-[1]-55
2.A.43.1000.1000-XP_003681314       5.1e-17  15-[1]-140-[1]-48
2.A.43.1000.1000-NP_001013321       5.2e-17  41-[1]-100-[1]-61
2.A.43.1000.1000-OJZ84062           5.2e-17  23-[1]-153-[1]-46
2.A.123.1000.1000-XP_015696415      5.3e-17  10-[1]-71-[1]-69
2.A.43.1000.1000-XP_011626139       5.4e-17  14-[1]-89-[1]-75
2.A.123.1000.1000-XP_012435734      5.4e-17  15-[1]-71-[1]-109
2.A.43.1000.1000-CCE27008           5.5e-17  17-[1]-145-[1]-107
2.A.43.1000.1000-XP_022071586       5.5e-17  41-[1]-100-[1]-64
2.A.43.1000.1000-KFO20372           5.5e-17  65-[1]-89-[1]-50
2.A.43.1000.1000-XP_004070273       5.9e-17  198-[1]-61
2.A.43.1000.1000-SCU79245           6.1e-17  13-[1]-145-[1]-48
2.A.43.1000.1000-XP_020544170       6.1e-17  16-[1]-167-[1]-54
2.A.43.1000.1000-XP_003850216       6.2e-17  17-[1]-179-[1]-86
2.A.123.1000.1000-XP_004241452      6.3e-17  13-[1]-71-[1]-103
2.A.43.1000.1000-XP_009228113       6.7e-17  28-[1]-183-[1]-50
2.A.43.1000.1000-XP_014237407       6.9e-17  129-[1]-89-[1]-54
2.A.123.1000.1000-AGV54262            7e-17  11-[1]-72-[1]-150
2.A.43.1000.1000-OWA51055           7.2e-17  137-[1]-89-[1]-64
2.A.43.1000.1000-XP_020438621       7.2e-17  11-[1]-88-[1]-72
2.A.123.1000.1000-XP_019441035      7.6e-17  15-[1]-7-[1]-14-[1]-97
2.A.123.1000.1000-XP_014499238      7.7e-17  13-[1]-72-[1]-92
2.A.123.1000.1000-XP_022885477      7.8e-17  13-[1]-70-[1]-105
2.A.43.1000.1000-XP_001644894       7.9e-17  13-[1]-127-[1]-78
2.A.123.1000.1000-XP_019418988        8e-17  14-[1]-71-[1]-74
2.A.123.1000.1000-XP_002264875      8.4e-17  16-[1]-71-[1]-102
2.A.123.1000.1000-XP_021593022      8.5e-17  12-[1]-71-[1]-98
2.A.43.1000.1000-XP_008717730       8.6e-17  17-[1]-177-[1]-80
2.A.123.1000.1000-XP_003530901      8.6e-17  13-[1]-7-[1]-14-[1]-88
2.A.123.1000.1000-XP_020595743      8.7e-17  17-[1]-71-[1]-71
2.A.123.1000.1000-XP_022016466      8.7e-17  13-[1]-71-[1]-111
2.A.43.1000.1000-XP_022626926       8.7e-17  13-[1]-107-[1]-65
2.A.43.1000.1000-XP_003868470       8.9e-17  17-[1]-137-[1]-72
2.A.43.1000.1000-OAD01829             9e-17  10-[1]-148-[1]-46
2.A.43.1000.1000-ORY64603             9e-17  10-[1]-91-[1]-82
2.A.123.1000.1000-XP_009539821      9.1e-17  6-[1]-69
2.A.43.1000.1000-XP_015824016       9.2e-17  198-[1]-64
2.A.43.1000.1000-XP_003629504       9.3e-17  34-[1]-188-[1]-52
2.A.43.1000.1000-XP_008104321       9.4e-17  45-[1]-92-[1]-65
2.A.123.1000.1000-XP_021892792      9.4e-17  15-[1]-72-[1]-91
2.A.123.1000.1000-XP_019189385      9.4e-17  8-[1]-72-[1]-98
2.A.123.1000.1000-XP_012459988      9.8e-17  15-[1]-71-[1]-103
2.A.43.1000.1000-XP_001212112         1e-16  26-[1]-153-[1]-42
2.A.43.1000.1000-XP_007570183         1e-16  204-[1]-64
2.A.43.1000.1000-XP_002058351         1e-16  132-[1]-89-[1]-69
2.A.43.1000.1000-XP_015268077         1e-16  224-[1]-65
2.A.43.1000.1000-CDO52975             1e-16  28-[1]-150-[1]-49
2.A.43.1000.1000-XP_004180924         1e-16  15-[1]-171-[1]-52
2.A.43.1000.1000-OOQ91298           1.1e-16  16-[1]-202-[1]-80
2.A.123.1000.1000-XP_018838999      1.1e-16  15-[1]-71-[1]-108
2.A.123.1000.1000-XP_016192955      1.2e-16  15-[1]-71-[1]-39
2.A.43.1000.1000-ODV85825           1.2e-16  17-[1]-148-[1]-72
2.A.123.1000.1000-XP_011020821      1.3e-16  14-[1]-1-[4]-20-[1]-100
2.A.43.1000.1000-XP_012754599       1.3e-16  11-[1]-88-[1]-80
2.A.43.1000.1000-XP_015888569       1.3e-16  38-[1]-222-[1]-55
2.A.43.1000.1000-KXL43246           1.3e-16  17-[1]-180-[1]-88
2.A.123.1000.1000-OMO54172          1.4e-16  15-[1]-71-[1]-119
2.A.43.1000.1000-XP_007758747       1.4e-16  26-[1]-182-[1]-50
2.A.43.1000.1000-XP_018165558       1.4e-16  16-[1]-131-[1]-71
2.A.43.1000.1000-OSS51968           1.4e-16  25-[1]-141-[1]-47
2.A.123.1000.1000-KHN31280          1.4e-16  12-[1]-71-[1]-133
2.A.43.1000.1000-XP_015268078       1.4e-16  191-[1]-65
2.A.43.1000.1000-XP_020020969       1.4e-16  78-[1]-96-[1]-56
2.A.43.1000.1000-XP_006960814       1.4e-16  6-[1]-122-[1]-56
2.A.123.1000.1000-XP_020685538      1.5e-16  12-[1]-71-[1]-118
2.A.123.1000.1000-XP_020587104      1.5e-16  16-[1]-71-[1]-75
2.A.123.1000.1000-XP_006399805      1.6e-16  15-[1]-1-[4]-21-[1]-114
2.A.123.1000.1000-XP_021301501      1.6e-16  15-[1]-71-[1]-128
2.A.43.1000.1000-KJH49324           1.6e-16  54-[1]-131-[1]-60
2.A.43.1000.1000-KYQ91300           1.6e-16  9-[1]-88-[1]-84
2.A.43.1000.1000-XP_021863047       1.6e-16  15-[1]-89-[1]-72
2.A.43.1000.1000-SCU77839           1.7e-16  13-[1]-106-[1]-71
2.A.43.1000.1000-XP_006677582       1.7e-16  8-[1]-105-[1]-81
2.A.43.1000.1000-XP_013937433       1.7e-16  17-[1]-137-[1]-64
2.A.43.1000.1000-ODV91267           1.7e-16  10-[1]-99-[1]-59
2.A.43.1000.1000-SCW02269           1.8e-16  13-[1]-110-[1]-66
2.A.43.1000.1000-ORZ14528           1.8e-16  14-[1]-155-[1]-47
2.A.123.1000.1000-XP_021978524      1.9e-16  14-[1]-71-[1]-114
2.A.43.1000.1000-GAV52269           1.9e-16  15-[1]-138-[1]-48
2.A.123.1000.1000-XP_022844999      1.9e-16  9-[1]-71-[1]-1-[2]-9
2.A.43.1000.1000-XP_022392299         2e-16  12-[1]-117-[1]-60
2.A.43.1000.1000-CDH10557             2e-16  15-[1]-139-[1]-50
2.A.123.1000.1000-OAE29232            2e-16  8-[1]-72-[1]-95
2.A.43.1000.1000-XP_004533588       2.1e-16  153-[1]-88-[1]-68
2.A.43.1000.1000-OPJ85483           2.1e-16  188-[1]-76
2.A.123.1000.1000-XP_018831501      2.1e-16  12-[1]-73-[1]-46
2.A.43.1000.1000-ORZ18950           2.1e-16  9-[1]-134-[1]-53
2.A.43.1000.1000-XP_007156011       2.2e-16  34-[1]-13-[2]-135-[1]-57
2.A.123.1000.1000-XP_010249453      2.3e-16  15-[1]-71-[1]-106
2.A.43.1000.1000-XP_018986354       2.3e-16  14-[1]-81-[1]-68
2.A.43.1000.1000-XP_018293310       2.3e-16  10-[1]-136-[1]-33
2.A.43.1000.1000-XP_002983681       2.3e-16  40-[1]-6-[2]-184-[1]-56
2.A.104.1000.1000-WP_072607524      2.3e-16  6-[4]-94
9.B.191.1000.1000-XP_007604327      2.4e-16  7-[1]-79-[1]-45
2.A.43.1000.1000-OAD01438           2.4e-16  9-[1]-139-[1]-50
2.A.43.1000.1000-XP_017976445       2.4e-16  32-[1]-214-[1]-54
2.A.123.1000.1000-XP_020547981      2.5e-16  15-[1]-71-[1]-106
2.A.43.1000.1000-XP_022526328       2.5e-16  47-[1]-112-[1]-61
2.A.43.1000.1000-EPE03132           2.5e-16  17-[1]-166-[1]-108
2.A.104.1000.1000-WP_065060811      2.6e-16  11-[4]-93
2.A.123.1000.1000-XP_011627469      2.6e-16  15-[1]-1-[4]-20-[1]-83
2.A.43.1000.1000-PFH59434           2.7e-16  12-[1]-148-[1]-48
2.A.123.1000.1000-XP_017217679      2.7e-16  13-[1]-72-[1]-110
2.A.129.1000.1000-WP_071827033      2.8e-16  60-[3]-7
2.A.43.1000.1000-XP_009994035       2.8e-16  108-[1]-29-[1]-67
2.A.123.1000.1000-XP_018820355      2.8e-16  15-[1]-71-[1]-112
2.A.43.1000.1000-CDH56015           2.9e-16  31-[1]-153-[1]-57
9.B.191.1000.1000-KYN01317          2.9e-16  2-[1]-16-[2]-13-[3]-52
2.A.43.1000.1000-XP_002424029       2.9e-16  120-[1]-89-[1]-47
2.A.43.1000.1000-ORX56306             3e-16  34-[1]-142-[1]-53
2.A.123.1000.1000-XP_010250599        3e-16  15-[1]-71-[1]-101
2.A.43.1000.1000-ORY79059           3.1e-16  13-[1]-143-[1]-58
2.A.123.1000.1000-KZV41910          3.1e-16  14-[1]-7-[1]-14-[1]-107
2.A.43.1000.1000-OAA38591           3.2e-16  17-[1]-145-[1]-94
2.A.43.1000.1000-XP_021983307       3.2e-16  47-[1]-190-[1]-61
2.A.43.1000.1000-XP_010194584       3.2e-16  41-[1]-102-[1]-65
2.A.43.1000.1000-XP_022894390       3.2e-16  37-[1]-203-[1]-55
2.A.123.1000.1000-XP_006493253      3.2e-16  15-[1]-72-[1]-98
2.A.123.1000.1000-XP_004297512      3.2e-16  12-[1]-71-[1]-109
2.A.123.1000.1000-NP_001149028      3.3e-16  16-[1]-71-[1]-120
2.A.43.1000.1000-XP_014001217       3.3e-16  53-[1]-99-[1]-62
2.A.43.1000.1000-KXT14443           3.4e-16  17-[1]-179-[1]-86
2.A.123.1000.1000-XP_020163943      3.4e-16  16-[1]-71-[1]-123
2.A.43.1000.1000-KJZ72817           3.5e-16  17-[1]-146-[1]-88
2.A.123.1000.1000-XP_011073105      3.6e-16  10-[1]-71-[1]-109
2.A.123.1000.1000-ANC68268          3.6e-16  11-[1]-71-[1]-80
2.A.43.1000.1000-XP_016220249       3.7e-16  33-[1]-174-[1]-50
2.A.43.1000.1000-CEG73521           3.9e-16  35-[1]-122-[1]-51
2.A.43.1000.1000-XP_005057829       3.9e-16  189-[1]-65
2.A.123.1000.1000-XP_021616634      3.9e-16  13-[1]-72-[1]-93
2.A.123.1000.1000-OAY83986          4.2e-16  15-[1]-71-[1]-116
2.A.43.1000.1000-ORE20981           4.4e-16  8-[1]-92-[1]-46
2.A.43.1000.1000-XP_018426844       4.5e-16  50-[1]-91-[1]-66
2.A.123.1000.1000-XP_003524088      4.7e-16  15-[1]-8-[1]-14-[1]-96
9.B.191.1000.1000-OQS54435          4.7e-16  7-[1]-79-[1]-48
2.A.43.1000.1000-PIS49074           4.7e-16  23-[1]-123-[1]-48
2.A.43.1000.1000-XP_457604          4.8e-16  28-[1]-136-[1]-47
2.A.123.1000.1000-XP_006647263        5e-16  16-[1]-71-[1]-132
2.A.43.1000.1000-ORE10352           5.3e-16  15-[1]-91-[1]-61
2.A.43.1000.1000-XP_009617059       5.3e-16  32-[1]-89-[1]-61
9.B.191.1000.1000-OUS42075          5.4e-16  48-[4]-5-[3]-53
2.A.123.1000.1000-XP_019426377      5.5e-16  16-[1]-7-[1]-14-[1]-91
2.A.43.1000.1000-XP_010548371       5.5e-16  39-[1]-194-[1]-63
2.A.123.1000.1000-XP_002270131      5.6e-16  14-[1]-72-[1]-90
2.A.43.1000.1000-XP_018687692       5.6e-16  28-[1]-190-[1]-53
2.A.43.1000.1000-EOY08839           5.7e-16  32-[1]-227-[1]-54
2.A.123.1000.1000-XP_020222965      5.9e-16  9-[1]-71-[1]-66
2.A.43.1000.1000-SGZ55883             6e-16  10-[1]-117-[1]-46
2.A.123.1000.1000-XP_008234052        6e-16  20-[1]-71-[1]-30
2.A.43.1000.1000-OAD02074           6.2e-16  7-[1]-91-[1]-30
2.A.123.1000.1000-XP_019447521      6.4e-16  15-[1]-7-[1]-14-[1]-94
2.A.43.1000.1000-KYP34728           6.4e-16  36-[1]-103-[1]-38
2.A.43.1000.1000-XP_020637790       6.5e-16  35-[1]-102-[1]-68
2.A.43.1000.1000-ODV94836           6.5e-16  32-[1]-151-[1]-59
2.A.123.1000.1000-XP_013740591      6.8e-16  14-[1]-71-[1]-86
2.A.43.1000.1000-NP_001084886       6.8e-16  137-[1]-89-[1]-49
2.A.43.1000.1000-XP_013912627       6.8e-16  46-[1]-91-[1]-64
2.A.43.1000.1000-XP_022894393       6.9e-16  37-[1]-180-[1]-55
2.A.43.1000.1000-SAM05827             7e-16  9-[1]-138-[1]-46
2.A.43.1000.1000-PIA53077             7e-16  41-[1]-234-[1]-50
2.A.123.1000.1000-XP_007138928      7.1e-16  9-[1]-71-[1]-65
2.A.123.1000.1000-XP_006281748      7.2e-16  13-[1]-71-[1]-106
2.A.123.1000.1000-XP_008440025      7.3e-16  15-[1]-71-[1]-105
2.A.123.1000.1000-XP_020253515      7.3e-16  15-[1]-71-[1]-95
2.A.43.1000.1000-XP_004512003       7.3e-16  34-[1]-186-[1]-62
2.A.43.1000.1000-XP_022152069       7.3e-16  38-[1]-220-[1]-55
2.A.43.1000.1000-XP_021901170       7.4e-16  38-[1]-217-[1]-55
2.A.43.1000.1000-ORX54556           7.6e-16  11-[1]-108-[1]-56
2.A.129.1000.1000-WP_073963499      7.6e-16  60-[3]-8
2.A.43.1000.1000-XP_505436          7.9e-16  10-[1]-109-[1]-49
2.A.123.1000.1000-XP_022036503      8.1e-16  15-[1]-71-[1]-67
2.A.43.1000.1000-CDS31326           8.1e-16  37-[1]-6-[2]-75-[1]-58
2.A.43.1000.1000-XP_022945612       8.1e-16  38-[1]-221-[1]-58
2.A.123.1000.1000-XP_006578712      8.2e-16  13-[1]-72-[1]-97
2.A.123.1000.1000-XP_013447780      8.2e-16  13-[1]-7-[1]-14-[1]-84
2.A.43.1000.1000-XP_015341098       8.3e-16  234-[1]-56
2.A.123.1000.1000-XP_021604714      8.4e-16  14-[1]-71-[1]-80
2.A.123.1000.1000-XP_021800782      8.4e-16  14-[1]-71-[1]-88
2.A.123.1000.1000-XP_021643679      8.4e-16  13-[1]-7-[1]-14-[1]-98
2.A.43.1000.1000-XP_017986165       8.6e-16  14-[1]-113-[1]-65
2.A.43.1000.1000-ORY92265           8.6e-16  9-[1]-116-[1]-42
2.A.43.1000.1000-XP_017439068       8.6e-16  14-[1]-89-[1]-86
2.A.123.1000.1000-XP_016193638      8.8e-16  16-[1]-7-[1]-14-[1]-106
2.A.43.1000.1000-XP_018577032       9.1e-16  126-[1]-89-[1]-48
2.A.43.1000.1000-PIA30414           9.3e-16  14-[1]-89-[1]-72
2.A.43.1000.1000-XP_018291921       9.3e-16  14-[1]-98-[1]-41
2.A.43.1000.1000-XP_010251611       9.5e-16  38-[1]-225-[1]-55
2.A.43.1000.1000-EKG19048           9.5e-16  17-[1]-168-[1]-66
9.B.191.1000.1000-XP_001313992      9.6e-16  4-[1]-65-[1]-46
2.A.123.1000.1000-PIN02046          9.7e-16  13-[1]-70-[1]-99
2.A.43.1000.1000-XP_022104169         1e-15  48-[1]-128-[1]-75
2.A.43.1000.1000-KJB40724             1e-15  14-[1]-89-[1]-80
2.A.123.1000.1000-XP_013718603        1e-15  13-[1]-74-[1]-62
2.A.123.1000.1000-XP_021645601        1e-15  15-[1]-1-[4]-20-[1]-114
2.A.123.1000.1000-XP_007159993      1.1e-15  13-[1]-72-[1]-73
2.A.43.1000.1000-CZT48506           1.1e-15  24-[1]-148-[1]-46
2.A.123.1000.1000-XP_022137730      1.1e-15  15-[1]-1-[4]-20-[1]-107
2.A.123.1000.1000-XP_010556111      1.1e-15  15-[1]-72-[1]-120
2.A.43.1000.1000-XP_003566800       1.1e-15  39-[1]-226-[1]-53
2.A.43.1000.1000-KXN69505           1.1e-15  11-[1]-90-[1]-64
2.A.43.1000.1000-OBZ87402           1.1e-15  35-[1]-140-[1]-48
2.A.123.1000.1000-ANZ54946          1.1e-15  15-[1]-1-[4]-20-[1]-94
2.A.43.1000.1000-EMG49373           1.1e-15  21-[1]-14-[2]-76-[1]-49
2.A.43.1000.1000-XP_007670721       1.2e-15  129-[1]-89-[1]-50
2.A.123.1000.1000-XP_012489024      1.2e-15  15-[1]-71-[1]-112
2.A.43.1000.1000-XP_005508017       1.2e-15  69-[1]-100-[1]-65
2.A.43.1000.1000-XP_010525450       1.2e-15  37-[1]-219-[1]-56
2.A.123.1000.1000-EMS46194          1.2e-15  16-[1]-71-[1]-158
2.A.123.1000.1000-WP_015790918      1.2e-15  4-[1]-41
2.A.43.1000.1000-XP_009908316       1.3e-15  188-[1]-67
2.A.123.1000.1000-XP_019160874      1.3e-15  13-[1]-72-[1]-119
2.A.43.1000.1000-XP_022873335       1.3e-15  32-[1]-212-[1]-53
2.A.123.1000.1000-XP_022777053      1.4e-15  15-[1]-71-[1]-112
2.A.43.1000.1000-EPB89193           1.4e-15  10-[1]-182-[1]-46
2.A.123.1000.1000-XP_019156054      1.4e-15  13-[1]-71-[1]-112
2.A.43.1000.1000-XP_018915761       1.4e-15  130-[1]-89-[1]-81
2.A.43.1000.1000-XP_020711264       1.4e-15  130-[1]-89-[1]-54
2.A.43.1000.1000-XP_018295852       1.4e-15  35-[1]-133-[1]-48
2.A.123.1000.1000-XP_022148943      1.5e-15  15-[1]-71-[1]-72
2.A.123.1000.1000-XP_010674202      1.5e-15  14-[1]-71-[1]-77
2.A.123.1000.1000-XP_002453892      1.5e-15  16-[1]-71-[1]-149
2.A.123.1000.1000-OVA04358          1.6e-15  13-[1]-72-[1]-96
2.A.123.1000.1000-PHU15627          1.6e-15  13-[1]-1-[4]-21-[1]-105
2.A.123.1000.1000-XP_012090788      1.6e-15  15-[1]-72-[1]-102
2.A.123.1000.1000-PAN42718          1.6e-15  15-[1]-71-[1]-114
2.A.43.1000.1000-XP_505016          1.6e-15  22-[1]-118-[1]-38
2.A.123.1000.1000-XP_012090787      1.6e-15  14-[1]-7-[1]-14-[1]-98
2.A.43.1000.1000-KMZ60800           1.7e-15  14-[1]-89-[1]-78
2.A.123.1000.1000-WP_011132807      1.7e-15  7-[1]-33
2.A.43.1000.1000-XP_011040657       1.7e-15  36-[1]-226-[1]-54
2.A.123.1000.1000-XP_019190699      1.8e-15  14-[1]-71-[1]-104
2.A.123.1000.1000-XP_020548547      1.8e-15  13-[1]-71-[1]-101
2.A.123.1000.1000-OMO54178          1.9e-15  12-[1]-71-[1]-103
2.A.43.1000.1000-XP_002548178       1.9e-15  13-[1]-160-[1]-72
2.A.43.1000.1000-XP_002115442       1.9e-15  18-[1]-89-[1]-55
2.A.123.1000.1000-XP_010539122      1.9e-15  15-[1]-72-[1]-60
2.A.104.1000.1000-E6WMH4            1.9e-15  24-[4]-93
2.A.43.1000.1000-XP_019458854         2e-15  14-[1]-89-[1]-67
2.A.43.1000.1000-XP_009497957         2e-15  36-[1]-153-[1]-54
2.A.43.1000.1000-XP_018983720       2.1e-15  39-[1]-124-[1]-47
2.A.123.1000.1000-XP_022017275      2.1e-15  13-[1]-71-[1]-113
2.A.43.1000.1000-XP_002547679       2.1e-15  28-[1]-138-[1]-49
2.A.43.1000.1000-XP_015297129       2.2e-15  89-[1]-138-[1]-57
2.A.43.1000.1000-ODQ63115           2.2e-15  23-[1]-155-[1]-62
2.A.43.1000.1000-XP_015409201       2.3e-15  12-[1]-96-[1]-69
2.A.43.1000.1000-XP_007662606       2.3e-15  191-[1]-60
2.A.43.1000.1000-XP_014603809       2.3e-15  123-[1]-89-[1]-71
2.A.123.1000.1000-XP_010678288      2.4e-15  13-[1]-71-[1]-140
2.A.43.1000.1000-XP_003139182       2.4e-15  58-[1]-111-[1]-56
2.A.123.1000.1000-XP_020237078      2.4e-15  12-[1]-72-[1]-113
2.A.123.1000.1000-XP_022923938      2.4e-15  16-[1]-71-[1]-90
2.A.123.1000.1000-XP_017408129      2.4e-15  15-[1]-72-[1]-83
2.A.43.1000.1000-OVF07631           2.4e-15  12-[1]-149-[1]-60
2.A.43.1000.1000-SCV06134           2.5e-15  14-[1]-103-[1]-76
2.A.123.1000.1000-XP_010528779      2.5e-15  14-[1]-7-[1]-14-[1]-79
2.A.123.1000.1000-WP_085122482      2.5e-15  5-[1]-29
2.A.52.1000.1000-WP_065132745       2.5e-15  215-[1]-1-[1]-55
2.A.43.1000.1000-EIE79169           2.6e-15  34-[1]-114-[1]-47
2.A.123.1000.1000-XP_012078339      2.7e-15  14-[1]-7-[1]-14-[1]-79
2.A.43.1000.1000-XP_020383463       2.7e-15  186-[1]-53
2.A.123.1000.1000-XP_022923937      2.7e-15  15-[1]-71-[1]-119
2.A.43.1000.1000-XP_018799154       2.8e-15  149-[1]-88-[1]-68
2.A.123.1000.1000-PAN42722          2.8e-15  15-[1]-71-[1]-110
2.A.43.1000.1000-CDI98733           2.8e-15  224-[1]-53
2.A.43.1000.1000-KND87386           2.8e-15  24-[1]-149-[1]-47
2.A.43.1000.1000-XP_010223282       2.9e-15  129-[1]-192
2.A.43.1000.1000-XP_002494647       2.9e-15  13-[1]-116-[1]-67
2.A.43.1000.1000-PIA51459           2.9e-15  14-[1]-89-[1]-71
2.A.123.1000.1000-XP_015937923      2.9e-15  13-[1]-71-[1]-101
2.A.43.1000.1000-XP_017569791       2.9e-15  133-[1]-89-[1]-54
2.A.43.1000.1000-OMJ30215           2.9e-15  19-[1]-84-[1]-61
2.A.43.1000.1000-SLM40917             3e-15  24-[1]-156-[1]-49
2.A.43.1000.1000-NP_493686            3e-15  43-[1]-109-[1]-59
2.A.43.1000.1000-XP_006883648       3.1e-15  39-[1]-96-[1]-59
2.A.43.1000.1000-XP_018591645       3.1e-15  45-[1]-82-[1]-70
2.A.43.1000.1000-CAR63593           3.1e-15  42-[1]-103-[1]-61
2.A.123.1000.1000-XP_010929602      3.1e-15  15-[1]-71-[1]-109
2.A.43.1000.1000-XP_010214276       3.2e-15  46-[1]-91-[1]-66
2.A.43.1000.1000-CDS09602           3.2e-15  15-[1]-119-[1]-42
2.A.43.1000.1000-XP_022336763       3.2e-15  213-[1]-71
2.A.43.1000.1000-SAL98578           3.2e-15  38-[1]-137-[1]-63
2.A.43.1000.1000-XP_020206859       3.2e-15  36-[1]-216-[1]-54
2.A.123.1000.1000-XP_002274582      3.3e-15  12-[1]-73-[1]-69
2.A.123.1000.1000-XP_004508856      3.3e-15  12-[1]-73-[1]-45
2.A.43.1000.1000-NP_001018407       3.4e-15  133-[1]-89-[1]-62
2.A.123.1000.1000-OVA09619          3.4e-15  4-[1]-71-[1]-129
2.A.43.1000.1000-XP_010254970       3.4e-15  38-[1]-13-[2]-127-[1]-59
2.A.43.1000.1000-XP_012088437       3.5e-15  33-[1]-223-[1]-53
2.A.123.1000.1000-XP_018822986      3.6e-15  12-[1]-75-[1]-38
2.A.123.1000.1000-XP_020699529      3.6e-15  16-[1]-7-[1]-15-[1]-83
2.A.43.1000.1000-AQK89383           3.6e-15  39-[1]-243-[1]-56
2.A.43.1000.1000-KFM59325           3.6e-15  124-[1]-92-[1]-55
2.A.123.1000.1000-OIV96225          3.7e-15  16-[1]-71-[1]-112
2.A.43.1000.1000-CDH59461           3.8e-15  43-[1]-158-[1]-59
2.A.43.1000.1000-XP_010930005       3.8e-15  14-[1]-89-[1]-71
2.A.123.1000.1000-XP_017642196      3.9e-15  15-[1]-71-[1]-127
2.A.43.1000.1000-XP_015579519         4e-15  15-[1]-89-[1]-69
2.A.123.1000.1000-XP_021989802      4.1e-15  15-[1]-71-[1]-100
2.A.43.1000.1000-XP_006031539       4.1e-15  41-[1]-101-[1]-58
2.A.123.1000.1000-XP_017240797      4.3e-15  17-[1]-71-[1]-125
2.A.123.1000.1000-XP_012831633      4.3e-15  15-[1]-1-[4]-20-[1]-118
2.A.43.1000.1000-XP_016608459       4.3e-15  13-[1]-82-[1]-66
2.A.123.1000.1000-WP_005886207      4.4e-15  4-[1]-31
2.A.123.1000.1000-XP_020194688      4.4e-15  15-[1]-71-[1]-108
2.A.43.1000.1000-XP_002493796       4.4e-15  24-[1]-136-[1]-54
2.A.43.1000.1000-KDO64268           4.5e-15  38-[1]-224-[1]-52
2.A.43.1000.1000-OHT02440           4.5e-15  28-[1]-86-[1]-64
2.A.43.1000.1000-XP_007374284       4.5e-15  28-[1]-14-[2]-62-[1]-44
2.A.123.1000.1000-XP_010442358      4.5e-15  13-[1]-72-[1]-110
2.A.43.1000.1000-XP_014295584       4.5e-15  124-[1]-89-[1]-57
2.A.123.1000.1000-XP_004501816      4.6e-15  13-[1]-72-[1]-77
2.A.43.1000.1000-XP_011835840       4.6e-15  155-[1]-89-[1]-83
2.A.123.1000.1000-XP_009421186      4.7e-15  15-[1]-71-[1]-102
2.A.43.1000.1000-KYG43831           4.7e-15  43-[1]-136-[1]-88
2.A.123.1000.1000-XP_008374456      4.7e-15  12-[1]-73-[1]-51
2.A.123.1000.1000-XP_015578718      4.8e-15  23-[1]-66-[1]-100
2.A.43.1000.1000-XP_004592475       4.9e-15  39-[1]-96-[1]-61
2.A.123.1000.1000-XP_020997019      4.9e-15  14-[1]-71-[1]-76
2.A.123.1000.1000-XP_012083783        5e-15  13-[1]-7-[1]-14-[1]-1-[2]-46
2.A.123.1000.1000-XP_009385515      5.1e-15  15-[1]-71-[1]-96
2.A.123.1000.1000-XP_020706043      5.2e-15  12-[1]-73-[1]-75
2.A.123.1000.1000-PIA62042          5.2e-15  12-[1]-73-[1]-60
2.A.43.1000.1000-XP_006675687       5.3e-15  37-[1]-135-[1]-41
2.A.43.1000.1000-XP_021982381       5.4e-15  15-[1]-89-[1]-66
2.A.129.1000.1000-WP_029139517      5.6e-15  62-[3]-8
2.A.123.1000.1000-XP_006436900      5.9e-15  12-[1]-71-[1]-88
9.B.191.1000.1000-AAL79513          5.9e-15  5-[1]-4-[4]-16-[1]-42
2.A.43.1000.1000-XP_014509906         6e-15  34-[1]-13-[2]-149-[1]-57
2.A.123.1000.1000-SCY50068          6.1e-15  5-[1]-29
2.A.43.1000.1000-OQD73031           6.2e-15  15-[1]-104-[1]-67
2.A.123.1000.1000-XP_019462681      6.3e-15  12-[1]-72-[1]-115
2.A.43.1000.1000-ORY98517           6.4e-15  36-[1]-128-[1]-55
2.A.104.1000.1000-WP_096007799      6.6e-15  13-[4]-93
2.A.123.1000.1000-XP_020107294      6.6e-15  15-[1]-71-[1]-79
2.A.43.1000.1000-XP_010203838       6.6e-15  108-[1]-29-[1]-66
2.A.43.1000.1000-XP_002554908       6.6e-15  13-[1]-106-[1]-76
2.A.43.1000.1000-XP_020106390       6.8e-15  14-[1]-89-[1]-72
2.A.43.1000.1000-KNE65396           6.8e-15  22-[1]-91-[1]-72
2.A.43.1000.1000-XP_018295199       6.8e-15  18-[1]-87-[1]-81
2.A.123.1000.1000-XP_004302124      7.1e-15  14-[1]-70-[1]-73
2.A.123.1000.1000-XP_010111763      7.3e-15  13-[1]-73-[1]-59
2.A.43.1000.1000-XP_008206791       7.4e-15  127-[1]-89-[1]-66
2.A.43.1000.1000-XP_022078409       7.6e-15  52-[1]-88-[1]-72
2.A.123.1000.1000-XP_010039121      7.6e-15  15-[1]-72-[1]-97
2.A.43.1000.1000-ORY83037           7.7e-15  25-[1]-137-[1]-61
2.A.43.1000.1000-XP_003727883       7.9e-15  58-[1]-134-[1]-67
2.A.43.1000.1000-XP_020530369       7.9e-15  38-[1]-180-[1]-60
2.A.43.1000.1000-XP_012683827         8e-15  153-[1]-89-[1]-54
2.A.43.1000.1000-XP_021879147       8.1e-15  20-[1]-95-[1]-103
2.A.123.1000.1000-XP_004310113      8.1e-15  16-[1]-71-[1]-118
2.A.43.1000.1000-XP_001316162       8.4e-15  29-[1]-84-[1]-85
2.A.123.1000.1000-XP_003593107      8.4e-15  16-[1]-70-[1]-102
2.A.123.1000.1000-XP_010550745      8.7e-15  15-[1]-71-[1]-101
2.A.43.1000.1000-XP_019531956       8.8e-15  138-[1]-89-[1]-79
2.A.43.1000.1000-XP_004136760       8.9e-15  38-[1]-228-[1]-54
2.A.43.1000.1000-XP_011098798       9.1e-15  14-[1]-89-[1]-73
2.A.43.1000.1000-XP_018016429       9.3e-15  135-[1]-91-[1]-66
2.A.123.1000.1000-XP_004153501      9.6e-15  16-[1]-71-[1]-108
2.A.52.1000.1000-WP_051967566       9.6e-15  149-[2]-76-[1]-68
2.A.123.1000.1000-XP_019160145      9.8e-15  10-[1]-71-[1]-78
2.A.43.1000.1000-CUA76815           9.9e-15  12-[1]-90-[1]-67
2.A.123.1000.1000-XP_019247620        1e-14  13-[1]-71-[1]-111
2.A.43.1000.1000-OTF77627             1e-14  21-[1]-90-[1]-53
2.A.123.1000.1000-EYU23059            1e-14  2-[1]-71-[1]-105
2.A.123.1000.1000-ONK56139            1e-14  15-[1]-71-[1]-87
2.A.123.1000.1000-AHB08882            1e-14  13-[1]-71-[1]-139
2.A.43.1000.1000-XP_019175385       1.1e-14  37-[1]-181-[1]-49
2.A.43.1000.1000-XP_020068462       1.1e-14  14-[1]-112-[1]-60
2.A.123.1000.1000-OMO54173          1.1e-14  12-[1]-71-[1]-102
2.A.43.1000.1000-XP_018683045       1.1e-14  39-[1]-209-[1]-51
2.A.123.1000.1000-XP_022863561      1.2e-14  14-[1]-71-[1]-38
2.A.43.1000.1000-XP_017486722       1.2e-14  124-[1]-91-[1]-66
2.A.43.1000.1000-GAW17317           1.2e-14  9-[1]-103-[1]-65
2.A.43.1000.1000-XP_013272190       1.2e-14  25-[1]-165-[1]-49
2.A.43.1000.1000-XP_008551440       1.2e-14  124-[1]-89-[1]-58
2.A.123.1000.1000-GAV74708          1.2e-14  12-[1]-72-[1]-98
2.A.43.1000.1000-XP_018138304       1.2e-14  17-[1]-99-[1]-67
2.A.123.1000.1000-XP_002517346      1.2e-14  9-[1]-74-[1]-59
2.A.123.1000.1000-WP_015733186      1.2e-14  6-[1]-41
2.A.43.1000.1000-XP_005293024       1.3e-14  41-[1]-99-[1]-65
2.A.43.1000.1000-KNF06079           1.3e-14  14-[1]-99-[1]-68
2.A.43.1000.1000-XP_022121726       1.3e-14  151-[1]-89-[1]-54
2.A.123.1000.1000-XP_009405955      1.3e-14  16-[1]-67-[1]-92
2.A.43.1000.1000-XP_020045463       1.3e-14  25-[1]-138-[1]-81
2.A.123.1000.1000-XP_010034634      1.3e-14  12-[1]-73-[1]-57
2.A.123.1000.1000-WP_040682775      1.3e-14  4-[1]-40
2.A.123.1000.1000-XP_022955261      1.3e-14  15-[1]-71-[1]-108
2.A.43.1000.1000-XP_020828795       1.4e-14  197-[1]-59
2.A.123.1000.1000-XP_009412768      1.4e-14  15-[1]-71-[1]-98
2.A.43.1000.1000-XP_019457557       1.4e-14  36-[1]-223-[1]-51
2.A.43.1000.1000-XP_010684791       1.4e-14  28-[1]-89-[1]-69
2.A.123.1000.1000-OVA20104          1.4e-14  13-[1]-73-[1]-52
2.A.43.1000.1000-XP_018843643       1.4e-14  31-[1]-231-[1]-59
2.A.43.1000.1000-XP_017701235       1.4e-14  39-[1]-233-[1]-54
2.A.123.1000.1000-XP_012085745      1.5e-14  15-[1]-71-[1]-107
2.A.123.1000.1000-XP_011083538      1.5e-14  9-[1]-71-[1]-98
2.A.123.1000.1000-XP_018822145      1.5e-14  16-[1]-71-[1]-107
2.A.123.1000.1000-XP_014496936      1.5e-14  13-[1]-7-[1]-14-[1]-88
2.A.123.1000.1000-XP_015939388      1.6e-14  12-[1]-73-[1]-57
2.A.43.1000.1000-XP_018736959       1.6e-14  17-[1]-168-[1]-51
2.A.43.1000.1000-CEG77486           1.6e-14  8-[1]-105-[1]-40
2.A.43.1000.1000-XP_010248792       1.7e-14  14-[1]-89-[1]-81
2.A.123.1000.1000-CBI15715          1.7e-14  16-[1]-7-[1]-19-[1]-96
2.A.43.1000.1000-OBZ87546           1.7e-14  34-[1]-144-[1]-50
2.A.43.1000.1000-PIN17819           1.7e-14  14-[1]-89-[1]-72
2.A.123.1000.1000-XP_002322282      1.8e-14  15-[1]-1-[4]-20-[1]-90
2.A.123.1000.1000-XP_010242697      1.8e-14  14-[1]-71-[1]-91
2.A.43.1000.1000-XP_013381904       1.8e-14  40-[1]-121-[1]-69
2.A.123.1000.1000-XP_018716054      1.8e-14  23-[1]-71-[1]-105
2.A.123.1000.1000-XP_021908976      1.8e-14  13-[1]-71-[1]-111
2.A.43.1000.1000-CDH55223           1.9e-14  36-[1]-130-[1]-53
2.A.123.1000.1000-XP_020268199      1.9e-14  12-[1]-73-[1]-50
2.A.123.1000.1000-CDP21121          1.9e-14  9-[1]-71-[1]-98
2.A.123.1000.1000-XP_012447122        2e-14  12-[1]-73-[1]-50
2.A.43.1000.1000-XP_020267711         2e-14  38-[1]-220-[1]-50
2.A.123.1000.1000-XP_012081801        2e-14  12-[1]-74-[1]-57
2.A.123.1000.1000-XP_021286666      2.1e-14  6-[1]-71-[1]-103
2.A.43.1000.1000-XP_003685714       2.1e-14  14-[1]-126-[1]-90
2.A.123.1000.1000-XP_009765830      2.1e-14  14-[1]-72-[1]-92
2.A.43.1000.1000-OXV08553           2.2e-14  14-[1]-104-[1]-68
2.A.52.1000.1000-WP_014141658       2.2e-14  266-[1]-59
2.A.43.1000.1000-XP_009370390       2.2e-14  14-[1]-89-[1]-71
2.A.123.1000.1000-OIS96858          2.2e-14  14-[1]-70-[1]-96
2.A.123.1000.1000-XP_022843065      2.2e-14  12-[1]-73-[1]-53
2.A.123.1000.1000-XP_011081454      2.2e-14  13-[1]-73-[1]-62
2.A.123.1000.1000-XP_015615538      2.3e-14  15-[1]-71-[1]-117
2.A.43.1000.1000-XP_016612168       2.3e-14  39-[1]-113-[1]-41
2.A.123.1000.1000-XP_021594233      2.3e-14  12-[1]-74-[1]-59
2.A.123.1000.1000-XP_009409477      2.3e-14  12-[1]-73-[1]-77
2.A.43.1000.1000-XP_008182712       2.3e-14  136-[1]-88-[1]-54
2.A.43.1000.1000-XP_015916527       2.4e-14  130-[1]-92-[1]-54
2.A.123.1000.1000-GAV86152          2.4e-14  15-[1]-7-[1]-14-[1]-36
2.A.43.1000.1000-KFK33075           2.4e-14  14-[1]-89-[1]-68
2.A.43.1000.1000-XP_012154314       2.4e-14  127-[1]-89-[1]-67
2.A.43.1000.1000-OQE17843           2.5e-14  12-[1]-96-[1]-63
2.A.123.1000.1000-GAU16564          2.5e-14  13-[1]-7-[1]-14-[1]-92
2.A.43.1000.1000-XP_020245733       2.5e-14  14-[1]-89-[1]-70
2.A.123.1000.1000-XP_021816397      2.6e-14  16-[1]-71-[1]-95
2.A.123.1000.1000-XP_016200022      2.6e-14  12-[1]-73-[1]-65
2.A.43.1000.1000-GAA48565           2.7e-14  260-[1]-62
2.A.123.1000.1000-XP_019457816      2.7e-14  13-[1]-72-[1]-67
2.A.43.1000.1000-CCX31074           2.8e-14  32-[1]-150-[1]-50
2.A.43.1000.1000-KJB40723           2.8e-14  14-[1]-68-[1]-71
2.A.123.1000.1000-XP_009405124      2.8e-14  13-[1]-73-[1]-49
2.A.123.1000.1000-XP_006470352      2.8e-14  12-[1]-73-[1]-57
2.A.123.1000.1000-XP_008777044      2.8e-14  12-[1]-73-[1]-69
2.A.43.1000.1000-XP_013136523       2.9e-14  156-[1]-89-[1]-75
2.A.43.1000.1000-XP_015970710       2.9e-14  24-[1]-213-[1]-52
2.A.43.1000.1000-XP_019263858       2.9e-14  18-[1]-215-[1]-48
2.A.43.1000.1000-XP_022799619         3e-14  12-[1]-86-[1]-99
2.A.43.1000.1000-XP_013201114         3e-14  157-[1]-89-[1]-75
2.A.123.1000.1000-XP_022150121        3e-14  12-[1]-73-[1]-65
2.A.43.1000.1000-CDQ57880           3.2e-14  158-[1]-89-[1]-53
2.A.123.1000.1000-XP_021985063      3.2e-14  15-[1]-73-[1]-112
2.A.43.1000.1000-XP_015221207       3.3e-14  132-[1]-89-[1]-51
2.A.123.1000.1000-XP_019429438      3.3e-14  13-[1]-72-[1]-100
2.A.43.1000.1000-XP_019366742       3.3e-14  129-[1]-89-[1]-49
2.A.123.1000.1000-EAY83053          3.5e-14  15-[1]-71-[1]-107
2.A.43.1000.1000-XP_004177677       3.5e-14  20-[1]-138-[1]-68
2.A.43.1000.1000-OHT16701           3.7e-14  29-[1]-91-[1]-58
2.A.129.1000.1000-KGD84453          3.7e-14  61-[3]-6
2.A.123.1000.1000-CDP03543          3.7e-14  14-[1]-71-[1]-82
2.A.43.1000.1000-ORY48163           3.8e-14  50-[1]-139-[1]-42
2.A.52.1000.1000-WP_036324807       3.8e-14  258-[1]-58
2.A.43.1000.1000-CEQ39613           3.9e-14  13-[1]-112-[1]-81
2.A.123.1000.1000-XP_004247459      3.9e-14  14-[1]-7-[1]-15-[1]-100
2.A.129.1000.1000-WP_033750708      3.9e-14  63-[3]-8
2.A.43.1000.1000-OIW03002           3.9e-14  14-[1]-89-[1]-75
2.A.43.1000.1000-XP_015575572       3.9e-14  33-[1]-237-[1]-42
2.A.123.1000.1000-XP_010530419        4e-14  14-[1]-73-[1]-59
2.A.123.1000.1000-XP_009612477      4.1e-14  15-[1]-71-[1]-128
2.A.123.1000.1000-XP_010266587      4.2e-14  12-[1]-73-[1]-80
2.A.43.1000.1000-OXB40502           4.3e-14  5-[1]-99-[1]-45
2.A.123.1000.1000-XP_011085139      4.3e-14  14-[1]-71-[1]-77
2.A.123.1000.1000-XP_021850617      4.3e-14  12-[1]-73-[1]-49
2.A.43.1000.1000-XP_020793347       4.4e-14  50-[1]-87-[1]-71
2.A.123.1000.1000-XP_022751899      4.4e-14  9-[1]-73-[1]-54
2.A.123.1000.1000-XP_010943754      4.5e-14  14-[1]-71-[1]-96
2.A.43.1000.1000-KIN05060           4.5e-14  11-[1]-103-[1]-67
2.A.123.1000.1000-AQY72415          4.5e-14  9-[1]-71-[1]-70
2.A.123.1000.1000-XP_022010593      4.7e-14  13-[1]-73-[1]-119
2.A.43.1000.1000-XP_020487539       4.7e-14  137-[1]-89-[1]-55
2.A.43.1000.1000-KFK36620           4.7e-14  13-[1]-146-[1]-59
2.A.123.1000.1000-XP_017641172      4.7e-14  12-[1]-70-[1]-94
2.A.123.1000.1000-XP_011071833      4.7e-14  12-[1]-73-[1]-59
2.A.43.1000.1000-KFG77546           4.8e-14  9-[1]-105-[1]-67
2.A.123.1000.1000-PHT46394          4.8e-14  12-[1]-71-[1]-1-[2]-57
2.A.43.1000.1000-CDH54275           4.8e-14  7-[1]-146-[1]-45
2.A.43.1000.1000-XP_010023553       4.8e-14  38-[1]-223-[1]-56
2.A.123.1000.1000-GAV69722          4.9e-14  5-[1]-71-[1]-62
2.A.123.1000.1000-XP_010438942      4.9e-14  13-[1]-72-[1]-98
2.A.43.1000.1000-AFK47806           5.1e-14  35-[1]-205-[1]-54
2.A.43.1000.1000-XP_019161306       5.1e-14  14-[1]-89-[1]-63
2.A.43.1000.1000-XP_020067526       5.1e-14  25-[1]-116-[1]-47
2.A.43.1000.1000-XP_020571957       5.2e-14  14-[1]-89-[1]-71
2.A.123.1000.1000-OAE28759          5.2e-14  13-[1]-73-[1]-64
2.A.43.1000.1000-XP_013793265       5.3e-14  135-[1]-92-[1]-66
2.A.123.1000.1000-PAN49535          5.3e-14  13-[1]-70-[1]-122
2.A.123.1000.1000-XP_022960350      5.5e-14  15-[1]-71-[1]-91
2.A.43.1000.1000-ERM99044           5.5e-14  38-[1]-220-[1]-36
2.A.123.1000.1000-XP_009588446      5.5e-14  13-[1]-73-[1]-65
2.A.43.1000.1000-XP_022582399       5.6e-14  14-[1]-104-[1]-73
2.A.52.1000.1000-WP_052489640       5.7e-14  250-[1]-63
2.A.123.1000.1000-XP_020247885      5.8e-14  15-[1]-71-[1]-80
2.A.43.1000.1000-XP_020146799       5.8e-14  15-[1]-89-[1]-71
2.A.123.1000.1000-XP_009391576      5.8e-14  15-[1]-70-[1]-77
2.A.123.1000.1000-XP_011003128      5.9e-14  12-[1]-74-[1]-56
2.A.123.1000.1000-OVA06797          6.1e-14  9-[1]-73-[1]-76
2.A.123.1000.1000-XP_008802109      6.3e-14  15-[1]-70-[1]-85
2.A.43.1000.1000-XP_004916475       6.3e-14  190-[1]-63
2.A.123.1000.1000-AFK47472          6.6e-14  14-[1]-71-[1]-75
2.A.123.1000.1000-WP_017852883      6.6e-14  5-[1]-41
2.A.123.1000.1000-XP_022150118      6.8e-14  12-[1]-73-[1]-56
2.A.43.1000.1000-XP_010660827       6.9e-14  14-[1]-89-[1]-71
2.A.43.1000.1000-XP_022201007         7e-14  131-[1]-89-[1]-66
2.A.123.1000.1000-XP_022721083      7.3e-14  13-[1]-71-[1]-66
2.A.123.1000.1000-XP_020537596      7.6e-14  12-[1]-73-[1]-55
2.A.43.1000.1000-XP_006282771       7.9e-14  8-[1]-136-[1]-52
2.A.43.1000.1000-XP_004029986         8e-14  9-[1]-99-[1]-18-[2]-7
2.A.123.1000.1000-XP_017251592        8e-14  15-[1]-71-[1]-84
2.A.123.1000.1000-XP_019194759      8.1e-14  12-[1]-71-[1]-90
2.A.123.1000.1000-XP_008459891      8.1e-14  15-[1]-71-[1]-91
2.A.123.1000.1000-EMS58275          8.1e-14  9-[1]-73-[1]-80
2.A.43.1000.1000-XP_011612709       8.3e-14  138-[1]-89-[1]-54
2.A.43.1000.1000-XP_009365377       8.4e-14  48-[1]-203-[1]-52
2.A.123.1000.1000-XP_015966874      8.4e-14  12-[1]-73-[1]-63
2.A.123.1000.1000-XP_022019458      8.4e-14  9-[1]-71-[1]-77
2.A.123.1000.1000-XP_022889395      8.5e-14  15-[1]-70-[1]-106
2.A.43.1000.1000-CDP16643           8.6e-14  18-[1]-89-[1]-71
2.A.123.1000.1000-XP_020548608      8.6e-14  15-[1]-70-[1]-80
2.A.43.1000.1000-XP_015260632       8.6e-14  167-[1]-89-[1]-55
2.A.43.1000.1000-XP_020277128       8.7e-14  30-[1]-190-[1]-60
2.A.43.1000.1000-ORE21174           8.7e-14  34-[1]-137-[1]-49
2.A.52.1000.1000-WP_071658711       8.7e-14  261-[1]-55
2.A.43.1000.1000-XP_020883991       8.7e-14  26-[1]-212-[1]-55
2.A.43.1000.1000-XP_002296473       8.9e-14  4-[1]-97-[1]-58
2.A.43.1000.1000-OBZ84343           8.9e-14  11-[1]-91-[1]-59
2.A.43.1000.1000-XP_020250786       9.1e-14  38-[1]-225-[1]-50
2.A.123.1000.1000-XP_021690243      9.2e-14  12-[1]-71-[1]-90
2.A.123.1000.1000-WP_068836428      9.3e-14  5-[1]-29
2.A.43.1000.1000-PIK56018           9.4e-14  132-[1]-92-[1]-64
2.A.43.1000.1000-XP_011452516       9.5e-14  218-[1]-70
2.A.123.1000.1000-XP_003576036      9.6e-14  15-[1]-71-[1]-114
2.A.123.1000.1000-XP_012459954      9.7e-14  9-[1]-72-[1]-56
2.A.43.1000.1000-XP_015521686       9.7e-14  127-[1]-89-[1]-54
2.A.43.1000.1000-XP_014209531       9.9e-14  126-[1]-89-[1]-66
2.A.123.1000.1000-XP_022022397        1e-13  15-[1]-71-[1]-93
2.A.123.1000.1000-XP_009539823        1e-13  6-[1]-69
2.A.123.1000.1000-XP_022759712        1e-13  14-[1]-8-[1]-14-[1]-94
2.A.43.1000.1000-XP_015878979         1e-13  14-[1]-89-[1]-81
2.A.123.1000.1000-XP_012090634      1.1e-13  12-[1]-71-[1]-96
2.A.123.1000.1000-XP_016189584      1.1e-13  12-[1]-72-[1]-94
2.A.123.1000.1000-PJD99169          1.1e-13  3-[1]-38
2.A.123.1000.1000-XP_020872271      1.1e-13  12-[1]-75-[1]-53
2.A.123.1000.1000-XP_007148462      1.1e-13  15-[1]-72-[1]-86
2.A.43.1000.1000-XP_020783378       1.1e-13  143-[1]-89-[1]-68
2.A.43.1000.1000-XP_017254845       1.2e-13  14-[1]-89-[1]-71
9.B.191.1000.1000-XP_017922833      1.2e-13  3-[1]-58-[3]-52
2.A.123.1000.1000-XP_009779360      1.2e-13  13-[1]-73-[1]-47
2.A.43.1000.1000-XP_006684926       1.2e-13  23-[1]-112-[1]-47
2.A.123.1000.1000-XP_010925963      1.2e-13  12-[1]-73-[1]-74
2.A.43.1000.1000-XP_012568144       1.2e-13  14-[1]-89-[1]-74
2.A.43.1000.1000-XP_013872889       1.2e-13  133-[1]-89-[1]-56
2.A.123.1000.1000-XP_009403777      1.2e-13  15-[1]-71-[1]-102
2.A.43.1000.1000-XP_007289788       1.2e-13  11-[1]-105-[1]-62
2.A.123.1000.1000-XP_006289873      1.3e-13  14-[1]-74-[1]-70
2.A.123.1000.1000-XP_006479044      1.3e-13  14-[1]-71-[1]-70
2.A.43.1000.1000-XP_004145688       1.3e-13  14-[1]-89-[1]-75
2.A.43.1000.1000-GAN07069           1.3e-13  8-[1]-173-[1]-48
2.A.43.1000.1000-CAF96625           1.3e-13  131-[1]-123-[1]-50
2.A.43.1000.1000-XP_010678217       1.4e-13  31-[1]-221-[1]-41
2.A.123.1000.1000-PIA50973          1.4e-13  15-[1]-73-[1]-105
2.A.43.1000.1000-XP_008280076       1.4e-13  137-[1]-89-[1]-55
2.A.123.1000.1000-XP_008235079      1.4e-13  14-[1]-71-[1]-90
2.A.123.1000.1000-XP_019455232      1.5e-13  13-[1]-72-[1]-87
2.A.43.1000.1000-XP_019186954       1.5e-13  36-[1]-223-[1]-53
2.A.123.1000.1000-XP_002511128      1.5e-13  12-[1]-71-[1]-96
2.A.123.1000.1000-XP_002321731      1.5e-13  12-[1]-71-[1]-100
9.B.191.1000.1000-OQS54432          1.5e-13  11-[1]-72-[1]-75
2.A.123.1000.1000-XP_010243612      1.5e-13  15-[1]-71-[1]-84
2.A.43.1000.1000-XP_012679456       1.5e-13  51-[1]-88-[1]-76
2.A.43.1000.1000-XP_020389475       1.5e-13  130-[1]-89-[1]-57
2.A.43.1000.1000-XP_016229075       1.6e-13  16-[1]-103-[1]-61
2.A.43.1000.1000-KDD77190           1.6e-13  1-[1]-102-[1]-61
2.A.43.1000.1000-CEO98788           1.6e-13  37-[1]-102-[1]-52
2.A.43.1000.1000-XP_013758392       1.6e-13  29-[1]-179-[1]-67
2.A.43.1000.1000-EJY85651           1.6e-13  11-[1]-83-[1]-79
2.A.123.1000.1000-XP_010678743      1.6e-13  12-[1]-73-[1]-49
2.A.123.1000.1000-GAV72558          1.6e-13  12-[1]-73-[1]-50
2.A.123.1000.1000-A2YZ24            1.6e-13  12-[1]-73-[1]-81
2.A.43.1000.1000-XP_016212042       1.7e-13  17-[1]-103-[1]-64
2.A.43.1000.1000-SAL99160           1.7e-13  17-[1]-91-[1]-64
2.A.123.1000.1000-XP_020700756      1.7e-13  12-[1]-73-[1]-52
2.A.123.1000.1000-PIN14143          1.7e-13  12-[1]-73-[1]-52
2.A.123.1000.1000-XP_020585392      1.7e-13  12-[1]-73-[1]-51
2.A.52.1000.1000-WP_056676933       1.8e-13  24-[3]-199-[1]-55
2.A.123.1000.1000-OAY67550          1.9e-13  15-[1]-70-[1]-83
2.A.52.1000.1000-WP_043722150       1.9e-13  261-[1]-52
2.A.43.1000.1000-EUB60995           1.9e-13  215-[1]-60
2.A.123.1000.1000-EEF41641            2e-13  13-[1]-72-[1]-101
2.A.123.1000.1000-XP_021978935      2.1e-13  13-[1]-73-[1]-53
2.A.123.1000.1000-XP_010682692      2.1e-13  13-[1]-73-[1]-72
2.A.43.1000.1000-XP_019358748       2.1e-13  45-[1]-92-[1]-69
2.A.43.1000.1000-XP_022513270       2.1e-13  19-[1]-104-[1]-63
2.A.43.1000.1000-XP_018844749       2.1e-13  14-[1]-89-[1]-69
2.A.43.1000.1000-XP_018846968       2.1e-13  39-[1]-99-[1]-71
2.A.123.1000.1000-XP_022937720      2.1e-13  14-[1]-71-[1]-74
2.A.123.1000.1000-XP_020586182      2.2e-13  12-[1]-71-[1]-71
2.A.43.1000.1000-CEL54724           2.2e-13  10-[1]-129-[1]-64
2.A.123.1000.1000-OWM70664          2.2e-13  12-[1]-73-[1]-58
2.A.43.1000.1000-XP_008199684       2.3e-13  130-[1]-89-[1]-48
2.A.123.1000.1000-XP_022855014      2.3e-13  9-[1]-71-[1]-2-[2]-17
2.A.123.1000.1000-XP_004489295      2.3e-13  12-[1]-73-[1]-52
2.A.43.1000.1000-XP_001384561       2.3e-13  9-[1]-145-[1]-46
2.A.123.1000.1000-XP_010999465      2.3e-13  14-[1]-71-[1]-55
2.A.123.1000.1000-XP_020580671      2.3e-13  11-[1]-71-[1]-79
2.A.43.1000.1000-XP_006447192       2.4e-13  14-[1]-89-[1]-72
2.A.123.1000.1000-XP_020097867      2.5e-13  12-[1]-73-[1]-50
2.A.123.1000.1000-XP_008228135      2.5e-13  11-[1]-73-[1]-38
2.A.43.1000.1000-OON03511           2.5e-13  37-[1]-136-[1]-41
2.A.123.1000.1000-XP_020592009      2.5e-13  12-[1]-73-[1]-63
2.A.43.1000.1000-PIN17820           2.6e-13  14-[1]-89-[1]-71
2.A.43.1000.1000-XP_007806287       2.6e-13  14-[1]-192-[1]-48
2.A.43.1000.1000-PIN07022           2.6e-13  14-[1]-89-[1]-69
2.A.43.1000.1000-XP_020074475       2.7e-13  26-[1]-123-[1]-52
2.A.43.1000.1000-XP_002493052       2.7e-13  5-[1]-95-[1]-60
2.A.43.1000.1000-XP_016602691       2.7e-13  11-[1]-96-[1]-71
2.A.43.1000.1000-XP_003957690       2.8e-13  14-[1]-94-[1]-71
2.A.123.1000.1000-XP_022159197      2.9e-13  12-[1]-73-[1]-57
2.A.123.1000.1000-Q9FPN0            2.9e-13  14-[1]-70-[1]-81
2.A.123.1000.1000-XP_011079737      2.9e-13  14-[1]-71-[1]-98
2.A.43.1000.1000-XP_020820443       3.1e-13  128-[1]-89-[1]-49
2.A.43.1000.1000-ORX43995           3.1e-13  8-[1]-99-[1]-50
2.A.129.1000.1000-WP_045832001      3.1e-13  61-[3]-10
2.A.43.1000.1000-EXX55778           3.2e-13  18-[1]-90-[1]-75
2.A.43.1000.1000-OHT14687           3.2e-13  54-[1]-128-[1]-60
2.A.43.1000.1000-XP_012792474       3.2e-13  143-[1]-89-[1]-76
2.A.43.1000.1000-XP_012550775       3.2e-13  163-[1]-89-[1]-77
2.A.123.1000.1000-WP_043630345      3.3e-13  6-[1]-29
2.A.43.1000.1000-XP_002964547       3.3e-13  14-[1]-89-[1]-74
2.A.43.1000.1000-ABK23234           3.3e-13  14-[1]-89-[1]-69
2.A.123.1000.1000-AHL43546          3.4e-13  14-[1]-71-[1]-85
2.A.52.1000.1000-KUO02949           3.5e-13  274-[1]-77
2.A.123.1000.1000-XP_016197936      3.5e-13  9-[1]-71-[1]-60
2.A.123.1000.1000-XP_020267943      3.5e-13  15-[1]-70-[1]-69
2.A.43.1000.1000-XP_022133955       3.6e-13  14-[1]-89-[1]-66
2.A.43.1000.1000-KIW62700           3.6e-13  17-[1]-104-[1]-63
9.B.191.1000.1000-XP_015423443      3.6e-13  15-[1]-115-[3]-52
2.A.43.1000.1000-CDO51828           3.6e-13  9-[1]-39-[1]-17-[1]-55
2.A.123.1000.1000-XP_008389921      3.6e-13  16-[1]-71-[1]-118
2.A.123.1000.1000-XP_021657156      3.7e-13  14-[1]-71-[1]-71
2.A.43.1000.1000-PHZ13268           3.7e-13  30-[1]-97-[1]-49
2.A.43.1000.1000-XP_002839422       3.8e-13  33-[1]-123-[1]-91
2.A.123.1000.1000-XP_011071246      3.8e-13  15-[1]-7-[1]-14-[1]-111
2.A.123.1000.1000-AMQ35600          3.8e-13  15-[1]-71-[1]-90
2.A.43.1000.1000-XP_001638957       3.9e-13  23-[1]-89-[1]-47
2.A.123.1000.1000-EYU46728          3.9e-13  11-[1]-71-[1]-101
2.A.52.1000.1000-WP_069417209         4e-13  216-[1]-1-[1]-55
2.A.43.1000.1000-XP_007912315         4e-13  11-[1]-105-[1]-66
2.A.43.1000.1000-XP_016234198         4e-13  18-[1]-104-[1]-59
2.A.123.1000.1000-XP_015891628      4.1e-13  14-[1]-71-[1]-86
2.A.43.1000.1000-KUI71171           4.2e-13  11-[1]-115-[1]-64
2.A.43.1000.1000-SCU93093           4.2e-13  13-[1]-121-[1]-63
2.A.123.1000.1000-KMZ58111          4.3e-13  15-[1]-7-[1]-16-[1]-105
2.A.43.1000.1000-AFK45532           4.4e-13  15-[1]-89-[1]-67
2.A.123.1000.1000-XP_015881729      4.5e-13  15-[1]-1-[4]-20-[1]-99
2.A.43.1000.1000-XP_004304695       4.5e-13  14-[1]-89-[1]-77
9.B.191.1000.1000-OLP97046          4.5e-13  33-[1]-48-[1]-47
2.A.123.1000.1000-XP_022767443      4.5e-13  12-[1]-73-[1]-49
2.A.123.1000.1000-EYU34244          4.6e-13  14-[1]-71-[1]-65
2.A.43.1000.1000-XP_020287659       4.6e-13  127-[1]-89-[1]-63
2.A.52.1000.1000-WP_054215152       4.6e-13  262-[1]-73
2.A.123.1000.1000-XP_020700202      4.6e-13  19-[1]-72-[1]-43
2.A.123.1000.1000-XP_010037364      4.7e-13  15-[1]-72-[1]-98
2.A.43.1000.1000-XP_015875597       4.8e-13  30-[1]-89-[1]-71
2.A.52.1000.1000-WP_031680953       4.8e-13  216-[1]-1-[1]-55
2.A.43.1000.1000-KZM19743           4.8e-13  15-[1]-104-[1]-69
2.A.43.1000.1000-GAA53469           4.9e-13  137-[1]-89-[1]-62
2.A.52.1000.1000-SBU96676           4.9e-13  270-[1]-64
2.A.43.1000.1000-XP_008594366         5e-13  10-[1]-99-[1]-72
2.A.43.1000.1000-XP_022456727         5e-13  18-[1]-125-[1]-63
2.A.123.1000.1000-XP_013659200        5e-13  12-[1]-73-[1]-55
2.A.123.1000.1000-XP_019260606      5.1e-13  9-[1]-71-[1]-72
2.A.123.1000.1000-XP_021292126      5.2e-13  12-[1]-73-[1]-47
2.A.123.1000.1000-GAV67285          5.2e-13  14-[1]-71-[1]-89
2.A.123.1000.1000-OWM67357          5.2e-13  14-[1]-71-[1]-85
2.A.123.1000.1000-XP_022878165      5.3e-13  12-[1]-12-[1]-9-[1]-109
2.A.52.1000.1000-ABK52541           5.5e-13  264-[1]-64
2.A.123.1000.1000-WP_086448885      5.6e-13  6-[1]-32
2.A.123.1000.1000-XP_004503779      5.7e-13  11-[1]-72-[1]-98
2.A.43.1000.1000-XP_013451350       5.8e-13  14-[1]-89-[1]-73
2.A.43.1000.1000-OAD04516           5.8e-13  17-[1]-137-[1]-67
2.A.43.1000.1000-XP_022319379       5.8e-13  147-[1]-91-[1]-66
2.A.43.1000.1000-KKK12159           5.9e-13  14-[1]-104-[1]-72
2.A.43.1000.1000-ORY80877           5.9e-13  9-[1]-94-[1]-59
2.A.123.1000.1000-EOY02361          5.9e-13  9-[1]-73-[1]-53
2.A.43.1000.1000-XP_011056684       6.2e-13  131-[1]-89-[1]-63
2.A.123.1000.1000-XP_012090633      6.3e-13  12-[1]-71-[1]-102
2.A.123.1000.1000-XP_018820357      6.3e-13  12-[1]-71-[1]-98
2.A.123.1000.1000-OMO98477          6.5e-13  9-[1]-73-[1]-54
2.A.123.1000.1000-XP_010112742      6.6e-13  14-[1]-73-[1]-80
2.A.52.1000.1000-WP_084530962       6.7e-13  266-[1]-59
2.A.123.1000.1000-XP_017218964      7.3e-13  15-[1]-71-[1]-111
2.A.123.1000.1000-XP_010555891      7.4e-13  12-[1]-75-[1]-59
2.A.43.1000.1000-XP_017334304       7.4e-13  155-[1]-89-[1]-53
2.A.43.1000.1000-XP_008715184       7.5e-13  14-[1]-103-[1]-63
2.A.43.1000.1000-OLY83356           7.5e-13  15-[1]-137-[1]-37
2.A.123.1000.1000-XP_021826074      7.6e-13  12-[1]-73-[1]-54
2.A.52.1000.1000-ALO99295           7.7e-13  269-[1]-59
2.A.123.1000.1000-XP_010528263      7.8e-13  12-[1]-73-[1]-61
2.A.129.1000.1000-WP_061325661      7.8e-13  62-[3]-8
2.A.52.1000.1000-WP_084599719       7.9e-13  258-[1]-57
2.A.123.1000.1000-PIA34817            8e-13  12-[1]-73-[1]-73
2.A.123.1000.1000-XP_003576225      8.1e-13  15-[1]-71-[1]-106
2.A.129.1000.1000-WP_085007388      8.5e-13  63-[3]-8
2.A.43.1000.1000-KGR11822           8.5e-13  30-[1]-167-[1]-47
2.A.123.1000.1000-WP_013100673      8.6e-13  4-[1]-36
2.A.43.1000.1000-XP_013403521       8.6e-13  147-[1]-89-[1]-77
2.A.43.1000.1000-XP_014667069       8.7e-13  130-[1]-89-[1]-59
2.A.43.1000.1000-XP_012556324       8.8e-13  127-[1]-89-[1]-66
2.A.129.1000.1000-WP_024550392      8.9e-13  62-[3]-8
2.A.123.1000.1000-KHN33482            9e-13  12-[1]-9-[1]-13-[1]-84
2.A.52.1000.1000-WP_093741925       9.1e-13  277-[1]-59
2.A.123.1000.1000-XP_004305773      9.1e-13  12-[1]-73-[1]-50
2.A.52.1000.1000-WP_042374816       9.1e-13  248-[1]-17-[2]-1
2.A.43.1000.1000-XP_001525833       9.2e-13  24-[1]-175-[1]-46
2.A.123.1000.1000-XP_022737359      9.3e-13  11-[1]-75-[1]-103
2.A.123.1000.1000-XP_017251789      9.4e-13  12-[1]-73-[1]-50
2.A.123.1000.1000-XP_018828828      9.5e-13  12-[1]-75-[1]-54
2.A.129.1000.1000-WP_099062342      9.7e-13  63-[3]-8
2.A.123.1000.1000-XP_008661142      9.9e-13  13-[1]-71-[1]-98
2.A.123.1000.1000-KMZ63136            1e-12  12-[1]-73-[1]-70
2.A.123.1000.1000-OVA08245            1e-12  12-[1]-73-[1]-67
2.A.129.1000.1000-WP_041456937        1e-12  61-[3]-8
2.A.123.1000.1000-XP_018475423        1e-12  13-[1]-71-[1]-74
2.A.129.1000.1000-WP_096191299      1.1e-12  62-[3]-8
2.A.123.1000.1000-XP_019150809      1.1e-12  12-[1]-73-[1]-60
2.A.123.1000.1000-XP_011462821      1.1e-12  11-[1]-79-[1]-59
2.A.43.1000.1000-XP_021170290       1.1e-12  133-[1]-89-[1]-55
2.A.123.1000.1000-CDP13388          1.1e-12  16-[1]-[4]-21-[1]-115
2.A.129.1000.1000-WP_052900079      1.1e-12  62-[3]-8
2.A.43.1000.1000-XP_003715250       1.1e-12  9-[1]-105-[1]-65
2.A.129.1000.1000-WP_037376409      1.2e-12  60-[3]-8
2.A.43.1000.1000-OAE18632           1.2e-12  18-[1]-89-[1]-66
2.A.43.1000.1000-XP_016587494       1.2e-12  9-[1]-145-[1]-75
2.A.123.1000.1000-EMS67211          1.2e-12  13-[1]-71-[1]-127
2.A.43.1000.1000-XP_018011970       1.2e-12  135-[1]-89-[1]-77
2.A.43.1000.1000-XP_001526247       1.3e-12  14-[1]-132-[1]-65
2.A.129.1000.1000-WP_085007242      1.3e-12  62-[3]-8
2.A.123.1000.1000-XP_010090683      1.3e-12  15-[1]-71-[1]-100
2.A.123.1000.1000-OMO87820          1.3e-12  14-[1]-71-[1]-60
2.A.43.1000.1000-XP_018597625       1.3e-12  50-[1]-101-[1]-61
2.A.123.1000.1000-XP_010927277      1.3e-12  12-[1]-73-[1]-61
2.A.123.1000.1000-XP_015689892      1.3e-12  10-[1]-70-[1]-78
2.A.43.1000.1000-XP_002129250       1.4e-12  144-[1]-89-[1]-66
2.A.43.1000.1000-XP_011651580       1.4e-12  14-[1]-89-[1]-117
2.A.123.1000.1000-XP_022871302      1.4e-12  12-[1]-73-[1]-71
2.A.123.1000.1000-CDP09549          1.4e-12  24-[1]-71-[1]-85
2.A.104.1000.1000-WP_008232991      1.5e-12  8-[4]-23-[3]-15
2.A.123.1000.1000-XP_003554842      1.5e-12  12-[1]-72-[1]-62
2.A.123.1000.1000-OWM87204          1.5e-12  14-[1]-72-[1]-89
2.A.123.1000.1000-XP_011023933      1.5e-12  12-[1]-71-[1]-86
2.A.123.1000.1000-XP_013729658      1.5e-12  13-[1]-72-[1]-41
2.A.43.1000.1000-PGH23246           1.5e-12  14-[1]-104-[1]-59
2.A.52.1000.1000-SIR82538           1.6e-12  266-[1]-61
2.A.43.1000.1000-XP_013932923       1.6e-12  7-[1]-96-[1]-54
2.A.43.1000.1000-EKG13989           1.6e-12  15-[1]-104-[1]-65
2.A.123.1000.1000-XP_022955119      1.6e-12  12-[1]-73-[1]-51
2.A.123.1000.1000-XP_021851769      1.7e-12  16-[1]-82-[1]-123
2.A.123.1000.1000-GAV68681          1.7e-12  14-[1]-74-[1]-53
2.A.123.1000.1000-OEL15065          1.7e-12  19-[1]-71-[1]-114
2.A.43.1000.1000-XP_019019454       1.7e-12  6-[1]-103-[1]-44
2.A.123.1000.1000-XP_016483579      1.8e-12  13-[1]-74-[1]-55
2.A.43.1000.1000-XP_003837943       1.8e-12  15-[1]-104-[1]-63
2.A.123.1000.1000-OAY86054          1.9e-12  13-[1]-71-[1]-90
2.A.123.1000.1000-BAI62399          1.9e-12  5-[1]-29
2.A.123.1000.1000-XP_008230949      1.9e-12  12-[1]-73-[1]-60
2.A.123.1000.1000-XP_011028586      1.9e-12  12-[1]-73-[1]-52
2.A.123.1000.1000-XP_002304566      1.9e-12  12-[1]-73-[1]-70
2.A.123.1000.1000-WP_004593349      1.9e-12  4-[1]-44
2.A.123.1000.1000-XP_020572198        2e-12  12-[1]-73-[1]-48
2.A.123.1000.1000-KMZ59021          2.1e-12  15-[1]-14-[1]-8-[1]-45
2.A.43.1000.1000-KZV79220           2.1e-12  8-[1]-107-[1]-38
2.A.52.1000.1000-WP_068157830       2.1e-12  222-[1]-1-[1]-69
2.A.43.1000.1000-XP_001382609       2.1e-12  12-[1]-146-[1]-73
9.B.191.1000.1000-XP_001346951      2.1e-12  2-[1]-67-[1]-42
2.A.123.1000.1000-XP_011471005      2.1e-12  14-[1]-71-[1]-39
2.A.43.1000.1000-KXN73091           2.2e-12  10-[1]-150-[1]-50
2.A.123.1000.1000-XP_008451915      2.2e-12  12-[1]-73-[1]-77
2.A.123.1000.1000-WP_014406757      2.2e-12  5-[1]-29
2.A.43.1000.1000-OAD07441           2.2e-12  5-[1]-152-[1]-37
2.A.123.1000.1000-OWM65517          2.3e-12  15-[1]-72-[1]-131
2.A.43.1000.1000-CDS31327           2.3e-12  41-[1]-119-[1]-61
2.A.43.1000.1000-KIV83092           2.3e-12  17-[1]-104-[1]-61
9.B.191.1000.1000-ELU42020          2.3e-12  2-[1]-99-[3]-[3]-2
2.A.123.1000.1000-XP_015896061      2.4e-12  12-[1]-73-[1]-81
2.A.129.1000.1000-WP_021504853      2.4e-12  60-[3]-8
2.A.123.1000.1000-XP_009399164      2.4e-12  9-[1]-72-[1]-76
2.A.123.1000.1000-XP_021638842      2.5e-12  12-[1]-72-[1]-55
2.A.123.1000.1000-XP_021283030      2.5e-12  9-[1]-71-[1]-67
2.A.43.1000.1000-XP_015878980       2.5e-12  14-[1]-89-[1]-70
2.A.129.1000.1000-WP_052899661      2.5e-12  62-[3]-8
2.A.123.1000.1000-XP_002511127      2.6e-12  12-[1]-71-[1]-94
9.B.191.1000.1000-OAQ24116          2.6e-12  6-[1]-4-[2]-13-[3]-[3]-2
2.A.43.1000.1000-EPE07899           2.6e-12  9-[1]-129-[1]-69
2.A.123.1000.1000-OAY66951          2.6e-12  12-[1]-73-[1]-83
2.A.43.1000.1000-OTB07870           2.7e-12  9-[1]-103-[1]-65
2.A.52.1000.1000-WP_094646504       2.7e-12  266-[1]-58
2.A.123.1000.1000-XP_002322281      2.7e-12  12-[1]-71-[1]-100
2.A.123.1000.1000-XP_006405516      2.7e-12  12-[1]-75-[1]-52
2.A.123.1000.1000-XP_009393865      2.8e-12  15-[1]-71-[1]-95
2.A.43.1000.1000-XP_015817707       2.8e-12  135-[1]-89-[1]-55
2.A.123.1000.1000-XP_011649027      2.8e-12  14-[1]-71-[1]-79
2.A.129.1000.1000-WP_007891506      2.8e-12  61-[3]-8
2.A.43.1000.1000-XP_022036168       2.9e-12  38-[1]-208-[1]-53
2.A.43.1000.1000-XP_001245356       2.9e-12  14-[1]-101-[1]-67
2.A.129.1000.1000-WP_001576268      2.9e-12  62-[3]-17
2.A.123.1000.1000-OAP06453          2.9e-12  12-[1]-73-[1]-66
2.A.123.1000.1000-XP_019418742        3e-12  9-[1]-71-[1]-55
2.A.129.1000.1000-PAV05788            3e-12  62-[3]-8
2.A.43.1000.1000-XP_019451157         3e-12  14-[1]-89-[1]-67
2.A.43.1000.1000-XP_022154196       3.1e-12  14-[1]-89-[1]-75
2.A.123.1000.1000-XP_020099199      3.1e-12  12-[1]-73-[1]-73
2.A.43.1000.1000-XP_021444148       3.1e-12  51-[1]-86-[1]-71
2.A.123.1000.1000-XP_020264028      3.1e-12  12-[1]-196
2.A.52.1000.1000-WP_079063520       3.4e-12  20-[3]-214-[3]-44
2.A.123.1000.1000-XP_010090241      3.4e-12  13-[1]-73-[1]-58
2.A.43.1000.1000-XP_013272264       3.4e-12  16-[1]-104-[1]-61
2.A.52.1000.1000-SFJ66253           3.5e-12  268-[1]-71
2.A.52.1000.1000-WP_051823273       3.6e-12  197-[1]-1-[1]-67
2.A.123.1000.1000-XP_015648423      3.7e-12  17-[1]-71-[1]-119
2.A.43.1000.1000-CZR65137           3.8e-12  11-[1]-103-[1]-67
2.A.129.1000.1000-WP_034918970      3.9e-12  61-[3]-8
2.A.123.1000.1000-XP_011036888      3.9e-12  9-[1]-72-[1]-58
2.A.43.1000.1000-ODA81729             4e-12  10-[1]-108-[1]-75
2.A.52.1000.1000-WP_084316103         4e-12  279-[1]-58
2.A.123.1000.1000-KFK33806            4e-12  9-[1]-72-[1]-60
2.A.123.1000.1000-XP_022135208      4.2e-12  16-[1]-71-[1]-108
2.A.123.1000.1000-XP_010045482      4.3e-12  14-[1]-70-[1]-95
2.A.43.1000.1000-XP_020064378       4.5e-12  12-[1]-135-[1]-70
2.A.123.1000.1000-XP_009382525      4.5e-12  9-[1]-181
2.A.52.1000.1000-WP_095680553       4.6e-12  265-[1]-64
2.A.123.1000.1000-BAK08026          4.6e-12  10-[1]-73-[1]-79
2.A.123.1000.1000-CDP17203          4.6e-12  9-[1]-71-[1]-62
2.A.43.1000.1000-GAD92560           4.9e-12  13-[1]-104-[1]-68
2.A.52.1000.1000-PIG61731           4.9e-12  268-[1]-62
2.A.123.1000.1000-XP_021734143        5e-12  27-[1]-73-[1]-57
2.A.43.1000.1000-KJZ80533             5e-12  14-[1]-119-[1]-76
2.A.43.1000.1000-XP_013451347         5e-12  16-[1]-89-[1]-74
2.A.52.1000.1000-ODU05644           5.1e-12  280-[3]-42
2.A.123.1000.1000-XP_010064812      5.1e-12  11-[1]-72-[1]-76
2.A.43.1000.1000-CZS94416           5.1e-12  11-[1]-105-[1]-65
2.A.123.1000.1000-KDO71717          5.2e-12  9-[1]-72-[1]-53
2.A.43.1000.1000-XP_016056420       5.2e-12  128-[1]-89-[1]-50
2.A.123.1000.1000-OWM85071          5.2e-12  9-[1]-72-[1]-70
2.A.123.1000.1000-XP_022754189      5.2e-12  14-[1]-74-[1]-75
2.A.123.1000.1000-XP_022025288      5.6e-12  12-[1]-73-[1]-64
2.A.43.1000.1000-XP_001587571       5.9e-12  11-[1]-105-[1]-65
2.A.43.1000.1000-PIA14113             6e-12  37-[1]-120-[1]-37
2.A.43.1000.1000-KFH44269             6e-12  9-[1]-105-[1]-66
2.A.123.1000.1000-EPS72542          6.1e-12  9-[1]-71-[1]-39
2.A.123.1000.1000-XP_010924221      6.1e-12  12-[1]-73-[1]-66
2.A.123.1000.1000-XP_020674019      6.2e-12  12-[1]-73-[1]-48
2.A.123.1000.1000-XP_017243665      6.3e-12  14-[1]-71-[1]-86
2.A.123.1000.1000-AMQ35585          6.3e-12  13-[1]-74-[1]-76
2.A.43.1000.1000-XP_022245091       6.4e-12  145-[1]-92-[1]-82
2.A.43.1000.1000-XP_019711419       6.5e-12  155-[1]-89-[1]-53
2.A.129.1000.1000-WP_046083611      6.5e-12  62-[3]-8
2.A.43.1000.1000-KEQ62263           6.7e-12  15-[1]-32-[1]-21-[1]-62
2.A.43.1000.1000-XP_018680388       6.9e-12  38-[1]-182-[1]-61
2.A.123.1000.1000-KYP50543            7e-12  22-[1]-73-[1]-78
2.A.123.1000.1000-XP_022718985      7.1e-12  15-[1]-71-[1]-86
2.A.43.1000.1000-XP_022869826       7.3e-12  14-[1]-89-[1]-72
2.A.43.1000.1000-XP_006969070       7.5e-12  10-[1]-107-[1]-62
2.A.123.1000.1000-XP_010536596      7.5e-12  13-[1]-248
2.A.52.1000.1000-SEK25940           7.7e-12  141-[2]-76-[1]-63
2.A.52.1000.1000-WP_091519804       7.8e-12  214-[1]-1-[1]-48
2.A.129.1000.1000-WP_063928065      8.1e-12  62-[3]-8
9.B.191.1000.1000-XP_009825350      8.1e-12  44-[1]-78-[3]-40
2.A.123.1000.1000-XP_019196393      8.1e-12  12-[1]-72-[1]-60
2.A.123.1000.1000-XP_017217481      8.2e-12  15-[1]-71-[1]-86
2.A.43.1000.1000-XP_006670830       8.2e-12  12-[1]-119-[1]-66
2.A.123.1000.1000-XP_022854597      8.5e-12  15-[1]-12-[1]-165
2.A.43.1000.1000-XP_015879029       8.5e-12  14-[1]-89-[1]-71
2.A.123.1000.1000-XP_010045563      8.5e-12  12-[1]-73-[1]-49
2.A.43.1000.1000-GAM82938           8.8e-12  15-[1]-161-[1]-44
2.A.123.1000.1000-XP_017218067      8.8e-12  12-[1]-74-[1]-49
2.A.123.1000.1000-XP_006646080      8.9e-12  12-[1]-75-[1]-72
2.A.43.1000.1000-XP_007217561         9e-12  14-[1]-89-[1]-78
2.A.123.1000.1000-XP_022938308        9e-12  9-[1]-19-[3]-2-[1]-75
2.A.43.1000.1000-XP_006684812       9.3e-12  12-[1]-130-[1]-75
2.A.123.1000.1000-XP_007137571      9.4e-12  10-[1]-75-[1]-69
2.A.123.1000.1000-XP_018730924      9.4e-12  9-[1]-72-[1]-61
2.A.123.1000.1000-XP_010911638      9.5e-12  10-[1]-72-[1]-64
2.A.123.1000.1000-XP_021976193      9.5e-12  15-[1]-72-[1]-122
2.A.52.1000.1000-OBJ60492           9.6e-12  260-[1]-55
2.A.123.1000.1000-XP_004150723      9.6e-12  9-[1]-72-[1]-71
2.A.123.1000.1000-ONM03353          9.7e-12  17-[1]-71-[1]-122
2.A.123.1000.1000-XP_007525398      9.7e-12  12-[1]-67-[1]-41
2.A.123.1000.1000-XP_002283068      9.9e-12  12-[1]-73-[1]-49
2.A.123.1000.1000-XP_007151091        1e-11  12-[1]-73-[1]-59
2.A.43.1000.1000-CEO94869             1e-11  36-[1]-102-[1]-56
2.A.123.1000.1000-XP_021745670        1e-11  14-[1]-72-[1]-78
2.A.43.1000.1000-ORZ09547             1e-11  9-[1]-88-[1]-65
2.A.43.1000.1000-XP_020690201       1.1e-11  14-[1]-89-[1]-70
9.B.191.1000.1000-EAY80888          1.1e-11  22-[1]-60-[3]-53
2.A.123.1000.1000-PAN31024          1.1e-11  9-[1]-73-[1]-72
2.A.43.1000.1000-GAQ33681           1.1e-11  14-[1]-104-[1]-70
2.A.129.1000.1000-WP_026743506      1.1e-11  61-[3]-8
2.A.123.1000.1000-KMZ64299          1.1e-11  13-[1]-73-[1]-50
2.A.123.1000.1000-XP_002279850      1.1e-11  12-[1]-73-[1]-50
2.A.123.1000.1000-XP_020239544      1.1e-11  12-[1]-73-[1]-66
2.A.43.1000.1000-XP_003233155       1.1e-11  14-[1]-101-[1]-71
2.A.43.1000.1000-PAA55229           1.2e-11  53-[1]-126-[1]-60
2.A.43.1000.1000-CCE78037           1.2e-11  19-[1]-113-[1]-45
2.A.43.1000.1000-XP_013451348       1.2e-11  14-[1]-89-[1]-67
2.A.43.1000.1000-XP_960653          1.2e-11  12-[1]-109-[1]-76
2.A.123.1000.1000-XP_010260494      1.2e-11  9-[1]-72-[1]-74
2.A.129.1000.1000-WP_094122064      1.3e-11  61-[3]-8
2.A.52.1000.1000-WP_047315448       1.3e-11  270-[1]-54
2.A.43.1000.1000-CCJ28856           1.3e-11  34-[1]-108-[1]-29
2.A.43.1000.1000-EES98570           1.3e-11  34-[1]-5-[2]-60-[1]-80
2.A.123.1000.1000-XP_019174836      1.4e-11  14-[1]-70-[1]-56
2.A.52.1000.1000-WP_009739973       1.4e-11  270-[1]-61
2.A.52.1000.1000-WP_015793782       1.4e-11  278-[1]-60
2.A.43.1000.1000-PIB02204           1.4e-11  15-[1]-104-[1]-70
3.E.3.1000.1000-WP_055860852        1.4e-11  94-[3]-101
2.A.43.1000.1000-XP_020238080       1.4e-11  43-[1]-89-[1]-79
2.A.123.1000.1000-XP_010519561      1.5e-11  12-[1]-73-[1]-60
2.A.43.1000.1000-GAQ87728           1.5e-11  14-[1]-90-[1]-69
2.A.43.1000.1000-KKY31183           1.5e-11  11-[1]-99-[1]-73
2.A.123.1000.1000-KMZ68371          1.5e-11  14-[1]-70-[1]-65
2.A.123.1000.1000-EPS65273          1.6e-11  4-[1]-71-[1]-30
2.A.43.1000.1000-ELU04648           1.6e-11  19-[1]-89-[1]-64
2.A.52.1000.1000-WP_084460636       1.6e-11  314-[1]-59
2.A.52.1000.1000-WP_026468690       1.6e-11  260-[1]-52
2.A.123.1000.1000-PIA65579          1.6e-11  12-[1]-74-[1]-56
2.A.123.1000.1000-XP_020264173      1.6e-11  12-[1]-73-[1]-73
2.A.123.1000.1000-NP_001344900      1.6e-11  10-[1]-75-[1]-75
2.A.123.1000.1000-XP_006345190      1.7e-11  11-[1]-73-[1]-52
2.A.43.1000.1000-KPA47052           1.7e-11  11-[1]-102-[1]-68
2.A.123.1000.1000-WP_016544262      1.7e-11  5-[1]-32
2.A.123.1000.1000-XP_015065528      1.7e-11  13-[1]-73-[1]-47
2.A.43.1000.1000-OCK81582           1.7e-11  15-[1]-104-[1]-65
2.A.123.1000.1000-XP_010259509      1.7e-11  12-[1]-71-[1]-65
2.A.43.1000.1000-XP_551184          1.8e-11  131-[1]-89-[1]-52
2.A.123.1000.1000-PIA47705          1.8e-11  9-[1]-72-[1]-75
2.A.123.1000.1000-PIN16574          1.8e-11  10-[1]-72-[1]-69
2.A.52.1000.1000-WP_085195021       1.8e-11  267-[1]-55
2.A.52.1000.1000-WP_085179079       1.8e-11  220-[1]-1-[1]-54
9.B.191.1000.1000-XP_005758043      1.8e-11  2-[1]-64-[3]-39
2.A.123.1000.1000-XP_006600650      1.9e-11  12-[1]-73-[1]-41
9.B.191.1000.1000-EEB96742          1.9e-11  50-[3]-[3]-2
2.A.43.1000.1000-XP_008450029       1.9e-11  14-[1]-89-[1]-78
2.A.123.1000.1000-XP_015160546      1.9e-11  13-[1]-72-[1]-43
2.A.123.1000.1000-GAV63022          1.9e-11  12-[1]-73-[1]-47
2.A.123.1000.1000-XP_010524542      1.9e-11  9-[1]-72-[1]-61
2.A.123.1000.1000-XP_021851762      1.9e-11  16-[1]-82-[1]-124
2.A.43.1000.1000-XP_013397284       1.9e-11  144-[1]-89-[1]-66
2.A.123.1000.1000-CAN59909            2e-11  12-[1]-73-[1]-64
2.A.52.1000.1000-OJY39605             2e-11  273-[3]-44
2.A.43.1000.1000-XP_012839540         2e-11  38-[1]-206-[1]-49
2.A.123.1000.1000-XP_019054543        2e-11  12-[1]-73-[1]-79
2.A.123.1000.1000-XP_013450821      2.1e-11  13-[1]-73-[1]-62
2.A.52.1000.1000-WP_037579932       2.1e-11  248-[1]-70
2.A.129.1000.1000-WP_047729164      2.1e-11  62-[3]-8
2.A.43.1000.1000-XP_003648837       2.1e-11  9-[1]-106-[1]-64
2.A.43.1000.1000-XP_003671845       2.2e-11  7-[1]-131-[1]-71
[truncated: 3,049,968 more chars]
