# Supplementary material for: Expansion of the Transporter-Opsin-G protein-coupled receptor superfamily with five new protein families
Source: PLoS One. 2020 Apr 22;15(4):e0231085. doi: 10.1371/journal.pone.0231085 (PMC7176098; doi:10.1371/journal.pone.0231085)
Supplement: S1 File — Folders and ouput files are compressed in a zip file. Folder MEME contains the motif models; folder MAST contains the motifs matching the training sets, and folder DATA contains both the training and test sets. Check the included README file for a detailed description. (ZIP) [file pone.0231085.s022.zip › Motifs/MEME/TOG_zoops/meme.xml]

<?xml version='1.0' encoding='UTF-8' standalone='yes'?>
<!-- Document definition -->
<!DOCTYPE MEME[
<!ELEMENT MEME (
  training_set,
  model, 
  motifs, 
  scanned_sites_summary?
)>
<!ATTLIST MEME 
  version CDATA #REQUIRED
  release CDATA #REQUIRED
>
<!-- Training-set elements -->
<!ELEMENT training_set (alphabet, ambigs, sequence*, letter_frequencies)>
<!ATTLIST training_set primary_sequences CDATA #REQUIRED primary_count CDATA #REQUIRED primary_positions CDATA #REQUIRED
  control_sequences CDATA "" control_count CDATA "" control_positions CDATA "">
<!ELEMENT alphabet (letter*)>
<!ATTLIST alphabet name CDATA #REQUIRED>
<!ELEMENT ambigs (letter*)>
<!ELEMENT letter EMPTY>
<!ATTLIST letter id ID #REQUIRED>
<!ATTLIST letter symbol CDATA #REQUIRED>
<!ATTLIST letter equals CDATA #IMPLIED>
<!ATTLIST letter aliases CDATA #IMPLIED>
<!ATTLIST letter complement CDATA #IMPLIED>
<!ATTLIST letter name CDATA #IMPLIED>
<!ATTLIST letter colour CDATA #IMPLIED>
<!ELEMENT sequence EMPTY>
<!ATTLIST sequence id ID #REQUIRED
                   name CDATA #REQUIRED
                   length CDATA #REQUIRED
                   weight CDATA #REQUIRED
>
<!ELEMENT letter_frequencies (alphabet_array)>

<!-- Model elements -->
<!ELEMENT model (
  command_line,
  host,
  type,
  nmotifs,
  evalue_threshold,
  object_function,
  spfun,
  min_width,
  max_width,
  wg,
  ws,
  endgaps,
  minsites,
  maxsites,
  wnsites,
  spmap,
  spfuzz,
  prior,
  beta,
  maxiter,
  distance,
  num_positions,
  seed,
  hsfrac,
  searchsize,
  maxsize,
  norand,
  csites,
  strands,
  brief,
  psp_file,
  priors_file,
  reason_for_stopping,
  background_frequencies
)>
<!ELEMENT command_line (#PCDATA)*>
<!ELEMENT host (#PCDATA)*>
<!ELEMENT type (#PCDATA)*>
<!ELEMENT nmotifs (#PCDATA)*>
<!ELEMENT evalue_threshold (#PCDATA)*>
<!ELEMENT object_function (#PCDATA)*>
<!ELEMENT spfun (#PCDATA)*>
<!ELEMENT min_width (#PCDATA)*>
<!ELEMENT max_width (#PCDATA)*>
<!ELEMENT wg (#PCDATA)*>
<!ELEMENT ws (#PCDATA)*>
<!ELEMENT endgaps (#PCDATA)*>
<!ELEMENT minsites (#PCDATA)*>
<!ELEMENT maxsites (#PCDATA)*>
<!ELEMENT wnsites (#PCDATA)*>
<!ELEMENT spmap (#PCDATA)*>
<!ELEMENT spfuzz (#PCDATA)*>
<!ELEMENT prior (#PCDATA)*>
<!ELEMENT beta (#PCDATA)*>
<!ELEMENT maxiter (#PCDATA)*>
<!ELEMENT distance (#PCDATA)*>
<!ELEMENT num_positions (#PCDATA)*>
<!ELEMENT seed (#PCDATA)*>
<!ELEMENT hsfrac (#PCDATA)*>
<!ELEMENT searchsize (#PCDATA)*>
<!ELEMENT maxsize (#PCDATA)*>
<!ELEMENT norand (#PCDATA)*>
<!ELEMENT csites (#PCDATA)*>
<!ELEMENT strands (#PCDATA)*>
<!ELEMENT brief (#PCDATA)*>
<!ELEMENT psp_file (#PCDATA)*>
<!ELEMENT priors_file (#PCDATA)*>
<!ELEMENT reason_for_stopping (#PCDATA)*>
<!ELEMENT background_frequencies (alphabet_array)>
<!ATTLIST background_frequencies source CDATA #REQUIRED
		   order CDATA #REQUIRED>

<!-- Motif elements -->
<!ELEMENT motifs (motif*)>
<!ELEMENT motif (scores, probabilities, regular_expression?, contributing_sites)>
<!ATTLIST motif id ID #REQUIRED
                name CDATA #REQUIRED
                alt CDATA ""
                width CDATA #REQUIRED
                sites CDATA #REQUIRED
                ic CDATA #REQUIRED
                re CDATA #REQUIRED
                llr CDATA #REQUIRED
                p_value CDATA #REQUIRED
                e_value CDATA #REQUIRED
                bayes_threshold CDATA #REQUIRED
                elapsed_time CDATA #REQUIRED
                url CDATA ""
>
<!ELEMENT scores (alphabet_matrix)>
<!ELEMENT probabilities (alphabet_matrix)>
<!ELEMENT regular_expression (#PCDATA)*>

<!-- Contributing site elements -->
<!-- Contributing sites are motif occurences found during the motif discovery phase -->
<!ELEMENT contributing_sites (contributing_site*)>
<!ELEMENT contributing_site (left_flank, site, right_flank)>
<!ATTLIST contributing_site sequence_id IDREF #REQUIRED
                          position CDATA #REQUIRED
                          strand (plus|minus|none) 'none'
                          pvalue CDATA #REQUIRED
>
<!-- The left_flank contains the sequence for 10 bases to the left of the motif start -->
<!ELEMENT left_flank (#PCDATA)>
<!-- The site contains the sequence for the motif instance -->
<!ELEMENT site (letter_ref*)>
<!-- The right_flank contains the sequence for 10 bases to the right of the motif end -->
<!ELEMENT right_flank (#PCDATA)>

<!-- Scanned site elements -->
<!-- Scanned sites are motif occurences found during the sequence scan phase -->
<!ELEMENT scanned_sites_summary (scanned_sites*)>
<!ATTLIST scanned_sites_summary p_thresh CDATA #REQUIRED>
<!ELEMENT scanned_sites (scanned_site*)>
<!ATTLIST scanned_sites sequence_id IDREF #REQUIRED
                        pvalue CDATA #REQUIRED
                        num_sites CDATA #REQUIRED>
<!ELEMENT scanned_site EMPTY>
<!ATTLIST scanned_site  motif_id IDREF #REQUIRED
                        strand (plus|minus|none) 'none'
                        position CDATA #REQUIRED
                        pvalue CDATA #REQUIRED>

<!-- Utility elements -->
<!-- A reference to a letter in the alphabet -->
<!ELEMENT letter_ref EMPTY>
<!ATTLIST letter_ref letter_id IDREF #REQUIRED>
<!-- A alphabet-array contains one floating point value for each letter in an alphabet -->
<!ELEMENT alphabet_array (value*)>
<!ELEMENT value (#PCDATA)>
<!ATTLIST value letter_id IDREF #REQUIRED>

<!-- A alphabet_matrix contains one alphabet_array for each position in a motif -->
<!ELEMENT alphabet_matrix (alphabet_array*)>

]>
<!-- Begin document body -->
<MEME version="5.0.4" release="Wed Jan 23 14:05:40 2019 -0800">
<training_set primary_sequences="/ResearchData/TOG/Motifs/sequences/trainingSets/PC_NA_bal.faa" primary_count="650" primary_positions="177273" control_sequences="--none--" control_count="0" control_positions="0">
<alphabet name="Protein" like="protein">
<letter id="A" symbol="A" name="Alanine" colour="0000CC"/>
<letter id="C" symbol="C" name="Cysteine" colour="0000CC"/>
<letter id="D" symbol="D" name="Aspartic acid" colour="FF00FF"/>
<letter id="E" symbol="E" name="Glutamic acid" colour="FF00FF"/>
<letter id="F" symbol="F" name="Phenylalanine" colour="0000CC"/>
<letter id="G" symbol="G" name="Glycine" colour="FFB300"/>
<letter id="H" symbol="H" name="Histidine" colour="FFCCCC"/>
<letter id="I" symbol="I" name="Isoleucine" colour="0000CC"/>
<letter id="K" symbol="K" name="Lysine" colour="CC0000"/>
<letter id="L" symbol="L" name="Leucine" colour="0000CC"/>
<letter id="M" symbol="M" name="Methionine" colour="0000CC"/>
<letter id="N" symbol="N" name="Asparagine" colour="008000"/>
<letter id="P" symbol="P" name="Proline" colour="FFFF00"/>
<letter id="Q" symbol="Q" name="Glutamine" colour="008000"/>
<letter id="R" symbol="R" name="Arginine" colour="CC0000"/>
<letter id="S" symbol="S" name="Serine" colour="008000"/>
<letter id="T" symbol="T" name="Threonine" colour="008000"/>
<letter id="V" symbol="V" name="Valine" colour="0000CC"/>
<letter id="W" symbol="W" name="Tryptophan" colour="0000CC"/>
<letter id="Y" symbol="Y" name="Tyrosine" colour="33E6CC"/>
<letter id="X" symbol="X" aliases="*." equals="ACDEFGHIKLMNPQRSTVWY" name="Any amino acid"/>
<letter id="B" symbol="B" equals="DN" name="Asparagine or Aspartic acid"/>
<letter id="Z" symbol="Z" equals="EQ" name="Glutamine or Glutamic acid"/>
<letter id="J" symbol="J" equals="IL" name="Leucine or Isoleucine"/>
</alphabet>
<sequence id="sequence_0" name="2.A.102.1.1-Q6A553" length="239" weight="1.000000" />
<sequence id="sequence_1" name="2.A.102.2.1-Q0K020" length="256" weight="1.000000" />
<sequence id="sequence_2" name="2.A.102.2.10-N1UVI1" length="250" weight="1.000000" />
<sequence id="sequence_3" name="2.A.102.2.2-Q2BM66" length="274" weight="1.000000" />
<sequence id="sequence_4" name="2.A.102.2.3-Q7URC0" length="258" weight="1.000000" />
<sequence id="sequence_5" name="2.A.102.2.4-E6VE67" length="254" weight="1.000000" />
<sequence id="sequence_6" name="2.A.102.2.5-Q9KZC0" length="257" weight="1.000000" />
<sequence id="sequence_7" name="2.A.102.2.6-V6I8W0" length="347" weight="1.000000" />
<sequence id="sequence_8" name="2.A.102.2.7-A0R5A2" length="240" weight="1.000000" />
<sequence id="sequence_9" name="2.A.102.2.8-F7T0G2" length="245" weight="1.000000" />
<sequence id="sequence_10" name="2.A.102.2.9-Q8X8E6" length="291" weight="1.000000" />
<sequence id="sequence_11" name="2.A.102.3.1-P0AD30" length="269" weight="1.000000" />
<sequence id="sequence_12" name="2.A.102.3.2-L7KTB5" length="253" weight="1.000000" />
<sequence id="sequence_13" name="2.A.102.3.3-ALM14363" length="251" weight="1.000000" />
<sequence id="sequence_14" name="2.A.102.3.4-Q8EDB6" length="269" weight="1.000000" />
<sequence id="sequence_15" name="2.A.102.4.1-Q9UYH7" length="253" weight="1.000000" />
<sequence id="sequence_16" name="2.A.102.4.10-A0L9W3" length="671" weight="1.000000" />
<sequence id="sequence_17" name="2.A.102.4.11-Q6MNF2" length="259" weight="1.000000" />
<sequence id="sequence_18" name="2.A.102.4.12-C7TDY6" length="245" weight="1.000000" />
<sequence id="sequence_19" name="2.A.102.4.13-Q8EH96" length="266" weight="1.000000" />
<sequence id="sequence_20" name="2.A.102.4.14-W2ET82" length="339" weight="1.000000" />
<sequence id="sequence_21" name="2.A.102.4.2-E7BBJ3" length="271" weight="1.000000" />
<sequence id="sequence_22" name="2.A.102.4.3-A6VFN3" length="270" weight="1.000000" />
<sequence id="sequence_23" name="2.A.102.4.4-B8ZMY3" length="256" weight="1.000000" />
<sequence id="sequence_24" name="2.A.102.4.5-C7D7I4" length="304" weight="1.000000" />
<sequence id="sequence_25" name="2.A.102.4.6-Q89V93" length="380" weight="1.000000" />
<sequence id="sequence_26" name="2.A.102.4.7-B0R8P7" length="330" weight="1.000000" />
<sequence id="sequence_27" name="2.A.102.4.8-Q8NLX4" length="309" weight="1.000000" />
<sequence id="sequence_28" name="2.A.102.4.9-M2X4H1" length="322" weight="1.000000" />
<sequence id="sequence_29" name="2.A.102.5.1-Q5ZAL4" length="397" weight="1.000000" />
<sequence id="sequence_30" name="2.A.102.5.2-OAE35033" length="480" weight="1.000000" />
<sequence id="sequence_31" name="2.A.102.1000.1000-WP_095778091" length="256" weight="1.000000" />
<sequence id="sequence_32" name="2.A.102.1000.1000-WP_066324373" length="261" weight="1.000000" />
<sequence id="sequence_33" name="2.A.102.1000.1000-WP_026970889" length="243" weight="1.000000" />
<sequence id="sequence_34" name="2.A.102.1000.1000-WP_012349338" length="251" weight="1.000000" />
<sequence id="sequence_35" name="2.A.102.1000.1000-SMC75815" length="266" weight="1.000000" />
<sequence id="sequence_36" name="2.A.102.1000.1000-WP_037523775" length="251" weight="1.000000" />
<sequence id="sequence_37" name="2.A.102.1000.1000-WP_056080180" length="241" weight="1.000000" />
<sequence id="sequence_38" name="2.A.102.1000.1000-WP_092810540" length="251" weight="1.000000" />
<sequence id="sequence_39" name="2.A.102.1000.1000-WP_092902695" length="253" weight="1.000000" />
<sequence id="sequence_40" name="2.A.102.1000.1000-WP_078721161" length="263" weight="1.000000" />
<sequence id="sequence_41" name="2.A.102.1000.1000-KER09886" length="259" weight="1.000000" />
<sequence id="sequence_42" name="2.A.102.1000.1000-WP_072900467" length="248" weight="1.000000" />
<sequence id="sequence_43" name="2.A.102.1000.1000-WP_091545587" length="316" weight="1.000000" />
<sequence id="sequence_44" name="2.A.102.1000.1000-WP_014992832" length="265" weight="1.000000" />
<sequence id="sequence_45" name="2.A.102.1000.1000-WP_068598877" length="266" weight="1.000000" />
<sequence id="sequence_46" name="2.A.102.1000.1000-WP_045972238" length="258" weight="1.000000" />
<sequence id="sequence_47" name="2.A.102.1000.1000-WP_080721280" length="289" weight="1.000000" />
<sequence id="sequence_48" name="2.A.102.1000.1000-ANV79301" length="251" weight="1.000000" />
<sequence id="sequence_49" name="2.A.102.1000.1000-WP_035123981" length="255" weight="1.000000" />
<sequence id="sequence_50" name="2.A.123.1.25-F0T9U2" length="89" weight="1.000000" />
<sequence id="sequence_51" name="2.A.123.2.10-G5AIC0" length="125" weight="1.000000" />
<sequence id="sequence_52" name="2.A.123.2.11-W2Q9B8" length="116" weight="1.000000" />
<sequence id="sequence_53" name="2.A.123.2.12-H8I9W6" length="84" weight="1.000000" />
<sequence id="sequence_54" name="2.A.123.2.14-Q89G85" length="86" weight="1.000000" />
<sequence id="sequence_55" name="2.A.123.2.15-AKM80696" length="99" weight="1.000000" />
<sequence id="sequence_56" name="2.A.123.2.2-A2BS89" length="85" weight="1.000000" />
<sequence id="sequence_57" name="2.A.123.2.3-C3WG44" length="85" weight="1.000000" />
<sequence id="sequence_58" name="2.A.123.2.4-Q8F4F7" length="96" weight="1.000000" />
<sequence id="sequence_59" name="2.A.123.2.5-Q57574" length="93" weight="1.000000" />
<sequence id="sequence_60" name="2.A.123.2.6-B0SHL1" length="85" weight="1.000000" />
<sequence id="sequence_61" name="2.A.123.2.7-Q1RK22" length="89" weight="1.000000" />
<sequence id="sequence_62" name="2.A.123.2.8-Q3MFM5" length="141" weight="1.000000" />
<sequence id="sequence_63" name="2.A.123.3.1-F9RBV9" length="97" weight="1.000000" />
<sequence id="sequence_64" name="2.A.123.3.2-B9NRZ5" length="107" weight="1.000000" />
<sequence id="sequence_65" name="2.A.123.3.4-V5H5N4" length="97" weight="1.000000" />
<sequence id="sequence_66" name="2.A.123.4.2-H8L0W6" length="115" weight="1.000000" />
<sequence id="sequence_67" name="2.A.123.4.3-G0JXK9" length="115" weight="1.000000" />
<sequence id="sequence_68" name="2.A.123.1000.1000-WP_008435280" length="113" weight="1.000000" />
<sequence id="sequence_69" name="2.A.123.1000.1000-WP_060996940" length="97" weight="1.000000" />
<sequence id="sequence_70" name="2.A.123.1000.1000-WP_063671165" length="113" weight="1.000000" />
<sequence id="sequence_71" name="2.A.123.1000.1000-AEH06080" length="95" weight="1.000000" />
<sequence id="sequence_72" name="2.A.123.1000.1000-WP_039937782" length="85" weight="1.000000" />
<sequence id="sequence_73" name="2.A.123.1000.1000-WP_038653782" length="92" weight="1.000000" />
<sequence id="sequence_74" name="2.A.123.1000.1000-WP_027524484" length="86" weight="1.000000" />
<sequence id="sequence_75" name="2.A.123.1.1-P93332" length="268" weight="1.000000" />
<sequence id="sequence_76" name="2.A.123.1.10-O45102" length="299" weight="1.000000" />
<sequence id="sequence_77" name="2.A.123.1.11-F6U696" length="215" weight="1.000000" />
<sequence id="sequence_78" name="2.A.123.1.12-Q7JVE7" length="226" weight="1.000000" />
<sequence id="sequence_79" name="2.A.123.1.13-Q9SMM5" length="289" weight="1.000000" />
<sequence id="sequence_80" name="2.A.123.1.14-Q54JW5" length="220" weight="1.000000" />
<sequence id="sequence_81" name="2.A.123.1.15-B7FP68" length="375" weight="1.000000" />
<sequence id="sequence_82" name="2.A.123.1.16-M2X865" length="262" weight="1.000000" />
<sequence id="sequence_83" name="2.A.123.1.17-O96245" length="686" weight="1.000000" />
<sequence id="sequence_84" name="2.A.123.1.18-Q5N8J1" length="230" weight="1.000000" />
<sequence id="sequence_85" name="2.A.123.1.19-W5P0N7" length="226" weight="1.000000" />
<sequence id="sequence_86" name="2.A.123.1.2-V4TK97" length="305" weight="1.000000" />
<sequence id="sequence_87" name="2.A.123.1.20-KRO47255" length="197" weight="1.000000" />
<sequence id="sequence_88" name="2.A.123.1.21-XP_020105579" length="709" weight="1.000000" />
<sequence id="sequence_89" name="2.A.123.1.22-H3GD93" length="1089" weight="1.000000" />
<sequence id="sequence_90" name="2.A.123.1.23-Q9LUR4" length="230" weight="1.000000" />
<sequence id="sequence_91" name="2.A.123.1.24-Q9ZV02" length="258" weight="1.000000" />
<sequence id="sequence_92" name="2.A.123.1.26-Q9FGQ2" length="294" weight="1.000000" />
<sequence id="sequence_93" name="2.A.123.1.27-ANC68268" length="262" weight="1.000000" />
<sequence id="sequence_94" name="2.A.123.1.3-Q9FY94" length="292" weight="1.000000" />
<sequence id="sequence_95" name="2.A.123.1.4-Q9BRV3" length="221" weight="1.000000" />
<sequence id="sequence_96" name="2.A.123.1.5-Q8LFH5" length="239" weight="1.000000" />
<sequence id="sequence_97" name="2.A.123.1.6-Q6YZF3" length="307" weight="1.000000" />
<sequence id="sequence_98" name="2.A.123.1.7-Q9FPN0" length="265" weight="1.000000" />
<sequence id="sequence_99" name="2.A.123.1.8-Q9CXK4" length="221" weight="1.000000" />
<sequence id="sequence_100" name="2.A.43.1.1-O60931" length="367" weight="1.000000" />
<sequence id="sequence_101" name="2.A.43.1.2-Q9VCR7" length="397" weight="1.000000" />
<sequence id="sequence_102" name="2.A.43.1.3-P17261" length="260" weight="1.000000" />
<sequence id="sequence_103" name="2.A.43.1.4-P57758" length="270" weight="1.000000" />
<sequence id="sequence_104" name="2.A.43.2.1-Q6ZP29" length="291" weight="1.000000" />
<sequence id="sequence_105" name="2.A.43.2.10-747073561" length="381" weight="1.000000" />
<sequence id="sequence_106" name="2.A.43.2.11-823139245" length="381" weight="1.000000" />
<sequence id="sequence_107" name="2.A.43.2.12-661889131" length="382" weight="1.000000" />
<sequence id="sequence_108" name="2.A.43.2.13-Q03687" length="405" weight="1.000000" />
<sequence id="sequence_109" name="2.A.43.2.14-C4LSG6" length="228" weight="1.000000" />
<sequence id="sequence_110" name="2.A.43.2.2-Q95XZ6" length="311" weight="1.000000" />
<sequence id="sequence_111" name="2.A.43.2.3-Q12010" length="308" weight="1.000000" />
<sequence id="sequence_112" name="2.A.43.2.4-C4LT11" length="320" weight="1.000000" />
<sequence id="sequence_113" name="2.A.43.2.5-O49437" length="288" weight="1.000000" />
<sequence id="sequence_114" name="2.A.43.2.6-E1F7I8" length="319" weight="1.000000" />
<sequence id="sequence_115" name="2.A.43.2.7-P38279" length="296" weight="1.000000" />
<sequence id="sequence_116" name="2.A.43.2.8-Q06328" length="317" weight="1.000000" />
<sequence id="sequence_117" name="2.A.43.2.9-U5G8H3" length="384" weight="1.000000" />
<sequence id="sequence_118" name="2.A.43.3.1-Q60441" length="247" weight="1.000000" />
<sequence id="sequence_119" name="2.A.43.3.2-Q8C6U2" length="202" weight="1.000000" />
<sequence id="sequence_120" name="2.A.43.4.1-O14166" length="302" weight="1.000000" />
<sequence id="sequence_121" name="2.A.43.4.2-C4M161" length="308" weight="1.000000" />
<sequence id="sequence_122" name="2.A.43.4.3-C4LVU2" length="363" weight="1.000000" />
<sequence id="sequence_123" name="2.A.43.1000.1000-OLL23737" length="274" weight="1.000000" />
<sequence id="sequence_124" name="2.A.43.1000.1000-CCX32705" length="321" weight="1.000000" />
<sequence id="sequence_125" name="2.A.43.1000.1000-XP_003958162" length="259" weight="1.000000" />
<sequence id="sequence_126" name="2.A.43.1000.1000-XP_018601380" length="371" weight="1.000000" />
<sequence id="sequence_127" name="2.A.43.1000.1000-OJJ39760" length="291" weight="1.000000" />
<sequence id="sequence_128" name="2.A.43.1000.1000-XP_020997799" length="369" weight="1.000000" />
<sequence id="sequence_129" name="2.A.43.1000.1000-OVF08883" length="280" weight="1.000000" />
<sequence id="sequence_130" name="2.A.43.1000.1000-XP_003683962" length="333" weight="1.000000" />
<sequence id="sequence_131" name="2.A.43.1000.1000-OON10808" length="311" weight="1.000000" />
<sequence id="sequence_132" name="2.A.43.1000.1000-XP_002171352" length="286" weight="1.000000" />
<sequence id="sequence_133" name="2.A.43.1000.1000-ORZ18555" length="299" weight="1.000000" />
<sequence id="sequence_134" name="2.A.43.1000.1000-KHN87682" length="421" weight="1.000000" />
<sequence id="sequence_135" name="2.A.43.1000.1000-ORY67314" length="313" weight="1.000000" />
<sequence id="sequence_136" name="2.A.43.1000.1000-XP_021733254" length="404" weight="1.000000" />
<sequence id="sequence_137" name="2.A.43.1000.1000-XP_001795739" length="310" weight="1.000000" />
<sequence id="sequence_138" name="2.A.43.1000.1000-XP_019446778" length="379" weight="1.000000" />
<sequence id="sequence_139" name="2.A.43.1000.1000-XP_005085010" length="202" weight="1.000000" />
<sequence id="sequence_140" name="2.A.43.1000.1000-EEH18087" length="286" weight="1.000000" />
<sequence id="sequence_141" name="2.A.43.1000.1000-XP_007835071" length="361" weight="1.000000" />
<sequence id="sequence_142" name="2.A.43.1000.1000-XP_003655223" length="386" weight="1.000000" />
<sequence id="sequence_143" name="2.A.43.1000.1000-KUI74521" length="336" weight="1.000000" />
<sequence id="sequence_144" name="2.A.43.1000.1000-XP_020777996" length="307" weight="1.000000" />
<sequence id="sequence_145" name="2.A.43.1000.1000-AQZ11835" length="307" weight="1.000000" />
<sequence id="sequence_146" name="2.A.43.1000.1000-XP_003677157" length="311" weight="1.000000" />
<sequence id="sequence_147" name="2.A.43.1000.1000-XP_005108750" length="395" weight="1.000000" />
<sequence id="sequence_148" name="2.A.43.1000.1000-EST41311" length="298" weight="1.000000" />
<sequence id="sequence_149" name="2.A.43.1000.1000-XP_020546648" length="276" weight="1.000000" />
<sequence id="sequence_150" name="2.A.52.1.1-P23516" length="351" weight="1.000000" />
<sequence id="sequence_151" name="2.A.52.1.2-P96454" length="352" weight="1.000000" />
<sequence id="sequence_152" name="2.A.52.1.3-O74869" length="405" weight="1.000000" />
<sequence id="sequence_153" name="2.A.52.1.4-Q48262" length="331" weight="1.000000" />
<sequence id="sequence_154" name="2.A.52.1.5-G8RFY4" length="350" weight="1.000000" />
<sequence id="sequence_155" name="2.A.52.1.6-Q45247" length="381" weight="1.000000" />
<sequence id="sequence_156" name="2.A.52.1.7-O05804" length="372" weight="1.000000" />
<sequence id="sequence_157" name="2.A.52.1.8-Q7S3L8" length="413" weight="1.000000" />
<sequence id="sequence_158" name="2.A.52.1.9-R1EDF9" length="363" weight="1.000000" />
<sequence id="sequence_159" name="2.A.52.2.1-I0IS63" length="277" weight="1.000000" />
<sequence id="sequence_160" name="2.A.52.2.2-Q478Q8" length="269" weight="1.000000" />
<sequence id="sequence_161" name="2.A.52.2.3-H9ZUP4" length="220" weight="1.000000" />
<sequence id="sequence_162" name="2.A.52.2.4-C1D347" length="227" weight="1.000000" />
<sequence id="sequence_163" name="2.A.52.2.5-C7PI41" length="274" weight="1.000000" />
<sequence id="sequence_164" name="2.A.52.2.6-Q7NN80" length="224" weight="1.000000" />
<sequence id="sequence_165" name="2.A.52.1000.1000-WP_030893060" length="358" weight="1.000000" />
<sequence id="sequence_166" name="2.A.52.1000.1000-WP_055540450" length="374" weight="1.000000" />
<sequence id="sequence_167" name="2.A.52.1000.1000-WP_080895817" length="341" weight="1.000000" />
<sequence id="sequence_168" name="2.A.52.1000.1000-WP_007905800" length="366" weight="1.000000" />
<sequence id="sequence_169" name="2.A.52.1000.1000-OYV59717" length="382" weight="1.000000" />
<sequence id="sequence_170" name="2.A.52.1000.1000-SFO63624" length="404" weight="1.000000" />
<sequence id="sequence_171" name="2.A.52.1000.1000-WP_095755373" length="365" weight="1.000000" />
<sequence id="sequence_172" name="2.A.52.1000.1000-WP_044551123" length="343" weight="1.000000" />
<sequence id="sequence_173" name="2.A.52.1000.1000-WP_062737287" length="361" weight="1.000000" />
<sequence id="sequence_174" name="2.A.52.1000.1000-WP_098482076" length="368" weight="1.000000" />
<sequence id="sequence_175" name="2.A.52.1000.1000-WP_082120944" length="367" weight="1.000000" />
<sequence id="sequence_176" name="2.A.52.1000.1000-WP_018912290" length="364" weight="1.000000" />
<sequence id="sequence_177" name="2.A.52.1000.1000-WP_007177162" length="379" weight="1.000000" />
<sequence id="sequence_178" name="2.A.52.1000.1000-WP_019828478" length="352" weight="1.000000" />
<sequence id="sequence_179" name="2.A.52.1000.1000-WP_025357396" length="369" weight="1.000000" />
<sequence id="sequence_180" name="2.A.52.1000.1000-WP_088277867" length="340" weight="1.000000" />
<sequence id="sequence_181" name="2.A.52.1000.1000-WP_052147817" length="371" weight="1.000000" />
<sequence id="sequence_182" name="2.A.52.1000.1000-WP_066863225" length="348" weight="1.000000" />
<sequence id="sequence_183" name="2.A.52.1000.1000-WP_082993383" length="400" weight="1.000000" />
<sequence id="sequence_184" name="2.A.52.1000.1000-WP_090267001" length="350" weight="1.000000" />
<sequence id="sequence_185" name="2.A.52.1000.1000-WP_092612751" length="376" weight="1.000000" />
<sequence id="sequence_186" name="2.A.52.1000.1000-WP_052212816" length="361" weight="1.000000" />
<sequence id="sequence_187" name="2.A.52.1000.1000-WP_059470085" length="353" weight="1.000000" />
<sequence id="sequence_188" name="2.A.52.1000.1000-WP_086632313" length="346" weight="1.000000" />
<sequence id="sequence_189" name="2.A.52.1000.1000-WP_073481699" length="365" weight="1.000000" />
<sequence id="sequence_190" name="2.A.52.1000.1000-WP_020420887" length="358" weight="1.000000" />
<sequence id="sequence_191" name="2.A.52.1000.1000-WP_078000927" length="349" weight="1.000000" />
<sequence id="sequence_192" name="2.A.52.1000.1000-WP_051468573" length="374" weight="1.000000" />
<sequence id="sequence_193" name="2.A.52.1000.1000-WP_009943733" length="386" weight="1.000000" />
<sequence id="sequence_194" name="2.A.52.1000.1000-CZT18598" length="421" weight="1.000000" />
<sequence id="sequence_195" name="2.A.52.1000.1000-WP_010016000" length="350" weight="1.000000" />
<sequence id="sequence_196" name="2.A.52.1000.1000-KKU79650" length="353" weight="1.000000" />
<sequence id="sequence_197" name="2.A.52.1000.1000-WP_079602885" length="357" weight="1.000000" />
<sequence id="sequence_198" name="2.A.52.1000.1000-WP_042298425" length="345" weight="1.000000" />
<sequence id="sequence_199" name="2.A.52.1000.1000-ODU09878" length="373" weight="1.000000" />
<sequence id="sequence_200" name="2.A.82.1.1-Q90YM5" length="352" weight="1.000000" />
<sequence id="sequence_201" name="2.A.82.1.2-Q86UW1" length="340" weight="1.000000" />
<sequence id="sequence_202" name="2.A.82.1.3-Q9Y519" length="407" weight="1.000000" />
<sequence id="sequence_203" name="2.A.82.1.4-Q18071" length="342" weight="1.000000" />
<sequence id="sequence_204" name="2.A.82.1.5-K0S6H8" length="467" weight="1.000000" />
<sequence id="sequence_205" name="2.A.82.1.6-I3JC37" length="335" weight="1.000000" />
<sequence id="sequence_206" name="2.A.82.1.7-C4LSF3" length="356" weight="1.000000" />
<sequence id="sequence_207" name="2.A.82.1000.1000-XP_019359004" length="339" weight="1.000000" />
<sequence id="sequence_208" name="2.A.82.1000.1000-XP_015233787" length="328" weight="1.000000" />
<sequence id="sequence_209" name="2.A.82.1000.1000-XP_019539034" length="439" weight="1.000000" />
<sequence id="sequence_210" name="2.A.82.1000.1000-OZG03871" length="348" weight="1.000000" />
<sequence id="sequence_211" name="2.A.82.1000.1000-ELT91162" length="385" weight="1.000000" />
<sequence id="sequence_212" name="2.A.82.1000.1000-XP_003964908" length="414" weight="1.000000" />
<sequence id="sequence_213" name="2.A.82.1000.1000-NP_001188136" length="330" weight="1.000000" />
<sequence id="sequence_214" name="2.A.82.1000.1000-XP_013984863" length="332" weight="1.000000" />
<sequence id="sequence_215" name="2.A.82.1000.1000-XP_018590237" length="329" weight="1.000000" />
<sequence id="sequence_216" name="2.A.82.1000.1000-KHN74131" length="316" weight="1.000000" />
<sequence id="sequence_217" name="2.A.82.1000.1000-NP_001020504" length="319" weight="1.000000" />
<sequence id="sequence_218" name="2.A.82.1000.1000-XP_013111133" length="464" weight="1.000000" />
<sequence id="sequence_219" name="2.A.82.1000.1000-XP_003108885" length="358" weight="1.000000" />
<sequence id="sequence_220" name="2.A.82.1000.1000-XP_006249002" length="418" weight="1.000000" />
<sequence id="sequence_221" name="2.A.82.1000.1000-EGN94566" length="439" weight="1.000000" />
<sequence id="sequence_222" name="2.A.82.1000.1000-XP_013874241" length="324" weight="1.000000" />
<sequence id="sequence_223" name="2.A.82.1000.1000-OCA44117" length="277" weight="1.000000" />
<sequence id="sequence_224" name="2.A.82.1000.1000-XP_020633657" length="339" weight="1.000000" />
<sequence id="sequence_225" name="2.A.82.1000.1000-XP_009986752" length="370" weight="1.000000" />
<sequence id="sequence_226" name="2.A.82.1000.1000-XP_021916632" length="455" weight="1.000000" />
<sequence id="sequence_227" name="2.A.82.1000.1000-XP_021517285" length="482" weight="1.000000" />
<sequence id="sequence_228" name="2.A.82.1000.1000-KOX73410" length="448" weight="1.000000" />
<sequence id="sequence_229" name="2.A.82.1000.1000-XP_006800035" length="325" weight="1.000000" />
<sequence id="sequence_230" name="2.A.82.1000.1000-XP_013068870" length="470" weight="1.000000" />
<sequence id="sequence_231" name="2.A.82.1000.1000-XP_022122185" length="409" weight="1.000000" />
<sequence id="sequence_232" name="2.A.82.1000.1000-PDM65993" length="375" weight="1.000000" />
<sequence id="sequence_233" name="2.A.82.1000.1000-XP_009321877" length="355" weight="1.000000" />
<sequence id="sequence_234" name="2.A.82.1000.1000-CDQ79530" length="374" weight="1.000000" />
<sequence id="sequence_235" name="2.A.82.1000.1000-XP_003795544" length="446" weight="1.000000" />
<sequence id="sequence_236" name="2.A.82.1000.1000-KIH59303" length="419" weight="1.000000" />
<sequence id="sequence_237" name="2.A.82.1000.1000-EPB70103" length="313" weight="1.000000" />
<sequence id="sequence_238" name="2.A.82.1000.1000-XP_015682971" length="342" weight="1.000000" />
<sequence id="sequence_239" name="2.A.82.1000.1000-CDS23401" length="451" weight="1.000000" />
<sequence id="sequence_240" name="2.A.82.1000.1000-XP_012793065" length="418" weight="1.000000" />
<sequence id="sequence_241" name="2.A.82.1000.1000-XP_019384704" length="338" weight="1.000000" />
<sequence id="sequence_242" name="2.A.82.1000.1000-XP_010793977" length="329" weight="1.000000" />
<sequence id="sequence_243" name="2.A.82.1000.1000-XP_008331724" length="324" weight="1.000000" />
<sequence id="sequence_244" name="2.A.82.1000.1000-XP_001373826" length="340" weight="1.000000" />
<sequence id="sequence_245" name="2.A.82.1000.1000-XP_003137176" length="349" weight="1.000000" />
<sequence id="sequence_246" name="2.A.82.1000.1000-XP_022903595" length="436" weight="1.000000" />
<sequence id="sequence_247" name="2.A.82.1000.1000-XP_009275217" length="353" weight="1.000000" />
<sequence id="sequence_248" name="2.A.82.1000.1000-XP_012688677" length="278" weight="1.000000" />
<sequence id="sequence_249" name="2.A.82.1000.1000-XP_018592558" length="341" weight="1.000000" />
<sequence id="sequence_250" name="3.E.1.1.1-P02945" length="262" weight="1.000000" />
<sequence id="sequence_251" name="3.E.1.1.2-P29563" length="259" weight="1.000000" />
<sequence id="sequence_252" name="3.E.1.1.3-G0LFX8" length="254" weight="1.000000" />
<sequence id="sequence_253" name="3.E.1.1.4-P96787" length="258" weight="1.000000" />
<sequence id="sequence_254" name="3.E.1.1.5-Q5UXY6" length="250" weight="1.000000" />
<sequence id="sequence_255" name="3.E.1.1.6-Q8YSC4" length="261" weight="1.000000" />
<sequence id="sequence_256" name="3.E.1.1.7-O93740" length="250" weight="1.000000" />
<sequence id="sequence_257" name="3.E.1.1.8-G0QG75" length="228" weight="1.000000" />
<sequence id="sequence_258" name="3.E.1.1.9-Q1AUE6" length="239" weight="1.000000" />
<sequence id="sequence_259" name="3.E.1.2.1-P16102" length="274" weight="1.000000" />
<sequence id="sequence_260" name="3.E.1.2.2-P15647" length="291" weight="1.000000" />
<sequence id="sequence_261" name="3.E.1.3.1-P25964" length="239" weight="1.000000" />
<sequence id="sequence_262" name="3.E.1.3.2-P71411" length="237" weight="1.000000" />
<sequence id="sequence_263" name="3.E.1.3.3-P42196" length="239" weight="1.000000" />
<sequence id="sequence_264" name="3.E.1.3.4-Q5V4H7" length="232" weight="1.000000" />
<sequence id="sequence_265" name="3.E.1.3.5-Q8U4S8" length="249" weight="1.000000" />
<sequence id="sequence_266" name="3.E.1.4.1-P25619" length="332" weight="1.000000" />
<sequence id="sequence_267" name="3.E.1.4.2-Q9UW81" length="304" weight="1.000000" />
<sequence id="sequence_268" name="3.E.1.4.3-Q9HGT7" length="313" weight="1.000000" />
<sequence id="sequence_269" name="3.E.1.4.4-Q1AJZ3" length="279" weight="1.000000" />
<sequence id="sequence_270" name="3.E.1.4.5-Q2QCJ4" length="249" weight="1.000000" />
<sequence id="sequence_271" name="3.E.1.4.6-Q12117" length="320" weight="1.000000" />
<sequence id="sequence_272" name="3.E.1.4.7-C8CHH8" length="334" weight="1.000000" />
<sequence id="sequence_273" name="3.E.1.4.8-P38079" length="344" weight="1.000000" />
<sequence id="sequence_274" name="3.E.1.4.9-O74631" length="283" weight="1.000000" />
<sequence id="sequence_275" name="3.E.1.5.1-647734884" length="626" weight="1.000000" />
<sequence id="sequence_276" name="3.E.1.5.2-EGD79054" length="704" weight="1.000000" />
<sequence id="sequence_277" name="3.E.1.6.1-Q9F7P4" length="249" weight="1.000000" />
<sequence id="sequence_278" name="3.E.1.6.10-WP_051882385" length="289" weight="1.000000" />
<sequence id="sequence_279" name="3.E.1.6.11-WP_051881578" length="321" weight="1.000000" />
<sequence id="sequence_280" name="3.E.1.6.12-Q9AFF7" length="251" weight="1.000000" />
<sequence id="sequence_281" name="3.E.1.6.2-Q2S2F8" length="273" weight="1.000000" />
<sequence id="sequence_282" name="3.E.1.6.3-Q7NP59" length="298" weight="1.000000" />
<sequence id="sequence_283" name="3.E.1.6.4-Q8GZE7" length="262" weight="1.000000" />
<sequence id="sequence_284" name="3.E.1.6.5-B1YFV8" length="252" weight="1.000000" />
<sequence id="sequence_285" name="3.E.1.6.6-L7W6K7" length="253" weight="1.000000" />
<sequence id="sequence_286" name="3.E.1.6.7-N0DKS8" length="280" weight="1.000000" />
<sequence id="sequence_287" name="3.E.1.6.8-C0KTK1" length="246" weight="1.000000" />
<sequence id="sequence_288" name="3.E.1.6.9-H9ZSC3" length="260" weight="1.000000" />
<sequence id="sequence_289" name="3.E.1.7.1-Q93WP2" length="712" weight="1.000000" />
<sequence id="sequence_290" name="3.E.1.7.2-Q8RUT8" length="737" weight="1.000000" />
<sequence id="sequence_291" name="3.E.1.7.3-B4Y105" length="747" weight="1.000000" />
<sequence id="sequence_292" name="3.E.1.7.4-F8UVI5" length="593" weight="1.000000" />
<sequence id="sequence_293" name="3.E.1.8.1-L1J207" length="438" weight="1.000000" />
<sequence id="sequence_294" name="3.E.1.8.2-L1IFZ3" length="438" weight="1.000000" />
<sequence id="sequence_295" name="3.E.1.8.3-L1JUU4" length="461" weight="1.000000" />
<sequence id="sequence_296" name="3.E.1.8.4-AXB27144" length="307" weight="1.000000" />
<sequence id="sequence_297" name="3.E.1.1000.1000-WP_049927899" length="238" weight="1.000000" />
<sequence id="sequence_298" name="3.E.1.1000.1000-WP_091102854" length="274" weight="1.000000" />
<sequence id="sequence_299" name="3.E.1.1000.1000-XP_012187171" length="335" weight="1.000000" />
<sequence id="sequence_300" name="3.E.3.1.1-AVZ43932" length="256" weight="1.000000" />
<sequence id="sequence_301" name="3.E.3.1.10-WP_055898914" length="245" weight="1.000000" />
<sequence id="sequence_302" name="3.E.3.1.2-J9HLW2" length="255" weight="1.000000" />
<sequence id="sequence_303" name="3.E.3.1.3-WP_055964131" length="224" weight="1.000000" />
<sequence id="sequence_304" name="3.E.3.1.4-AET42597" length="332" weight="1.000000" />
<sequence id="sequence_305" name="3.E.3.1.5-XP_002509300" length="420" weight="1.000000" />
<sequence id="sequence_306" name="3.E.3.1.6-WP_096421757" length="262" weight="1.000000" />
<sequence id="sequence_307" name="3.E.3.1.7-KYK29909" length="264" weight="1.000000" />
<sequence id="sequence_308" name="3.E.3.1.8-AET73409" length="271" weight="1.000000" />
<sequence id="sequence_309" name="3.E.3.1.9-KOO28456" length="315" weight="1.000000" />
<sequence id="sequence_310" name="3.E.3.1000.1000-KUK47561" length="268" weight="1.000000" />
<sequence id="sequence_311" name="3.E.3.1000.1000-KUK91708" length="281" weight="1.000000" />
<sequence id="sequence_312" name="3.E.3.1000.1000-PKM64243" length="259" weight="1.000000" />
<sequence id="sequence_313" name="3.E.3.1000.1000-WP_014452301" length="249" weight="1.000000" />
<sequence id="sequence_314" name="3.E.3.1000.1000-PKL00899" length="274" weight="1.000000" />
<sequence id="sequence_315" name="3.E.3.1000.1000-WP_099160890" length="255" weight="1.000000" />
<sequence id="sequence_316" name="3.E.3.1000.1000-SOC49528" length="277" weight="1.000000" />
<sequence id="sequence_317" name="3.E.3.1000.1000-WP_052609374" length="254" weight="1.000000" />
<sequence id="sequence_318" name="3.E.3.1000.1000-KRO43549" length="252" weight="1.000000" />
<sequence id="sequence_319" name="3.E.3.1000.1000-GAV32123" length="277" weight="1.000000" />
<sequence id="sequence_320" name="3.E.3.1000.1000-PIP56074" length="255" weight="1.000000" />
<sequence id="sequence_321" name="3.E.3.1000.1000-WP_092452410" length="260" weight="1.000000" />
<sequence id="sequence_322" name="3.E.3.1000.1000-WP_004031422" length="273" weight="1.000000" />
<sequence id="sequence_323" name="3.E.3.1000.1000-KRO47637" length="270" weight="1.000000" />
<sequence id="sequence_324" name="3.E.3.1000.1000-PHX60346" length="264" weight="1.000000" />
<sequence id="sequence_325" name="3.E.3.1000.1000-BAU31764" length="296" weight="1.000000" />
<sequence id="sequence_326" name="3.E.3.1000.1000-PHX60106" length="262" weight="1.000000" />
<sequence id="sequence_327" name="3.E.3.1000.1000-WP_071269601" length="222" weight="1.000000" />
<sequence id="sequence_328" name="3.E.3.1000.1000-WP_051063032" length="271" weight="1.000000" />
<sequence id="sequence_329" name="3.E.3.1000.1000-WP_055956404" length="228" weight="1.000000" />
<sequence id="sequence_330" name="3.E.3.1000.1000-PKL30997" length="254" weight="1.000000" />
<sequence id="sequence_331" name="3.E.3.1000.1000-WP_035950083" length="255" weight="1.000000" />
<sequence id="sequence_332" name="3.E.3.1000.1000-WP_104192211" length="269" weight="1.000000" />
<sequence id="sequence_333" name="3.E.3.1000.1000-WP_030202394" length="281" weight="1.000000" />
<sequence id="sequence_334" name="3.E.3.1000.1000-WP_091292897" length="252" weight="1.000000" />
<sequence id="sequence_335" name="3.E.3.1000.1000-WP_087034006" length="272" weight="1.000000" />
<sequence id="sequence_336" name="3.E.3.1000.1000-OGS54306" length="260" weight="1.000000" />
<sequence id="sequence_337" name="3.E.3.1000.1000-PVX23742" length="275" weight="1.000000" />
<sequence id="sequence_338" name="3.E.3.1000.1000-WP_095674486" length="255" weight="1.000000" />
<sequence id="sequence_339" name="3.E.3.1000.1000-KPK47366" length="258" weight="1.000000" />
<sequence id="sequence_340" name="3.E.3.1000.1000-WP_015849992" length="268" weight="1.000000" />
<sequence id="sequence_341" name="3.E.3.1000.1000-KYK22266" length="253" weight="1.000000" />
<sequence id="sequence_342" name="3.E.3.1000.1000-BAN00632" length="253" weight="1.000000" />
<sequence id="sequence_343" name="3.E.3.1000.1000-OUV53053" length="263" weight="1.000000" />
<sequence id="sequence_344" name="3.E.3.1000.1000-OLS32686" length="269" weight="1.000000" />
<sequence id="sequence_345" name="3.E.3.1000.1000-WP_071300141" length="194" weight="1.000000" />
<sequence id="sequence_346" name="3.E.3.1000.1000-KXH70028" length="274" weight="1.000000" />
<sequence id="sequence_347" name="3.E.3.1000.1000-KQM10058" length="257" weight="1.000000" />
<sequence id="sequence_348" name="3.E.3.1000.1000-OGO16441" length="265" weight="1.000000" />
<sequence id="sequence_349" name="3.E.3.1000.1000-OGY22908" length="255" weight="1.000000" />
<sequence id="sequence_350" name="9.A.14.1.1-P04000" length="364" weight="1.000000" />
<sequence id="sequence_351" name="9.A.14.1.10-Q0ZPT9" length="371" weight="1.000000" />
<sequence id="sequence_352" name="9.A.14.1.11-Q8N6U8" length="529" weight="1.000000" />
<sequence id="sequence_353" name="9.A.14.1.12-P35359" length="354" weight="1.000000" />
<sequence id="sequence_354" name="9.A.14.1.13-Q9HB89" length="426" weight="1.000000" />
<sequence id="sequence_355" name="9.A.14.1.14-P30989" length="418" weight="1.000000" />
<sequence id="sequence_356" name="9.A.14.1.15-O43194" length="453" weight="1.000000" />
<sequence id="sequence_357" name="9.A.14.1.16-RDD36749" length="340" weight="1.000000" />
<sequence id="sequence_358" name="9.A.14.1.17-P02699" length="348" weight="1.000000" />
<sequence id="sequence_359" name="9.A.14.1.18-T1T879" length="310" weight="1.000000" />
<sequence id="sequence_360" name="9.A.14.1.2-P08100" length="348" weight="1.000000" />
<sequence id="sequence_361" name="9.A.14.1.3-P48039" length="350" weight="1.000000" />
<sequence id="sequence_362" name="9.A.14.1.4-P34981" length="398" weight="1.000000" />
<sequence id="sequence_363" name="9.A.14.1.5-P23945" length="695" weight="1.000000" />
<sequence id="sequence_364" name="9.A.14.1.6-Q92847" length="366" weight="1.000000" />
<sequence id="sequence_365" name="9.A.14.1.7-O57422" length="534" weight="1.000000" />
<sequence id="sequence_366" name="9.A.14.1.8-Q9UHM6" length="478" weight="1.000000" />
<sequence id="sequence_367" name="9.A.14.1.9-Q8T359" length="382" weight="1.000000" />
<sequence id="sequence_368" name="9.A.14.10.1-P30968" length="328" weight="1.000000" />
<sequence id="sequence_369" name="9.A.14.10.2-P47901" length="424" weight="1.000000" />
<sequence id="sequence_370" name="9.A.14.10.3-P30518" length="371" weight="1.000000" />
<sequence id="sequence_371" name="9.A.14.10.4-P30559" length="389" weight="1.000000" />
<sequence id="sequence_372" name="9.A.14.11.1-Q8MSJ2" length="896" weight="1.000000" />
<sequence id="sequence_373" name="9.A.14.11.2-Q9NQ84" length="441" weight="1.000000" />
<sequence id="sequence_374" name="9.A.14.12.1-Q9GZP7" length="353" weight="1.000000" />
<sequence id="sequence_375" name="9.A.14.13.1-P30556" length="359" weight="1.000000" />
<sequence id="sequence_376" name="9.A.14.13.10-P35414" length="380" weight="1.000000" />
<sequence id="sequence_377" name="9.A.14.13.11-F1QQH4" length="317" weight="1.000000" />
<sequence id="sequence_378" name="9.A.14.13.12-P55085" length="397" weight="1.000000" />
<sequence id="sequence_379" name="9.A.14.13.13-P48146" length="333" weight="1.000000" />
<sequence id="sequence_380" name="9.A.14.13.14-Q969F8" length="398" weight="1.000000" />
<sequence id="sequence_381" name="9.A.14.13.15-Q99788" length="373" weight="1.000000" />
<sequence id="sequence_382" name="9.A.14.13.16-P41231" length="377" weight="1.000000" />
<sequence id="sequence_383" name="9.A.14.13.17-P61073" length="352" weight="1.000000" />
<sequence id="sequence_384" name="9.A.14.13.18-P35372" length="400" weight="1.000000" />
<sequence id="sequence_385" name="9.A.14.13.19-Q99527" length="375" weight="1.000000" />
<sequence id="sequence_386" name="9.A.14.13.2-Q9Y271" length="337" weight="1.000000" />
<sequence id="sequence_387" name="9.A.14.13.20-O15354" length="613" weight="1.000000" />
<sequence id="sequence_388" name="9.A.14.13.21-Q9NSD7" length="469" weight="1.000000" />
<sequence id="sequence_389" name="9.A.14.13.22-P47900" length="373" weight="1.000000" />
<sequence id="sequence_390" name="9.A.14.13.23-P32745" length="418" weight="1.000000" />
<sequence id="sequence_391" name="9.A.14.13.24-AKO62910" length="390" weight="1.000000" />
<sequence id="sequence_392" name="9.A.14.13.3-P25105" length="342" weight="1.000000" />
<sequence id="sequence_393" name="9.A.14.13.4-Q9BXC0" length="346" weight="1.000000" />
<sequence id="sequence_394" name="9.A.14.13.5-Q15722" length="352" weight="1.000000" />
<sequence id="sequence_395" name="9.A.14.13.6-Q99705" length="422" weight="1.000000" />
<sequence id="sequence_396" name="9.A.14.13.7-Q96AM1" length="343" weight="1.000000" />
<sequence id="sequence_397" name="9.A.14.13.8-Q9HC97" length="309" weight="1.000000" />
<sequence id="sequence_398" name="9.A.14.13.9-Q99677" length="370" weight="1.000000" />
<sequence id="sequence_399" name="9.A.14.14.1-Q9W0R5" length="585" weight="1.000000" />
<sequence id="sequence_400" name="2.A.104.1.1-A8ANM6" length="149" weight="1.000000" />
<sequence id="sequence_401" name="2.A.104.1.2-G4R961" length="149" weight="1.000000" />
<sequence id="sequence_402" name="2.A.104.2.1-H5SVY7" length="73" weight="1.000000" />
<sequence id="sequence_403" name="2.A.104.3.1-KKT62224" length="159" weight="1.000000" />
<sequence id="sequence_404" name="2.A.104.3.2-KKP64473" length="150" weight="1.000000" />
<sequence id="sequence_405" name="2.A.104.1000.1000-WP_034863985" length="145" weight="1.000000" />
<sequence id="sequence_406" name="2.A.104.1000.1000-WP_017015721" length="156" weight="1.000000" />
<sequence id="sequence_407" name="2.A.104.1000.1000-WP_021020158" length="148" weight="1.000000" />
<sequence id="sequence_408" name="2.A.104.1000.1000-WP_045041630" length="151" weight="1.000000" />
<sequence id="sequence_409" name="2.A.104.1000.1000-WP_064544006" length="151" weight="1.000000" />
<sequence id="sequence_410" name="2.A.104.1000.1000-WP_039724227" length="153" weight="1.000000" />
<sequence id="sequence_411" name="2.A.104.1000.1000-WP_018063644" length="148" weight="1.000000" />
<sequence id="sequence_412" name="2.A.104.1000.1000-WP_000947399" length="149" weight="1.000000" />
<sequence id="sequence_413" name="2.A.104.1000.1000-WP_067048966" length="151" weight="1.000000" />
<sequence id="sequence_414" name="2.A.104.1000.1000-WP_062642245" length="155" weight="1.000000" />
<sequence id="sequence_415" name="2.A.104.1000.1000-WP_027697190" length="146" weight="1.000000" />
<sequence id="sequence_416" name="2.A.104.1000.1000-WP_096619605" length="152" weight="1.000000" />
<sequence id="sequence_417" name="2.A.104.1000.1000-WP_011219198" length="159" weight="1.000000" />
<sequence id="sequence_418" name="2.A.104.1000.1000-WP_078003787" length="146" weight="1.000000" />
<sequence id="sequence_419" name="2.A.104.1000.1000-WP_091923073" length="144" weight="1.000000" />
<sequence id="sequence_420" name="2.A.104.1000.1000-WP_090403651" length="159" weight="1.000000" />
<sequence id="sequence_421" name="2.A.104.1000.1000-WP_073602804" length="146" weight="1.000000" />
<sequence id="sequence_422" name="2.A.104.1000.1000-WP_087111752" length="142" weight="1.000000" />
<sequence id="sequence_423" name="2.A.104.1000.1000-WP_074817523" length="154" weight="1.000000" />
<sequence id="sequence_424" name="2.A.104.1000.1000-WP_008158270" length="152" weight="1.000000" />
<sequence id="sequence_425" name="2.A.104.1000.1000-WP_053393839" length="149" weight="1.000000" />
<sequence id="sequence_426" name="2.A.104.1000.1000-WP_095845997" length="146" weight="1.000000" />
<sequence id="sequence_427" name="2.A.104.1000.1000-WP_036764111" length="150" weight="1.000000" />
<sequence id="sequence_428" name="2.A.104.1000.1000-WP_056561877" length="159" weight="1.000000" />
<sequence id="sequence_429" name="2.A.104.1000.1000-WP_064384391" length="149" weight="1.000000" />
<sequence id="sequence_430" name="2.A.104.1000.1000-WP_086984495" length="146" weight="1.000000" />
<sequence id="sequence_431" name="2.A.104.1000.1000-WP_002228102" length="148" weight="1.000000" />
<sequence id="sequence_432" name="2.A.104.1000.1000-WP_075709188" length="150" weight="1.000000" />
<sequence id="sequence_433" name="2.A.104.1000.1000-WP_062779523" length="149" weight="1.000000" />
<sequence id="sequence_434" name="2.A.104.1000.1000-EHK58460" length="160" weight="1.000000" />
<sequence id="sequence_435" name="2.A.104.1000.1000-WP_019843380" length="153" weight="1.000000" />
<sequence id="sequence_436" name="2.A.104.1000.1000-ORM61347" length="169" weight="1.000000" />
<sequence id="sequence_437" name="2.A.104.1000.1000-WP_017034882" length="149" weight="1.000000" />
<sequence id="sequence_438" name="2.A.104.1000.1000-WP_058914396" length="150" weight="1.000000" />
<sequence id="sequence_439" name="2.A.104.1000.1000-GAJ73028" length="150" weight="1.000000" />
<sequence id="sequence_440" name="2.A.104.1000.1000-WP_072310045" length="155" weight="1.000000" />
<sequence id="sequence_441" name="2.A.104.1000.1000-WP_036112420" length="153" weight="1.000000" />
<sequence id="sequence_442" name="2.A.104.1000.1000-WP_044583286" length="149" weight="1.000000" />
<sequence id="sequence_443" name="2.A.104.1000.1000-WP_031523048" length="149" weight="1.000000" />
<sequence id="sequence_444" name="2.A.104.1000.1000-WP_034877044" length="143" weight="1.000000" />
<sequence id="sequence_445" name="2.A.104.1000.1000-OED42918" length="145" weight="1.000000" />
<sequence id="sequence_446" name="2.A.104.1000.1000-WP_093000953" length="166" weight="1.000000" />
<sequence id="sequence_447" name="2.A.104.1000.1000-WP_097341637" length="149" weight="1.000000" />
<sequence id="sequence_448" name="2.A.104.1000.1000-WP_002437708" length="150" weight="1.000000" />
<sequence id="sequence_449" name="2.A.104.1000.1000-WP_087019669" length="159" weight="1.000000" />
<sequence id="sequence_450" name="2.A.105.1.1-P38857" length="129" weight="1.000000" />
<sequence id="sequence_451" name="2.A.105.1.1-P53157" length="130" weight="1.000000" />
<sequence id="sequence_452" name="2.A.105.1.1-P53311" length="146" weight="1.000000" />
<sequence id="sequence_453" name="2.A.105.1.10-F0YG54" length="268" weight="1.000000" />
<sequence id="sequence_454" name="2.A.105.1.11-G4ZSR5" length="319" weight="1.000000" />
<sequence id="sequence_455" name="2.A.105.1.12-C4JL76" length="189" weight="1.000000" />
<sequence id="sequence_456" name="2.A.105.1.2-O95563" length="127" weight="1.000000" />
<sequence id="sequence_457" name="2.A.105.1.2-Q9Y5U8" length="109" weight="1.000000" />
<sequence id="sequence_458" name="2.A.105.1.3-Q7KSC4" length="107" weight="1.000000" />
<sequence id="sequence_459" name="2.A.105.1.3-Q9VHB1" length="154" weight="1.000000" />
<sequence id="sequence_460" name="2.A.105.1.4-Q84VZ9" length="146" weight="1.000000" />
<sequence id="sequence_461" name="2.A.105.1.4-Q8L7H8" length="109" weight="1.000000" />
<sequence id="sequence_462" name="2.A.105.1.4-Q949R9" length="110" weight="1.000000" />
<sequence id="sequence_463" name="2.A.105.1.5-A0CVJ5" length="117" weight="1.000000" />
<sequence id="sequence_464" name="2.A.105.1.6-Q4N4U8" length="97" weight="1.000000" />
<sequence id="sequence_465" name="2.A.105.1.7-A4H7W6" length="140" weight="1.000000" />
<sequence id="sequence_466" name="2.A.105.1.8-C5K6B0" length="267" weight="1.000000" />
<sequence id="sequence_467" name="2.A.105.1.9-C5K6B1" length="349" weight="1.000000" />
<sequence id="sequence_468" name="2.A.105.1000.1000-XP_011581691" length="133" weight="1.000000" />
<sequence id="sequence_469" name="2.A.105.1000.1000-CTP81826" length="128" weight="1.000000" />
<sequence id="sequence_470" name="2.A.105.1000.1000-XP_011497382" length="121" weight="1.000000" />
<sequence id="sequence_471" name="2.A.105.1000.1000-XP_017794450" length="127" weight="1.000000" />
<sequence id="sequence_472" name="2.A.105.1000.1000-XP_012251195" length="124" weight="1.000000" />
<sequence id="sequence_473" name="2.A.105.1000.1000-XP_004665778" length="120" weight="1.000000" />
<sequence id="sequence_474" name="2.A.105.1000.1000-PAA68931" length="117" weight="1.000000" />
<sequence id="sequence_475" name="2.A.105.1000.1000-XP_021967632" length="128" weight="1.000000" />
<sequence id="sequence_476" name="2.A.105.1000.1000-CCC91460" length="138" weight="1.000000" />
<sequence id="sequence_477" name="2.A.105.1000.1000-AAP06323" length="113" weight="1.000000" />
<sequence id="sequence_478" name="2.A.105.1000.1000-XP_013294579" length="132" weight="1.000000" />
<sequence id="sequence_479" name="2.A.105.1000.1000-OZC12500" length="134" weight="1.000000" />
<sequence id="sequence_480" name="2.A.105.1000.1000-XP_014203716" length="125" weight="1.000000" />
<sequence id="sequence_481" name="2.A.105.1000.1000-CCW67845" length="140" weight="1.000000" />
<sequence id="sequence_482" name="2.A.105.1000.1000-XP_015916737" length="118" weight="1.000000" />
<sequence id="sequence_483" name="2.A.105.1000.1000-KFB50867" length="122" weight="1.000000" />
<sequence id="sequence_484" name="2.A.105.1000.1000-XP_017056549" length="140" weight="1.000000" />
<sequence id="sequence_485" name="2.A.105.1000.1000-XP_018304675" length="109" weight="1.000000" />
<sequence id="sequence_486" name="2.A.105.1000.1000-PCG77794" length="130" weight="1.000000" />
<sequence id="sequence_487" name="2.A.105.1000.1000-XP_013414173" length="122" weight="1.000000" />
<sequence id="sequence_488" name="2.A.105.1000.1000-XP_011879836" length="119" weight="1.000000" />
<sequence id="sequence_489" name="2.A.105.1000.1000-CRK97167" length="127" weight="1.000000" />
<sequence id="sequence_490" name="2.A.105.1000.1000-XP_012271136" length="113" weight="1.000000" />
<sequence id="sequence_491" name="2.A.105.1000.1000-XP_011302219" length="128" weight="1.000000" />
<sequence id="sequence_492" name="2.A.105.1000.1000-XP_012550250" length="117" weight="1.000000" />
<sequence id="sequence_493" name="2.A.105.1000.1000-XP_017485673" length="125" weight="1.000000" />
<sequence id="sequence_494" name="2.A.105.1000.1000-XP_002070018" length="141" weight="1.000000" />
<sequence id="sequence_495" name="2.A.105.1000.1000-XP_001446911" length="117" weight="1.000000" />
<sequence id="sequence_496" name="2.A.105.1000.1000-XP_017968653" length="110" weight="1.000000" />
<sequence id="sequence_497" name="2.A.105.1000.1000-XP_003745561" length="123" weight="1.000000" />
<sequence id="sequence_498" name="2.A.105.1000.1000-XP_005110817" length="128" weight="1.000000" />
<sequence id="sequence_499" name="2.A.105.1000.1000-ORC86227" length="137" weight="1.000000" />
<sequence id="sequence_500" name="2.A.119.1.1-B5LWZ8" length="315" weight="1.000000" />
<sequence id="sequence_501" name="2.A.119.1.2-A8VTI4" length="340" weight="1.000000" />
<sequence id="sequence_502" name="2.A.119.1.3-A6VIJ1" length="318" weight="1.000000" />
<sequence id="sequence_503" name="2.A.119.1.4-WP_099137450" length="297" weight="1.000000" />
<sequence id="sequence_504" name="2.A.119.1.5-WP_069955515" length="297" weight="1.000000" />
<sequence id="sequence_505" name="2.A.119.1.6-Q8EJL9" length="491" weight="1.000000" />
<sequence id="sequence_506" name="2.A.119.2.1-C0C4M2" length="283" weight="1.000000" />
<sequence id="sequence_507" name="2.A.119.2.2-R9KWU8" length="316" weight="1.000000" />
<sequence id="sequence_508" name="2.A.119.2.3-WP_009140119" length="385" weight="1.000000" />
<sequence id="sequence_509" name="2.A.119.2.4-CDE72063" length="369" weight="1.000000" />
<sequence id="sequence_510" name="2.A.119.2.5-WP_048118532" length="318" weight="1.000000" />
<sequence id="sequence_511" name="2.A.119.3.1-A6AW26" length="404" weight="1.000000" />
<sequence id="sequence_512" name="2.A.119.3.2-I0AIM1" length="280" weight="1.000000" />
<sequence id="sequence_513" name="2.A.119.3.3-WP_092536310" length="419" weight="1.000000" />
<sequence id="sequence_514" name="2.A.119.3.4-Z5XV95" length="390" weight="1.000000" />
<sequence id="sequence_515" name="2.A.119.3.5-WP_057569963" length="374" weight="1.000000" />
<sequence id="sequence_516" name="2.A.119.3.6-WP_062660767" length="396" weight="1.000000" />
<sequence id="sequence_517" name="2.A.119.3.7-WP_092498738" length="392" weight="1.000000" />
<sequence id="sequence_518" name="2.A.119.3.8-OIO63212" length="287" weight="1.000000" />
<sequence id="sequence_519" name="2.A.119.1000.1000-SDO22254" length="289" weight="1.000000" />
<sequence id="sequence_520" name="2.A.119.1000.1000-CDE15887" length="287" weight="1.000000" />
<sequence id="sequence_521" name="2.A.119.1000.1000-WP_034364728" length="328" weight="1.000000" />
<sequence id="sequence_522" name="2.A.119.1000.1000-WP_092547199" length="334" weight="1.000000" />
<sequence id="sequence_523" name="2.A.119.1000.1000-WP_097774041" length="295" weight="1.000000" />
<sequence id="sequence_524" name="2.A.119.1000.1000-WP_014706410" length="328" weight="1.000000" />
<sequence id="sequence_525" name="2.A.119.1000.1000-WP_074600551" length="294" weight="1.000000" />
<sequence id="sequence_526" name="2.A.119.1000.1000-WP_017034925" length="406" weight="1.000000" />
<sequence id="sequence_527" name="2.A.119.1000.1000-WP_040625885" length="314" weight="1.000000" />
<sequence id="sequence_528" name="2.A.119.1000.1000-WP_066405395" length="319" weight="1.000000" />
<sequence id="sequence_529" name="2.A.119.1000.1000-SCG88382" length="277" weight="1.000000" />
<sequence id="sequence_530" name="2.A.119.1000.1000-WP_068089247" length="325" weight="1.000000" />
<sequence id="sequence_531" name="2.A.119.1000.1000-CDE91902" length="336" weight="1.000000" />
<sequence id="sequence_532" name="2.A.119.1000.1000-OGO93291" length="334" weight="1.000000" />
<sequence id="sequence_533" name="2.A.119.1000.1000-WP_007050113" length="284" weight="1.000000" />
<sequence id="sequence_534" name="2.A.119.1000.1000-WP_026688979" length="288" weight="1.000000" />
<sequence id="sequence_535" name="2.A.119.1000.1000-KJS16226" length="315" weight="1.000000" />
<sequence id="sequence_536" name="2.A.119.1000.1000-WP_035644258" length="290" weight="1.000000" />
<sequence id="sequence_537" name="2.A.119.1000.1000-OGP53409" length="315" weight="1.000000" />
<sequence id="sequence_538" name="2.A.119.1000.1000-WP_011817078" length="377" weight="1.000000" />
<sequence id="sequence_539" name="2.A.119.1000.1000-KUL05086" length="307" weight="1.000000" />
<sequence id="sequence_540" name="2.A.119.1000.1000-WP_034625148" length="287" weight="1.000000" />
<sequence id="sequence_541" name="2.A.119.1000.1000-WP_068628408" length="313" weight="1.000000" />
<sequence id="sequence_542" name="2.A.119.1000.1000-WP_079535389" length="294" weight="1.000000" />
<sequence id="sequence_543" name="2.A.119.1000.1000-WP_066201800" length="289" weight="1.000000" />
<sequence id="sequence_544" name="2.A.119.1000.1000-WP_097279326" length="321" weight="1.000000" />
<sequence id="sequence_545" name="2.A.119.1000.1000-ABK14150" length="294" weight="1.000000" />
<sequence id="sequence_546" name="2.A.119.1000.1000-WP_004613567" length="288" weight="1.000000" />
<sequence id="sequence_547" name="2.A.119.1000.1000-KUO64724" length="315" weight="1.000000" />
<sequence id="sequence_548" name="2.A.119.1000.1000-WP_028894512" length="365" weight="1.000000" />
<sequence id="sequence_549" name="2.A.119.1000.1000-KKQ40640" length="317" weight="1.000000" />
<sequence id="sequence_550" name="2.A.129.1.1-O22008" length="120" weight="1.000000" />
<sequence id="sequence_551" name="2.A.129.1.10-WP_074970406" length="129" weight="1.000000" />
<sequence id="sequence_552" name="2.A.129.1.11-WP_027108241" length="138" weight="1.000000" />
<sequence id="sequence_553" name="2.A.129.1.2-P9WMS9" length="121" weight="1.000000" />
<sequence id="sequence_554" name="2.A.129.1.3-AKM78370" length="216" weight="1.000000" />
<sequence id="sequence_555" name="2.A.129.1.4-C4LHZ7" length="203" weight="1.000000" />
<sequence id="sequence_556" name="2.A.129.1.5-SEM04082" length="192" weight="1.000000" />
<sequence id="sequence_557" name="2.A.129.1.6-WP_085088541" length="142" weight="1.000000" />
<sequence id="sequence_558" name="2.A.129.1.7-T1YCA9" length="128" weight="1.000000" />
<sequence id="sequence_559" name="2.A.129.1.8-SHH76803" length="149" weight="1.000000" />
<sequence id="sequence_560" name="2.A.129.1.9-OQJ72346" length="136" weight="1.000000" />
<sequence id="sequence_561" name="2.A.129.2.1-KKK44903" length="157" weight="1.000000" />
<sequence id="sequence_562" name="2.A.129.2.2-OLS23552" length="143" weight="1.000000" />
<sequence id="sequence_563" name="2.A.129.2.3-WP_111865303" length="137" weight="1.000000" />
<sequence id="sequence_564" name="2.A.129.2.4-WP_086951747" length="190" weight="1.000000" />
<sequence id="sequence_565" name="2.A.129.1000.1000-WP_039278681" length="120" weight="1.000000" />
<sequence id="sequence_566" name="2.A.129.1000.1000-CEE91789" length="120" weight="1.000000" />
<sequence id="sequence_567" name="2.A.129.1000.1000-WP_077214838" length="135" weight="1.000000" />
<sequence id="sequence_568" name="2.A.129.1000.1000-WP_064740917" length="119" weight="1.000000" />
<sequence id="sequence_569" name="2.A.129.1000.1000-WP_081803980" length="215" weight="1.000000" />
<sequence id="sequence_570" name="2.A.129.1000.1000-WP_019167875" length="127" weight="1.000000" />
<sequence id="sequence_571" name="2.A.129.1000.1000-WP_048784595" length="121" weight="1.000000" />
<sequence id="sequence_572" name="2.A.129.1000.1000-WP_045048051" length="120" weight="1.000000" />
<sequence id="sequence_573" name="2.A.129.1000.1000-WP_043856283" length="120" weight="1.000000" />
<sequence id="sequence_574" name="2.A.129.1000.1000-WP_095477779" length="133" weight="1.000000" />
<sequence id="sequence_575" name="2.A.129.1000.1000-WP_029269564" length="126" weight="1.000000" />
<sequence id="sequence_576" name="2.A.129.1000.1000-AEP25480" length="120" weight="1.000000" />
<sequence id="sequence_577" name="2.A.129.1000.1000-WP_058758452" length="120" weight="1.000000" />
<sequence id="sequence_578" name="2.A.129.1000.1000-WP_085653734" length="120" weight="1.000000" />
<sequence id="sequence_579" name="2.A.129.1000.1000-WP_027922798" length="124" weight="1.000000" />
<sequence id="sequence_580" name="2.A.129.1000.1000-WP_049407886" length="127" weight="1.000000" />
<sequence id="sequence_581" name="2.A.129.1000.1000-APS98000" length="121" weight="1.000000" />
<sequence id="sequence_582" name="2.A.129.1000.1000-WP_024371251" length="129" weight="1.000000" />
<sequence id="sequence_583" name="2.A.129.1000.1000-WP_019106612" length="119" weight="1.000000" />
<sequence id="sequence_584" name="2.A.129.1000.1000-WP_013202921" length="119" weight="1.000000" />
<sequence id="sequence_585" name="2.A.129.1000.1000-WP_078833428" length="124" weight="1.000000" />
<sequence id="sequence_586" name="2.A.129.1000.1000-SER07561" length="141" weight="1.000000" />
<sequence id="sequence_587" name="2.A.129.1000.1000-WP_042716305" length="120" weight="1.000000" />
<sequence id="sequence_588" name="2.A.129.1000.1000-WP_064594739" length="118" weight="1.000000" />
<sequence id="sequence_589" name="2.A.129.1000.1000-WP_005587857" length="119" weight="1.000000" />
<sequence id="sequence_590" name="2.A.129.1000.1000-WP_031524059" length="120" weight="1.000000" />
<sequence id="sequence_591" name="2.A.129.1000.1000-WP_032933281" length="117" weight="1.000000" />
<sequence id="sequence_592" name="2.A.129.1000.1000-CDA87937" length="146" weight="1.000000" />
<sequence id="sequence_593" name="2.A.129.1000.1000-WP_087819113" length="120" weight="1.000000" />
<sequence id="sequence_594" name="2.A.129.1000.1000-WP_060767572" length="117" weight="1.000000" />
<sequence id="sequence_595" name="2.A.129.1000.1000-ATX99057" length="120" weight="1.000000" />
<sequence id="sequence_596" name="2.A.129.1000.1000-WP_075943665" length="138" weight="1.000000" />
<sequence id="sequence_597" name="2.A.129.1000.1000-WP_027322233" length="130" weight="1.000000" />
<sequence id="sequence_598" name="2.A.129.1000.1000-WP_049320614" length="125" weight="1.000000" />
<sequence id="sequence_599" name="2.A.129.1000.1000-ORM80684" length="119" weight="1.000000" />
<sequence id="sequence_600" name="9.B.191.1.1-Q2GNP2" length="215" weight="1.000000" />
<sequence id="sequence_601" name="9.B.191.1.2-Q8T927" length="217" weight="1.000000" />
<sequence id="sequence_602" name="9.B.191.1.3-W4H089" length="262" weight="1.000000" />
<sequence id="sequence_603" name="9.B.191.1.4-B9PY84" length="371" weight="1.000000" />
<sequence id="sequence_604" name="9.B.191.1.5-P24390" length="212" weight="1.000000" />
<sequence id="sequence_605" name="9.B.191.1.6-C5L0W3" length="287" weight="1.000000" />
<sequence id="sequence_606" name="9.B.191.1.7-M7SWU9" length="391" weight="1.000000" />
<sequence id="sequence_607" name="9.B.191.1.8-Q5ZKX9" length="212" weight="1.000000" />
<sequence id="sequence_608" name="9.B.191.2.1-A0Y0J1" length="204" weight="1.000000" />
<sequence id="sequence_609" name="9.B.191.1000.1000-XP_016348548" length="159" weight="1.000000" />
<sequence id="sequence_610" name="9.B.191.1000.1000-CCX33078" length="232" weight="1.000000" />
<sequence id="sequence_611" name="9.B.191.1000.1000-ORD97774" length="224" weight="1.000000" />
<sequence id="sequence_612" name="9.B.191.1000.1000-OJA19414" length="212" weight="1.000000" />
<sequence id="sequence_613" name="9.B.191.1000.1000-OZC09819" length="203" weight="1.000000" />
<sequence id="sequence_614" name="9.B.191.1000.1000-ORY08071" length="372" weight="1.000000" />
<sequence id="sequence_615" name="9.B.191.1000.1000-OQO14220" length="354" weight="1.000000" />
<sequence id="sequence_616" name="9.B.191.1000.1000-PAA61422" length="212" weight="1.000000" />
<sequence id="sequence_617" name="9.B.191.1000.1000-CEF64311" length="213" weight="1.000000" />
<sequence id="sequence_618" name="9.B.191.1000.1000-XP_007262057" length="239" weight="1.000000" />
<sequence id="sequence_619" name="9.B.191.1000.1000-KHN76075" length="213" weight="1.000000" />
<sequence id="sequence_620" name="9.B.191.1000.1000-KZM25824" length="360" weight="1.000000" />
<sequence id="sequence_621" name="9.B.191.1000.1000-OWO98647" length="213" weight="1.000000" />
<sequence id="sequence_622" name="9.B.191.1000.1000-XP_013291301" length="213" weight="1.000000" />
<sequence id="sequence_623" name="9.B.191.1000.1000-CBY41090" length="214" weight="1.000000" />
<sequence id="sequence_624" name="9.B.191.1000.1000-CDS30532" length="212" weight="1.000000" />
<sequence id="sequence_625" name="9.B.191.1000.1000-XP_008457233" length="217" weight="1.000000" />
<sequence id="sequence_626" name="9.B.191.1000.1000-XP_001416151" length="215" weight="1.000000" />
<sequence id="sequence_627" name="9.B.191.1000.1000-XP_005768390" length="218" weight="1.000000" />
<sequence id="sequence_628" name="9.B.191.1000.1000-CCU78037" length="366" weight="1.000000" />
<sequence id="sequence_629" name="9.B.191.1000.1000-XP_003955500" length="221" weight="1.000000" />
<sequence id="sequence_630" name="9.B.191.1000.1000-OAA57512" length="215" weight="1.000000" />
<sequence id="sequence_631" name="9.B.191.1000.1000-XP_002276990" length="216" weight="1.000000" />
<sequence id="sequence_632" name="9.B.191.1000.1000-XP_012090920" length="215" weight="1.000000" />
<sequence id="sequence_633" name="9.B.191.1000.1000-KKY25786" length="345" weight="1.000000" />
<sequence id="sequence_634" name="9.B.191.1000.1000-XP_014563537" length="244" weight="1.000000" />
<sequence id="sequence_635" name="9.B.191.1000.1000-XP_009018429" length="212" weight="1.000000" />
<sequence id="sequence_636" name="9.B.191.1000.1000-XP_007914484" length="351" weight="1.000000" />
<sequence id="sequence_637" name="9.B.191.1000.1000-XP_008565099" length="238" weight="1.000000" />
<sequence id="sequence_638" name="9.B.191.1000.1000-EXX69655" length="215" weight="1.000000" />
<sequence id="sequence_639" name="9.B.191.1000.1000-XP_003680443" length="217" weight="1.000000" />
<sequence id="sequence_640" name="9.B.191.1000.1000-XP_009395980" length="215" weight="1.000000" />
<sequence id="sequence_641" name="9.B.191.1000.1000-XP_007881443" length="211" weight="1.000000" />
<sequence id="sequence_642" name="9.B.191.1000.1000-XP_004030135" length="215" weight="1.000000" />
<sequence id="sequence_643" name="9.B.191.1000.1000-XP_013784324" length="212" weight="1.000000" />
<sequence id="sequence_644" name="9.B.191.1000.1000-XP_009018587" length="212" weight="1.000000" />
<sequence id="sequence_645" name="9.B.191.1000.1000-XP_008025230" length="357" weight="1.000000" />
<sequence id="sequence_646" name="9.B.191.1000.1000-XP_009496091" length="217" weight="1.000000" />
<sequence id="sequence_647" name="9.B.191.1000.1000-XP_003056404" length="238" weight="1.000000" />
<sequence id="sequence_648" name="9.B.191.1000.1000-KNH03668" length="217" weight="1.000000" />
<sequence id="sequence_649" name="9.B.191.1000.1000-XP_001311855" length="192" weight="1.000000" />
<letter_frequencies>
<alphabet_array>
<value letter_id="A">0.092</value>
<value letter_id="C">0.0158</value>
<value letter_id="D">0.0306</value>
<value letter_id="E">0.0308</value>
<value letter_id="F">0.0636</value>
<value letter_id="G">0.0723</value>
<value letter_id="H">0.0164</value>
<value letter_id="I">0.0754</value>
<value letter_id="K">0.0353</value>
<value letter_id="L">0.124</value>
<value letter_id="M">0.0313</value>
<value letter_id="N">0.0325</value>
<value letter_id="P">0.0409</value>
<value letter_id="Q">0.0278</value>
<value letter_id="R">0.0417</value>
<value letter_id="S">0.072</value>
<value letter_id="T">0.0567</value>
<value letter_id="V">0.0821</value>
<value letter_id="W">0.0204</value>
<value letter_id="Y">0.0383</value>
</alphabet_array>
</letter_frequencies>
</training_set>
<model>
<command_line>meme /ResearchData/TOG/Motifs/sequences/trainingSets/PC_NA_bal.faa -oc /ResearchData/TOG/Motifs/MEME/balanced_variable_width/PC_NA_bal_zoops_ofNC_w1550_n10_d-7_evt-50 -mod zoops -objfun nc -maxiter 1000 -distance 1e-7 -protein -maxsize 10000000 -minsites 100 -nmotifs 10 -minw 15 -maxw 50 -evt 1e-50 </command_line>
<host>saier-144-23.ucsd.edu</host>
<type>zoops</type>
<nmotifs>10</nmotifs>
<evalue_threshold>1e-50</evalue_threshold>
<object_function>E-value of log likelihood ratio</object_function>
<spfun>log likelihood ratio (LLR)</spfun>
<min_width>15</min_width>
<max_width>50</max_width>
<substring>yes</substring>
<minsites>100</minsites>
<maxsites>650</maxsites>
<wnsites>0.8</wnsites>
<spmap>pam</spmap>
<spfuzz>120</spfuzz>
<prior>megap</prior>
<beta>886355</beta>
<maxiter>1000</maxiter>
<distance>1e-07</distance>
<num_positions>177273</num_positions>
<seed>0</seed>
<hsfrac>0</hsfrac>
<searchsize>100000</searchsize>
<maxsize>10000000</maxsize>
<norand>no</norand>
<strands>none</strands>
<brief>1000</brief>
<psp_file></psp_file>
<priors_file>prior30.plib</priors_file>
<reason_for_stopping>Stopped because motif E-value > 1.00e-50.</reason_for_stopping>
<background_frequencies source="--sequences--" order="0">
<alphabet_array>
<value letter_id="A">0.092</value>
<value letter_id="C">0.0158</value>
<value letter_id="D">0.0306</value>
<value letter_id="E">0.0308</value>
<value letter_id="F">0.0636</value>
<value letter_id="G">0.0723</value>
<value letter_id="H">0.0164</value>
<value letter_id="I">0.0754</value>
<value letter_id="K">0.0353</value>
<value letter_id="L">0.124</value>
<value letter_id="M">0.0313</value>
<value letter_id="N">0.0325</value>
<value letter_id="P">0.0409</value>
<value letter_id="Q">0.0278</value>
<value letter_id="R">0.0418</value>
<value letter_id="S">0.072</value>
<value letter_id="T">0.0567</value>
<value letter_id="V">0.0821</value>
<value letter_id="W">0.0204</value>
<value letter_id="Y">0.0383</value>
</alphabet_array>
</background_frequencies>
</model>
<motifs>
<motif id="motif_1" name="JFGLIGDLLHLLSILPQJLKIYKTKSTEGLSLKFQLLYLLGFLLRYJYLF" alt="MEME-1" width="50" sites="166" ic="72.4" re="58.0" llr="6679" p_value="5.5e-745" e_value="5.5e-745" bayes_threshold="10.1898" elapsed_time="240.500882">
<scores>
<alphabet_matrix>
<alphabet_array>
<value letter_id="A">-90</value>
<value letter_id="C">-127</value>
<value letter_id="D">-640</value>
<value letter_id="E">-548</value>
<value letter_id="F">5</value>
<value letter_id="G">-101</value>
<value letter_id="H">-501</value>
<value letter_id="I">223</value>
<value letter_id="K">-241</value>
<value letter_id="L">58</value>
<value letter_id="M">-69</value>
<value letter_id="N">-557</value>
<value letter_id="P">-78</value>
<value letter_id="Q">-526</value>
<value letter_id="R">-570</value>
<value letter_id="S">-153</value>
<value letter_id="T">-21</value>
<value letter_id="V">99</value>
<value letter_id="W">-593</value>
<value letter_id="Y">-160</value>
</alphabet_array>
<alphabet_array>
<value letter_id="A">-153</value>
<value letter_id="C">-35</value>
<value letter_id="D">62</value>
<value letter_id="E">-549</value>
<value letter_id="F">262</value>
<value letter_id="G">-644</value>
<value letter_id="H">-501</value>
<value letter_id="I">88</value>
<value letter_id="K">-544</value>
<value letter_id="L">108</value>
<value letter_id="M">-405</value>
<value letter_id="N">-557</value>
<value letter_id="P">-623</value>
<value letter_id="Q">-527</value>
<value letter_id="R">-571</value>
<value letter_id="S">-244</value>
<value letter_id="T">-152</value>
<value letter_id="V">-37</value>
<value letter_id="W">-593</value>
<value letter_id="Y">-160</value>
</alphabet_array>
<alphabet_array>
<value letter_id="A">-153</value>
<value letter_id="C">91</value>
<value letter_id="D">-564</value>
<value letter_id="E">-482</value>
<value letter_id="F">-227</value>
<value letter_id="G">276</value>
<value letter_id="H">13</value>
<value letter_id="I">-424</value>
<value letter_id="K">-484</value>
<value letter_id="L">-294</value>
<value letter_id="M">23</value>
<value letter_id="N">-43</value>
<value letter_id="P">-267</value>
<value letter_id="Q">-481</value>
<value letter_id="R">259</value>
<value letter_id="S">-97</value>
<value letter_id="T">-280</value>
<value letter_id="V">-296</value>
<value letter_id="W">-78</value>
<value letter_id="Y">-249</value>
</alphabet_array>
<alphabet_array>
<value letter_id="A">-341</value>
<value letter_id="C">139</value>
<value letter_id="D">-640</value>
<value letter_id="E">-224</value>
<value letter_id="F">82</value>
<value letter_id="G">-344</value>
<value letter_id="H">-501</value>
<value letter_id="I">99</value>
<value letter_id="K">-241</value>
<value letter_id="L">75</value>
<value letter_id="M">-202</value>
<value letter_id="N">134</value>
<value letter_id="P">-623</value>
<value letter_id="Q">-526</value>
<value letter_id="R">-570</value>
<value letter_id="S">40</value>
<value letter_id="T">-115</value>
<value letter_id="V">-51</value>
<value letter_id="W">228</value>
<value letter_id="Y">121</value>
</alphabet_array>
<alphabet_array>
<value letter_id="A">30</value>
<value letter_id="C">-35</value>
<value letter_id="D">-640</value>
<value letter_id="E">-549</value>
<value letter_id="F">66</value>
<value letter_id="G">-198</value>
<value letter_id="H">-501</value>
<value letter_id="I">162</value>
<value letter_id="K">-544</value>
<value letter_id="L">87</value>
<value letter_id="M">-1</value>
<value letter_id="N">-557</value>
<value letter_id="P">-623</value>
<value letter_id="Q">-526</value>
<value letter_id="R">-571</value>
<value letter_id="S">-123</value>
<value letter_id="T">-5</value>
<value letter_id="V">109</value>
<value letter_id="W">-593</value>
<value letter_id="Y">-524</value>
</alphabet_array>
<alphabet_array>
<value letter_id="A">85</value>
<value letter_id="C">20</value>
<value letter_id="D">-639</value>
<value letter_id="E">-548</value>
<value letter_id="F">-40</value>
<value letter_id="G">186</value>
<value letter_id="H">-137</value>
<value letter_id="I">28</value>
<value letter_id="K">-544</value>
<value letter_id="L">-353</value>
<value letter_id="M">131</value>
<value letter_id="N">-557</value>
<value letter_id="P">-623</value>
<value letter_id="Q">-209</value>
<value letter_id="R">-570</value>
<value letter_id="S">129</value>
<value letter_id="T">-85</value>
<value letter_id="V">-103</value>
<value letter_id="W">-593</value>
<value letter_id="Y">63</value>
</alphabet_array>
<alphabet_array>
<value letter_id="A">85</value>
<value letter_id="C">-38</value>
<value letter_id="D">310</value>
<value letter_id="E">-375</value>
<value letter_id="F">-60</value>
<value letter_id="G">-3</value>
<value letter_id="H">-130</value>
<value letter_id="I">-307</value>
<value letter_id="K">-133</value>
<value letter_id="L">-45</value>
<value letter_id="M">-209</value>
<value letter_id="N">16</value>
<value letter_id="P">-568</value>
<value letter_id="Q">-394</value>
<value letter_id="R">-165</value>
<value letter_id="S">92</value>
<value letter_id="T">35</value>
<value letter_id="V">-88</value>
<value letter_id="W">-175</value>
<value letter_id="Y">-250</value>
</alphabet_array>
<alphabet_array>
<value letter_id="A">-13</value>
<value letter_id="C">-35</value>
<value letter_id="D">-640</value>
<value letter_id="E">-548</value>
<value letter_id="F">127</value>
<value letter_id="G">-158</value>
<value letter_id="H">-501</value>
<value letter_id="I">46</value>
<value letter_id="K">-544</value>
<value letter_id="L">104</value>
<value letter_id="M">141</value>
<value letter_id="N">-557</value>
<value letter_id="P">-268</value>
<value letter_id="Q">-526</value>
<value letter_id="R">-570</value>
<value letter_id="S">-191</value>
<value letter_id="T">10</value>
<value letter_id="V">104</value>
<value letter_id="W">-173</value>
<value letter_id="Y">-105</value>
</alphabet_array>
<alphabet_array>
<value letter_id="A">63</value>
<value letter_id="C">296</value>
<value letter_id="D">-640</value>
<value letter_id="E">-548</value>
<value letter_id="F">-105</value>
<value letter_id="G">-80</value>
<value letter_id="H">-501</value>
<value letter_id="I">-117</value>
<value letter_id="K">-544</value>
<value letter_id="L">79</value>
<value letter_id="M">-31</value>
<value letter_id="N">-557</value>
<value letter_id="P">-623</value>
<value letter_id="Q">-526</value>
<value letter_id="R">-266</value>
<value letter_id="S">155</value>
<value letter_id="T">10</value>
<value letter_id="V">34</value>
<value letter_id="W">-593</value>
<value letter_id="Y">-524</value>
</alphabet_array>
<alphabet_array>
<value letter_id="A">-218</value>
<value letter_id="C">60</value>
<value letter_id="D">-628</value>
<value letter_id="E">-76</value>
<value letter_id="F">-134</value>
<value letter_id="G">-158</value>
<value letter_id="H">403</value>
<value letter_id="I">-179</value>
<value letter_id="K">-536</value>
<value letter_id="L">-164</value>
<value letter_id="M">79</value>
<value letter_id="N">-551</value>
<value letter_id="P">-268</value>
<value letter_id="Q">-117</value>
<value letter_id="R">-174</value>
<value letter_id="S">-98</value>
<value letter_id="T">46</value>
<value letter_id="V">-25</value>
<value letter_id="W">265</value>
<value letter_id="Y">205</value>
</alphabet_array>
<alphabet_array>
<value letter_id="A">-46</value>
<value letter_id="C">-35</value>
<value letter_id="D">21</value>
<value letter_id="E">-543</value>
<value letter_id="F">109</value>
<value letter_id="G">-29</value>
<value letter_id="H">-500</value>
<value letter_id="I">-57</value>
<value letter_id="K">-540</value>
<value letter_id="L">120</value>
<value letter_id="M">-202</value>
<value letter_id="N">-140</value>
<value letter_id="P">-78</value>
<value letter_id="Q">-117</value>
<value letter_id="R">-265</value>
<value letter_id="S">40</value>
<value letter_id="T">66</value>
<value letter_id="V">-51</value>
<value letter_id="W">-173</value>
<value letter_id="Y">13</value>
</alphabet_array>
<alphabet_array>
<value letter_id="A">104</value>
<value letter_id="C">92</value>
<value letter_id="D">-640</value>
<value letter_id="E">-548</value>
<value letter_id="F">66</value>
<value letter_id="G">-16</value>
<value letter_id="H">-501</value>
<value letter_id="I">68</value>
<value letter_id="K">-544</value>
<value letter_id="L">98</value>
<value letter_id="M">-202</value>
<value letter_id="N">-557</value>
<value letter_id="P">-623</value>
<value letter_id="Q">-526</value>
<value letter_id="R">-570</value>
<value letter_id="S">-123</value>
<value letter_id="T">-115</value>
<value letter_id="V">64</value>
<value letter_id="W">120</value>
<value letter_id="Y">-248</value>
</alphabet_array>
<alphabet_array>
<value letter_id="A">207</value>
<value letter_id="C">-125</value>
<value letter_id="D">-613</value>
<value letter_id="E">-223</value>
<value letter_id="F">-311</value>
<value letter_id="G">-80</value>
<value letter_id="H">-497</value>
<value letter_id="I">-147</value>
<value letter_id="K">-529</value>
<value letter_id="L">-188</value>
<value letter_id="M">-204</value>
<value letter_id="N">-546</value>
<value letter_id="P">-619</value>
<value letter_id="Q">-63</value>
<value letter_id="R">-266</value>
<value letter_id="S">253</value>
<value letter_id="T">-454</value>
<value letter_id="V">-127</value>
<value letter_id="W">-591</value>
<value letter_id="Y">-527</value>
</alphabet_array>
<alphabet_array>
<value letter_id="A">-259</value>
<value letter_id="C">-136</value>
<value letter_id="D">-194</value>
<value letter_id="E">86</value>
<value letter_id="F">140</value>
<value letter_id="G">-247</value>
<value letter_id="H">-122</value>
<value letter_id="I">139</value>
<value letter_id="K">106</value>
<value letter_id="L">-198</value>
<value letter_id="M">19</value>
<value letter_id="N">-200</value>
<value letter_id="P">171</value>
<value letter_id="Q">-323</value>
<value letter_id="R">143</value>
<value letter_id="S">-144</value>
<value letter_id="T">-39</value>
<value letter_id="V">-205</value>
<value letter_id="W">-176</value>
<value letter_id="Y">-11</value>
</alphabet_array>
<alphabet_array>
<value letter_id="A">-23</value>
<value letter_id="C">-35</value>
<value letter_id="D">-640</value>
<value letter_id="E">-132</value>
<value letter_id="F">17</value>
<value letter_id="G">-344</value>
<value letter_id="H">-501</value>
<value letter_id="I">147</value>
<value letter_id="K">-544</value>
<value letter_id="L">120</value>
<value letter_id="M">24</value>
<value letter_id="N">-557</value>
<value letter_id="P">-623</value>
<value letter_id="Q">-209</value>
<value letter_id="R">-266</value>
<value letter_id="S">-153</value>
<value letter_id="T">-280</value>
<value letter_id="V">93</value>
<value letter_id="W">-77</value>
<value letter_id="Y">89</value>
</alphabet_array>
<alphabet_array>
<value letter_id="A">-132</value>
<value letter_id="C">-567</value>
<value letter_id="D">-133</value>
<value letter_id="E">-127</value>
<value letter_id="F">-694</value>
<value letter_id="G">-203</value>
<value letter_id="H">-475</value>
<value letter_id="I">129</value>
<value letter_id="K">-145</value>
<value letter_id="L">-143</value>
<value letter_id="M">-600</value>
<value letter_id="N">-232</value>
<value letter_id="P">366</value>
<value letter_id="Q">-63</value>
<value letter_id="R">-261</value>
<value letter_id="S">-80</value>
<value letter_id="T">-296</value>
<value letter_id="V">-6</value>
<value letter_id="W">-737</value>
<value letter_id="Y">-669</value>
</alphabet_array>
<alphabet_array>
<value letter_id="A">-323</value>
<value letter_id="C">-561</value>
<value letter_id="D">-61</value>
<value letter_id="E">-152</value>
<value letter_id="F">-643</value>
<value letter_id="G">-535</value>
<value letter_id="H">-343</value>
<value letter_id="I">-258</value>
<value letter_id="K">-65</value>
<value letter_id="L">110</value>
<value letter_id="M">-505</value>
<value letter_id="N">-118</value>
<value letter_id="P">52</value>
<value letter_id="Q">398</value>
<value letter_id="R">-221</value>
<value letter_id="S">-175</value>
<value letter_id="T">74</value>
<value letter_id="V">-345</value>
<value letter_id="W">-647</value>
<value letter_id="Y">-252</value>
</alphabet_array>
<alphabet_array>
<value letter_id="A">-129</value>
<value letter_id="C">-35</value>
<value letter_id="D">-640</value>
<value letter_id="E">-548</value>
<value letter_id="F">74</value>
<value letter_id="G">-644</value>
<value letter_id="H">-137</value>
<value letter_id="I">211</value>
<value letter_id="K">-544</value>
<value letter_id="L">149</value>
<value letter_id="M">-31</value>
<value letter_id="N">-557</value>
<value letter_id="P">-268</value>
<value letter_id="Q">-209</value>
<value letter_id="R">-266</value>
<value letter_id="S">-547</value>
<value letter_id="T">-280</value>
<value letter_id="V">34</value>
<value letter_id="W">-593</value>
<value letter_id="Y">-524</value>
</alphabet_array>
<alphabet_array>
<value letter_id="A">-59</value>
<value letter_id="C">-127</value>
<value letter_id="D">-637</value>
<value letter_id="E">-546</value>
<value letter_id="F">-40</value>
<value letter_id="G">-344</value>
<value letter_id="H">210</value>
<value letter_id="I">134</value>
<value letter_id="K">-95</value>
<value letter_id="L">75</value>
<value letter_id="M">-1</value>
<value letter_id="N">-12</value>
<value letter_id="P">-622</value>
<value letter_id="Q">-208</value>
<value letter_id="R">76</value>
<value letter_id="S">-327</value>
<value letter_id="T">-152</value>
<value letter_id="V">-66</value>
<value letter_id="W">120</value>
<value letter_id="Y">169</value>
</alphabet_array>
<alphabet_array>
<value letter_id="A">-33</value>
<value letter_id="C">-559</value>
<value letter_id="D">-348</value>
<value letter_id="E">-14</value>
<value letter_id="F">-329</value>
<value letter_id="G">-193</value>
<value letter_id="H">-34</value>
<value letter_id="I">-203</value>
<value letter_id="K">370</value>
<value letter_id="L">-121</value>
<value letter_id="M">-78</value>
<value letter_id="N">-350</value>
<value letter_id="P">-507</value>
<value letter_id="Q">-6</value>
<value letter_id="R">150</value>
<value letter_id="S">-141</value>
<value letter_id="T">99</value>
<value letter_id="V">-211</value>
<value letter_id="W">-646</value>
<value letter_id="Y">-536</value>
</alphabet_array>
<alphabet_array>
<value letter_id="A">-341</value>
<value letter_id="C">-127</value>
<value letter_id="D">-640</value>
<value letter_id="E">-548</value>
<value letter_id="F">-309</value>
<value letter_id="G">-644</value>
<value letter_id="H">-501</value>
<value letter_id="I">243</value>
<value letter_id="K">-544</value>
<value letter_id="L">-84</value>
<value letter_id="M">45</value>
<value letter_id="N">277</value>
<value letter_id="P">-623</value>
<value letter_id="Q">-21</value>
<value letter_id="R">-266</value>
<value letter_id="S">-153</value>
<value letter_id="T">-21</value>
<value letter_id="V">64</value>
<value letter_id="W">-593</value>
<value letter_id="Y">-524</value>
</alphabet_array>
<alphabet_array>
<value letter_id="A">-257</value>
<value letter_id="C">6</value>
<value letter_id="D">-396</value>
<value letter_id="E">-126</value>
<value letter_id="F">120</value>
<value letter_id="G">-338</value>
<value letter_id="H">181</value>
<value letter_id="I">-35</value>
<value letter_id="K">-221</value>
<value letter_id="L">-51</value>
<value letter_id="M">-395</value>
<value letter_id="N">-141</value>
<value letter_id="P">-468</value>
<value letter_id="Q">43</value>
<value letter_id="R">5</value>
<value letter_id="S">-187</value>
<value letter_id="T">-437</value>
<value letter_id="V">-88</value>
<value letter_id="W">266</value>
<value letter_id="Y">295</value>
</alphabet_array>
<alphabet_array>
<value letter_id="A">-88</value>
<value letter_id="C">-564</value>
<value letter_id="D">-184</value>
<value letter_id="E">-90</value>
<value letter_id="F">-238</value>
<value letter_id="G">-155</value>
<value letter_id="H">-342</value>
<value letter_id="I">-204</value>
<value letter_id="K">319</value>
<value letter_id="L">-231</value>
<value letter_id="M">-79</value>
<value letter_id="N">-4</value>
<value letter_id="P">-505</value>
<value letter_id="Q">84</value>
<value letter_id="R">255</value>
<value letter_id="S">-37</value>
<value letter_id="T">23</value>
<value letter_id="V">-346</value>
<value letter_id="W">-648</value>
<value letter_id="Y">29</value>
</alphabet_array>
<alphabet_array>
<value letter_id="A">-149</value>
<value letter_id="C">-139</value>
<value letter_id="D">-184</value>
<value letter_id="E">13</value>
<value letter_id="F">-183</value>
<value letter_id="G">-245</value>
<value letter_id="H">19</value>
<value letter_id="I">-204</value>
<value letter_id="K">83</value>
<value letter_id="L">-177</value>
<value letter_id="M">-79</value>
<value letter_id="N">199</value>
<value letter_id="P">-505</value>
<value letter_id="Q">22</value>
<value letter_id="R">207</value>
<value letter_id="S">42</value>
<value letter_id="T">236</value>
<value letter_id="V">-346</value>
<value letter_id="W">-648</value>
<value letter_id="Y">-537</value>
</alphabet_array>
<alphabet_array>
<value letter_id="A">-450</value>
<value letter_id="C">-139</value>
<value letter_id="D">-184</value>
<value letter_id="E">-152</value>
<value letter_id="F">-647</value>
<value letter_id="G">-125</value>
<value letter_id="H">88</value>
<value letter_id="I">-258</value>
<value letter_id="K">392</value>
<value letter_id="L">-201</value>
<value letter_id="M">-509</value>
<value letter_id="N">-117</value>
<value letter_id="P">-255</value>
<value letter_id="Q">84</value>
<value letter_id="R">229</value>
<value letter_id="S">-90</value>
<value letter_id="T">-419</value>
<value letter_id="V">-347</value>
<value letter_id="W">-650</value>
<value letter_id="Y">-252</value>
</alphabet_array>
<alphabet_array>
<value letter_id="A">-92</value>
<value letter_id="C">-134</value>
<value letter_id="D">-4</value>
<value letter_id="E">-451</value>
<value letter_id="F">-579</value>
<value letter_id="G">-509</value>
<value letter_id="H">-428</value>
<value letter_id="I">-573</value>
<value letter_id="K">-111</value>
<value letter_id="L">-344</value>
<value letter_id="M">-490</value>
<value letter_id="N">19</value>
<value letter_id="P">-271</value>
<value letter_id="Q">-85</value>
<value letter_id="R">-136</value>
<value letter_id="S">333</value>
<value letter_id="T">27</value>
<value letter_id="V">-292</value>
<value letter_id="W">-590</value>
<value letter_id="Y">-523</value>
</alphabet_array>
<alphabet_array>
<value letter_id="A">99</value>
<value letter_id="C">361</value>
<value letter_id="D">-604</value>
<value letter_id="E">-35</value>
<value letter_id="F">-530</value>
<value letter_id="G">-637</value>
<value letter_id="H">-137</value>
<value letter_id="I">-57</value>
<value letter_id="K">-237</value>
<value letter_id="L">-354</value>
<value letter_id="M">-70</value>
<value letter_id="N">-139</value>
<value letter_id="P">-616</value>
<value letter_id="Q">-206</value>
<value letter_id="R">-553</value>
<value letter_id="S">31</value>
<value letter_id="T">186</value>
<value letter_id="V">118</value>
<value letter_id="W">-595</value>
<value letter_id="Y">-525</value>
</alphabet_array>
<alphabet_array>
<value letter_id="A">56</value>
<value letter_id="C">-564</value>
<value letter_id="D">154</value>
<value letter_id="E">296</value>
<value letter_id="F">-330</value>
<value letter_id="G">-44</value>
<value letter_id="H">170</value>
<value letter_id="I">-258</value>
<value letter_id="K">107</value>
<value letter_id="L">-401</value>
<value letter_id="M">-223</value>
<value letter_id="N">-117</value>
<value letter_id="P">-505</value>
<value letter_id="Q">84</value>
<value letter_id="R">67</value>
<value letter_id="S">33</value>
<value letter_id="T">46</value>
<value letter_id="V">-212</value>
<value letter_id="W">-648</value>
<value letter_id="Y">-537</value>
</alphabet_array>
<alphabet_array>
<value letter_id="A">-90</value>
<value letter_id="C">-154</value>
<value letter_id="D">124</value>
<value letter_id="E">25</value>
<value letter_id="F">-729</value>
<value letter_id="G">330</value>
<value letter_id="H">-485</value>
<value letter_id="I">-707</value>
<value letter_id="K">-245</value>
<value letter_id="L">-752</value>
<value letter_id="M">-632</value>
<value letter_id="N">-142</value>
<value letter_id="P">-588</value>
<value letter_id="Q">-526</value>
<value letter_id="R">-40</value>
<value letter_id="S">-44</value>
<value letter_id="T">-235</value>
<value letter_id="V">-379</value>
<value letter_id="W">-647</value>
<value letter_id="Y">-640</value>
</alphabet_array>
<alphabet_array>
<value letter_id="A">-504</value>
<value letter_id="C">-445</value>
<value letter_id="D">-640</value>
<value letter_id="E">-549</value>
<value letter_id="F">28</value>
<value letter_id="G">-645</value>
<value letter_id="H">-43</value>
<value letter_id="I">205</value>
<value letter_id="K">-545</value>
<value letter_id="L">134</value>
<value letter_id="M">-31</value>
<value letter_id="N">-557</value>
<value letter_id="P">-624</value>
<value letter_id="Q">-527</value>
<value letter_id="R">-571</value>
<value letter_id="S">-244</value>
<value letter_id="T">-85</value>
<value letter_id="V">113</value>
<value letter_id="W">-173</value>
<value letter_id="Y">-105</value>
</alphabet_array>
<alphabet_array>
<value letter_id="A">-159</value>
<value letter_id="C">-372</value>
<value letter_id="D">-86</value>
<value letter_id="E">-132</value>
<value letter_id="F">-596</value>
<value letter_id="G">-172</value>
<value letter_id="H">-399</value>
<value letter_id="I">-274</value>
<value letter_id="K">-212</value>
<value letter_id="L">-415</value>
<value letter_id="M">-495</value>
<value letter_id="N">26</value>
<value letter_id="P">-132</value>
<value letter_id="Q">59</value>
<value letter_id="R">-126</value>
<value letter_id="S">336</value>
<value letter_id="T">-77</value>
<value letter_id="V">-575</value>
<value letter_id="W">-605</value>
<value letter_id="Y">-527</value>
</alphabet_array>
<alphabet_array>
<value letter_id="A">-153</value>
<value letter_id="C">-127</value>
<value letter_id="D">-636</value>
<value letter_id="E">-224</value>
<value letter_id="F">121</value>
<value letter_id="G">29</value>
<value letter_id="H">-137</value>
<value letter_id="I">37</value>
<value letter_id="K">-150</value>
<value letter_id="L">142</value>
<value letter_id="M">-1</value>
<value letter_id="N">-555</value>
<value letter_id="P">52</value>
<value letter_id="Q">-208</value>
<value letter_id="R">-119</value>
<value letter_id="S">-76</value>
<value letter_id="T">-202</value>
<value letter_id="V">-51</value>
<value letter_id="W">-173</value>
<value letter_id="Y">-9</value>
</alphabet_array>
<alphabet_array>
<value letter_id="A">6</value>
<value letter_id="C">-563</value>
<value letter_id="D">97</value>
<value letter_id="E">-90</value>
<value letter_id="F">1</value>
<value letter_id="G">-125</value>
<value letter_id="H">-342</value>
<value letter_id="I">21</value>
<value letter_id="K">255</value>
<value letter_id="L">11</value>
<value letter_id="M">-507</value>
<value letter_id="N">-33</value>
<value letter_id="P">37</value>
<value letter_id="Q">-87</value>
<value letter_id="R">-14</value>
<value letter_id="S">-10</value>
<value letter_id="T">-59</value>
<value letter_id="V">-118</value>
<value letter_id="W">-23</value>
<value letter_id="Y">-163</value>
</alphabet_array>
<alphabet_array>
<value letter_id="A">-129</value>
<value letter_id="C">-444</value>
<value letter_id="D">-231</value>
<value letter_id="E">-548</value>
<value letter_id="F">177</value>
<value letter_id="G">-644</value>
<value letter_id="H">-501</value>
<value letter_id="I">-289</value>
<value letter_id="K">-544</value>
<value letter_id="L">-3</value>
<value letter_id="M">131</value>
<value letter_id="N">-557</value>
<value letter_id="P">128</value>
<value letter_id="Q">-526</value>
<value letter_id="R">-175</value>
<value letter_id="S">109</value>
<value letter_id="T">169</value>
<value letter_id="V">-37</value>
<value letter_id="W">-593</value>
<value letter_id="Y">-160</value>
</alphabet_array>
<alphabet_array>
<value letter_id="A">-59</value>
<value letter_id="C">-35</value>
<value letter_id="D">-638</value>
<value letter_id="E">-224</value>
<value letter_id="F">115</value>
<value letter_id="G">-198</value>
<value letter_id="H">-500</value>
<value letter_id="I">-41</value>
<value letter_id="K">-241</value>
<value letter_id="L">17</value>
<value letter_id="M">-69</value>
<value letter_id="N">-84</value>
<value letter_id="P">-268</value>
<value letter_id="Q">324</value>
<value letter_id="R">-570</value>
<value letter_id="S">-546</value>
<value letter_id="T">-40</value>
<value letter_id="V">-51</value>
<value letter_id="W">-20</value>
<value letter_id="Y">175</value>
</alphabet_array>
<alphabet_array>
<value letter_id="A">15</value>
<value letter_id="C">-35</value>
<value letter_id="D">-638</value>
<value letter_id="E">62</value>
<value letter_id="F">-173</value>
<value letter_id="G">-253</value>
<value letter_id="H">-137</value>
<value letter_id="I">110</value>
<value letter_id="K">-543</value>
<value letter_id="L">104</value>
<value letter_id="M">120</value>
<value letter_id="N">-232</value>
<value letter_id="P">-623</value>
<value letter_id="Q">-117</value>
<value letter_id="R">-265</value>
<value letter_id="S">-76</value>
<value letter_id="T">-21</value>
<value letter_id="V">99</value>
<value letter_id="W">-77</value>
<value letter_id="Y">-105</value>
</alphabet_array>
<alphabet_array>
<value letter_id="A">-90</value>
<value letter_id="C">19</value>
<value letter_id="D">-638</value>
<value letter_id="E">-133</value>
<value letter_id="F">16</value>
<value letter_id="G">-345</value>
<value letter_id="H">-501</value>
<value letter_id="I">-3</value>
<value letter_id="K">-542</value>
<value letter_id="L">193</value>
<value letter_id="M">79</value>
<value letter_id="N">-557</value>
<value letter_id="P">-620</value>
<value letter_id="Q">-209</value>
<value letter_id="R">-568</value>
<value letter_id="S">-154</value>
<value letter_id="T">56</value>
<value letter_id="V">17</value>
<value letter_id="W">20</value>
<value letter_id="Y">-249</value>
</alphabet_array>
<alphabet_array>
<value letter_id="A">4</value>
<value letter_id="C">-430</value>
<value letter_id="D">-562</value>
<value letter_id="E">-37</value>
<value letter_id="F">147</value>
<value letter_id="G">-160</value>
<value letter_id="H">-350</value>
<value letter_id="I">-5</value>
<value letter_id="K">-500</value>
<value letter_id="L">-166</value>
<value letter_id="M">-34</value>
<value letter_id="N">97</value>
<value letter_id="P">-585</value>
<value letter_id="Q">-23</value>
<value letter_id="R">-529</value>
<value letter_id="S">-3</value>
<value letter_id="T">7</value>
<value letter_id="V">-156</value>
<value letter_id="W">187</value>
<value letter_id="Y">251</value>
</alphabet_array>
<alphabet_array>
<value letter_id="A">100</value>
<value letter_id="C">139</value>
<value letter_id="D">-640</value>
<value letter_id="E">-548</value>
<value letter_id="F">-58</value>
<value letter_id="G">19</value>
<value letter_id="H">-501</value>
<value letter_id="I">9</value>
<value letter_id="K">-544</value>
<value letter_id="L">108</value>
<value letter_id="M">-1</value>
<value letter_id="N">-232</value>
<value letter_id="P">-175</value>
<value letter_id="Q">-209</value>
<value letter_id="R">-570</value>
<value letter_id="S">-123</value>
<value letter_id="T">56</value>
<value letter_id="V">64</value>
<value letter_id="W">-173</value>
<value letter_id="Y">-524</value>
</alphabet_array>
<alphabet_array>
<value letter_id="A">15</value>
<value letter_id="C">-127</value>
<value letter_id="D">-640</value>
<value letter_id="E">-548</value>
<value letter_id="F">28</value>
<value letter_id="G">-198</value>
<value letter_id="H">-501</value>
<value letter_id="I">75</value>
<value letter_id="K">-544</value>
<value letter_id="L">134</value>
<value letter_id="M">24</value>
<value letter_id="N">-232</value>
<value letter_id="P">-118</value>
<value letter_id="Q">-526</value>
<value letter_id="R">-570</value>
<value letter_id="S">-98</value>
<value letter_id="T">120</value>
<value letter_id="V">26</value>
<value letter_id="W">-593</value>
<value letter_id="Y">-65</value>
</alphabet_array>
<alphabet_array>
<value letter_id="A">-74</value>
<value letter_id="C">158</value>
<value letter_id="D">-624</value>
<value letter_id="E">-533</value>
<value letter_id="F">-528</value>
<value letter_id="G">223</value>
<value letter_id="H">-496</value>
<value letter_id="I">-94</value>
<value letter_id="K">-149</value>
<value letter_id="L">-291</value>
<value letter_id="M">-202</value>
<value letter_id="N">35</value>
<value letter_id="P">-620</value>
<value letter_id="Q">-207</value>
<value letter_id="R">-265</value>
<value letter_id="S">64</value>
<value letter_id="T">-115</value>
<value letter_id="V">176</value>
<value letter_id="W">-594</value>
<value letter_id="Y">-249</value>
</alphabet_array>
<alphabet_array>
<value letter_id="A">-107</value>
<value letter_id="C">156</value>
<value letter_id="D">133</value>
<value letter_id="E">68</value>
<value letter_id="F">225</value>
<value letter_id="G">-156</value>
<value letter_id="H">-38</value>
<value letter_id="I">-192</value>
<value letter_id="K">-340</value>
<value letter_id="L">-66</value>
<value letter_id="M">-128</value>
<value letter_id="N">170</value>
<value letter_id="P">-545</value>
<value letter_id="Q">-177</value>
<value letter_id="R">-239</value>
<value letter_id="S">22</value>
<value letter_id="T">-150</value>
<value letter_id="V">-164</value>
<value letter_id="W">-175</value>
<value letter_id="Y">88</value>
</alphabet_array>
<alphabet_array>
<value letter_id="A">23</value>
<value letter_id="C">158</value>
<value letter_id="D">-640</value>
<value letter_id="E">-548</value>
<value letter_id="F">39</value>
<value letter_id="G">-158</value>
<value letter_id="H">-137</value>
<value letter_id="I">68</value>
<value letter_id="K">-544</value>
<value letter_id="L">91</value>
<value letter_id="M">45</value>
<value letter_id="N">-557</value>
<value letter_id="P">-623</value>
<value letter_id="Q">-526</value>
<value letter_id="R">-266</value>
<value letter_id="S">-58</value>
<value letter_id="T">138</value>
<value letter_id="V">57</value>
<value letter_id="W">-593</value>
<value letter_id="Y">-248</value>
</alphabet_array>
<alphabet_array>
<value letter_id="A">-59</value>
<value letter_id="C">92</value>
<value letter_id="D">-640</value>
<value letter_id="E">-548</value>
<value letter_id="F">66</value>
<value letter_id="G">-344</value>
<value letter_id="H">-501</value>
<value letter_id="I">-145</value>
<value letter_id="K">-544</value>
<value letter_id="L">111</value>
<value letter_id="M">45</value>
<value letter_id="N">-557</value>
<value letter_id="P">-175</value>
<value letter_id="Q">-209</value>
<value letter_id="R">-570</value>
<value letter_id="S">97</value>
<value letter_id="T">205</value>
<value letter_id="V">-84</value>
<value letter_id="W">-593</value>
<value letter_id="Y">-105</value>
</alphabet_array>
<alphabet_array>
<value letter_id="A">-179</value>
<value letter_id="C">-133</value>
<value letter_id="D">-205</value>
<value letter_id="E">-342</value>
<value letter_id="F">-26</value>
<value letter_id="G">-101</value>
<value letter_id="H">-401</value>
<value letter_id="I">-80</value>
<value letter_id="K">-127</value>
<value letter_id="L">-150</value>
<value letter_id="M">-127</value>
<value letter_id="N">88</value>
<value letter_id="P">-552</value>
<value letter_id="Q">-101</value>
<value letter_id="R">271</value>
<value letter_id="S">-118</value>
<value letter_id="T">-199</value>
<value letter_id="V">-458</value>
<value letter_id="W">335</value>
<value letter_id="Y">193</value>
</alphabet_array>
<alphabet_array>
<value letter_id="A">-267</value>
<value letter_id="C">-35</value>
<value letter_id="D">-231</value>
<value letter_id="E">-548</value>
<value letter_id="F">-40</value>
<value letter_id="G">-61</value>
<value letter_id="H">-500</value>
<value letter_id="I">28</value>
<value letter_id="K">-544</value>
<value letter_id="L">91</value>
<value letter_id="M">-1</value>
<value letter_id="N">-44</value>
<value letter_id="P">-268</value>
<value letter_id="Q">-526</value>
<value letter_id="R">-570</value>
<value letter_id="S">-76</value>
<value letter_id="T">23</value>
<value letter_id="V">34</value>
<value letter_id="W">-593</value>
<value letter_id="Y">281</value>
</alphabet_array>
<alphabet_array>
<value letter_id="A">-218</value>
<value letter_id="C">60</value>
<value letter_id="D">-640</value>
<value letter_id="E">-548</value>
<value letter_id="F">17</value>
<value letter_id="G">-344</value>
<value letter_id="H">-501</value>
<value letter_id="I">134</value>
<value letter_id="K">-544</value>
<value letter_id="L">144</value>
<value letter_id="M">-31</value>
<value letter_id="N">-557</value>
<value letter_id="P">-268</value>
<value letter_id="Q">-526</value>
<value letter_id="R">-119</value>
<value letter_id="S">-153</value>
<value letter_id="T">-85</value>
<value letter_id="V">70</value>
<value letter_id="W">79</value>
<value letter_id="Y">89</value>
</alphabet_array>
<alphabet_array>
<value letter_id="A">-153</value>
<value letter_id="C">-449</value>
<value letter_id="D">300</value>
<value letter_id="E">-307</value>
<value letter_id="F">2</value>
<value letter_id="G">-21</value>
<value letter_id="H">-91</value>
<value letter_id="I">-328</value>
<value letter_id="K">-323</value>
<value letter_id="L">-175</value>
<value letter_id="M">-217</value>
<value letter_id="N">-128</value>
<value letter_id="P">-500</value>
<value letter_id="Q">-102</value>
<value letter_id="R">-235</value>
<value letter_id="S">98</value>
<value letter_id="T">-203</value>
<value letter_id="V">-481</value>
<value letter_id="W">-453</value>
<value letter_id="Y">311</value>
</alphabet_array>
<alphabet_array>
<value letter_id="A">-59</value>
<value letter_id="C">158</value>
<value letter_id="D">-77</value>
<value letter_id="E">-219</value>
<value letter_id="F">-226</value>
<value letter_id="G">150</value>
<value letter_id="H">-485</value>
<value letter_id="I">87</value>
<value letter_id="K">-235</value>
<value letter_id="L">111</value>
<value letter_id="M">-122</value>
<value letter_id="N">100</value>
<value letter_id="P">-613</value>
<value letter_id="Q">-20</value>
<value letter_id="R">-262</value>
<value letter_id="S">-190</value>
<value letter_id="T">-114</value>
<value letter_id="V">-25</value>
<value letter_id="W">-173</value>
<value letter_id="Y">-249</value>
</alphabet_array>
<alphabet_array>
<value letter_id="A">-182</value>
<value letter_id="C">20</value>
<value letter_id="D">-135</value>
<value letter_id="E">-546</value>
<value letter_id="F">229</value>
<value letter_id="G">-344</value>
<value letter_id="H">-137</value>
<value letter_id="I">75</value>
<value letter_id="K">-95</value>
<value letter_id="L">98</value>
<value letter_id="M">-31</value>
<value letter_id="N">-232</value>
<value letter_id="P">-175</value>
<value letter_id="Q">-61</value>
<value letter_id="R">-569</value>
<value letter_id="S">-191</value>
<value letter_id="T">-115</value>
<value letter_id="V">-25</value>
<value letter_id="W">-173</value>
<value letter_id="Y">31</value>
</alphabet_array>
</alphabet_matrix>
</scores>
<probabilities>
<alphabet_matrix>
<alphabet_array>
<value letter_id="A">0.048193</value>
<value letter_id="C">0.006024</value>
<value letter_id="D">0.000000</value>
<value letter_id="E">0.000000</value>
<value letter_id="F">0.066265</value>
<value letter_id="G">0.036145</value>
<value letter_id="H">0.000000</value>
<value letter_id="I">0.361446</value>
<value letter_id="K">0.006024</value>
<value letter_id="L">0.186747</value>
<value letter_id="M">0.018072</value>
<value letter_id="N">0.000000</value>
<value letter_id="P">0.024096</value>
<value letter_id="Q">0.000000</value>
<value letter_id="R">0.000000</value>
<value letter_id="S">0.024096</value>
<value letter_id="T">0.048193</value>
<value letter_id="V">0.162651</value>
<value letter_id="W">0.000000</value>
<value letter_id="Y">0.012048</value>
</alphabet_array>
<alphabet_array>
<value letter_id="A">0.030120</value>
<value letter_id="C">0.012048</value>
<value letter_id="D">0.048193</value>
<value letter_id="E">0.000000</value>
<value letter_id="F">0.403614</value>
<value letter_id="G">0.000000</value>
<value letter_id="H">0.000000</value>
<value letter_id="I">0.138554</value>
<value letter_id="K">0.000000</value>
<value letter_id="L">0.265060</value>
<value letter_id="M">0.000000</value>
<value letter_id="N">0.000000</value>
<value letter_id="P">0.000000</value>
<value letter_id="Q">0.000000</value>
<value letter_id="R">0.000000</value>
<value letter_id="S">0.012048</value>
<value letter_id="T">0.018072</value>
<value letter_id="V">0.060241</value>
<value letter_id="W">0.000000</value>
<value letter_id="Y">0.012048</value>
</alphabet_array>
<alphabet_array>
<value letter_id="A">0.030120</value>
<value letter_id="C">0.030120</value>
<value letter_id="D">0.000000</value>
<value letter_id="E">0.000000</value>
<value letter_id="F">0.012048</value>
<value letter_id="G">0.506024</value>
<value letter_id="H">0.018072</value>
<value letter_id="I">0.000000</value>
<value letter_id="K">0.000000</value>
<value letter_id="L">0.012048</value>
<value letter_id="M">0.036145</value>
<value letter_id="N">0.024096</value>
<value letter_id="P">0.006024</value>
<value letter_id="Q">0.000000</value>
<value letter_id="R">0.259036</value>
<value letter_id="S">0.036145</value>
<value letter_id="T">0.006024</value>
<value letter_id="V">0.006024</value>
<value letter_id="W">0.012048</value>
<value letter_id="Y">0.006024</value>
</alphabet_array>
<alphabet_array>
<value letter_id="A">0.006024</value>
<value letter_id="C">0.042169</value>
<value letter_id="D">0.000000</value>
<value letter_id="E">0.006024</value>
<value letter_id="F">0.114458</value>
<value letter_id="G">0.006024</value>
<value letter_id="H">0.000000</value>
<value letter_id="I">0.150602</value>
<value letter_id="K">0.006024</value>
<value letter_id="L">0.210843</value>
<value letter_id="M">0.006024</value>
<value letter_id="N">0.084337</value>
<value letter_id="P">0.000000</value>
<value letter_id="Q">0.000000</value>
<value letter_id="R">0.000000</value>
<value letter_id="S">0.096386</value>
<value letter_id="T">0.024096</value>
<value letter_id="V">0.054217</value>
<value letter_id="W">0.102410</value>
<value letter_id="Y">0.090361</value>
</alphabet_array>
<alphabet_array>
<value letter_id="A">0.114458</value>
<value letter_id="C">0.012048</value>
<value letter_id="D">0.000000</value>
<value letter_id="E">0.000000</value>
<value letter_id="F">0.102410</value>
<value letter_id="G">0.018072</value>
<value letter_id="H">0.000000</value>
<value letter_id="I">0.234940</value>
<value letter_id="K">0.000000</value>
<value letter_id="L">0.228916</value>
<value letter_id="M">0.030120</value>
<value letter_id="N">0.000000</value>
<value letter_id="P">0.000000</value>
<value letter_id="Q">0.000000</value>
<value letter_id="R">0.000000</value>
<value letter_id="S">0.030120</value>
<value letter_id="T">0.054217</value>
<value letter_id="V">0.174699</value>
<value letter_id="W">0.000000</value>
<value letter_id="Y">0.000000</value>
</alphabet_array>
<alphabet_array>
<value letter_id="A">0.168675</value>
<value letter_id="C">0.018072</value>
<value letter_id="D">0.000000</value>
<value letter_id="E">0.000000</value>
<value letter_id="F">0.048193</value>
<value letter_id="G">0.271084</value>
<value letter_id="H">0.006024</value>
<value letter_id="I">0.090361</value>
<value letter_id="K">0.000000</value>
<value letter_id="L">0.006024</value>
<value letter_id="M">0.078313</value>
<value letter_id="N">0.000000</value>
<value letter_id="P">0.000000</value>
<value letter_id="Q">0.006024</value>
<value letter_id="R">0.000000</value>
<value letter_id="S">0.180723</value>
<value letter_id="T">0.030120</value>
<value letter_id="V">0.036145</value>
<value letter_id="W">0.000000</value>
<value letter_id="Y">0.060241</value>
</alphabet_array>
<alphabet_array>
<value letter_id="A">0.168675</value>
<value letter_id="C">0.012048</value>
<value letter_id="D">0.271084</value>
<value letter_id="E">0.000000</value>
<value letter_id="F">0.042169</value>
<value letter_id="G">0.072289</value>
<value letter_id="H">0.006024</value>
<value letter_id="I">0.006024</value>
<value letter_id="K">0.012048</value>
<value letter_id="L">0.090361</value>
<value letter_id="M">0.006024</value>
<value letter_id="N">0.036145</value>
<value letter_id="P">0.000000</value>
<value letter_id="Q">0.000000</value>
<value letter_id="R">0.012048</value>
<value letter_id="S">0.138554</value>
<value letter_id="T">0.072289</value>
<value letter_id="V">0.042169</value>
<value letter_id="W">0.006024</value>
<value letter_id="Y">0.006024</value>
</alphabet_array>
<alphabet_array>
<value letter_id="A">0.084337</value>
<value letter_id="C">0.012048</value>
<value letter_id="D">0.000000</value>
<value letter_id="E">0.000000</value>
<value letter_id="F">0.156627</value>
<value letter_id="G">0.024096</value>
<value letter_id="H">0.000000</value>
<value letter_id="I">0.102410</value>
<value letter_id="K">0.000000</value>
<value letter_id="L">0.259036</value>
<value letter_id="M">0.084337</value>
<value letter_id="N">0.000000</value>
<value letter_id="P">0.006024</value>
<value letter_id="Q">0.000000</value>
<value letter_id="R">0.000000</value>
<value letter_id="S">0.018072</value>
<value letter_id="T">0.060241</value>
<value letter_id="V">0.168675</value>
<value letter_id="W">0.006024</value>
<value letter_id="Y">0.018072</value>
</alphabet_array>
<alphabet_array>
<value letter_id="A">0.144578</value>
<value letter_id="C">0.126506</value>
<value letter_id="D">0.000000</value>
<value letter_id="E">0.000000</value>
<value letter_id="F">0.030120</value>
<value letter_id="G">0.042169</value>
<value letter_id="H">0.000000</value>
<value letter_id="I">0.030120</value>
<value letter_id="K">0.000000</value>
<value letter_id="L">0.216867</value>
<value letter_id="M">0.024096</value>
<value letter_id="N">0.000000</value>
<value letter_id="P">0.000000</value>
<value letter_id="Q">0.000000</value>
<value letter_id="R">0.006024</value>
<value letter_id="S">0.216867</value>
<value letter_id="T">0.060241</value>
<value letter_id="V">0.102410</value>
<value letter_id="W">0.000000</value>
<value letter_id="Y">0.000000</value>
</alphabet_array>
<alphabet_array>
<value letter_id="A">0.018072</value>
<value letter_id="C">0.024096</value>
<value letter_id="D">0.000000</value>
<value letter_id="E">0.018072</value>
<value letter_id="F">0.024096</value>
<value letter_id="G">0.024096</value>
<value letter_id="H">0.277108</value>
<value letter_id="I">0.018072</value>
<value letter_id="K">0.000000</value>
<value letter_id="L">0.036145</value>
<value letter_id="M">0.054217</value>
<value letter_id="N">0.000000</value>
<value letter_id="P">0.006024</value>
<value letter_id="Q">0.012048</value>
<value letter_id="R">0.012048</value>
<value letter_id="S">0.036145</value>
<value letter_id="T">0.078313</value>
<value letter_id="V">0.066265</value>
<value letter_id="W">0.132530</value>
<value letter_id="Y">0.162651</value>
</alphabet_array>
<alphabet_array>
<value letter_id="A">0.066265</value>
<value letter_id="C">0.012048</value>
<value letter_id="D">0.036145</value>
<value letter_id="E">0.000000</value>
<value letter_id="F">0.138554</value>
<value letter_id="G">0.060241</value>
<value letter_id="H">0.000000</value>
<value letter_id="I">0.048193</value>
<value letter_id="K">0.000000</value>
<value letter_id="L">0.289157</value>
<value letter_id="M">0.006024</value>
<value letter_id="N">0.012048</value>
<value letter_id="P">0.024096</value>
<value letter_id="Q">0.012048</value>
<value letter_id="R">0.006024</value>
<value letter_id="S">0.096386</value>
<value letter_id="T">0.090361</value>
<value letter_id="V">0.054217</value>
<value letter_id="W">0.006024</value>
<value letter_id="Y">0.042169</value>
</alphabet_array>
<alphabet_array>
<value letter_id="A">0.192771</value>
<value letter_id="C">0.030120</value>
<value letter_id="D">0.000000</value>
<value letter_id="E">0.000000</value>
<value letter_id="F">0.102410</value>
<value letter_id="G">0.066265</value>
<value letter_id="H">0.000000</value>
<value letter_id="I">0.120482</value>
<value letter_id="K">0.000000</value>
<value letter_id="L">0.246988</value>
<value letter_id="M">0.006024</value>
<value letter_id="N">0.000000</value>
<value letter_id="P">0.000000</value>
<value letter_id="Q">0.000000</value>
<value letter_id="R">0.000000</value>
<value letter_id="S">0.030120</value>
<value letter_id="T">0.024096</value>
<value letter_id="V">0.126506</value>
<value letter_id="W">0.048193</value>
<value letter_id="Y">0.006024</value>
</alphabet_array>
<alphabet_array>
<value letter_id="A">0.391566</value>
<value letter_id="C">0.006024</value>
<value letter_id="D">0.000000</value>
<value letter_id="E">0.006024</value>
<value letter_id="F">0.006024</value>
<value letter_id="G">0.042169</value>
<value letter_id="H">0.000000</value>
<value letter_id="I">0.024096</value>
<value letter_id="K">0.000000</value>
<value letter_id="L">0.030120</value>
<value letter_id="M">0.006024</value>
<value letter_id="N">0.000000</value>
<value letter_id="P">0.000000</value>
<value letter_id="Q">0.018072</value>
<value letter_id="R">0.006024</value>
<value letter_id="S">0.433735</value>
<value letter_id="T">0.000000</value>
<value letter_id="V">0.030120</value>
<value letter_id="W">0.000000</value>
<value letter_id="Y">0.000000</value>
</alphabet_array>
<alphabet_array>
<value letter_id="A">0.012048</value>
<value letter_id="C">0.006024</value>
<value letter_id="D">0.006024</value>
<value letter_id="E">0.054217</value>
<value letter_id="F">0.174699</value>
<value letter_id="G">0.012048</value>
<value letter_id="H">0.006024</value>
<value letter_id="I">0.204819</value>
<value letter_id="K">0.072289</value>
<value letter_id="L">0.030120</value>
<value letter_id="M">0.036145</value>
<value letter_id="N">0.006024</value>
<value letter_id="P">0.138554</value>
<value letter_id="Q">0.000000</value>
<value letter_id="R">0.114458</value>
<value letter_id="S">0.024096</value>
<value letter_id="T">0.042169</value>
<value letter_id="V">0.018072</value>
<value letter_id="W">0.006024</value>
<value letter_id="Y">0.036145</value>
</alphabet_array>
<alphabet_array>
<value letter_id="A">0.078313</value>
<value letter_id="C">0.012048</value>
<value letter_id="D">0.000000</value>
<value letter_id="E">0.012048</value>
<value letter_id="F">0.072289</value>
<value letter_id="G">0.006024</value>
<value letter_id="H">0.000000</value>
<value letter_id="I">0.210843</value>
<value letter_id="K">0.000000</value>
<value letter_id="L">0.289157</value>
<value letter_id="M">0.036145</value>
<value letter_id="N">0.000000</value>
<value letter_id="P">0.000000</value>
<value letter_id="Q">0.006024</value>
<value letter_id="R">0.006024</value>
<value letter_id="S">0.024096</value>
<value letter_id="T">0.006024</value>
<value letter_id="V">0.156627</value>
<value letter_id="W">0.012048</value>
<value letter_id="Y">0.072289</value>
</alphabet_array>
<alphabet_array>
<value letter_id="A">0.036145</value>
<value letter_id="C">0.000000</value>
<value letter_id="D">0.012048</value>
<value letter_id="E">0.012048</value>
<value letter_id="F">0.000000</value>
<value letter_id="G">0.018072</value>
<value letter_id="H">0.000000</value>
<value letter_id="I">0.198795</value>
<value letter_id="K">0.012048</value>
<value letter_id="L">0.048193</value>
<value letter_id="M">0.000000</value>
<value letter_id="N">0.006024</value>
<value letter_id="P">0.500000</value>
<value letter_id="Q">0.018072</value>
<value letter_id="R">0.006024</value>
<value letter_id="S">0.042169</value>
<value letter_id="T">0.006024</value>
<value letter_id="V">0.084337</value>
<value letter_id="W">0.000000</value>
<value letter_id="Y">0.000000</value>
</alphabet_array>
<alphabet_array>
<value letter_id="A">0.006024</value>
<value letter_id="C">0.000000</value>
<value letter_id="D">0.018072</value>
<value letter_id="E">0.006024</value>
<value letter_id="F">0.000000</value>
<value letter_id="G">0.000000</value>
<value letter_id="H">0.000000</value>
<value letter_id="I">0.012048</value>
<value letter_id="K">0.018072</value>
<value letter_id="L">0.277108</value>
<value letter_id="M">0.000000</value>
<value letter_id="N">0.012048</value>
<value letter_id="P">0.060241</value>
<value letter_id="Q">0.457831</value>
<value letter_id="R">0.006024</value>
<value letter_id="S">0.018072</value>
<value letter_id="T">0.096386</value>
<value letter_id="V">0.006024</value>
<value letter_id="W">0.000000</value>
<value letter_id="Y">0.006024</value>
</alphabet_array>
<alphabet_array>
<value letter_id="A">0.036145</value>
<value letter_id="C">0.012048</value>
<value letter_id="D">0.000000</value>
<value letter_id="E">0.000000</value>
<value letter_id="F">0.108434</value>
<value letter_id="G">0.000000</value>
<value letter_id="H">0.006024</value>
<value letter_id="I">0.331325</value>
<value letter_id="K">0.000000</value>
<value letter_id="L">0.355422</value>
<value letter_id="M">0.024096</value>
<value letter_id="N">0.000000</value>
<value letter_id="P">0.006024</value>
<value letter_id="Q">0.006024</value>
<value letter_id="R">0.006024</value>
<value letter_id="S">0.000000</value>
<value letter_id="T">0.006024</value>
<value letter_id="V">0.102410</value>
<value letter_id="W">0.000000</value>
<value letter_id="Y">0.000000</value>
</alphabet_array>
<alphabet_array>
<value letter_id="A">0.060241</value>
<value letter_id="C">0.006024</value>
<value letter_id="D">0.000000</value>
<value letter_id="E">0.000000</value>
<value letter_id="F">0.048193</value>
<value letter_id="G">0.006024</value>
<value letter_id="H">0.072289</value>
<value letter_id="I">0.192771</value>
<value letter_id="K">0.018072</value>
<value letter_id="L">0.210843</value>
<value letter_id="M">0.030120</value>
<value letter_id="N">0.030120</value>
<value letter_id="P">0.000000</value>
<value letter_id="Q">0.006024</value>
<value letter_id="R">0.072289</value>
<value letter_id="S">0.006024</value>
<value letter_id="T">0.018072</value>
<value letter_id="V">0.048193</value>
<value letter_id="W">0.048193</value>
<value letter_id="Y">0.126506</value>
</alphabet_array>
<alphabet_array>
<value letter_id="A">0.072289</value>
<value letter_id="C">0.000000</value>
<value letter_id="D">0.000000</value>
<value letter_id="E">0.024096</value>
<value letter_id="F">0.006024</value>
<value letter_id="G">0.018072</value>
<value letter_id="H">0.012048</value>
<value letter_id="I">0.018072</value>
<value letter_id="K">0.475904</value>
<value letter_id="L">0.054217</value>
<value letter_id="M">0.018072</value>
<value letter_id="N">0.000000</value>
<value letter_id="P">0.000000</value>
<value letter_id="Q">0.024096</value>
<value letter_id="R">0.120482</value>
<value letter_id="S">0.024096</value>
<value letter_id="T">0.114458</value>
<value letter_id="V">0.018072</value>
<value letter_id="W">0.000000</value>
<value letter_id="Y">0.000000</value>
</alphabet_array>
<alphabet_array>
<value letter_id="A">0.006024</value>
<value letter_id="C">0.006024</value>
<value letter_id="D">0.000000</value>
<value letter_id="E">0.000000</value>
<value letter_id="F">0.006024</value>
<value letter_id="G">0.000000</value>
<value letter_id="H">0.000000</value>
<value letter_id="I">0.415663</value>
<value letter_id="K">0.000000</value>
<value letter_id="L">0.066265</value>
<value letter_id="M">0.042169</value>
<value letter_id="N">0.228916</value>
<value letter_id="P">0.000000</value>
<value letter_id="Q">0.024096</value>
<value letter_id="R">0.006024</value>
<value letter_id="S">0.024096</value>
<value letter_id="T">0.048193</value>
<value letter_id="V">0.126506</value>
<value letter_id="W">0.000000</value>
<value letter_id="Y">0.000000</value>
</alphabet_array>
<alphabet_array>
<value letter_id="A">0.012048</value>
<value letter_id="C">0.018072</value>
<value letter_id="D">0.000000</value>
<value letter_id="E">0.012048</value>
<value letter_id="F">0.144578</value>
<value letter_id="G">0.006024</value>
<value letter_id="H">0.060241</value>
<value letter_id="I">0.066265</value>
<value letter_id="K">0.006024</value>
<value letter_id="L">0.096386</value>
<value letter_id="M">0.000000</value>
<value letter_id="N">0.012048</value>
<value letter_id="P">0.000000</value>
<value letter_id="Q">0.042169</value>
<value letter_id="R">0.048193</value>
<value letter_id="S">0.018072</value>
<value letter_id="T">0.000000</value>
<value letter_id="V">0.048193</value>
<value letter_id="W">0.150602</value>
<value letter_id="Y">0.259036</value>
</alphabet_array>
<alphabet_array>
<value letter_id="A">0.048193</value>
<value letter_id="C">0.000000</value>
<value letter_id="D">0.006024</value>
<value letter_id="E">0.012048</value>
<value letter_id="F">0.012048</value>
<value letter_id="G">0.024096</value>
<value letter_id="H">0.000000</value>
<value letter_id="I">0.018072</value>
<value letter_id="K">0.331325</value>
<value letter_id="L">0.024096</value>
<value letter_id="M">0.018072</value>
<value letter_id="N">0.030120</value>
<value letter_id="P">0.000000</value>
<value letter_id="Q">0.048193</value>
<value letter_id="R">0.253012</value>
<value letter_id="S">0.054217</value>
<value letter_id="T">0.066265</value>
<value letter_id="V">0.006024</value>
<value letter_id="W">0.000000</value>
<value letter_id="Y">0.048193</value>
</alphabet_array>
<alphabet_array>
<value letter_id="A">0.030120</value>
<value letter_id="C">0.006024</value>
<value letter_id="D">0.006024</value>
<value letter_id="E">0.030120</value>
<value letter_id="F">0.018072</value>
<value letter_id="G">0.012048</value>
<value letter_id="H">0.018072</value>
<value letter_id="I">0.018072</value>
<value letter_id="K">0.060241</value>
<value letter_id="L">0.036145</value>
<value letter_id="M">0.018072</value>
<value letter_id="N">0.132530</value>
<value letter_id="P">0.000000</value>
<value letter_id="Q">0.030120</value>
<value letter_id="R">0.180723</value>
<value letter_id="S">0.096386</value>
<value letter_id="T">0.301205</value>
<value letter_id="V">0.006024</value>
<value letter_id="W">0.000000</value>
<value letter_id="Y">0.000000</value>
</alphabet_array>
<alphabet_array>
<value letter_id="A">0.000000</value>
<value letter_id="C">0.006024</value>
<value letter_id="D">0.006024</value>
<value letter_id="E">0.006024</value>
<value letter_id="F">0.000000</value>
<value letter_id="G">0.030120</value>
<value letter_id="H">0.030120</value>
<value letter_id="I">0.012048</value>
<value letter_id="K">0.554217</value>
<value letter_id="L">0.030120</value>
<value letter_id="M">0.000000</value>
<value letter_id="N">0.012048</value>
<value letter_id="P">0.006024</value>
<value letter_id="Q">0.048193</value>
<value letter_id="R">0.210843</value>
<value letter_id="S">0.036145</value>
<value letter_id="T">0.000000</value>
<value letter_id="V">0.006024</value>
<value letter_id="W">0.000000</value>
<value letter_id="Y">0.006024</value>
</alphabet_array>
<alphabet_array>
<value letter_id="A">0.054217</value>
<value letter_id="C">0.006024</value>
<value letter_id="D">0.036145</value>
<value letter_id="E">0.000000</value>
<value letter_id="F">0.000000</value>
<value letter_id="G">0.000000</value>
<value letter_id="H">0.000000</value>
<value letter_id="I">0.000000</value>
<value letter_id="K">0.018072</value>
<value letter_id="L">0.012048</value>
<value letter_id="M">0.000000</value>
<value letter_id="N">0.042169</value>
<value letter_id="P">0.006024</value>
<value letter_id="Q">0.018072</value>
<value letter_id="R">0.018072</value>
<value letter_id="S">0.728916</value>
<value letter_id="T">0.048193</value>
<value letter_id="V">0.012048</value>
<value letter_id="W">0.000000</value>
<value letter_id="Y">0.000000</value>
</alphabet_array>
<alphabet_array>
<value letter_id="A">0.186747</value>
<value letter_id="C">0.198795</value>
<value letter_id="D">0.000000</value>
<value letter_id="E">0.024096</value>
<value letter_id="F">0.000000</value>
<value letter_id="G">0.000000</value>
<value letter_id="H">0.006024</value>
<value letter_id="I">0.048193</value>
<value letter_id="K">0.006024</value>
<value letter_id="L">0.006024</value>
<value letter_id="M">0.018072</value>
<value letter_id="N">0.012048</value>
<value letter_id="P">0.000000</value>
<value letter_id="Q">0.006024</value>
<value letter_id="R">0.000000</value>
<value letter_id="S">0.090361</value>
<value letter_id="T">0.210843</value>
<value letter_id="V">0.186747</value>
<value letter_id="W">0.000000</value>
<value letter_id="Y">0.000000</value>
</alphabet_array>
<alphabet_array>
<value letter_id="A">0.138554</value>
<value letter_id="C">0.000000</value>
<value letter_id="D">0.090361</value>
<value letter_id="E">0.246988</value>
<value letter_id="F">0.006024</value>
<value letter_id="G">0.054217</value>
<value letter_id="H">0.054217</value>
<value letter_id="I">0.012048</value>
<value letter_id="K">0.072289</value>
<value letter_id="L">0.006024</value>
<value letter_id="M">0.006024</value>
<value letter_id="N">0.012048</value>
<value letter_id="P">0.000000</value>
<value letter_id="Q">0.048193</value>
<value letter_id="R">0.066265</value>
<value letter_id="S">0.090361</value>
<value letter_id="T">0.078313</value>
<value letter_id="V">0.018072</value>
<value letter_id="W">0.000000</value>
<value letter_id="Y">0.000000</value>
</alphabet_array>
<alphabet_array>
<value letter_id="A">0.054217</value>
<value letter_id="C">0.006024</value>
<value letter_id="D">0.084337</value>
<value letter_id="E">0.042169</value>
<value letter_id="F">0.000000</value>
<value letter_id="G">0.680723</value>
<value letter_id="H">0.000000</value>
<value letter_id="I">0.000000</value>
<value letter_id="K">0.006024</value>
<value letter_id="L">0.000000</value>
<value letter_id="M">0.000000</value>
<value letter_id="N">0.012048</value>
<value letter_id="P">0.000000</value>
<value letter_id="Q">0.000000</value>
<value letter_id="R">0.036145</value>
<value letter_id="S">0.060241</value>
<value letter_id="T">0.012048</value>
<value letter_id="V">0.006024</value>
<value letter_id="W">0.000000</value>
<value letter_id="Y">0.000000</value>
</alphabet_array>
<alphabet_array>
<value letter_id="A">0.000000</value>
<value letter_id="C">0.000000</value>
<value letter_id="D">0.000000</value>
<value letter_id="E">0.000000</value>
<value letter_id="F">0.078313</value>
<value letter_id="G">0.000000</value>
<value letter_id="H">0.012048</value>
<value letter_id="I">0.319277</value>
<value letter_id="K">0.000000</value>
<value letter_id="L">0.319277</value>
<value letter_id="M">0.024096</value>
<value letter_id="N">0.000000</value>
<value letter_id="P">0.000000</value>
<value letter_id="Q">0.000000</value>
<value letter_id="R">0.000000</value>
<value letter_id="S">0.012048</value>
<value letter_id="T">0.030120</value>
<value letter_id="V">0.180723</value>
<value letter_id="W">0.006024</value>
<value letter_id="Y">0.018072</value>
</alphabet_array>
<alphabet_array>
<value letter_id="A">0.030120</value>
<value letter_id="C">0.000000</value>
<value letter_id="D">0.018072</value>
<value letter_id="E">0.012048</value>
<value letter_id="F">0.000000</value>
<value letter_id="G">0.024096</value>
<value letter_id="H">0.000000</value>
<value letter_id="I">0.012048</value>
<value letter_id="K">0.006024</value>
<value letter_id="L">0.006024</value>
<value letter_id="M">0.000000</value>
<value letter_id="N">0.042169</value>
<value letter_id="P">0.018072</value>
<value letter_id="Q">0.048193</value>
<value letter_id="R">0.018072</value>
<value letter_id="S">0.753012</value>
<value letter_id="T">0.012048</value>
<value letter_id="V">0.000000</value>
<value letter_id="W">0.000000</value>
<value letter_id="Y">0.000000</value>
</alphabet_array>
<alphabet_array>
<value letter_id="A">0.030120</value>
<value letter_id="C">0.006024</value>
<value letter_id="D">0.000000</value>
<value letter_id="E">0.006024</value>
<value letter_id="F">0.150602</value>
<value letter_id="G">0.090361</value>
<value letter_id="H">0.006024</value>
<value letter_id="I">0.096386</value>
<value letter_id="K">0.012048</value>
<value letter_id="L">0.337349</value>
<value letter_id="M">0.030120</value>
<value letter_id="N">0.000000</value>
<value letter_id="P">0.060241</value>
<value letter_id="Q">0.006024</value>
<value letter_id="R">0.018072</value>
<value letter_id="S">0.042169</value>
<value letter_id="T">0.012048</value>
<value letter_id="V">0.054217</value>
<value letter_id="W">0.006024</value>
<value letter_id="Y">0.036145</value>
</alphabet_array>
<alphabet_array>
<value letter_id="A">0.096386</value>
<value letter_id="C">0.000000</value>
<value letter_id="D">0.060241</value>
<value letter_id="E">0.012048</value>
<value letter_id="F">0.066265</value>
<value letter_id="G">0.030120</value>
<value letter_id="H">0.000000</value>
<value letter_id="I">0.090361</value>
<value letter_id="K">0.210843</value>
<value letter_id="L">0.138554</value>
<value letter_id="M">0.000000</value>
<value letter_id="N">0.024096</value>
<value letter_id="P">0.054217</value>
<value letter_id="Q">0.012048</value>
<value letter_id="R">0.036145</value>
<value letter_id="S">0.066265</value>
<value letter_id="T">0.036145</value>
<value letter_id="V">0.036145</value>
<value letter_id="W">0.018072</value>
<value letter_id="Y">0.012048</value>
</alphabet_array>
<alphabet_array>
<value letter_id="A">0.036145</value>
<value letter_id="C">0.000000</value>
<value letter_id="D">0.006024</value>
<value letter_id="E">0.000000</value>
<value letter_id="F">0.222892</value>
<value letter_id="G">0.000000</value>
<value letter_id="H">0.000000</value>
<value letter_id="I">0.006024</value>
<value letter_id="K">0.000000</value>
<value letter_id="L">0.120482</value>
<value letter_id="M">0.078313</value>
<value letter_id="N">0.000000</value>
<value letter_id="P">0.102410</value>
<value letter_id="Q">0.000000</value>
<value letter_id="R">0.012048</value>
<value letter_id="S">0.156627</value>
<value letter_id="T">0.186747</value>
<value letter_id="V">0.060241</value>
<value letter_id="W">0.000000</value>
<value letter_id="Y">0.012048</value>
</alphabet_array>
<alphabet_array>
<value letter_id="A">0.060241</value>
<value letter_id="C">0.012048</value>
<value letter_id="D">0.000000</value>
<value letter_id="E">0.006024</value>
<value letter_id="F">0.144578</value>
<value letter_id="G">0.018072</value>
<value letter_id="H">0.000000</value>
<value letter_id="I">0.054217</value>
<value letter_id="K">0.006024</value>
<value letter_id="L">0.138554</value>
<value letter_id="M">0.018072</value>
<value letter_id="N">0.018072</value>
<value letter_id="P">0.006024</value>
<value letter_id="Q">0.271084</value>
<value letter_id="R">0.000000</value>
<value letter_id="S">0.000000</value>
<value letter_id="T">0.042169</value>
<value letter_id="V">0.054217</value>
<value letter_id="W">0.018072</value>
<value letter_id="Y">0.132530</value>
</alphabet_array>
<alphabet_array>
<value letter_id="A">0.102410</value>
<value letter_id="C">0.012048</value>
<value letter_id="D">0.000000</value>
<value letter_id="E">0.048193</value>
<value letter_id="F">0.018072</value>
<value letter_id="G">0.012048</value>
<value letter_id="H">0.006024</value>
<value letter_id="I">0.162651</value>
<value letter_id="K">0.000000</value>
<value letter_id="L">0.259036</value>
<value letter_id="M">0.072289</value>
<value letter_id="N">0.006024</value>
<value letter_id="P">0.000000</value>
<value letter_id="Q">0.012048</value>
<value letter_id="R">0.006024</value>
<value letter_id="S">0.042169</value>
<value letter_id="T">0.048193</value>
<value letter_id="V">0.162651</value>
<value letter_id="W">0.012048</value>
<value letter_id="Y">0.018072</value>
</alphabet_array>
<alphabet_array>
<value letter_id="A">0.048193</value>
<value letter_id="C">0.018072</value>
<value letter_id="D">0.000000</value>
<value letter_id="E">0.012048</value>
<value letter_id="F">0.072289</value>
<value letter_id="G">0.006024</value>
<value letter_id="H">0.000000</value>
<value letter_id="I">0.072289</value>
<value letter_id="K">0.000000</value>
<value letter_id="L">0.481928</value>
<value letter_id="M">0.054217</value>
<value letter_id="N">0.000000</value>
<value letter_id="P">0.000000</value>
<value letter_id="Q">0.006024</value>
<value letter_id="R">0.000000</value>
<value letter_id="S">0.024096</value>
<value letter_id="T">0.084337</value>
<value letter_id="V">0.090361</value>
<value letter_id="W">0.024096</value>
<value letter_id="Y">0.006024</value>
</alphabet_array>
<alphabet_array>
<value letter_id="A">0.096386</value>
<value letter_id="C">0.000000</value>
<value letter_id="D">0.000000</value>
<value letter_id="E">0.024096</value>
<value letter_id="F">0.180723</value>
<value letter_id="G">0.024096</value>
<value letter_id="H">0.000000</value>
<value letter_id="I">0.072289</value>
<value letter_id="K">0.000000</value>
<value letter_id="L">0.036145</value>
<value letter_id="M">0.024096</value>
<value letter_id="N">0.066265</value>
<value letter_id="P">0.000000</value>
<value letter_id="Q">0.024096</value>
<value letter_id="R">0.000000</value>
<value letter_id="S">0.072289</value>
<value letter_id="T">0.060241</value>
<value letter_id="V">0.024096</value>
<value letter_id="W">0.078313</value>
<value letter_id="Y">0.216867</value>
</alphabet_array>
<alphabet_array>
<value letter_id="A">0.186747</value>
<value letter_id="C">0.042169</value>
<value letter_id="D">0.000000</value>
<value letter_id="E">0.000000</value>
<value letter_id="F">0.042169</value>
<value letter_id="G">0.084337</value>
<value letter_id="H">0.000000</value>
<value letter_id="I">0.078313</value>
<value letter_id="K">0.000000</value>
<value letter_id="L">0.265060</value>
<value letter_id="M">0.030120</value>
<value letter_id="N">0.006024</value>
<value letter_id="P">0.012048</value>
<value letter_id="Q">0.006024</value>
<value letter_id="R">0.000000</value>
<value letter_id="S">0.030120</value>
<value letter_id="T">0.084337</value>
<value letter_id="V">0.126506</value>
<value letter_id="W">0.006024</value>
<value letter_id="Y">0.000000</value>
</alphabet_array>
<alphabet_array>
<value letter_id="A">0.102410</value>
<value letter_id="C">0.006024</value>
<value letter_id="D">0.000000</value>
<value letter_id="E">0.000000</value>
<value letter_id="F">0.078313</value>
<value letter_id="G">0.018072</value>
<value letter_id="H">0.000000</value>
<value letter_id="I">0.126506</value>
<value letter_id="K">0.000000</value>
<value letter_id="L">0.319277</value>
<value letter_id="M">0.036145</value>
<value letter_id="N">0.006024</value>
<value letter_id="P">0.018072</value>
<value letter_id="Q">0.000000</value>
<value letter_id="R">0.000000</value>
<value letter_id="S">0.036145</value>
<value letter_id="T">0.132530</value>
<value letter_id="V">0.096386</value>
<value letter_id="W">0.000000</value>
<value letter_id="Y">0.024096</value>
</alphabet_array>
<alphabet_array>
<value letter_id="A">0.054217</value>
<value letter_id="C">0.048193</value>
<value letter_id="D">0.000000</value>
<value letter_id="E">0.000000</value>
<value letter_id="F">0.000000</value>
<value letter_id="G">0.349398</value>
<value letter_id="H">0.000000</value>
<value letter_id="I">0.036145</value>
<value letter_id="K">0.012048</value>
<value letter_id="L">0.012048</value>
<value letter_id="M">0.006024</value>
<value letter_id="N">0.042169</value>
<value letter_id="P">0.000000</value>
<value letter_id="Q">0.006024</value>
<value letter_id="R">0.006024</value>
<value letter_id="S">0.114458</value>
<value letter_id="T">0.024096</value>
<value letter_id="V">0.283133</value>
<value letter_id="W">0.000000</value>
<value letter_id="Y">0.006024</value>
</alphabet_array>
<alphabet_array>
<value letter_id="A">0.042169</value>
<value letter_id="C">0.048193</value>
<value letter_id="D">0.078313</value>
<value letter_id="E">0.048193</value>
<value letter_id="F">0.313253</value>
<value letter_id="G">0.024096</value>
<value letter_id="H">0.012048</value>
<value letter_id="I">0.018072</value>
<value letter_id="K">0.000000</value>
<value letter_id="L">0.078313</value>
<value letter_id="M">0.012048</value>
<value letter_id="N">0.108434</value>
<value letter_id="P">0.000000</value>
<value letter_id="Q">0.006024</value>
<value letter_id="R">0.006024</value>
<value letter_id="S">0.084337</value>
<value letter_id="T">0.018072</value>
<value letter_id="V">0.024096</value>
<value letter_id="W">0.006024</value>
<value letter_id="Y">0.072289</value>
</alphabet_array>
<alphabet_array>
<value letter_id="A">0.108434</value>
<value letter_id="C">0.048193</value>
<value letter_id="D">0.000000</value>
<value letter_id="E">0.000000</value>
<value letter_id="F">0.084337</value>
<value letter_id="G">0.024096</value>
<value letter_id="H">0.006024</value>
<value letter_id="I">0.120482</value>
<value letter_id="K">0.000000</value>
<value letter_id="L">0.234940</value>
<value letter_id="M">0.042169</value>
<value letter_id="N">0.000000</value>
<value letter_id="P">0.000000</value>
<value letter_id="Q">0.000000</value>
<value letter_id="R">0.006024</value>
<value letter_id="S">0.048193</value>
<value letter_id="T">0.150602</value>
<value letter_id="V">0.120482</value>
<value letter_id="W">0.000000</value>
<value letter_id="Y">0.006024</value>
</alphabet_array>
<alphabet_array>
<value letter_id="A">0.060241</value>
<value letter_id="C">0.030120</value>
<value letter_id="D">0.000000</value>
<value letter_id="E">0.000000</value>
<value letter_id="F">0.102410</value>
<value letter_id="G">0.006024</value>
<value letter_id="H">0.000000</value>
<value letter_id="I">0.024096</value>
<value letter_id="K">0.000000</value>
<value letter_id="L">0.271084</value>
<value letter_id="M">0.042169</value>
<value letter_id="N">0.000000</value>
<value letter_id="P">0.012048</value>
<value letter_id="Q">0.006024</value>
<value letter_id="R">0.000000</value>
<value letter_id="S">0.144578</value>
<value letter_id="T">0.240964</value>
<value letter_id="V">0.042169</value>
<value letter_id="W">0.000000</value>
<value letter_id="Y">0.018072</value>
</alphabet_array>
<alphabet_array>
<value letter_id="A">0.024096</value>
<value letter_id="C">0.006024</value>
<value letter_id="D">0.006024</value>
<value letter_id="E">0.000000</value>
<value letter_id="F">0.054217</value>
<value letter_id="G">0.036145</value>
<value letter_id="H">0.000000</value>
<value letter_id="I">0.042169</value>
<value letter_id="K">0.012048</value>
<value letter_id="L">0.042169</value>
<value letter_id="M">0.012048</value>
<value letter_id="N">0.060241</value>
<value letter_id="P">0.000000</value>
<value letter_id="Q">0.012048</value>
<value letter_id="R">0.283133</value>
<value letter_id="S">0.030120</value>
<value letter_id="T">0.012048</value>
<value letter_id="V">0.000000</value>
<value letter_id="W">0.216867</value>
<value letter_id="Y">0.150602</value>
</alphabet_array>
<alphabet_array>
<value letter_id="A">0.012048</value>
<value letter_id="C">0.012048</value>
<value letter_id="D">0.006024</value>
<value letter_id="E">0.000000</value>
<value letter_id="F">0.048193</value>
<value letter_id="G">0.048193</value>
<value letter_id="H">0.000000</value>
<value letter_id="I">0.090361</value>
<value letter_id="K">0.000000</value>
<value letter_id="L">0.234940</value>
<value letter_id="M">0.030120</value>
<value letter_id="N">0.024096</value>
<value letter_id="P">0.006024</value>
<value letter_id="Q">0.000000</value>
<value letter_id="R">0.000000</value>
<value letter_id="S">0.042169</value>
<value letter_id="T">0.066265</value>
<value letter_id="V">0.102410</value>
<value letter_id="W">0.000000</value>
<value letter_id="Y">0.277108</value>
</alphabet_array>
<alphabet_array>
<value letter_id="A">0.018072</value>
<value letter_id="C">0.024096</value>
<value letter_id="D">0.000000</value>
<value letter_id="E">0.000000</value>
<value letter_id="F">0.072289</value>
<value letter_id="G">0.006024</value>
<value letter_id="H">0.000000</value>
<value letter_id="I">0.192771</value>
<value letter_id="K">0.000000</value>
<value letter_id="L">0.343373</value>
<value letter_id="M">0.024096</value>
<value letter_id="N">0.000000</value>
<value letter_id="P">0.006024</value>
<value letter_id="Q">0.000000</value>
<value letter_id="R">0.018072</value>
<value letter_id="S">0.024096</value>
<value letter_id="T">0.030120</value>
<value letter_id="V">0.132530</value>
<value letter_id="W">0.036145</value>
<value letter_id="Y">0.072289</value>
</alphabet_array>
<alphabet_array>
<value letter_id="A">0.030120</value>
<value letter_id="C">0.000000</value>
<value letter_id="D">0.265060</value>
<value letter_id="E">0.000000</value>
<value letter_id="F">0.060241</value>
<value letter_id="G">0.066265</value>
<value letter_id="H">0.006024</value>
<value letter_id="I">0.006024</value>
<value letter_id="K">0.000000</value>
<value letter_id="L">0.036145</value>
<value letter_id="M">0.006024</value>
<value letter_id="N">0.012048</value>
<value letter_id="P">0.000000</value>
<value letter_id="Q">0.012048</value>
<value letter_id="R">0.006024</value>
<value letter_id="S">0.150602</value>
<value letter_id="T">0.012048</value>
<value letter_id="V">0.000000</value>
<value letter_id="W">0.000000</value>
<value letter_id="Y">0.331325</value>
</alphabet_array>
<alphabet_array>
<value letter_id="A">0.060241</value>
<value letter_id="C">0.048193</value>
<value letter_id="D">0.018072</value>
<value letter_id="E">0.006024</value>
<value letter_id="F">0.012048</value>
<value letter_id="G">0.210843</value>
<value letter_id="H">0.000000</value>
<value letter_id="I">0.138554</value>
<value letter_id="K">0.006024</value>
<value letter_id="L">0.271084</value>
<value letter_id="M">0.012048</value>
<value letter_id="N">0.066265</value>
<value letter_id="P">0.000000</value>
<value letter_id="Q">0.024096</value>
<value letter_id="R">0.006024</value>
<value letter_id="S">0.018072</value>
<value letter_id="T">0.024096</value>
<value letter_id="V">0.066265</value>
<value letter_id="W">0.006024</value>
<value letter_id="Y">0.006024</value>
</alphabet_array>
<alphabet_array>
<value letter_id="A">0.024096</value>
<value letter_id="C">0.018072</value>
<value letter_id="D">0.012048</value>
<value letter_id="E">0.000000</value>
<value letter_id="F">0.319277</value>
<value letter_id="G">0.006024</value>
<value letter_id="H">0.006024</value>
<value letter_id="I">0.126506</value>
<value letter_id="K">0.018072</value>
<value letter_id="L">0.246988</value>
<value letter_id="M">0.024096</value>
<value letter_id="N">0.006024</value>
<value letter_id="P">0.012048</value>
<value letter_id="Q">0.018072</value>
<value letter_id="R">0.000000</value>
<value letter_id="S">0.018072</value>
<value letter_id="T">0.024096</value>
<value letter_id="V">0.066265</value>
<value letter_id="W">0.006024</value>
<value letter_id="Y">0.048193</value>
</alphabet_array>
</alphabet_matrix>
</probabilities>
<regular_expression>
I[FL][GR]L[IL]GDL[LS]HLL[SA]I[LI]P[QL][LI]LK[IN]Y[KR]T[KR]STEG[IL]SLKFQLLYLL[GV]FL[LT][RW][YL]L[YD][LG][FL]
</regular_expression>
<contributing_sites>
<contributing_site sequence_id="sequence_607" position="2" strand="none" pvalue="1.38e-36" >
<left_flank>MN</left_flank>
<site>
<letter_ref letter_id="I"/>
<letter_ref letter_id="F"/>
<letter_ref letter_id="R"/>
<letter_ref letter_id="L"/>
<letter_ref letter_id="T"/>
<letter_ref letter_id="G"/>
<letter_ref letter_id="D"/>
<letter_ref letter_id="L"/>
<letter_ref letter_id="S"/>
<letter_ref letter_id="H"/>
<letter_ref letter_id="L"/>
<letter_ref letter_id="A"/>
<letter_ref letter_id="A"/>
<letter_ref letter_id="I"/>
<letter_ref letter_id="I"/>
<letter_ref letter_id="I"/>
<letter_ref letter_id="L"/>
<letter_ref letter_id="L"/>
<letter_ref letter_id="L"/>
<letter_ref letter_id="K"/>
<letter_ref letter_id="I"/>
<letter_ref letter_id="W"/>
<letter_ref letter_id="K"/>
<letter_ref letter_id="S"/>
<letter_ref letter_id="R"/>
<letter_ref letter_id="S"/>
<letter_ref letter_id="C"/>
<letter_ref letter_id="A"/>
<letter_ref letter_id="G"/>
<letter_ref letter_id="I"/>
<letter_ref letter_id="S"/>
<letter_ref letter_id="G"/>
<letter_ref letter_id="K"/>
<letter_ref letter_id="S"/>
<letter_ref letter_id="Q"/>
<letter_ref letter_id="L"/>
<letter_ref letter_id="L"/>
<letter_ref letter_id="F"/>
<letter_ref letter_id="A"/>
<letter_ref letter_id="L"/>
<letter_ref letter_id="V"/>
<letter_ref letter_id="F"/>
<letter_ref letter_id="T"/>
<letter_ref letter_id="T"/>
<letter_ref letter_id="R"/>
<letter_ref letter_id="Y"/>
<letter_ref letter_id="L"/>
<letter_ref letter_id="D"/>
<letter_ref letter_id="L"/>
<letter_ref letter_id="F"/>
</site>
<right_flank>TSFISLYNTS</right_flank>
</contributing_site>
<contributing_site sequence_id="sequence_609" position="2" strand="none" pvalue="1.90e-36" >
<left_flank>MN</left_flank>
<site>
<letter_ref letter_id="I"/>
<letter_ref letter_id="F"/>
<letter_ref letter_id="R"/>
<letter_ref letter_id="L"/>
<letter_ref letter_id="T"/>
<letter_ref letter_id="G"/>
<letter_ref letter_id="D"/>
<letter_ref letter_id="L"/>
<letter_ref letter_id="S"/>
<letter_ref letter_id="H"/>
<letter_ref letter_id="L"/>
<letter_ref letter_id="A"/>
<letter_ref letter_id="A"/>
<letter_ref letter_id="I"/>
<letter_ref letter_id="I"/>
<letter_ref letter_id="I"/>
<letter_ref letter_id="L"/>
<letter_ref letter_id="L"/>
<letter_ref letter_id="L"/>
<letter_ref letter_id="K"/>
<letter_ref letter_id="I"/>
<letter_ref letter_id="W"/>
<letter_ref letter_id="K"/>
<letter_ref letter_id="T"/>
<letter_ref letter_id="R"/>
<letter_ref letter_id="S"/>
<letter_ref letter_id="C"/>
<letter_ref letter_id="A"/>
<letter_ref letter_id="G"/>
<letter_ref letter_id="I"/>
<letter_ref letter_id="S"/>
<letter_ref letter_id="G"/>
<letter_ref letter_id="K"/>
<letter_ref letter_id="S"/>
<letter_ref letter_id="Q"/>
<letter_ref letter_id="I"/>
<letter_ref letter_id="L"/>
<letter_ref letter_id="F"/>
<letter_ref letter_id="A"/>
<letter_ref letter_id="L"/>
<letter_ref letter_id="V"/>
<letter_ref letter_id="F"/>
<letter_ref letter_id="T"/>
<letter_ref letter_id="S"/>
<letter_ref letter_id="R"/>
<letter_ref letter_id="Y"/>
<letter_ref letter_id="L"/>
<letter_ref letter_id="D"/>
<letter_ref letter_id="L"/>
<letter_ref letter_id="L"/>
</site>
<right_flank>TAFISFYNSI</right_flank>
</contributing_site>
<contributing_site sequence_id="sequence_643" position="2" strand="none" pvalue="9.35e-36" >
<left_flank>MN</left_flank>
<site>
<letter_ref letter_id="V"/>
<letter_ref letter_id="F"/>
<letter_ref letter_id="R"/>
<letter_ref letter_id="L"/>
<letter_ref letter_id="A"/>
<letter_ref letter_id="G"/>
<letter_ref letter_id="D"/>
<letter_ref letter_id="L"/>
<letter_ref letter_id="S"/>
<letter_ref letter_id="H"/>
<letter_ref letter_id="L"/>
<letter_ref letter_id="L"/>
<letter_ref letter_id="A"/>
<letter_ref letter_id="I"/>
<letter_ref letter_id="I"/>
<letter_ref letter_id="I"/>
<letter_ref letter_id="L"/>
<letter_ref letter_id="L"/>
<letter_ref letter_id="M"/>
<letter_ref letter_id="K"/>
<letter_ref letter_id="I"/>
<letter_ref letter_id="W"/>
<letter_ref letter_id="K"/>
<letter_ref letter_id="T"/>
<letter_ref letter_id="R"/>
<letter_ref letter_id="S"/>
<letter_ref letter_id="C"/>
<letter_ref letter_id="A"/>
<letter_ref letter_id="G"/>
<letter_ref letter_id="I"/>
<letter_ref letter_id="S"/>
<letter_ref letter_id="G"/>
<letter_ref letter_id="K"/>
<letter_ref letter_id="T"/>
<letter_ref letter_id="Q"/>
<letter_ref letter_id="I"/>
<letter_ref letter_id="L"/>
<letter_ref letter_id="F"/>
<letter_ref letter_id="A"/>
<letter_ref letter_id="L"/>
<letter_ref letter_id="V"/>
<letter_ref letter_id="Y"/>
<letter_ref letter_id="T"/>
<letter_ref letter_id="S"/>
<letter_ref letter_id="R"/>
<letter_ref letter_id="Y"/>
<letter_ref letter_id="L"/>
<letter_ref letter_id="D"/>
<letter_ref letter_id="L"/>
<letter_ref letter_id="F"/>
</site>
<right_flank>TNFVSVYNSV</right_flank>
</contributing_site>
<contributing_site sequence_id="sequence_635" position="2" strand="none" pvalue="9.35e-36" >
<left_flank>MN</left_flank>
<site>
<letter_ref letter_id="V"/>
<letter_ref letter_id="F"/>
<letter_ref letter_id="R"/>
<letter_ref letter_id="L"/>
<letter_ref letter_id="C"/>
<letter_ref letter_id="G"/>
<letter_ref letter_id="D"/>
<letter_ref letter_id="L"/>
<letter_ref letter_id="S"/>
<letter_ref letter_id="H"/>
<letter_ref letter_id="L"/>
<letter_ref letter_id="F"/>
<letter_ref letter_id="A"/>
<letter_ref letter_id="I"/>
<letter_ref letter_id="V"/>
<letter_ref letter_id="I"/>
<letter_ref letter_id="L"/>
<letter_ref letter_id="I"/>
<letter_ref letter_id="F"/>
<letter_ref letter_id="K"/>
<letter_ref letter_id="I"/>
<letter_ref letter_id="W"/>
<letter_ref letter_id="R"/>
<letter_ref letter_id="T"/>
<letter_ref letter_id="K"/>
<letter_ref letter_id="S"/>
<letter_ref letter_id="C"/>
<letter_ref letter_id="A"/>
<letter_ref letter_id="G"/>
<letter_ref letter_id="L"/>
<letter_ref letter_id="S"/>
<letter_ref letter_id="G"/>
<letter_ref letter_id="K"/>
<letter_ref letter_id="S"/>
<letter_ref letter_id="Q"/>
<letter_ref letter_id="I"/>
<letter_ref letter_id="L"/>
<letter_ref letter_id="F"/>
<letter_ref letter_id="A"/>
<letter_ref letter_id="L"/>
<letter_ref letter_id="V"/>
<letter_ref letter_id="F"/>
<letter_ref letter_id="I"/>
<letter_ref letter_id="T"/>
<letter_ref letter_id="R"/>
<letter_ref letter_id="Y"/>
<letter_ref letter_id="L"/>
<letter_ref letter_id="D"/>
<letter_ref letter_id="L"/>
<letter_ref letter_id="F"/>
</site>
<right_flank>TIFISYYNTI</right_flank>
</contributing_site>
<contributing_site sequence_id="sequence_623" position="2" strand="none" pvalue="1.09e-35" >
<left_flank>MN</left_flank>
<site>
<letter_ref letter_id="I"/>
<letter_ref letter_id="F"/>
<letter_ref letter_id="R"/>
<letter_ref letter_id="L"/>
<letter_ref letter_id="F"/>
<letter_ref letter_id="G"/>
<letter_ref letter_id="D"/>
<letter_ref letter_id="L"/>
<letter_ref letter_id="S"/>
<letter_ref letter_id="H"/>
<letter_ref letter_id="L"/>
<letter_ref letter_id="A"/>
<letter_ref letter_id="A"/>
<letter_ref letter_id="I"/>
<letter_ref letter_id="A"/>
<letter_ref letter_id="I"/>
<letter_ref letter_id="L"/>
<letter_ref letter_id="L"/>
<letter_ref letter_id="L"/>
<letter_ref letter_id="K"/>
<letter_ref letter_id="I"/>
<letter_ref letter_id="W"/>
<letter_ref letter_id="K"/>
<letter_ref letter_id="T"/>
<letter_ref letter_id="R"/>
<letter_ref letter_id="S"/>
<letter_ref letter_id="C"/>
<letter_ref letter_id="A"/>
<letter_ref letter_id="G"/>
<letter_ref letter_id="V"/>
<letter_ref letter_id="S"/>
<letter_ref letter_id="G"/>
<letter_ref letter_id="K"/>
<letter_ref letter_id="T"/>
<letter_ref letter_id="Q"/>
<letter_ref letter_id="L"/>
<letter_ref letter_id="L"/>
<letter_ref letter_id="F"/>
<letter_ref letter_id="A"/>
<letter_ref letter_id="V"/>
<letter_ref letter_id="C"/>
<letter_ref letter_id="F"/>
<letter_ref letter_id="I"/>
<letter_ref letter_id="T"/>
<letter_ref letter_id="R"/>
<letter_ref letter_id="Y"/>
<letter_ref letter_id="I"/>
<letter_ref letter_id="D"/>
<letter_ref letter_id="L"/>
<letter_ref letter_id="F"/>
</site>
<right_flank>LHFVSLYNTE</right_flank>
</contributing_site>
<contributing_site sequence_id="sequence_632" position="2" strand="none" pvalue="1.28e-35" >
<left_flank>MN</left_flank>
<site>
<letter_ref letter_id="L"/>
<letter_ref letter_id="F"/>
<letter_ref letter_id="R"/>
<letter_ref letter_id="L"/>
<letter_ref letter_id="A"/>
<letter_ref letter_id="G"/>
<letter_ref letter_id="D"/>
<letter_ref letter_id="M"/>
<letter_ref letter_id="T"/>
<letter_ref letter_id="H"/>
<letter_ref letter_id="L"/>
<letter_ref letter_id="L"/>
<letter_ref letter_id="S"/>
<letter_ref letter_id="I"/>
<letter_ref letter_id="V"/>
<letter_ref letter_id="V"/>
<letter_ref letter_id="L"/>
<letter_ref letter_id="L"/>
<letter_ref letter_id="L"/>
<letter_ref letter_id="K"/>
<letter_ref letter_id="I"/>
<letter_ref letter_id="R"/>
<letter_ref letter_id="K"/>
<letter_ref letter_id="T"/>
<letter_ref letter_id="K"/>
<letter_ref letter_id="S"/>
<letter_ref letter_id="C"/>
<letter_ref letter_id="A"/>
<letter_ref letter_id="G"/>
<letter_ref letter_id="I"/>
<letter_ref letter_id="S"/>
<letter_ref letter_id="L"/>
<letter_ref letter_id="K"/>
<letter_ref letter_id="T"/>
<letter_ref letter_id="Q"/>
<letter_ref letter_id="E"/>
<letter_ref letter_id="L"/>
<letter_ref letter_id="Y"/>
<letter_ref letter_id="A"/>
<letter_ref letter_id="I"/>
<letter_ref letter_id="V"/>
<letter_ref letter_id="F"/>
<letter_ref letter_id="L"/>
<letter_ref letter_id="T"/>
<letter_ref letter_id="R"/>
<letter_ref letter_id="Y"/>
<letter_ref letter_id="L"/>
<letter_ref letter_id="D"/>
<letter_ref letter_id="L"/>
<letter_ref letter_id="F"/>
</site>
<right_flank>VKDYSFYNTV</right_flank>
</contributing_site>
<contributing_site sequence_id="sequence_612" position="2" strand="none" pvalue="1.28e-35" >
<left_flank>MN</left_flank>
<site>
<letter_ref letter_id="I"/>
<letter_ref letter_id="F"/>
<letter_ref letter_id="R"/>
<letter_ref letter_id="L"/>
<letter_ref letter_id="L"/>
<letter_ref letter_id="G"/>
<letter_ref letter_id="D"/>
<letter_ref letter_id="L"/>
<letter_ref letter_id="A"/>
<letter_ref letter_id="H"/>
<letter_ref letter_id="L"/>
<letter_ref letter_id="A"/>
<letter_ref letter_id="S"/>
<letter_ref letter_id="I"/>
<letter_ref letter_id="F"/>
<letter_ref letter_id="V"/>
<letter_ref letter_id="L"/>
<letter_ref letter_id="I"/>
<letter_ref letter_id="H"/>
<letter_ref letter_id="K"/>
<letter_ref letter_id="I"/>
<letter_ref letter_id="Q"/>
<letter_ref letter_id="K"/>
<letter_ref letter_id="T"/>
<letter_ref letter_id="R"/>
<letter_ref letter_id="S"/>
<letter_ref letter_id="C"/>
<letter_ref letter_id="R"/>
<letter_ref letter_id="G"/>
<letter_ref letter_id="I"/>
<letter_ref letter_id="S"/>
<letter_ref letter_id="F"/>
<letter_ref letter_id="K"/>
<letter_ref letter_id="T"/>
<letter_ref letter_id="Q"/>
<letter_ref letter_id="A"/>
<letter_ref letter_id="L"/>
<letter_ref letter_id="Y"/>
<letter_ref letter_id="A"/>
<letter_ref letter_id="L"/>
<letter_ref letter_id="V"/>
<letter_ref letter_id="F"/>
<letter_ref letter_id="V"/>
<letter_ref letter_id="T"/>
<letter_ref letter_id="R"/>
<letter_ref letter_id="Y"/>
<letter_ref letter_id="V"/>
<letter_ref letter_id="D"/>
<letter_ref letter_id="L"/>
<letter_ref letter_id="L"/>
</site>
<right_flank>YHWISLYNFV</right_flank>
</contributing_site>
<contributing_site sequence_id="sequence_638" position="2" strand="none" pvalue="1.49e-35" >
<left_flank>MN</left_flank>
<site>
<letter_ref letter_id="I"/>
<letter_ref letter_id="F"/>
<letter_ref letter_id="R"/>
<letter_ref letter_id="L"/>
<letter_ref letter_id="V"/>
<letter_ref letter_id="A"/>
<letter_ref letter_id="D"/>
<letter_ref letter_id="L"/>
<letter_ref letter_id="M"/>
<letter_ref letter_id="H"/>
<letter_ref letter_id="L"/>
<letter_ref letter_id="A"/>
<letter_ref letter_id="S"/>
<letter_ref letter_id="I"/>
<letter_ref letter_id="F"/>
<letter_ref letter_id="I"/>
<letter_ref letter_id="L"/>
<letter_ref letter_id="L"/>
<letter_ref letter_id="L"/>
<letter_ref letter_id="K"/>
<letter_ref letter_id="I"/>
<letter_ref letter_id="Q"/>
<letter_ref letter_id="K"/>
<letter_ref letter_id="T"/>
<letter_ref letter_id="R"/>
<letter_ref letter_id="S"/>
<letter_ref letter_id="C"/>
<letter_ref letter_id="A"/>
<letter_ref letter_id="G"/>
<letter_ref letter_id="I"/>
<letter_ref letter_id="S"/>
<letter_ref letter_id="F"/>
<letter_ref letter_id="K"/>
<letter_ref letter_id="T"/>
<letter_ref letter_id="Q"/>
<letter_ref letter_id="L"/>
<letter_ref letter_id="L"/>
<letter_ref letter_id="Y"/>
<letter_ref letter_id="A"/>
<letter_ref letter_id="I"/>
<letter_ref letter_id="V"/>
<letter_ref letter_id="F"/>
<letter_ref letter_id="V"/>
<letter_ref letter_id="T"/>
<letter_ref letter_id="R"/>
<letter_ref letter_id="Y"/>
<letter_ref letter_id="L"/>
<letter_ref letter_id="D"/>
<letter_ref letter_id="L"/>
<letter_ref letter_id="F"/>
</site>
<right_flank>TTWISLYNTI</right_flank>
</contributing_site>
<contributing_site sequence_id="sequence_644" position="2" strand="none" pvalue="6.97e-35" >
<left_flank>MN</left_flank>
<site>
<letter_ref letter_id="I"/>
<letter_ref letter_id="F"/>
<letter_ref letter_id="R"/>
<letter_ref letter_id="L"/>
<letter_ref letter_id="F"/>
<letter_ref letter_id="G"/>
<letter_ref letter_id="D"/>
<letter_ref letter_id="L"/>
<letter_ref letter_id="S"/>
<letter_ref letter_id="H"/>
<letter_ref letter_id="V"/>
<letter_ref letter_id="L"/>
<letter_ref letter_id="A"/>
<letter_ref letter_id="I"/>
<letter_ref letter_id="I"/>
<letter_ref letter_id="I"/>
<letter_ref letter_id="L"/>
<letter_ref letter_id="L"/>
<letter_ref letter_id="M"/>
<letter_ref letter_id="K"/>
<letter_ref letter_id="I"/>
<letter_ref letter_id="W"/>
<letter_ref letter_id="K"/>
<letter_ref letter_id="T"/>
<letter_ref letter_id="R"/>
<letter_ref letter_id="S"/>
<letter_ref letter_id="C"/>
<letter_ref letter_id="A"/>
<letter_ref letter_id="G"/>
<letter_ref letter_id="I"/>
<letter_ref letter_id="S"/>
<letter_ref letter_id="A"/>
<letter_ref letter_id="K"/>
<letter_ref letter_id="S"/>
<letter_ref letter_id="Q"/>
<letter_ref letter_id="I"/>
<letter_ref letter_id="L"/>
<letter_ref letter_id="F"/>
<letter_ref letter_id="A"/>
<letter_ref letter_id="L"/>
<letter_ref letter_id="V"/>
<letter_ref letter_id="Y"/>
<letter_ref letter_id="T"/>
<letter_ref letter_id="T"/>
<letter_ref letter_id="R"/>
<letter_ref letter_id="Y"/>
<letter_ref letter_id="L"/>
<letter_ref letter_id="D"/>
<letter_ref letter_id="L"/>
<letter_ref letter_id="F"/>
</site>
<right_flank>TSFVSVYNST</right_flank>
</contributing_site>
<contributing_site sequence_id="sequence_617" position="2" strand="none" pvalue="2.00e-34" >
<left_flank>MN</left_flank>
<site>
<letter_ref letter_id="V"/>
<letter_ref letter_id="F"/>
<letter_ref letter_id="R"/>
<letter_ref letter_id="L"/>
<letter_ref letter_id="A"/>
<letter_ref letter_id="G"/>
<letter_ref letter_id="D"/>
<letter_ref letter_id="L"/>
<letter_ref letter_id="C"/>
<letter_ref letter_id="H"/>
<letter_ref letter_id="L"/>
<letter_ref letter_id="F"/>
<letter_ref letter_id="A"/>
<letter_ref letter_id="I"/>
<letter_ref letter_id="I"/>
<letter_ref letter_id="I"/>
<letter_ref letter_id="L"/>
<letter_ref letter_id="L"/>
<letter_ref letter_id="F"/>
<letter_ref letter_id="K"/>
<letter_ref letter_id="I"/>
<letter_ref letter_id="W"/>
<letter_ref letter_id="K"/>
<letter_ref letter_id="T"/>
<letter_ref letter_id="K"/>
<letter_ref letter_id="S"/>
<letter_ref letter_id="V"/>
<letter_ref letter_id="S"/>
<letter_ref letter_id="G"/>
<letter_ref letter_id="L"/>
<letter_ref letter_id="S"/>
<letter_ref letter_id="G"/>
<letter_ref letter_id="K"/>
<letter_ref letter_id="S"/>
<letter_ref letter_id="L"/>
<letter_ref letter_id="V"/>
<letter_ref letter_id="L"/>
<letter_ref letter_id="F"/>
<letter_ref letter_id="A"/>
<letter_ref letter_id="L"/>
<letter_ref letter_id="V"/>
<letter_ref letter_id="F"/>
<letter_ref letter_id="T"/>
<letter_ref letter_id="T"/>
<letter_ref letter_id="R"/>
<letter_ref letter_id="Y"/>
<letter_ref letter_id="L"/>
<letter_ref letter_id="D"/>
<letter_ref letter_id="L"/>
<letter_ref letter_id="F"/>
</site>
<right_flank>TTYISLYNTI</right_flank>
</contributing_site>
<contributing_site sequence_id="sequence_624" position="2" strand="none" pvalue="2.32e-34" >
<left_flank>MN</left_flank>
<site>
<letter_ref letter_id="I"/>
<letter_ref letter_id="F"/>
<letter_ref letter_id="R"/>
<letter_ref letter_id="L"/>
<letter_ref letter_id="V"/>
<letter_ref letter_id="G"/>
<letter_ref letter_id="D"/>
<letter_ref letter_id="M"/>
<letter_ref letter_id="S"/>
<letter_ref letter_id="H"/>
<letter_ref letter_id="L"/>
<letter_ref letter_id="L"/>
<letter_ref letter_id="A"/>
<letter_ref letter_id="I"/>
<letter_ref letter_id="I"/>
<letter_ref letter_id="L"/>
<letter_ref letter_id="L"/>
<letter_ref letter_id="L"/>
<letter_ref letter_id="L"/>
<letter_ref letter_id="K"/>
<letter_ref letter_id="M"/>
<letter_ref letter_id="R"/>
<letter_ref letter_id="K"/>
<letter_ref letter_id="T"/>
<letter_ref letter_id="R"/>
<letter_ref letter_id="S"/>
<letter_ref letter_id="C"/>
<letter_ref letter_id="A"/>
<letter_ref letter_id="G"/>
<letter_ref letter_id="L"/>
<letter_ref letter_id="S"/>
<letter_ref letter_id="G"/>
<letter_ref letter_id="K"/>
<letter_ref letter_id="T"/>
<letter_ref letter_id="Q"/>
<letter_ref letter_id="L"/>
<letter_ref letter_id="L"/>
<letter_ref letter_id="F"/>
<letter_ref letter_id="A"/>
<letter_ref letter_id="L"/>
<letter_ref letter_id="V"/>
<letter_ref letter_id="F"/>
<letter_ref letter_id="T"/>
<letter_ref letter_id="T"/>
<letter_ref letter_id="R"/>
<letter_ref letter_id="Y"/>
<letter_ref letter_id="L"/>
<letter_ref letter_id="D"/>
<letter_ref letter_id="L"/>
<letter_ref letter_id="F"/>
</site>
<right_flank>LYFVSFYNTL</right_flank>
</contributing_site>
<contributing_site sequence_id="sequence_618" position="2" strand="none" pvalue="1.01e-33" >
<left_flank>MN</left_flank>
<site>
<letter_ref letter_id="I"/>
<letter_ref letter_id="F"/>
<letter_ref letter_id="R"/>
<letter_ref letter_id="F"/>
<letter_ref letter_id="F"/>
<letter_ref letter_id="G"/>
<letter_ref letter_id="D"/>
<letter_ref letter_id="L"/>
<letter_ref letter_id="S"/>
<letter_ref letter_id="H"/>
<letter_ref letter_id="L"/>
<letter_ref letter_id="A"/>
<letter_ref letter_id="S"/>
<letter_ref letter_id="I"/>
<letter_ref letter_id="A"/>
<letter_ref letter_id="I"/>
<letter_ref letter_id="L"/>
<letter_ref letter_id="L"/>
<letter_ref letter_id="H"/>
<letter_ref letter_id="K"/>
<letter_ref letter_id="I"/>
<letter_ref letter_id="Q"/>
<letter_ref letter_id="T"/>
<letter_ref letter_id="S"/>
<letter_ref letter_id="R"/>
<letter_ref letter_id="S"/>
<letter_ref letter_id="C"/>
<letter_ref letter_id="R"/>
<letter_ref letter_id="G"/>
<letter_ref letter_id="I"/>
<letter_ref letter_id="S"/>
<letter_ref letter_id="F"/>
<letter_ref letter_id="K"/>
<letter_ref letter_id="T"/>
<letter_ref letter_id="Q"/>
<letter_ref letter_id="A"/>
<letter_ref letter_id="L"/>
<letter_ref letter_id="Y"/>
<letter_ref letter_id="V"/>
<letter_ref letter_id="V"/>
<letter_ref letter_id="V"/>
<letter_ref letter_id="F"/>
<letter_ref letter_id="I"/>
<letter_ref letter_id="T"/>
<letter_ref letter_id="R"/>
<letter_ref letter_id="Y"/>
<letter_ref letter_id="L"/>
<letter_ref letter_id="D"/>
<letter_ref letter_id="L"/>
<letter_ref letter_id="F"/>
</site>
<right_flank>LGDYVSLYNT</right_flank>
</contributing_site>
<contributing_site sequence_id="sequence_640" position="2" strand="none" pvalue="4.28e-33" >
<left_flank>MN</left_flank>
<site>
<letter_ref letter_id="A"/>
<letter_ref letter_id="F"/>
<letter_ref letter_id="R"/>
<letter_ref letter_id="L"/>
<letter_ref letter_id="A"/>
<letter_ref letter_id="G"/>
<letter_ref letter_id="D"/>
<letter_ref letter_id="M"/>
<letter_ref letter_id="S"/>
<letter_ref letter_id="H"/>
<letter_ref letter_id="L"/>
<letter_ref letter_id="V"/>
<letter_ref letter_id="S"/>
<letter_ref letter_id="V"/>
<letter_ref letter_id="L"/>
<letter_ref letter_id="V"/>
<letter_ref letter_id="L"/>
<letter_ref letter_id="L"/>
<letter_ref letter_id="L"/>
<letter_ref letter_id="K"/>
<letter_ref letter_id="I"/>
<letter_ref letter_id="Y"/>
<letter_ref letter_id="A"/>
<letter_ref letter_id="T"/>
<letter_ref letter_id="K"/>
<letter_ref letter_id="S"/>
<letter_ref letter_id="C"/>
<letter_ref letter_id="S"/>
<letter_ref letter_id="G"/>
<letter_ref letter_id="I"/>
<letter_ref letter_id="S"/>
<letter_ref letter_id="L"/>
<letter_ref letter_id="K"/>
<letter_ref letter_id="T"/>
<letter_ref letter_id="Q"/>
<letter_ref letter_id="E"/>
<letter_ref letter_id="L"/>
<letter_ref letter_id="Y"/>
<letter_ref letter_id="A"/>
<letter_ref letter_id="L"/>
<letter_ref letter_id="V"/>
<letter_ref letter_id="F"/>
<letter_ref letter_id="L"/>
<letter_ref letter_id="T"/>
<letter_ref letter_id="R"/>
<letter_ref letter_id="Y"/>
<letter_ref letter_id="L"/>
<letter_ref letter_id="D"/>
<letter_ref letter_id="L"/>
<letter_ref letter_id="F"/>
</site>
<right_flank>IYVVSVYNTL</right_flank>
</contributing_site>
<contributing_site sequence_id="sequence_631" position="2" strand="none" pvalue="1.15e-32" >
<left_flank>MN</left_flank>
<site>
<letter_ref letter_id="I"/>
<letter_ref letter_id="F"/>
<letter_ref letter_id="R"/>
<letter_ref letter_id="L"/>
<letter_ref letter_id="A"/>
<letter_ref letter_id="G"/>
<letter_ref letter_id="D"/>
<letter_ref letter_id="M"/>
<letter_ref letter_id="T"/>
<letter_ref letter_id="H"/>
<letter_ref letter_id="L"/>
<letter_ref letter_id="L"/>
<letter_ref letter_id="S"/>
<letter_ref letter_id="I"/>
<letter_ref letter_id="V"/>
<letter_ref letter_id="V"/>
<letter_ref letter_id="L"/>
<letter_ref letter_id="L"/>
<letter_ref letter_id="L"/>
<letter_ref letter_id="K"/>
<letter_ref letter_id="I"/>
<letter_ref letter_id="R"/>
<letter_ref letter_id="T"/>
<letter_ref letter_id="M"/>
<letter_ref letter_id="K"/>
<letter_ref letter_id="S"/>
<letter_ref letter_id="C"/>
<letter_ref letter_id="A"/>
<letter_ref letter_id="G"/>
<letter_ref letter_id="I"/>
<letter_ref letter_id="S"/>
<letter_ref letter_id="L"/>
<letter_ref letter_id="K"/>
<letter_ref letter_id="T"/>
<letter_ref letter_id="Q"/>
<letter_ref letter_id="E"/>
<letter_ref letter_id="L"/>
<letter_ref letter_id="Y"/>
<letter_ref letter_id="V"/>
<letter_ref letter_id="I"/>
<letter_ref letter_id="V"/>
<letter_ref letter_id="F"/>
<letter_ref letter_id="V"/>
<letter_ref letter_id="T"/>
<letter_ref letter_id="R"/>
<letter_ref letter_id="Y"/>
<letter_ref letter_id="L"/>
<letter_ref letter_id="D"/>
<letter_ref letter_id="L"/>
<letter_ref letter_id="F"/>
</site>
<right_flank>TRYISLYNSV</right_flank>
</contributing_site>
<contributing_site sequence_id="sequence_604" position="2" strand="none" pvalue="1.52e-32" >
<left_flank>MN</left_flank>
<site>
<letter_ref letter_id="L"/>
<letter_ref letter_id="F"/>
<letter_ref letter_id="R"/>
<letter_ref letter_id="F"/>
<letter_ref letter_id="L"/>
<letter_ref letter_id="G"/>
<letter_ref letter_id="D"/>
<letter_ref letter_id="L"/>
<letter_ref letter_id="S"/>
<letter_ref letter_id="H"/>
<letter_ref letter_id="L"/>
<letter_ref letter_id="L"/>
<letter_ref letter_id="A"/>
<letter_ref letter_id="I"/>
<letter_ref letter_id="I"/>
<letter_ref letter_id="L"/>
<letter_ref letter_id="L"/>
<letter_ref letter_id="L"/>
<letter_ref letter_id="L"/>
<letter_ref letter_id="K"/>
<letter_ref letter_id="I"/>
<letter_ref letter_id="W"/>
<letter_ref letter_id="K"/>
<letter_ref letter_id="S"/>
<letter_ref letter_id="R"/>
<letter_ref letter_id="S"/>
<letter_ref letter_id="C"/>
<letter_ref letter_id="A"/>
<letter_ref letter_id="G"/>
<letter_ref letter_id="I"/>
<letter_ref letter_id="S"/>
<letter_ref letter_id="G"/>
<letter_ref letter_id="K"/>
<letter_ref letter_id="S"/>
<letter_ref letter_id="Q"/>
<letter_ref letter_id="V"/>
<letter_ref letter_id="L"/>
<letter_ref letter_id="F"/>
<letter_ref letter_id="A"/>
<letter_ref letter_id="V"/>
<letter_ref letter_id="V"/>
<letter_ref letter_id="F"/>
<letter_ref letter_id="T"/>
<letter_ref letter_id="A"/>
<letter_ref letter_id="R"/>
<letter_ref letter_id="Y"/>
<letter_ref letter_id="L"/>
<letter_ref letter_id="D"/>
<letter_ref letter_id="L"/>
<letter_ref letter_id="F"/>
</site>
<right_flank>TNYISLYNTC</right_flank>
</contributing_site>
<contributing_site sequence_id="sequence_641" position="2" strand="none" pvalue="3.49e-32" >
<left_flank>MN</left_flank>
<site>
<letter_ref letter_id="V"/>
<letter_ref letter_id="F"/>
<letter_ref letter_id="R"/>
<letter_ref letter_id="F"/>
<letter_ref letter_id="F"/>
<letter_ref letter_id="G"/>
<letter_ref letter_id="D"/>
<letter_ref letter_id="L"/>
<letter_ref letter_id="A"/>
<letter_ref letter_id="H"/>
<letter_ref letter_id="L"/>
<letter_ref letter_id="A"/>
<letter_ref letter_id="S"/>
<letter_ref letter_id="I"/>
<letter_ref letter_id="F"/>
<letter_ref letter_id="I"/>
<letter_ref letter_id="L"/>
<letter_ref letter_id="L"/>
<letter_ref letter_id="H"/>
<letter_ref letter_id="K"/>
<letter_ref letter_id="I"/>
<letter_ref letter_id="Q"/>
<letter_ref letter_id="L"/>
<letter_ref letter_id="S"/>
<letter_ref letter_id="K"/>
<letter_ref letter_id="S"/>
<letter_ref letter_id="C"/>
<letter_ref letter_id="R"/>
<letter_ref letter_id="G"/>
<letter_ref letter_id="I"/>
<letter_ref letter_id="S"/>
<letter_ref letter_id="F"/>
<letter_ref letter_id="K"/>
<letter_ref letter_id="T"/>
<letter_ref letter_id="Q"/>
<letter_ref letter_id="L"/>
<letter_ref letter_id="L"/>
<letter_ref letter_id="Y"/>
<letter_ref letter_id="T"/>
<letter_ref letter_id="I"/>
<letter_ref letter_id="V"/>
<letter_ref letter_id="F"/>
<letter_ref letter_id="A"/>
<letter_ref letter_id="S"/>
<letter_ref letter_id="R"/>
<letter_ref letter_id="Y"/>
<letter_ref letter_id="L"/>
<letter_ref letter_id="D"/>
<letter_ref letter_id="I"/>
<letter_ref letter_id="F"/>
</site>
<right_flank>FETSLYRTLM</right_flank>
</contributing_site>
<contributing_site sequence_id="sequence_616" position="2" strand="none" pvalue="7.94e-32" >
<left_flank>MN</left_flank>
<site>
<letter_ref letter_id="I"/>
<letter_ref letter_id="F"/>
<letter_ref letter_id="R"/>
<letter_ref letter_id="L"/>
<letter_ref letter_id="I"/>
<letter_ref letter_id="G"/>
<letter_ref letter_id="D"/>
<letter_ref letter_id="L"/>
<letter_ref letter_id="S"/>
<letter_ref letter_id="H"/>
<letter_ref letter_id="L"/>
<letter_ref letter_id="A"/>
<letter_ref letter_id="A"/>
<letter_ref letter_id="I"/>
<letter_ref letter_id="L"/>
<letter_ref letter_id="L"/>
<letter_ref letter_id="L"/>
<letter_ref letter_id="L"/>
<letter_ref letter_id="L"/>
<letter_ref letter_id="K"/>
<letter_ref letter_id="I"/>
<letter_ref letter_id="W"/>
<letter_ref letter_id="R"/>
<letter_ref letter_id="S"/>
<letter_ref letter_id="R"/>
<letter_ref letter_id="S"/>
<letter_ref letter_id="V"/>
<letter_ref letter_id="S"/>
<letter_ref letter_id="G"/>
<letter_ref letter_id="I"/>
<letter_ref letter_id="S"/>
<letter_ref letter_id="G"/>
<letter_ref letter_id="K"/>
<letter_ref letter_id="S"/>
<letter_ref letter_id="Q"/>
<letter_ref letter_id="L"/>
<letter_ref letter_id="L"/>
<letter_ref letter_id="F"/>
<letter_ref letter_id="A"/>
<letter_ref letter_id="G"/>
<letter_ref letter_id="V"/>
<letter_ref letter_id="F"/>
<letter_ref letter_id="L"/>
<letter_ref letter_id="T"/>
<letter_ref letter_id="R"/>
<letter_ref letter_id="Y"/>
<letter_ref letter_id="L"/>
<letter_ref letter_id="D"/>
<letter_ref letter_id="L"/>
<letter_ref letter_id="F"/>
</site>
<right_flank>FVFVSLYNTV</right_flank>
</contributing_site>
<contributing_site sequence_id="sequence_625" position="4" strand="none" pvalue="1.19e-31" >
<left_flank>MKMN</left_flank>
<site>
<letter_ref letter_id="V"/>
<letter_ref letter_id="F"/>
<letter_ref letter_id="R"/>
<letter_ref letter_id="L"/>
<letter_ref letter_id="A"/>
<letter_ref letter_id="G"/>
<letter_ref letter_id="D"/>
<letter_ref letter_id="M"/>
<letter_ref letter_id="T"/>
<letter_ref letter_id="H"/>
<letter_ref letter_id="L"/>
<letter_ref letter_id="S"/>
<letter_ref letter_id="S"/>
<letter_ref letter_id="I"/>
<letter_ref letter_id="L"/>
<letter_ref letter_id="V"/>
<letter_ref letter_id="L"/>
<letter_ref letter_id="L"/>
<letter_ref letter_id="L"/>
<letter_ref letter_id="K"/>
<letter_ref letter_id="I"/>
<letter_ref letter_id="H"/>
<letter_ref letter_id="T"/>
<letter_ref letter_id="I"/>
<letter_ref letter_id="K"/>
<letter_ref letter_id="S"/>
<letter_ref letter_id="C"/>
<letter_ref letter_id="A"/>
<letter_ref letter_id="G"/>
<letter_ref letter_id="I"/>
<letter_ref letter_id="S"/>
<letter_ref letter_id="L"/>
<letter_ref letter_id="K"/>
<letter_ref letter_id="T"/>
<letter_ref letter_id="Q"/>
<letter_ref letter_id="E"/>
<letter_ref letter_id="L"/>
<letter_ref letter_id="Y"/>
<letter_ref letter_id="A"/>
<letter_ref letter_id="L"/>
<letter_ref letter_id="V"/>
<letter_ref letter_id="F"/>
<letter_ref letter_id="I"/>
<letter_ref letter_id="T"/>
<letter_ref letter_id="R"/>
<letter_ref letter_id="Y"/>
<letter_ref letter_id="L"/>
<letter_ref letter_id="D"/>
<letter_ref letter_id="I"/>
<letter_ref letter_id="F"/>
</site>
<right_flank>DRFTSIYNLL</right_flank>
</contributing_site>
<contributing_site sequence_id="sequence_629" position="3" strand="none" pvalue="3.97e-31" >
<left_flank>MLN</left_flank>
<site>
<letter_ref letter_id="I"/>
<letter_ref letter_id="F"/>
<letter_ref letter_id="R"/>
<letter_ref letter_id="I"/>
<letter_ref letter_id="L"/>
<letter_ref letter_id="G"/>
<letter_ref letter_id="D"/>
<letter_ref letter_id="L"/>
<letter_ref letter_id="S"/>
<letter_ref letter_id="H"/>
<letter_ref letter_id="L"/>
<letter_ref letter_id="A"/>
<letter_ref letter_id="S"/>
<letter_ref letter_id="I"/>
<letter_ref letter_id="L"/>
<letter_ref letter_id="I"/>
<letter_ref letter_id="L"/>
<letter_ref letter_id="I"/>
<letter_ref letter_id="Q"/>
<letter_ref letter_id="T"/>
<letter_ref letter_id="I"/>
<letter_ref letter_id="Q"/>
<letter_ref letter_id="K"/>
<letter_ref letter_id="T"/>
<letter_ref letter_id="G"/>
<letter_ref letter_id="S"/>
<letter_ref letter_id="I"/>
<letter_ref letter_id="D"/>
<letter_ref letter_id="G"/>
<letter_ref letter_id="I"/>
<letter_ref letter_id="S"/>
<letter_ref letter_id="F"/>
<letter_ref letter_id="K"/>
<letter_ref letter_id="T"/>
<letter_ref letter_id="Q"/>
<letter_ref letter_id="V"/>
<letter_ref letter_id="L"/>
<letter_ref letter_id="Y"/>
<letter_ref letter_id="A"/>
<letter_ref letter_id="L"/>
<letter_ref letter_id="V"/>
<letter_ref letter_id="F"/>
<letter_ref letter_id="L"/>
<letter_ref letter_id="T"/>
<letter_ref letter_id="R"/>
<letter_ref letter_id="Y"/>
<letter_ref letter_id="L"/>
<letter_ref letter_id="D"/>
<letter_ref letter_id="L"/>
<letter_ref letter_id="L"/>
</site>
<right_flank>TFHWVSFYNT</right_flank>
</contributing_site>
<contributing_site sequence_id="sequence_628" position="14" strand="none" pvalue="7.67e-31" >
<left_flank>LPGVISQSYP</left_flank>
<site>
<letter_ref letter_id="I"/>
<letter_ref letter_id="F"/>
<letter_ref letter_id="R"/>
<letter_ref letter_id="I"/>
<letter_ref letter_id="L"/>
<letter_ref letter_id="G"/>
<letter_ref letter_id="D"/>
<letter_ref letter_id="L"/>
<letter_ref letter_id="S"/>
<letter_ref letter_id="H"/>
<letter_ref letter_id="F"/>
<letter_ref letter_id="A"/>
<letter_ref letter_id="S"/>
<letter_ref letter_id="K"/>
<letter_ref letter_id="V"/>
<letter_ref letter_id="I"/>
<letter_ref letter_id="I"/>
<letter_ref letter_id="I"/>
<letter_ref letter_id="L"/>
<letter_ref letter_id="A"/>
<letter_ref letter_id="I"/>
<letter_ref letter_id="H"/>
<letter_ref letter_id="R"/>
<letter_ref letter_id="N"/>
<letter_ref letter_id="Q"/>
<letter_ref letter_id="S"/>
<letter_ref letter_id="T"/>
<letter_ref letter_id="E"/>
<letter_ref letter_id="G"/>
<letter_ref letter_id="V"/>
<letter_ref letter_id="S"/>
<letter_ref letter_id="L"/>
<letter_ref letter_id="I"/>
<letter_ref letter_id="T"/>
<letter_ref letter_id="Q"/>
<letter_ref letter_id="A"/>
<letter_ref letter_id="L"/>
<letter_ref letter_id="Y"/>
<letter_ref letter_id="C"/>
<letter_ref letter_id="L"/>
<letter_ref letter_id="V"/>
<letter_ref letter_id="F"/>
<letter_ref letter_id="V"/>
<letter_ref letter_id="S"/>
<letter_ref letter_id="R"/>
<letter_ref letter_id="Y"/>
<letter_ref letter_id="L"/>
<letter_ref letter_id="D"/>
<letter_ref letter_id="I"/>
<letter_ref letter_id="F"/>
</site>
<right_flank>LWNTIWNTAL</right_flank>
</contributing_site>
<contributing_site sequence_id="sequence_634" position="11" strand="none" pvalue="1.47e-30" >
<left_flank>SLAASYYIKQ</left_flank>
<site>
<letter_ref letter_id="V"/>
<letter_ref letter_id="F"/>
<letter_ref letter_id="R"/>
<letter_ref letter_id="F"/>
<letter_ref letter_id="T"/>
<letter_ref letter_id="G"/>
<letter_ref letter_id="D"/>
<letter_ref letter_id="F"/>
<letter_ref letter_id="L"/>
<letter_ref letter_id="H"/>
<letter_ref letter_id="I"/>
<letter_ref letter_id="A"/>
<letter_ref letter_id="S"/>
<letter_ref letter_id="K"/>
<letter_ref letter_id="V"/>
<letter_ref letter_id="V"/>
<letter_ref letter_id="L"/>
<letter_ref letter_id="I"/>
<letter_ref letter_id="R"/>
<letter_ref letter_id="K"/>
<letter_ref letter_id="I"/>
<letter_ref letter_id="S"/>
<letter_ref letter_id="R"/>
<letter_ref letter_id="T"/>
<letter_ref letter_id="K"/>
<letter_ref letter_id="S"/>
<letter_ref letter_id="C"/>
<letter_ref letter_id="S"/>
<letter_ref letter_id="G"/>
<letter_ref letter_id="L"/>
<letter_ref letter_id="S"/>
<letter_ref letter_id="L"/>
<letter_ref letter_id="K"/>
<letter_ref letter_id="T"/>
<letter_ref letter_id="Q"/>
<letter_ref letter_id="F"/>
<letter_ref letter_id="L"/>
<letter_ref letter_id="Y"/>
<letter_ref letter_id="G"/>
<letter_ref letter_id="M"/>
<letter_ref letter_id="V"/>
<letter_ref letter_id="F"/>
<letter_ref letter_id="V"/>
<letter_ref letter_id="L"/>
<letter_ref letter_id="R"/>
<letter_ref letter_id="Y"/>
<letter_ref letter_id="I"/>
<letter_ref letter_id="D"/>
<letter_ref letter_id="L"/>
<letter_ref letter_id="F"/>
</site>
<right_flank>RFYPNSLLSV</right_flank>
</contributing_site>
<contributing_site sequence_id="sequence_626" position="2" strand="none" pvalue="1.67e-30" >
<left_flank>MN</left_flank>
<site>
<letter_ref letter_id="I"/>
<letter_ref letter_id="F"/>
<letter_ref letter_id="R"/>
<letter_ref letter_id="F"/>
<letter_ref letter_id="A"/>
<letter_ref letter_id="G"/>
<letter_ref letter_id="D"/>
<letter_ref letter_id="M"/>
<letter_ref letter_id="T"/>
<letter_ref letter_id="H"/>
<letter_ref letter_id="L"/>
<letter_ref letter_id="C"/>
<letter_ref letter_id="S"/>
<letter_ref letter_id="I"/>
<letter_ref letter_id="V"/>
<letter_ref letter_id="V"/>
<letter_ref letter_id="L"/>
<letter_ref letter_id="L"/>
<letter_ref letter_id="L"/>
<letter_ref letter_id="K"/>
<letter_ref letter_id="I"/>
<letter_ref letter_id="E"/>
<letter_ref letter_id="A"/>
<letter_ref letter_id="T"/>
<letter_ref letter_id="K"/>
<letter_ref letter_id="S"/>
<letter_ref letter_id="C"/>
<letter_ref letter_id="A"/>
<letter_ref letter_id="G"/>
<letter_ref letter_id="V"/>
<letter_ref letter_id="S"/>
<letter_ref letter_id="L"/>
<letter_ref letter_id="R"/>
<letter_ref letter_id="T"/>
<letter_ref letter_id="Q"/>
<letter_ref letter_id="E"/>
<letter_ref letter_id="L"/>
<letter_ref letter_id="Y"/>
<letter_ref letter_id="A"/>
<letter_ref letter_id="V"/>
<letter_ref letter_id="V"/>
<letter_ref letter_id="F"/>
<letter_ref letter_id="V"/>
<letter_ref letter_id="S"/>
<letter_ref letter_id="R"/>
<letter_ref letter_id="Y"/>
<letter_ref letter_id="L"/>
<letter_ref letter_id="D"/>
<letter_ref letter_id="L"/>
<letter_ref letter_id="F"/>
</site>
<right_flank>FTFISVYNTV</right_flank>
</contributing_site>
<contributing_site sequence_id="sequence_637" position="2" strand="none" pvalue="3.19e-30" >
<left_flank>MN</left_flank>
<site>
<letter_ref letter_id="V"/>
<letter_ref letter_id="F"/>
<letter_ref letter_id="R"/>
<letter_ref letter_id="I"/>
<letter_ref letter_id="L"/>
<letter_ref letter_id="G"/>
<letter_ref letter_id="D"/>
<letter_ref letter_id="L"/>
<letter_ref letter_id="S"/>
<letter_ref letter_id="H"/>
<letter_ref letter_id="L"/>
<letter_ref letter_id="L"/>
<letter_ref letter_id="A"/>
<letter_ref letter_id="M"/>
<letter_ref letter_id="I"/>
<letter_ref letter_id="L"/>
<letter_ref letter_id="L"/>
<letter_ref letter_id="L"/>
<letter_ref letter_id="G"/>
<letter_ref letter_id="K"/>
<letter_ref letter_id="I"/>
<letter_ref letter_id="W"/>
<letter_ref letter_id="R"/>
<letter_ref letter_id="S"/>
<letter_ref letter_id="K"/>
<letter_ref letter_id="C"/>
<letter_ref letter_id="C"/>
<letter_ref letter_id="T"/>
<letter_ref letter_id="G"/>
<letter_ref letter_id="I"/>
<letter_ref letter_id="S"/>
<letter_ref letter_id="G"/>
<letter_ref letter_id="K"/>
<letter_ref letter_id="S"/>
<letter_ref letter_id="Q"/>
<letter_ref letter_id="I"/>
<letter_ref letter_id="L"/>
<letter_ref letter_id="F"/>
<letter_ref letter_id="A"/>
<letter_ref letter_id="L"/>
<letter_ref letter_id="V"/>
<letter_ref letter_id="F"/>
<letter_ref letter_id="T"/>
<letter_ref letter_id="T"/>
<letter_ref letter_id="R"/>
<letter_ref letter_id="Y"/>
<letter_ref letter_id="L"/>
<letter_ref letter_id="D"/>
<letter_ref letter_id="L"/>
<letter_ref letter_id="F"/>
</site>
<right_flank>TNFISIYNTV</right_flank>
</contributing_site>
<contributing_site sequence_id="sequence_630" position="4" strand="none" pvalue="3.62e-30" >
<left_flank>MGLN</left_flank>
<site>
<letter_ref letter_id="L"/>
<letter_ref letter_id="F"/>
<letter_ref letter_id="R"/>
<letter_ref letter_id="V"/>
<letter_ref letter_id="L"/>
<letter_ref letter_id="G"/>
<letter_ref letter_id="D"/>
<letter_ref letter_id="L"/>
<letter_ref letter_id="S"/>
<letter_ref letter_id="H"/>
<letter_ref letter_id="L"/>
<letter_ref letter_id="L"/>
<letter_ref letter_id="S"/>
<letter_ref letter_id="I"/>
<letter_ref letter_id="V"/>
<letter_ref letter_id="I"/>
<letter_ref letter_id="L"/>
<letter_ref letter_id="L"/>
<letter_ref letter_id="H"/>
<letter_ref letter_id="K"/>
<letter_ref letter_id="M"/>
<letter_ref letter_id="V"/>
<letter_ref letter_id="Q"/>
<letter_ref letter_id="L"/>
<letter_ref letter_id="K"/>
<letter_ref letter_id="S"/>
<letter_ref letter_id="C"/>
<letter_ref letter_id="S"/>
<letter_ref letter_id="G"/>
<letter_ref letter_id="I"/>
<letter_ref letter_id="S"/>
<letter_ref letter_id="F"/>
<letter_ref letter_id="K"/>
<letter_ref letter_id="S"/>
<letter_ref letter_id="Q"/>
<letter_ref letter_id="V"/>
<letter_ref letter_id="L"/>
<letter_ref letter_id="Y"/>
<letter_ref letter_id="F"/>
<letter_ref letter_id="I"/>
<letter_ref letter_id="V"/>
<letter_ref letter_id="Y"/>
<letter_ref letter_id="I"/>
<letter_ref letter_id="T"/>
<letter_ref letter_id="R"/>
<letter_ref letter_id="Y"/>
<letter_ref letter_id="L"/>
<letter_ref letter_id="D"/>
<letter_ref letter_id="L"/>
<letter_ref letter_id="F"/>
</site>
<right_flank>STESIYNLLF</right_flank>
</contributing_site>
<contributing_site sequence_id="sequence_621" position="2" strand="none" pvalue="7.77e-30" >
<left_flank>MN</left_flank>
<site>
<letter_ref letter_id="L"/>
<letter_ref letter_id="F"/>
<letter_ref letter_id="R"/>
<letter_ref letter_id="I"/>
<letter_ref letter_id="L"/>
<letter_ref letter_id="G"/>
<letter_ref letter_id="D"/>
<letter_ref letter_id="L"/>
<letter_ref letter_id="S"/>
<letter_ref letter_id="H"/>
<letter_ref letter_id="L"/>
<letter_ref letter_id="I"/>
<letter_ref letter_id="S"/>
<letter_ref letter_id="I"/>
<letter_ref letter_id="L"/>
<letter_ref letter_id="I"/>
<letter_ref letter_id="L"/>
<letter_ref letter_id="L"/>
<letter_ref letter_id="H"/>
<letter_ref letter_id="K"/>
<letter_ref letter_id="M"/>
<letter_ref letter_id="R"/>
<letter_ref letter_id="Q"/>
<letter_ref letter_id="T"/>
<letter_ref letter_id="S"/>
<letter_ref letter_id="S"/>
<letter_ref letter_id="C"/>
<letter_ref letter_id="S"/>
<letter_ref letter_id="G"/>
<letter_ref letter_id="I"/>
<letter_ref letter_id="S"/>
<letter_ref letter_id="F"/>
<letter_ref letter_id="K"/>
<letter_ref letter_id="S"/>
<letter_ref letter_id="Q"/>
<letter_ref letter_id="A"/>
<letter_ref letter_id="L"/>
<letter_ref letter_id="Y"/>
<letter_ref letter_id="L"/>
<letter_ref letter_id="M"/>
<letter_ref letter_id="V"/>
<letter_ref letter_id="Y"/>
<letter_ref letter_id="A"/>
<letter_ref letter_id="T"/>
<letter_ref letter_id="R"/>
<letter_ref letter_id="Y"/>
<letter_ref letter_id="V"/>
<letter_ref letter_id="D"/>
<letter_ref letter_id="L"/>
<letter_ref letter_id="L"/>
</site>
<right_flank>WTFTDSAYNT</right_flank>
</contributing_site>
<contributing_site sequence_id="sequence_619" position="2" strand="none" pvalue="1.13e-29" >
<left_flank>MN</left_flank>
<site>
<letter_ref letter_id="I"/>
<letter_ref letter_id="F"/>
<letter_ref letter_id="R"/>
<letter_ref letter_id="L"/>
<letter_ref letter_id="A"/>
<letter_ref letter_id="A"/>
<letter_ref letter_id="D"/>
<letter_ref letter_id="S"/>
<letter_ref letter_id="S"/>
<letter_ref letter_id="H"/>
<letter_ref letter_id="L"/>
<letter_ref letter_id="I"/>
<letter_ref letter_id="A"/>
<letter_ref letter_id="I"/>
<letter_ref letter_id="L"/>
<letter_ref letter_id="I"/>
<letter_ref letter_id="L"/>
<letter_ref letter_id="L"/>
<letter_ref letter_id="A"/>
<letter_ref letter_id="K"/>
<letter_ref letter_id="M"/>
<letter_ref letter_id="W"/>
<letter_ref letter_id="K"/>
<letter_ref letter_id="T"/>
<letter_ref letter_id="R"/>
<letter_ref letter_id="S"/>
<letter_ref letter_id="C"/>
<letter_ref letter_id="A"/>
<letter_ref letter_id="G"/>
<letter_ref letter_id="I"/>
<letter_ref letter_id="S"/>
<letter_ref letter_id="G"/>
<letter_ref letter_id="R"/>
<letter_ref letter_id="S"/>
<letter_ref letter_id="Q"/>
<letter_ref letter_id="V"/>
<letter_ref letter_id="L"/>
<letter_ref letter_id="F"/>
<letter_ref letter_id="S"/>
<letter_ref letter_id="L"/>
<letter_ref letter_id="V"/>
<letter_ref letter_id="F"/>
<letter_ref letter_id="T"/>
<letter_ref letter_id="S"/>
<letter_ref letter_id="R"/>
<letter_ref letter_id="Y"/>
<letter_ref letter_id="L"/>
<letter_ref letter_id="D"/>
<letter_ref letter_id="L"/>
<letter_ref letter_id="L"/>
</site>
<right_flank>TNYISLYNSI</right_flank>
</contributing_site>
<contributing_site sequence_id="sequence_600" position="4" strand="none" pvalue="1.13e-29" >
<left_flank>MVLN</left_flank>
<site>
<letter_ref letter_id="L"/>
<letter_ref letter_id="F"/>
<letter_ref letter_id="R"/>
<letter_ref letter_id="V"/>
<letter_ref letter_id="A"/>
<letter_ref letter_id="G"/>
<letter_ref letter_id="D"/>
<letter_ref letter_id="F"/>
<letter_ref letter_id="S"/>
<letter_ref letter_id="H"/>
<letter_ref letter_id="L"/>
<letter_ref letter_id="A"/>
<letter_ref letter_id="S"/>
<letter_ref letter_id="I"/>
<letter_ref letter_id="F"/>
<letter_ref letter_id="I"/>
<letter_ref letter_id="L"/>
<letter_ref letter_id="L"/>
<letter_ref letter_id="H"/>
<letter_ref letter_id="K"/>
<letter_ref letter_id="I"/>
<letter_ref letter_id="I"/>
<letter_ref letter_id="Q"/>
<letter_ref letter_id="L"/>
<letter_ref letter_id="K"/>
<letter_ref letter_id="S"/>
<letter_ref letter_id="C"/>
<letter_ref letter_id="S"/>
<letter_ref letter_id="G"/>
<letter_ref letter_id="I"/>
<letter_ref letter_id="S"/>
<letter_ref letter_id="F"/>
<letter_ref letter_id="K"/>
<letter_ref letter_id="S"/>
<letter_ref letter_id="Q"/>
<letter_ref letter_id="V"/>
<letter_ref letter_id="L"/>
<letter_ref letter_id="Y"/>
<letter_ref letter_id="L"/>
<letter_ref letter_id="I"/>
<letter_ref letter_id="V"/>
<letter_ref letter_id="Y"/>
<letter_ref letter_id="V"/>
<letter_ref letter_id="T"/>
<letter_ref letter_id="R"/>
<letter_ref letter_id="Y"/>
<letter_ref letter_id="L"/>
<letter_ref letter_id="D"/>
<letter_ref letter_id="L"/>
<letter_ref letter_id="P"/>
</site>
<right_flank>WTHSPYNFIF</right_flank>
</contributing_site>
<contributing_site sequence_id="sequence_606" position="5" strand="none" pvalue="1.28e-29" >
<left_flank>MAGWN</left_flank>
<site>
<letter_ref letter_id="I"/>
<letter_ref letter_id="F"/>
<letter_ref letter_id="R"/>
<letter_ref letter_id="V"/>
<letter_ref letter_id="L"/>
<letter_ref letter_id="G"/>
<letter_ref letter_id="D"/>
<letter_ref letter_id="I"/>
<letter_ref letter_id="S"/>
<letter_ref letter_id="H"/>
<letter_ref letter_id="I"/>
<letter_ref letter_id="L"/>
<letter_ref letter_id="S"/>
<letter_ref letter_id="K"/>
<letter_ref letter_id="C"/>
<letter_ref letter_id="I"/>
<letter_ref letter_id="L"/>
<letter_ref letter_id="I"/>
<letter_ref letter_id="F"/>
<letter_ref letter_id="A"/>
<letter_ref letter_id="I"/>
<letter_ref letter_id="H"/>
<letter_ref letter_id="R"/>
<letter_ref letter_id="N"/>
<letter_ref letter_id="K"/>
<letter_ref letter_id="S"/>
<letter_ref letter_id="A"/>
<letter_ref letter_id="E"/>
<letter_ref letter_id="G"/>
<letter_ref letter_id="V"/>
<letter_ref letter_id="S"/>
<letter_ref letter_id="M"/>
<letter_ref letter_id="I"/>
<letter_ref letter_id="T"/>
<letter_ref letter_id="Q"/>
<letter_ref letter_id="I"/>
<letter_ref letter_id="L"/>
<letter_ref letter_id="Y"/>
<letter_ref letter_id="A"/>
<letter_ref letter_id="I"/>
<letter_ref letter_id="V"/>
<letter_ref letter_id="F"/>
<letter_ref letter_id="C"/>
<letter_ref letter_id="S"/>
<letter_ref letter_id="R"/>
<letter_ref letter_id="Y"/>
<letter_ref letter_id="T"/>
<letter_ref letter_id="D"/>
<letter_ref letter_id="L"/>
<letter_ref letter_id="F"/>
</site>
<right_flank>SEAYAWNLFF</right_flank>
</contributing_site>
<contributing_site sequence_id="sequence_647" position="25" strand="none" pvalue="1.87e-29" >
<left_flank>DNIFFSFVLR</left_flank>
<site>
<letter_ref letter_id="T"/>
<letter_ref letter_id="L"/>
<letter_ref letter_id="R"/>
<letter_ref letter_id="E"/>
<letter_ref letter_id="A"/>
<letter_ref letter_id="G"/>
<letter_ref letter_id="D"/>
<letter_ref letter_id="M"/>
<letter_ref letter_id="T"/>
<letter_ref letter_id="H"/>
<letter_ref letter_id="L"/>
<letter_ref letter_id="F"/>
<letter_ref letter_id="S"/>
<letter_ref letter_id="I"/>
<letter_ref letter_id="I"/>
<letter_ref letter_id="V"/>
<letter_ref letter_id="L"/>
<letter_ref letter_id="L"/>
<letter_ref letter_id="L"/>
<letter_ref letter_id="K"/>
<letter_ref letter_id="I"/>
<letter_ref letter_id="N"/>
<letter_ref letter_id="A"/>
<letter_ref letter_id="T"/>
<letter_ref letter_id="K"/>
<letter_ref letter_id="S"/>
<letter_ref letter_id="C"/>
<letter_ref letter_id="S"/>
<letter_ref letter_id="G"/>
<letter_ref letter_id="V"/>
<letter_ref letter_id="S"/>
<letter_ref letter_id="L"/>
<letter_ref letter_id="K"/>
<letter_ref letter_id="T"/>
<letter_ref letter_id="Q"/>
<letter_ref letter_id="E"/>
<letter_ref letter_id="L"/>
<letter_ref letter_id="Y"/>
<letter_ref letter_id="L"/>
<letter_ref letter_id="L"/>
<letter_ref letter_id="V"/>
<letter_ref letter_id="F"/>
<letter_ref letter_id="V"/>
<letter_ref letter_id="T"/>
<letter_ref letter_id="R"/>
<letter_ref letter_id="Y"/>
<letter_ref letter_id="L"/>
<letter_ref letter_id="D"/>
<letter_ref letter_id="L"/>
<letter_ref letter_id="F"/>
</site>
<right_flank>QSYISLYNSC</right_flank>
</contributing_site>
<contributing_site sequence_id="sequence_622" position="2" strand="none" pvalue="2.71e-29" >
<left_flank>MN</left_flank>
<site>
<letter_ref letter_id="I"/>
<letter_ref letter_id="F"/>
<letter_ref letter_id="R"/>
<letter_ref letter_id="L"/>
<letter_ref letter_id="T"/>
<letter_ref letter_id="A"/>
<letter_ref letter_id="D"/>
<letter_ref letter_id="M"/>
<letter_ref letter_id="S"/>
<letter_ref letter_id="H"/>
<letter_ref letter_id="L"/>
<letter_ref letter_id="L"/>
<letter_ref letter_id="A"/>
<letter_ref letter_id="I"/>
<letter_ref letter_id="F"/>
<letter_ref letter_id="I"/>
<letter_ref letter_id="L"/>
<letter_ref letter_id="L"/>
<letter_ref letter_id="V"/>
<letter_ref letter_id="K"/>
<letter_ref letter_id="M"/>
<letter_ref letter_id="W"/>
<letter_ref letter_id="K"/>
<letter_ref letter_id="T"/>
<letter_ref letter_id="R"/>
<letter_ref letter_id="S"/>
<letter_ref letter_id="V"/>
<letter_ref letter_id="S"/>
<letter_ref letter_id="G"/>
<letter_ref letter_id="I"/>
<letter_ref letter_id="S"/>
<letter_ref letter_id="A"/>
<letter_ref letter_id="R"/>
<letter_ref letter_id="S"/>
<letter_ref letter_id="Q"/>
<letter_ref letter_id="I"/>
<letter_ref letter_id="L"/>
<letter_ref letter_id="F"/>
<letter_ref letter_id="A"/>
<letter_ref letter_id="I"/>
<letter_ref letter_id="V"/>
<letter_ref letter_id="F"/>
<letter_ref letter_id="T"/>
<letter_ref letter_id="A"/>
<letter_ref letter_id="R"/>
<letter_ref letter_id="Y"/>
<letter_ref letter_id="L"/>
<letter_ref letter_id="D"/>
<letter_ref letter_id="L"/>
<letter_ref letter_id="F"/>
</site>
<right_flank>TTFISTYNTV</right_flank>
</contributing_site>
<contributing_site sequence_id="sequence_610" position="16" strand="none" pvalue="5.02e-29" >
<left_flank>LKNMKNLNMN</left_flank>
<site>
<letter_ref letter_id="T"/>
<letter_ref letter_id="F"/>
<letter_ref letter_id="R"/>
<letter_ref letter_id="I"/>
<letter_ref letter_id="V"/>
<letter_ref letter_id="G"/>
<letter_ref letter_id="D"/>
<letter_ref letter_id="L"/>
<letter_ref letter_id="S"/>
<letter_ref letter_id="H"/>
<letter_ref letter_id="L"/>
<letter_ref letter_id="L"/>
<letter_ref letter_id="S"/>
<letter_ref letter_id="I"/>
<letter_ref letter_id="F"/>
<letter_ref letter_id="I"/>
<letter_ref letter_id="L"/>
<letter_ref letter_id="L"/>
<letter_ref letter_id="H"/>
<letter_ref letter_id="T"/>
<letter_ref letter_id="F"/>
<letter_ref letter_id="Y"/>
<letter_ref letter_id="K"/>
<letter_ref letter_id="R"/>
<letter_ref letter_id="K"/>
<letter_ref letter_id="S"/>
<letter_ref letter_id="C"/>
<letter_ref letter_id="A"/>
<letter_ref letter_id="G"/>
<letter_ref letter_id="I"/>
<letter_ref letter_id="S"/>
<letter_ref letter_id="F"/>
<letter_ref letter_id="K"/>
<letter_ref letter_id="S"/>
<letter_ref letter_id="Q"/>
<letter_ref letter_id="C"/>
<letter_ref letter_id="L"/>
<letter_ref letter_id="Y"/>
<letter_ref letter_id="L"/>
<letter_ref letter_id="L"/>
<letter_ref letter_id="I"/>
<letter_ref letter_id="Y"/>
<letter_ref letter_id="I"/>
<letter_ref letter_id="L"/>
<letter_ref letter_id="R"/>
<letter_ref letter_id="Y"/>
<letter_ref letter_id="L"/>
<letter_ref letter_id="D"/>
<letter_ref letter_id="L"/>
<letter_ref letter_id="P"/>
</site>
<right_flank>TTWQYIPYNT</right_flank>
</contributing_site>
<contributing_site sequence_id="sequence_135" position="215" strand="none" pvalue="1.04e-28" >
<left_flank>TESPIAVLGM</left_flank>
<site>
<letter_ref letter_id="A"/>
<letter_ref letter_id="L"/>
<letter_ref letter_id="G"/>
<letter_ref letter_id="Y"/>
<letter_ref letter_id="L"/>
<letter_ref letter_id="S"/>
<letter_ref letter_id="A"/>
<letter_ref letter_id="L"/>
<letter_ref letter_id="C"/>
<letter_ref letter_id="Y"/>
<letter_ref letter_id="L"/>
<letter_ref letter_id="C"/>
<letter_ref letter_id="A"/>
<letter_ref letter_id="R"/>
<letter_ref letter_id="I"/>
<letter_ref letter_id="P"/>
<letter_ref letter_id="Q"/>
<letter_ref letter_id="I"/>
<letter_ref letter_id="I"/>
<letter_ref letter_id="K"/>
<letter_ref letter_id="N"/>
<letter_ref letter_id="Y"/>
<letter_ref letter_id="R"/>
<letter_ref letter_id="E"/>
<letter_ref letter_id="K"/>
<letter_ref letter_id="S"/>
<letter_ref letter_id="C"/>
<letter_ref letter_id="E"/>
<letter_ref letter_id="G"/>
<letter_ref letter_id="L"/>
<letter_ref letter_id="A"/>
<letter_ref letter_id="L"/>
<letter_ref letter_id="L"/>
<letter_ref letter_id="F"/>
<letter_ref letter_id="F"/>
<letter_ref letter_id="L"/>
<letter_ref letter_id="L"/>
<letter_ref letter_id="S"/>
<letter_ref letter_id="L"/>
<letter_ref letter_id="T"/>
<letter_ref letter_id="G"/>
<letter_ref letter_id="N"/>
<letter_ref letter_id="L"/>
<letter_ref letter_id="T"/>
<letter_ref letter_id="Y"/>
<letter_ref letter_id="G"/>
<letter_ref letter_id="L"/>
<letter_ref letter_id="S"/>
<letter_ref letter_id="V"/>
<letter_ref letter_id="F"/>
</site>
<right_flank>SYSQEPTYIV</right_flank>
</contributing_site>
<contributing_site sequence_id="sequence_645" position="4" strand="none" pvalue="1.18e-28" >
<left_flank>MQFN</left_flank>
<site>
<letter_ref letter_id="L"/>
<letter_ref letter_id="F"/>
<letter_ref letter_id="H"/>
<letter_ref letter_id="I"/>
<letter_ref letter_id="L"/>
<letter_ref letter_id="G"/>
<letter_ref letter_id="D"/>
<letter_ref letter_id="V"/>
<letter_ref letter_id="S"/>
<letter_ref letter_id="H"/>
<letter_ref letter_id="T"/>
<letter_ref letter_id="C"/>
<letter_ref letter_id="S"/>
<letter_ref letter_id="K"/>
<letter_ref letter_id="L"/>
<letter_ref letter_id="I"/>
<letter_ref letter_id="L"/>
<letter_ref letter_id="I"/>
<letter_ref letter_id="W"/>
<letter_ref letter_id="A"/>
<letter_ref letter_id="I"/>
<letter_ref letter_id="H"/>
<letter_ref letter_id="S"/>
<letter_ref letter_id="N"/>
<letter_ref letter_id="S"/>
<letter_ref letter_id="S"/>
<letter_ref letter_id="A"/>
<letter_ref letter_id="E"/>
<letter_ref letter_id="G"/>
<letter_ref letter_id="V"/>
<letter_ref letter_id="S"/>
<letter_ref letter_id="L"/>
<letter_ref letter_id="I"/>
<letter_ref letter_id="T"/>
<letter_ref letter_id="Q"/>
<letter_ref letter_id="V"/>
<letter_ref letter_id="L"/>
<letter_ref letter_id="Y"/>
<letter_ref letter_id="A"/>
<letter_ref letter_id="L"/>
<letter_ref letter_id="V"/>
<letter_ref letter_id="F"/>
<letter_ref letter_id="A"/>
<letter_ref letter_id="T"/>
<letter_ref letter_id="R"/>
<letter_ref letter_id="Y"/>
<letter_ref letter_id="L"/>
<letter_ref letter_id="D"/>
<letter_ref letter_id="I"/>
<letter_ref letter_id="F"/>
</site>
<right_flank>TSSATRDVWH</right_flank>
</contributing_site>
<contributing_site sequence_id="sequence_639" position="2" strand="none" pvalue="1.18e-28" >
<left_flank>MN</left_flank>
<site>
<letter_ref letter_id="L"/>
<letter_ref letter_id="F"/>
<letter_ref letter_id="R"/>
<letter_ref letter_id="I"/>
<letter_ref letter_id="V"/>
<letter_ref letter_id="A"/>
<letter_ref letter_id="D"/>
<letter_ref letter_id="L"/>
<letter_ref letter_id="S"/>
<letter_ref letter_id="H"/>
<letter_ref letter_id="L"/>
<letter_ref letter_id="A"/>
<letter_ref letter_id="S"/>
<letter_ref letter_id="I"/>
<letter_ref letter_id="L"/>
<letter_ref letter_id="I"/>
<letter_ref letter_id="L"/>
<letter_ref letter_id="I"/>
<letter_ref letter_id="H"/>
<letter_ref letter_id="T"/>
<letter_ref letter_id="I"/>
<letter_ref letter_id="K"/>
<letter_ref letter_id="T"/>
<letter_ref letter_id="T"/>
<letter_ref letter_id="N"/>
<letter_ref letter_id="S"/>
<letter_ref letter_id="I"/>
<letter_ref letter_id="D"/>
<letter_ref letter_id="G"/>
<letter_ref letter_id="I"/>
<letter_ref letter_id="S"/>
<letter_ref letter_id="F"/>
<letter_ref letter_id="K"/>
<letter_ref letter_id="S"/>
<letter_ref letter_id="Q"/>
<letter_ref letter_id="V"/>
<letter_ref letter_id="L"/>
<letter_ref letter_id="Y"/>
<letter_ref letter_id="V"/>
<letter_ref letter_id="L"/>
<letter_ref letter_id="V"/>
<letter_ref letter_id="F"/>
<letter_ref letter_id="A"/>
<letter_ref letter_id="S"/>
<letter_ref letter_id="R"/>
<letter_ref letter_id="Y"/>
<letter_ref letter_id="L"/>
<letter_ref letter_id="D"/>
<letter_ref letter_id="L"/>
<letter_ref letter_id="F"/>
</site>
<right_flank>FRWISLYNTL</right_flank>
</contributing_site>
<contributing_site sequence_id="sequence_636" position="5" strand="none" pvalue="2.42e-28" >
<left_flank>MSAWN</left_flank>
<site>
<letter_ref letter_id="I"/>
<letter_ref letter_id="F"/>
<letter_ref letter_id="R"/>
<letter_ref letter_id="F"/>
<letter_ref letter_id="L"/>
<letter_ref letter_id="A"/>
<letter_ref letter_id="D"/>
<letter_ref letter_id="A"/>
<letter_ref letter_id="S"/>
<letter_ref letter_id="H"/>
<letter_ref letter_id="I"/>
<letter_ref letter_id="A"/>
<letter_ref letter_id="S"/>
<letter_ref letter_id="K"/>
<letter_ref letter_id="V"/>
<letter_ref letter_id="I"/>
<letter_ref letter_id="L"/>
<letter_ref letter_id="I"/>
<letter_ref letter_id="I"/>
<letter_ref letter_id="S"/>
<letter_ref letter_id="I"/>
<letter_ref letter_id="H"/>
<letter_ref letter_id="R"/>
<letter_ref letter_id="N"/>
<letter_ref letter_id="R"/>
<letter_ref letter_id="S"/>
<letter_ref letter_id="A"/>
<letter_ref letter_id="E"/>
<letter_ref letter_id="G"/>
<letter_ref letter_id="V"/>
<letter_ref letter_id="S"/>
<letter_ref letter_id="L"/>
<letter_ref letter_id="I"/>
<letter_ref letter_id="T"/>
<letter_ref letter_id="Q"/>
<letter_ref letter_id="V"/>
<letter_ref letter_id="L"/>
<letter_ref letter_id="Y"/>
<letter_ref letter_id="A"/>
<letter_ref letter_id="A"/>
<letter_ref letter_id="V"/>
<letter_ref letter_id="F"/>
<letter_ref letter_id="C"/>
<letter_ref letter_id="T"/>
<letter_ref letter_id="R"/>
<letter_ref letter_id="Y"/>
<letter_ref letter_id="T"/>
<letter_ref letter_id="D"/>
<letter_ref letter_id="I"/>
<letter_ref letter_id="A"/>
</site>
<right_flank>QERSKYNLFF</right_flank>
</contributing_site>
<contributing_site sequence_id="sequence_646" position="2" strand="none" pvalue="3.08e-28" >
<left_flank>MN</left_flank>
<site>
<letter_ref letter_id="I"/>
<letter_ref letter_id="F"/>
<letter_ref letter_id="R"/>
<letter_ref letter_id="L"/>
<letter_ref letter_id="L"/>
<letter_ref letter_id="A"/>
<letter_ref letter_id="D"/>
<letter_ref letter_id="M"/>
<letter_ref letter_id="A"/>
<letter_ref letter_id="H"/>
<letter_ref letter_id="L"/>
<letter_ref letter_id="L"/>
<letter_ref letter_id="A"/>
<letter_ref letter_id="I"/>
<letter_ref letter_id="C"/>
<letter_ref letter_id="L"/>
<letter_ref letter_id="L"/>
<letter_ref letter_id="I"/>
<letter_ref letter_id="L"/>
<letter_ref letter_id="K"/>
<letter_ref letter_id="I"/>
<letter_ref letter_id="V"/>
<letter_ref letter_id="K"/>
<letter_ref letter_id="S"/>
<letter_ref letter_id="K"/>
<letter_ref letter_id="S"/>
<letter_ref letter_id="V"/>
<letter_ref letter_id="A"/>
<letter_ref letter_id="G"/>
<letter_ref letter_id="L"/>
<letter_ref letter_id="S"/>
<letter_ref letter_id="L"/>
<letter_ref letter_id="K"/>
<letter_ref letter_id="S"/>
<letter_ref letter_id="Q"/>
<letter_ref letter_id="L"/>
<letter_ref letter_id="L"/>
<letter_ref letter_id="F"/>
<letter_ref letter_id="L"/>
<letter_ref letter_id="L"/>
<letter_ref letter_id="T"/>
<letter_ref letter_id="Y"/>
<letter_ref letter_id="S"/>
<letter_ref letter_id="C"/>
<letter_ref letter_id="R"/>
<letter_ref letter_id="Y"/>
<letter_ref letter_id="L"/>
<letter_ref letter_id="D"/>
<letter_ref letter_id="L"/>
<letter_ref letter_id="F"/>
</site>
<right_flank>WRFISVYNTV</right_flank>
</contributing_site>
<contributing_site sequence_id="sequence_615" position="6" strand="none" pvalue="3.47e-28" >
<left_flank>MADSMN</left_flank>
<site>
<letter_ref letter_id="V"/>
<letter_ref letter_id="F"/>
<letter_ref letter_id="R"/>
<letter_ref letter_id="I"/>
<letter_ref letter_id="F"/>
<letter_ref letter_id="G"/>
<letter_ref letter_id="D"/>
<letter_ref letter_id="L"/>
<letter_ref letter_id="S"/>
<letter_ref letter_id="H"/>
<letter_ref letter_id="M"/>
<letter_ref letter_id="A"/>
<letter_ref letter_id="S"/>
<letter_ref letter_id="K"/>
<letter_ref letter_id="V"/>
<letter_ref letter_id="I"/>
<letter_ref letter_id="L"/>
<letter_ref letter_id="I"/>
<letter_ref letter_id="T"/>
<letter_ref letter_id="A"/>
<letter_ref letter_id="I"/>
<letter_ref letter_id="Y"/>
<letter_ref letter_id="R"/>
<letter_ref letter_id="N"/>
<letter_ref letter_id="S"/>
<letter_ref letter_id="S"/>
<letter_ref letter_id="A"/>
<letter_ref letter_id="E"/>
<letter_ref letter_id="G"/>
<letter_ref letter_id="V"/>
<letter_ref letter_id="S"/>
<letter_ref letter_id="L"/>
<letter_ref letter_id="L"/>
<letter_ref letter_id="T"/>
<letter_ref letter_id="Q"/>
<letter_ref letter_id="L"/>
<letter_ref letter_id="L"/>
<letter_ref letter_id="Y"/>
<letter_ref letter_id="G"/>
<letter_ref letter_id="L"/>
<letter_ref letter_id="V"/>
<letter_ref letter_id="F"/>
<letter_ref letter_id="V"/>
<letter_ref letter_id="T"/>
<letter_ref letter_id="R"/>
<letter_ref letter_id="Y"/>
<letter_ref letter_id="V"/>
<letter_ref letter_id="D"/>
<letter_ref letter_id="L"/>
<letter_ref letter_id="L"/>
</site>
<right_flank>WTVPWHAAWN</right_flank>
</contributing_site>
<contributing_site sequence_id="sequence_137" position="213" strand="none" pvalue="4.94e-28" >
<left_flank>EGADIALGAQ</left_flank>
<site>
<letter_ref letter_id="I"/>
<letter_ref letter_id="L"/>
<letter_ref letter_id="G"/>
<letter_ref letter_id="Y"/>
<letter_ref letter_id="A"/>
<letter_ref letter_id="S"/>
<letter_ref letter_id="A"/>
<letter_ref letter_id="V"/>
<letter_ref letter_id="C"/>
<letter_ref letter_id="Y"/>
<letter_ref letter_id="L"/>
<letter_ref letter_id="G"/>
<letter_ref letter_id="A"/>
<letter_ref letter_id="R"/>
<letter_ref letter_id="I"/>
<letter_ref letter_id="P"/>
<letter_ref letter_id="Q"/>
<letter_ref letter_id="I"/>
<letter_ref letter_id="I"/>
<letter_ref letter_id="K"/>
<letter_ref letter_id="N"/>
<letter_ref letter_id="Q"/>
<letter_ref letter_id="R"/>
<letter_ref letter_id="E"/>
<letter_ref letter_id="K"/>
<letter_ref letter_id="S"/>
<letter_ref letter_id="C"/>
<letter_ref letter_id="E"/>
<letter_ref letter_id="G"/>
<letter_ref letter_id="L"/>
<letter_ref letter_id="S"/>
<letter_ref letter_id="L"/>
<letter_ref letter_id="L"/>
<letter_ref letter_id="F"/>
<letter_ref letter_id="F"/>
<letter_ref letter_id="M"/>
<letter_ref letter_id="L"/>
<letter_ref letter_id="S"/>
<letter_ref letter_id="L"/>
<letter_ref letter_id="L"/>
<letter_ref letter_id="G"/>
<letter_ref letter_id="N"/>
<letter_ref letter_id="A"/>
<letter_ref letter_id="T"/>
<letter_ref letter_id="Y"/>
<letter_ref letter_id="G"/>
<letter_ref letter_id="A"/>
<letter_ref letter_id="G"/>
<letter_ref letter_id="I"/>
<letter_ref letter_id="L"/>
</site>
<right_flank>FHSQEKEYLL</right_flank>
</contributing_site>
<contributing_site sequence_id="sequence_141" position="218" strand="none" pvalue="5.56e-28" >
<left_flank>NLPEFDVLGQ</left_flank>
<site>
<letter_ref letter_id="V"/>
<letter_ref letter_id="F"/>
<letter_ref letter_id="G"/>
<letter_ref letter_id="W"/>
<letter_ref letter_id="L"/>
<letter_ref letter_id="C"/>
<letter_ref letter_id="A"/>
<letter_ref letter_id="V"/>
<letter_ref letter_id="L"/>
<letter_ref letter_id="Y"/>
<letter_ref letter_id="L"/>
<letter_ref letter_id="G"/>
<letter_ref letter_id="S"/>
<letter_ref letter_id="R"/>
<letter_ref letter_id="L"/>
<letter_ref letter_id="P"/>
<letter_ref letter_id="Q"/>
<letter_ref letter_id="I"/>
<letter_ref letter_id="L"/>
<letter_ref letter_id="L"/>
<letter_ref letter_id="N"/>
<letter_ref letter_id="W"/>
<letter_ref letter_id="R"/>
<letter_ref letter_id="R"/>
<letter_ref letter_id="K"/>
<letter_ref letter_id="S"/>
<letter_ref letter_id="V"/>
<letter_ref letter_id="E"/>
<letter_ref letter_id="G"/>
<letter_ref letter_id="V"/>
<letter_ref letter_id="S"/>
<letter_ref letter_id="M"/>
<letter_ref letter_id="L"/>
<letter_ref letter_id="F"/>
<letter_ref letter_id="F"/>
<letter_ref letter_id="L"/>
<letter_ref letter_id="F"/>
<letter_ref letter_id="A"/>
<letter_ref letter_id="C"/>
<letter_ref letter_id="L"/>
<letter_ref letter_id="G"/>
<letter_ref letter_id="N"/>
<letter_ref letter_id="L"/>
<letter_ref letter_id="T"/>
<letter_ref letter_id="Y"/>
<letter_ref letter_id="V"/>
<letter_ref letter_id="L"/>
<letter_ref letter_id="S"/>
<letter_ref letter_id="I"/>
<letter_ref letter_id="F"/>
</site>
<right_flank>AYEPTCASPN</right_flank>
</contributing_site>
<contributing_site sequence_id="sequence_111" position="213" strand="none" pvalue="7.92e-28" >
<left_flank>PELQINWMAQ</left_flank>
<site>
<letter_ref letter_id="I"/>
<letter_ref letter_id="F"/>
<letter_ref letter_id="G"/>
<letter_ref letter_id="Y"/>
<letter_ref letter_id="L"/>
<letter_ref letter_id="S"/>
<letter_ref letter_id="A"/>
<letter_ref letter_id="L"/>
<letter_ref letter_id="L"/>
<letter_ref letter_id="Y"/>
<letter_ref letter_id="L"/>
<letter_ref letter_id="G"/>
<letter_ref letter_id="S"/>
<letter_ref letter_id="R"/>
<letter_ref letter_id="I"/>
<letter_ref letter_id="P"/>
<letter_ref letter_id="Q"/>
<letter_ref letter_id="I"/>
<letter_ref letter_id="L"/>
<letter_ref letter_id="L"/>
<letter_ref letter_id="N"/>
<letter_ref letter_id="F"/>
<letter_ref letter_id="K"/>
<letter_ref letter_id="R"/>
<letter_ref letter_id="K"/>
<letter_ref letter_id="S"/>
<letter_ref letter_id="C"/>
<letter_ref letter_id="E"/>
<letter_ref letter_id="G"/>
<letter_ref letter_id="I"/>
<letter_ref letter_id="S"/>
<letter_ref letter_id="F"/>
<letter_ref letter_id="L"/>
<letter_ref letter_id="F"/>
<letter_ref letter_id="F"/>
<letter_ref letter_id="L"/>
<letter_ref letter_id="F"/>
<letter_ref letter_id="A"/>
<letter_ref letter_id="C"/>
<letter_ref letter_id="L"/>
<letter_ref letter_id="G"/>
<letter_ref letter_id="N"/>
<letter_ref letter_id="T"/>
<letter_ref letter_id="T"/>
<letter_ref letter_id="F"/>
<letter_ref letter_id="I"/>
<letter_ref letter_id="F"/>
<letter_ref letter_id="S"/>
<letter_ref letter_id="V"/>
<letter_ref letter_id="I"/>
</site>
<right_flank>VISLDWKYLI</right_flank>
</contributing_site>
<contributing_site sequence_id="sequence_633" position="6" strand="none" pvalue="1.12e-27" >
<left_flank>MAFNFN</left_flank>
<site>
<letter_ref letter_id="I"/>
<letter_ref letter_id="F"/>
<letter_ref letter_id="R"/>
<letter_ref letter_id="I"/>
<letter_ref letter_id="L"/>
<letter_ref letter_id="G"/>
<letter_ref letter_id="D"/>
<letter_ref letter_id="L"/>
<letter_ref letter_id="S"/>
<letter_ref letter_id="H"/>
<letter_ref letter_id="A"/>
<letter_ref letter_id="I"/>
<letter_ref letter_id="S"/>
<letter_ref letter_id="H"/>
<letter_ref letter_id="M"/>
<letter_ref letter_id="I"/>
<letter_ref letter_id="L"/>
<letter_ref letter_id="I"/>
<letter_ref letter_id="A"/>
<letter_ref letter_id="V"/>
<letter_ref letter_id="I"/>
<letter_ref letter_id="H"/>
<letter_ref letter_id="S"/>
<letter_ref letter_id="N"/>
<letter_ref letter_id="Q"/>
<letter_ref letter_id="S"/>
<letter_ref letter_id="A"/>
<letter_ref letter_id="E"/>
<letter_ref letter_id="G"/>
<letter_ref letter_id="V"/>
<letter_ref letter_id="S"/>
<letter_ref letter_id="L"/>
<letter_ref letter_id="L"/>
<letter_ref letter_id="T"/>
<letter_ref letter_id="Q"/>
<letter_ref letter_id="V"/>
<letter_ref letter_id="L"/>
<letter_ref letter_id="Y"/>
<letter_ref letter_id="V"/>
<letter_ref letter_id="V"/>
<letter_ref letter_id="V"/>
<letter_ref letter_id="F"/>
<letter_ref letter_id="C"/>
<letter_ref letter_id="T"/>
<letter_ref letter_id="R"/>
<letter_ref letter_id="Y"/>
<letter_ref letter_id="I"/>
<letter_ref letter_id="D"/>
<letter_ref letter_id="L"/>
<letter_ref letter_id="F"/>
</site>
<right_flank>VVSPFGDWHR</right_flank>
</contributing_site>
<contributing_site sequence_id="sequence_620" position="4" strand="none" pvalue="2.53e-27" >
<left_flank>MKFN</left_flank>
<site>
<letter_ref letter_id="L"/>
<letter_ref letter_id="F"/>
<letter_ref letter_id="H"/>
<letter_ref letter_id="I"/>
<letter_ref letter_id="L"/>
<letter_ref letter_id="G"/>
<letter_ref letter_id="D"/>
<letter_ref letter_id="V"/>
<letter_ref letter_id="S"/>
<letter_ref letter_id="H"/>
<letter_ref letter_id="T"/>
<letter_ref letter_id="S"/>
<letter_ref letter_id="S"/>
<letter_ref letter_id="K"/>
<letter_ref letter_id="L"/>
<letter_ref letter_id="I"/>
<letter_ref letter_id="L"/>
<letter_ref letter_id="I"/>
<letter_ref letter_id="W"/>
<letter_ref letter_id="A"/>
<letter_ref letter_id="I"/>
<letter_ref letter_id="H"/>
<letter_ref letter_id="A"/>
<letter_ref letter_id="N"/>
<letter_ref letter_id="S"/>
<letter_ref letter_id="S"/>
<letter_ref letter_id="S"/>
<letter_ref letter_id="E"/>
<letter_ref letter_id="G"/>
<letter_ref letter_id="V"/>
<letter_ref letter_id="S"/>
<letter_ref letter_id="L"/>
<letter_ref letter_id="I"/>
<letter_ref letter_id="T"/>
<letter_ref letter_id="Q"/>
<letter_ref letter_id="A"/>
<letter_ref letter_id="L"/>
<letter_ref letter_id="Y"/>
<letter_ref letter_id="A"/>
<letter_ref letter_id="L"/>
<letter_ref letter_id="V"/>
<letter_ref letter_id="F"/>
<letter_ref letter_id="C"/>
<letter_ref letter_id="T"/>
<letter_ref letter_id="R"/>
<letter_ref letter_id="Y"/>
<letter_ref letter_id="L"/>
<letter_ref letter_id="D"/>
<letter_ref letter_id="I"/>
<letter_ref letter_id="F"/>
</site>
<right_flank>TSSATKDAEH</right_flank>
</contributing_site>
<contributing_site sequence_id="sequence_132" position="195" strand="none" pvalue="1.11e-26" >
<left_flank>SNNDVSIWPS</left_flank>
<site>
<letter_ref letter_id="M"/>
<letter_ref letter_id="F"/>
<letter_ref letter_id="G"/>
<letter_ref letter_id="V"/>
<letter_ref letter_id="I"/>
<letter_ref letter_id="S"/>
<letter_ref letter_id="S"/>
<letter_ref letter_id="V"/>
<letter_ref letter_id="L"/>
<letter_ref letter_id="Y"/>
<letter_ref letter_id="F"/>
<letter_ref letter_id="V"/>
<letter_ref letter_id="A"/>
<letter_ref letter_id="R"/>
<letter_ref letter_id="F"/>
<letter_ref letter_id="P"/>
<letter_ref letter_id="Q"/>
<letter_ref letter_id="I"/>
<letter_ref letter_id="I"/>
<letter_ref letter_id="K"/>
<letter_ref letter_id="N"/>
<letter_ref letter_id="H"/>
<letter_ref letter_id="R"/>
<letter_ref letter_id="N"/>
<letter_ref letter_id="K"/>
<letter_ref letter_id="S"/>
<letter_ref letter_id="T"/>
<letter_ref letter_id="K"/>
<letter_ref letter_id="G"/>
<letter_ref letter_id="L"/>
<letter_ref letter_id="S"/>
<letter_ref letter_id="I"/>
<letter_ref letter_id="F"/>
<letter_ref letter_id="F"/>
<letter_ref letter_id="F"/>
<letter_ref letter_id="I"/>
<letter_ref letter_id="L"/>
<letter_ref letter_id="S"/>
<letter_ref letter_id="M"/>
<letter_ref letter_id="S"/>
<letter_ref letter_id="G"/>
<letter_ref letter_id="N"/>
<letter_ref letter_id="I"/>
<letter_ref letter_id="T"/>
<letter_ref letter_id="Y"/>
<letter_ref letter_id="V"/>
<letter_ref letter_id="L"/>
<letter_ref letter_id="S"/>
<letter_ref letter_id="I"/>
<letter_ref letter_id="I"/>
</site>
<right_flank>AFPAADYCNY</right_flank>
</contributing_site>
<contributing_site sequence_id="sequence_614" position="9" strand="none" pvalue="2.71e-26" >
<left_flank>MAAYRDSFN</left_flank>
<site>
<letter_ref letter_id="A"/>
<letter_ref letter_id="F"/>
<letter_ref letter_id="H"/>
<letter_ref letter_id="I"/>
<letter_ref letter_id="L"/>
<letter_ref letter_id="G"/>
<letter_ref letter_id="D"/>
<letter_ref letter_id="V"/>
<letter_ref letter_id="S"/>
<letter_ref letter_id="H"/>
<letter_ref letter_id="T"/>
<letter_ref letter_id="T"/>
<letter_ref letter_id="S"/>
<letter_ref letter_id="K"/>
<letter_ref letter_id="L"/>
<letter_ref letter_id="V"/>
<letter_ref letter_id="L"/>
<letter_ref letter_id="I"/>
<letter_ref letter_id="W"/>
<letter_ref letter_id="A"/>
<letter_ref letter_id="I"/>
<letter_ref letter_id="H"/>
<letter_ref letter_id="S"/>
<letter_ref letter_id="N"/>
<letter_ref letter_id="S"/>
<letter_ref letter_id="S"/>
<letter_ref letter_id="A"/>
<letter_ref letter_id="E"/>
<letter_ref letter_id="G"/>
<letter_ref letter_id="V"/>
<letter_ref letter_id="S"/>
<letter_ref letter_id="L"/>
<letter_ref letter_id="I"/>
<letter_ref letter_id="T"/>
<letter_ref letter_id="Q"/>
<letter_ref letter_id="A"/>
<letter_ref letter_id="L"/>
<letter_ref letter_id="Y"/>
<letter_ref letter_id="A"/>
<letter_ref letter_id="L"/>
<letter_ref letter_id="V"/>
<letter_ref letter_id="F"/>
<letter_ref letter_id="C"/>
<letter_ref letter_id="S"/>
<letter_ref letter_id="R"/>
<letter_ref letter_id="Y"/>
<letter_ref letter_id="L"/>
<letter_ref letter_id="D"/>
<letter_ref letter_id="I"/>
<letter_ref letter_id="F"/>
</site>
<right_flank>SMSPTKDWEH</right_flank>
</contributing_site>
<contributing_site sequence_id="sequence_124" position="203" strand="none" pvalue="2.71e-26" >
<left_flank>DKIIFSPLGQ</left_flank>
<site>
<letter_ref letter_id="T"/>
<letter_ref letter_id="F"/>
<letter_ref letter_id="G"/>
<letter_ref letter_id="Y"/>
<letter_ref letter_id="L"/>
<letter_ref letter_id="C"/>
<letter_ref letter_id="A"/>
<letter_ref letter_id="F"/>
<letter_ref letter_id="L"/>
<letter_ref letter_id="Y"/>
<letter_ref letter_id="L"/>
<letter_ref letter_id="A"/>
<letter_ref letter_id="S"/>
<letter_ref letter_id="R"/>
<letter_ref letter_id="I"/>
<letter_ref letter_id="P"/>
<letter_ref letter_id="Q"/>
<letter_ref letter_id="I"/>
<letter_ref letter_id="L"/>
<letter_ref letter_id="L"/>
<letter_ref letter_id="N"/>
<letter_ref letter_id="Y"/>
<letter_ref letter_id="R"/>
<letter_ref letter_id="R"/>
<letter_ref letter_id="Q"/>
<letter_ref letter_id="S"/>
<letter_ref letter_id="C"/>
<letter_ref letter_id="E"/>
<letter_ref letter_id="G"/>
<letter_ref letter_id="I"/>
<letter_ref letter_id="S"/>
<letter_ref letter_id="I"/>
<letter_ref letter_id="L"/>
<letter_ref letter_id="F"/>
<letter_ref letter_id="F"/>
<letter_ref letter_id="L"/>
<letter_ref letter_id="F"/>
<letter_ref letter_id="A"/>
<letter_ref letter_id="G"/>
<letter_ref letter_id="V"/>
<letter_ref letter_id="G"/>
<letter_ref letter_id="N"/>
<letter_ref letter_id="A"/>
<letter_ref letter_id="T"/>
<letter_ref letter_id="Y"/>
<letter_ref letter_id="V"/>
<letter_ref letter_id="L"/>
<letter_ref letter_id="S"/>
<letter_ref letter_id="I"/>
<letter_ref letter_id="L"/>
</site>
<right_flank>ADTWEGDQNY</right_flank>
</contributing_site>
<contributing_site sequence_id="sequence_143" position="227" strand="none" pvalue="3.39e-26" >
<left_flank>AKEPVMVVGM</left_flank>
<site>
<letter_ref letter_id="A"/>
<letter_ref letter_id="L"/>
<letter_ref letter_id="G"/>
<letter_ref letter_id="Y"/>
<letter_ref letter_id="F"/>
<letter_ref letter_id="S"/>
<letter_ref letter_id="A"/>
<letter_ref letter_id="A"/>
<letter_ref letter_id="C"/>
<letter_ref letter_id="Y"/>
<letter_ref letter_id="L"/>
<letter_ref letter_id="C"/>
<letter_ref letter_id="A"/>
<letter_ref letter_id="R"/>
<letter_ref letter_id="I"/>
<letter_ref letter_id="P"/>
<letter_ref letter_id="Q"/>
<letter_ref letter_id="I"/>
<letter_ref letter_id="I"/>
<letter_ref letter_id="K"/>
<letter_ref letter_id="N"/>
<letter_ref letter_id="W"/>
<letter_ref letter_id="R"/>
<letter_ref letter_id="E"/>
<letter_ref letter_id="K"/>
<letter_ref letter_id="S"/>
<letter_ref letter_id="T"/>
<letter_ref letter_id="E"/>
<letter_ref letter_id="G"/>
<letter_ref letter_id="L"/>
<letter_ref letter_id="A"/>
<letter_ref letter_id="L"/>
<letter_ref letter_id="L"/>
<letter_ref letter_id="F"/>
<letter_ref letter_id="F"/>
<letter_ref letter_id="L"/>
<letter_ref letter_id="L"/>
<letter_ref letter_id="S"/>
<letter_ref letter_id="L"/>
<letter_ref letter_id="T"/>
<letter_ref letter_id="G"/>
<letter_ref letter_id="N"/>
<letter_ref letter_id="L"/>
<letter_ref letter_id="T"/>
<letter_ref letter_id="Y"/>
<letter_ref letter_id="G"/>
<letter_ref letter_id="A"/>
<letter_ref letter_id="S"/>
<letter_ref letter_id="L"/>
<letter_ref letter_id="F"/>
</site>
<right_flank>AYSQNGGYLL</right_flank>
</contributing_site>
<contributing_site sequence_id="sequence_642" position="2" strand="none" pvalue="3.78e-26" >
<left_flank>MN</left_flank>
<site>
<letter_ref letter_id="F"/>
<letter_ref letter_id="F"/>
<letter_ref letter_id="R"/>
<letter_ref letter_id="L"/>
<letter_ref letter_id="I"/>
<letter_ref letter_id="A"/>
<letter_ref letter_id="D"/>
<letter_ref letter_id="L"/>
<letter_ref letter_id="L"/>
<letter_ref letter_id="H"/>
<letter_ref letter_id="L"/>
<letter_ref letter_id="A"/>
<letter_ref letter_id="S"/>
<letter_ref letter_id="F"/>
<letter_ref letter_id="L"/>
<letter_ref letter_id="I"/>
<letter_ref letter_id="L"/>
<letter_ref letter_id="I"/>
<letter_ref letter_id="F"/>
<letter_ref letter_id="K"/>
<letter_ref letter_id="I"/>
<letter_ref letter_id="R"/>
<letter_ref letter_id="S"/>
<letter_ref letter_id="T"/>
<letter_ref letter_id="K"/>
<letter_ref letter_id="N"/>
<letter_ref letter_id="V"/>
<letter_ref letter_id="L"/>
<letter_ref letter_id="G"/>
<letter_ref letter_id="I"/>
<letter_ref letter_id="S"/>
<letter_ref letter_id="Y"/>
<letter_ref letter_id="K"/>
<letter_ref letter_id="S"/>
<letter_ref letter_id="Q"/>
<letter_ref letter_id="E"/>
<letter_ref letter_id="I"/>
<letter_ref letter_id="Y"/>
<letter_ref letter_id="L"/>
<letter_ref letter_id="A"/>
<letter_ref letter_id="V"/>
<letter_ref letter_id="F"/>
<letter_ref letter_id="I"/>
<letter_ref letter_id="L"/>
<letter_ref letter_id="R"/>
<letter_ref letter_id="Y"/>
<letter_ref letter_id="W"/>
<letter_ref letter_id="D"/>
<letter_ref letter_id="L"/>
<letter_ref letter_id="F"/>
</site>
<right_flank>LYFVSYYNVI</right_flank>
</contributing_site>
<contributing_site sequence_id="sequence_627" position="2" strand="none" pvalue="4.22e-26" >
<left_flank>MN</left_flank>
<site>
<letter_ref letter_id="I"/>
<letter_ref letter_id="F"/>
<letter_ref letter_id="R"/>
<letter_ref letter_id="F"/>
<letter_ref letter_id="L"/>
<letter_ref letter_id="G"/>
<letter_ref letter_id="D"/>
<letter_ref letter_id="M"/>
<letter_ref letter_id="S"/>
<letter_ref letter_id="H"/>
<letter_ref letter_id="I"/>
<letter_ref letter_id="L"/>
<letter_ref letter_id="S"/>
<letter_ref letter_id="F"/>
<letter_ref letter_id="L"/>
<letter_ref letter_id="L"/>
<letter_ref letter_id="L"/>
<letter_ref letter_id="L"/>
<letter_ref letter_id="H"/>
<letter_ref letter_id="K"/>
<letter_ref letter_id="I"/>
<letter_ref letter_id="V"/>
<letter_ref letter_id="G"/>
<letter_ref letter_id="G"/>
<letter_ref letter_id="K"/>
<letter_ref letter_id="S"/>
<letter_ref letter_id="A"/>
<letter_ref letter_id="A"/>
<letter_ref letter_id="G"/>
<letter_ref letter_id="I"/>
<letter_ref letter_id="S"/>
<letter_ref letter_id="L"/>
<letter_ref letter_id="R"/>
<letter_ref letter_id="T"/>
<letter_ref letter_id="A"/>
<letter_ref letter_id="E"/>
<letter_ref letter_id="M"/>
<letter_ref letter_id="Y"/>
<letter_ref letter_id="A"/>
<letter_ref letter_id="I"/>
<letter_ref letter_id="V"/>
<letter_ref letter_id="F"/>
<letter_ref letter_id="C"/>
<letter_ref letter_id="T"/>
<letter_ref letter_id="R"/>
<letter_ref letter_id="Y"/>
<letter_ref letter_id="I"/>
<letter_ref letter_id="D"/>
<letter_ref letter_id="L"/>
<letter_ref letter_id="L"/>
</site>
<right_flank>WNFASLYNYL</right_flank>
</contributing_site>
<contributing_site sequence_id="sequence_115" position="209" strand="none" pvalue="5.26e-26" >
<left_flank>AFEQINLPAQ</left_flank>
<site>
<letter_ref letter_id="I"/>
<letter_ref letter_id="L"/>
<letter_ref letter_id="G"/>
<letter_ref letter_id="Y"/>
<letter_ref letter_id="L"/>
<letter_ref letter_id="S"/>
<letter_ref letter_id="A"/>
<letter_ref letter_id="I"/>
<letter_ref letter_id="L"/>
<letter_ref letter_id="Y"/>
<letter_ref letter_id="L"/>
<letter_ref letter_id="G"/>
<letter_ref letter_id="S"/>
<letter_ref letter_id="R"/>
<letter_ref letter_id="I"/>
<letter_ref letter_id="P"/>
<letter_ref letter_id="Q"/>
<letter_ref letter_id="I"/>
<letter_ref letter_id="V"/>
<letter_ref letter_id="L"/>
<letter_ref letter_id="N"/>
<letter_ref letter_id="F"/>
<letter_ref letter_id="K"/>
<letter_ref letter_id="R"/>
<letter_ref letter_id="K"/>
<letter_ref letter_id="S"/>
<letter_ref letter_id="C"/>
<letter_ref letter_id="E"/>
<letter_ref letter_id="G"/>
<letter_ref letter_id="V"/>
<letter_ref letter_id="S"/>
<letter_ref letter_id="F"/>
<letter_ref letter_id="L"/>
<letter_ref letter_id="F"/>
<letter_ref letter_id="F"/>
<letter_ref letter_id="L"/>
<letter_ref letter_id="F"/>
<letter_ref letter_id="A"/>
<letter_ref letter_id="C"/>
<letter_ref letter_id="L"/>
<letter_ref letter_id="G"/>
<letter_ref letter_id="N"/>
<letter_ref letter_id="T"/>
<letter_ref letter_id="S"/>
<letter_ref letter_id="F"/>
<letter_ref letter_id="I"/>
<letter_ref letter_id="I"/>
<letter_ref letter_id="S"/>
<letter_ref letter_id="V"/>
<letter_ref letter_id="L"/>
</site>
<right_flank>SASWLIGSAG</right_flank>
</contributing_site>
<contributing_site sequence_id="sequence_106" position="34" strand="none" pvalue="5.87e-26" >
<left_flank>LCNLKDEFSF</left_flank>
<site>
<letter_ref letter_id="G"/>
<letter_ref letter_id="F"/>
<letter_ref letter_id="G"/>
<letter_ref letter_id="I"/>
<letter_ref letter_id="I"/>
<letter_ref letter_id="S"/>
<letter_ref letter_id="L"/>
<letter_ref letter_id="V"/>
<letter_ref letter_id="C"/>
<letter_ref letter_id="W"/>
<letter_ref letter_id="G"/>
<letter_ref letter_id="V"/>
<letter_ref letter_id="A"/>
<letter_ref letter_id="E"/>
<letter_ref letter_id="I"/>
<letter_ref letter_id="P"/>
<letter_ref letter_id="Q"/>
<letter_ref letter_id="I"/>
<letter_ref letter_id="I"/>
<letter_ref letter_id="T"/>
<letter_ref letter_id="N"/>
<letter_ref letter_id="F"/>
<letter_ref letter_id="K"/>
<letter_ref letter_id="T"/>
<letter_ref letter_id="K"/>
<letter_ref letter_id="S"/>
<letter_ref letter_id="A"/>
<letter_ref letter_id="H"/>
<letter_ref letter_id="G"/>
<letter_ref letter_id="V"/>
<letter_ref letter_id="S"/>
<letter_ref letter_id="L"/>
<letter_ref letter_id="L"/>
<letter_ref letter_id="F"/>
<letter_ref letter_id="L"/>
<letter_ref letter_id="L"/>
<letter_ref letter_id="T"/>
<letter_ref letter_id="W"/>
<letter_ref letter_id="V"/>
<letter_ref letter_id="A"/>
<letter_ref letter_id="G"/>
<letter_ref letter_id="D"/>
<letter_ref letter_id="V"/>
<letter_ref letter_id="F"/>
<letter_ref letter_id="N"/>
<letter_ref letter_id="L"/>
<letter_ref letter_id="V"/>
<letter_ref letter_id="G"/>
<letter_ref letter_id="C"/>
<letter_ref letter_id="L"/>
</site>
<right_flank>LEPATLPTQF</right_flank>
</contributing_site>
<contributing_site sequence_id="sequence_605" position="37" strand="none" pvalue="1.13e-25" >
<left_flank>AQTVSQYSWN</left_flank>
<site>
<letter_ref letter_id="V"/>
<letter_ref letter_id="F"/>
<letter_ref letter_id="R"/>
<letter_ref letter_id="Y"/>
<letter_ref letter_id="I"/>
<letter_ref letter_id="G"/>
<letter_ref letter_id="D"/>
<letter_ref letter_id="Y"/>
<letter_ref letter_id="L"/>
<letter_ref letter_id="H"/>
<letter_ref letter_id="L"/>
<letter_ref letter_id="F"/>
<letter_ref letter_id="G"/>
<letter_ref letter_id="V"/>
<letter_ref letter_id="V"/>
<letter_ref letter_id="V"/>
<letter_ref letter_id="L"/>
<letter_ref letter_id="C"/>
<letter_ref letter_id="I"/>
<letter_ref letter_id="T"/>
<letter_ref letter_id="L"/>
<letter_ref letter_id="Y"/>
<letter_ref letter_id="K"/>
<letter_ref letter_id="N"/>
<letter_ref letter_id="K"/>
<letter_ref letter_id="S"/>
<letter_ref letter_id="C"/>
<letter_ref letter_id="K"/>
<letter_ref letter_id="G"/>
<letter_ref letter_id="L"/>
<letter_ref letter_id="S"/>
<letter_ref letter_id="Y"/>
<letter_ref letter_id="G"/>
<letter_ref letter_id="T"/>
<letter_ref letter_id="Q"/>
<letter_ref letter_id="I"/>
<letter_ref letter_id="L"/>
<letter_ref letter_id="Y"/>
<letter_ref letter_id="L"/>
<letter_ref letter_id="T"/>
<letter_ref letter_id="T"/>
<letter_ref letter_id="F"/>
<letter_ref letter_id="V"/>
<letter_ref letter_id="C"/>
<letter_ref letter_id="R"/>
<letter_ref letter_id="Y"/>
<letter_ref letter_id="L"/>
<letter_ref letter_id="D"/>
<letter_ref letter_id="L"/>
<letter_ref letter_id="F"/>
</site>
<right_flank>ERNQRAYLVL</right_flank>
</contributing_site>
<contributing_site sequence_id="sequence_117" position="34" strand="none" pvalue="1.13e-25" >
<left_flank>LCSLKDEFSF</left_flank>
<site>
<letter_ref letter_id="T"/>
<letter_ref letter_id="F"/>
<letter_ref letter_id="G"/>
<letter_ref letter_id="L"/>
<letter_ref letter_id="I"/>
<letter_ref letter_id="S"/>
<letter_ref letter_id="L"/>
<letter_ref letter_id="V"/>
<letter_ref letter_id="C"/>
<letter_ref letter_id="W"/>
<letter_ref letter_id="G"/>
<letter_ref letter_id="V"/>
<letter_ref letter_id="A"/>
<letter_ref letter_id="E"/>
<letter_ref letter_id="I"/>
<letter_ref letter_id="P"/>
<letter_ref letter_id="Q"/>
<letter_ref letter_id="I"/>
<letter_ref letter_id="I"/>
<letter_ref letter_id="T"/>
<letter_ref letter_id="N"/>
<letter_ref letter_id="F"/>
<letter_ref letter_id="R"/>
<letter_ref letter_id="T"/>
<letter_ref letter_id="K"/>
<letter_ref letter_id="S"/>
<letter_ref letter_id="S"/>
<letter_ref letter_id="H"/>
<letter_ref letter_id="G"/>
<letter_ref letter_id="V"/>
<letter_ref letter_id="S"/>
<letter_ref letter_id="L"/>
<letter_ref letter_id="A"/>
<letter_ref letter_id="F"/>
<letter_ref letter_id="L"/>
<letter_ref letter_id="L"/>
<letter_ref letter_id="T"/>
<letter_ref letter_id="W"/>
<letter_ref letter_id="V"/>
<letter_ref letter_id="A"/>
<letter_ref letter_id="G"/>
<letter_ref letter_id="D"/>
<letter_ref letter_id="I"/>
<letter_ref letter_id="F"/>
<letter_ref letter_id="N"/>
<letter_ref letter_id="L"/>
<letter_ref letter_id="V"/>
<letter_ref letter_id="G"/>
<letter_ref letter_id="C"/>
<letter_ref letter_id="L"/>
</site>
<right_flank>LEPATLPTQY</right_flank>
</contributing_site>
<contributing_site sequence_id="sequence_142" position="245" strand="none" pvalue="1.56e-25" >
<left_flank>HELEFNLLGQ</left_flank>
<site>
<letter_ref letter_id="V"/>
<letter_ref letter_id="F"/>
<letter_ref letter_id="G"/>
<letter_ref letter_id="W"/>
<letter_ref letter_id="L"/>
<letter_ref letter_id="C"/>
<letter_ref letter_id="A"/>
<letter_ref letter_id="A"/>
<letter_ref letter_id="L"/>
<letter_ref letter_id="Y"/>
<letter_ref letter_id="L"/>
<letter_ref letter_id="G"/>
<letter_ref letter_id="S"/>
<letter_ref letter_id="R"/>
<letter_ref letter_id="L"/>
<letter_ref letter_id="P"/>
<letter_ref letter_id="Q"/>
<letter_ref letter_id="L"/>
<letter_ref letter_id="L"/>
<letter_ref letter_id="L"/>
<letter_ref letter_id="N"/>
<letter_ref letter_id="W"/>
<letter_ref letter_id="R"/>
<letter_ref letter_id="R"/>
<letter_ref letter_id="R"/>
<letter_ref letter_id="S"/>
<letter_ref letter_id="T"/>
<letter_ref letter_id="E"/>
<letter_ref letter_id="G"/>
<letter_ref letter_id="V"/>
<letter_ref letter_id="S"/>
<letter_ref letter_id="V"/>
<letter_ref letter_id="L"/>
<letter_ref letter_id="F"/>
<letter_ref letter_id="F"/>
<letter_ref letter_id="L"/>
<letter_ref letter_id="F"/>
<letter_ref letter_id="A"/>
<letter_ref letter_id="C"/>
<letter_ref letter_id="L"/>
<letter_ref letter_id="G"/>
<letter_ref letter_id="N"/>
<letter_ref letter_id="L"/>
<letter_ref letter_id="T"/>
<letter_ref letter_id="Y"/>
<letter_ref letter_id="V"/>
<letter_ref letter_id="L"/>
<letter_ref letter_id="S"/>
<letter_ref letter_id="I"/>
<letter_ref letter_id="M"/>
</site>
<right_flank>VFDPKCEGDE</right_flank>
</contributing_site>
<contributing_site sequence_id="sequence_101" position="133" strand="none" pvalue="3.30e-25" >
<left_flank>KSRALIYTSI</left_flank>
<site>
<letter_ref letter_id="I"/>
<letter_ref letter_id="F"/>
<letter_ref letter_id="G"/>
<letter_ref letter_id="W"/>
<letter_ref letter_id="V"/>
<letter_ref letter_id="Y"/>
<letter_ref letter_id="F"/>
<letter_ref letter_id="V"/>
<letter_ref letter_id="A"/>
<letter_ref letter_id="W"/>
<letter_ref letter_id="S"/>
<letter_ref letter_id="V"/>
<letter_ref letter_id="S"/>
<letter_ref letter_id="F"/>
<letter_ref letter_id="Y"/>
<letter_ref letter_id="P"/>
<letter_ref letter_id="Q"/>
<letter_ref letter_id="I"/>
<letter_ref letter_id="W"/>
<letter_ref letter_id="S"/>
<letter_ref letter_id="N"/>
<letter_ref letter_id="Y"/>
<letter_ref letter_id="R"/>
<letter_ref letter_id="R"/>
<letter_ref letter_id="K"/>
<letter_ref letter_id="S"/>
<letter_ref letter_id="V"/>
<letter_ref letter_id="E"/>
<letter_ref letter_id="G"/>
<letter_ref letter_id="L"/>
<letter_ref letter_id="N"/>
<letter_ref letter_id="F"/>
<letter_ref letter_id="D"/>
<letter_ref letter_id="F"/>
<letter_ref letter_id="L"/>
<letter_ref letter_id="A"/>
<letter_ref letter_id="L"/>
<letter_ref letter_id="N"/>
<letter_ref letter_id="I"/>
<letter_ref letter_id="V"/>
<letter_ref letter_id="G"/>
<letter_ref letter_id="F"/>
<letter_ref letter_id="T"/>
<letter_ref letter_id="L"/>
<letter_ref letter_id="Y"/>
<letter_ref letter_id="S"/>
<letter_ref letter_id="M"/>
<letter_ref letter_id="F"/>
<letter_ref letter_id="N"/>
<letter_ref letter_id="C"/>
</site>
<right_flank>GLYFIEDLQN</right_flank>
</contributing_site>
<contributing_site sequence_id="sequence_146" position="187" strand="none" pvalue="4.08e-25" >
<left_flank>RYLTNTQIGT</left_flank>
<site>
<letter_ref letter_id="V"/>
<letter_ref letter_id="L"/>
<letter_ref letter_id="S"/>
<letter_ref letter_id="W"/>
<letter_ref letter_id="A"/>
<letter_ref letter_id="G"/>
<letter_ref letter_id="A"/>
<letter_ref letter_id="C"/>
<letter_ref letter_id="F"/>
<letter_ref letter_id="Y"/>
<letter_ref letter_id="V"/>
<letter_ref letter_id="G"/>
<letter_ref letter_id="A"/>
<letter_ref letter_id="R"/>
<letter_ref letter_id="I"/>
<letter_ref letter_id="P"/>
<letter_ref letter_id="Q"/>
<letter_ref letter_id="L"/>
<letter_ref letter_id="Y"/>
<letter_ref letter_id="K"/>
<letter_ref letter_id="N"/>
<letter_ref letter_id="Y"/>
<letter_ref letter_id="K"/>
<letter_ref letter_id="R"/>
<letter_ref letter_id="K"/>
<letter_ref letter_id="S"/>
<letter_ref letter_id="T"/>
<letter_ref letter_id="D"/>
<letter_ref letter_id="G"/>
<letter_ref letter_id="I"/>
<letter_ref letter_id="S"/>
<letter_ref letter_id="P"/>
<letter_ref letter_id="F"/>
<letter_ref letter_id="L"/>
<letter_ref letter_id="F"/>
<letter_ref letter_id="A"/>
<letter_ref letter_id="T"/>
<letter_ref letter_id="T"/>
<letter_ref letter_id="L"/>
<letter_ref letter_id="L"/>
<letter_ref letter_id="G"/>
<letter_ref letter_id="N"/>
<letter_ref letter_id="V"/>
<letter_ref letter_id="T"/>
<letter_ref letter_id="Y"/>
<letter_ref letter_id="N"/>
<letter_ref letter_id="V"/>
<letter_ref letter_id="S"/>
<letter_ref letter_id="I"/>
<letter_ref letter_id="F"/>
</site>
<right_flank>TSCNFLNSDD</right_flank>
</contributing_site>
<contributing_site sequence_id="sequence_144" position="196" strand="none" pvalue="1.17e-24" >
<left_flank>AFTNKEIIGF</left_flank>
<site>
<letter_ref letter_id="T"/>
<letter_ref letter_id="I"/>
<letter_ref letter_id="G"/>
<letter_ref letter_id="S"/>
<letter_ref letter_id="L"/>
<letter_ref letter_id="S"/>
<letter_ref letter_id="S"/>
<letter_ref letter_id="V"/>
<letter_ref letter_id="L"/>
<letter_ref letter_id="Y"/>
<letter_ref letter_id="L"/>
<letter_ref letter_id="C"/>
<letter_ref letter_id="S"/>
<letter_ref letter_id="R"/>
<letter_ref letter_id="L"/>
<letter_ref letter_id="P"/>
<letter_ref letter_id="Q"/>
<letter_ref letter_id="I"/>
<letter_ref letter_id="Y"/>
<letter_ref letter_id="T"/>
<letter_ref letter_id="N"/>
<letter_ref letter_id="F"/>
<letter_ref letter_id="K"/>
<letter_ref letter_id="R"/>
<letter_ref letter_id="K"/>
<letter_ref letter_id="S"/>
<letter_ref letter_id="T"/>
<letter_ref letter_id="E"/>
<letter_ref letter_id="G"/>
<letter_ref letter_id="V"/>
<letter_ref letter_id="S"/>
<letter_ref letter_id="Y"/>
<letter_ref letter_id="F"/>
<letter_ref letter_id="L"/>
<letter_ref letter_id="F"/>
<letter_ref letter_id="A"/>
<letter_ref letter_id="L"/>
<letter_ref letter_id="V"/>
<letter_ref letter_id="I"/>
<letter_ref letter_id="L"/>
<letter_ref letter_id="G"/>
<letter_ref letter_id="N"/>
<letter_ref letter_id="T"/>
<letter_ref letter_id="M"/>
<letter_ref letter_id="Y"/>
<letter_ref letter_id="G"/>
<letter_ref letter_id="L"/>
<letter_ref letter_id="S"/>
<letter_ref letter_id="V"/>
<letter_ref letter_id="L"/>
</site>
<right_flank>LKNPDGGQGE</right_flank>
</contributing_site>
<contributing_site sequence_id="sequence_128" position="36" strand="none" pvalue="1.77e-24" >
<left_flank>LCNTKDEISF</left_flank>
<site>
<letter_ref letter_id="G"/>
<letter_ref letter_id="F"/>
<letter_ref letter_id="G"/>
<letter_ref letter_id="F"/>
<letter_ref letter_id="M"/>
<letter_ref letter_id="S"/>
<letter_ref letter_id="L"/>
<letter_ref letter_id="I"/>
<letter_ref letter_id="C"/>
<letter_ref letter_id="W"/>
<letter_ref letter_id="G"/>
<letter_ref letter_id="V"/>
<letter_ref letter_id="A"/>
<letter_ref letter_id="E"/>
<letter_ref letter_id="I"/>
<letter_ref letter_id="P"/>
<letter_ref letter_id="Q"/>
<letter_ref letter_id="I"/>
<letter_ref letter_id="I"/>
<letter_ref letter_id="T"/>
<letter_ref letter_id="N"/>
<letter_ref letter_id="F"/>
<letter_ref letter_id="R"/>
<letter_ref letter_id="T"/>
<letter_ref letter_id="K"/>
<letter_ref letter_id="S"/>
<letter_ref letter_id="S"/>
<letter_ref letter_id="H"/>
<letter_ref letter_id="G"/>
<letter_ref letter_id="V"/>
<letter_ref letter_id="S"/>
<letter_ref letter_id="L"/>
<letter_ref letter_id="A"/>
<letter_ref letter_id="F"/>
<letter_ref letter_id="L"/>
<letter_ref letter_id="L"/>
<letter_ref letter_id="T"/>
<letter_ref letter_id="W"/>
<letter_ref letter_id="V"/>
<letter_ref letter_id="A"/>
<letter_ref letter_id="G"/>
<letter_ref letter_id="D"/>
<letter_ref letter_id="I"/>
<letter_ref letter_id="F"/>
<letter_ref letter_id="N"/>
<letter_ref letter_id="L"/>
<letter_ref letter_id="V"/>
<letter_ref letter_id="G"/>
<letter_ref letter_id="C"/>
<letter_ref letter_id="L"/>
</site>
<right_flank>LEPATLPTQY</right_flank>
</contributing_site>
<contributing_site sequence_id="sequence_648" position="2" strand="none" pvalue="2.67e-24" >
<left_flank>MN</left_flank>
<site>
<letter_ref letter_id="G"/>
<letter_ref letter_id="F"/>
<letter_ref letter_id="R"/>
<letter_ref letter_id="L"/>
<letter_ref letter_id="I"/>
<letter_ref letter_id="G"/>
<letter_ref letter_id="D"/>
<letter_ref letter_id="M"/>
<letter_ref letter_id="L"/>
<letter_ref letter_id="H"/>
<letter_ref letter_id="L"/>
<letter_ref letter_id="L"/>
<letter_ref letter_id="A"/>
<letter_ref letter_id="I"/>
<letter_ref letter_id="F"/>
<letter_ref letter_id="I"/>
<letter_ref letter_id="L"/>
<letter_ref letter_id="L"/>
<letter_ref letter_id="T"/>
<letter_ref letter_id="K"/>
<letter_ref letter_id="M"/>
<letter_ref letter_id="I"/>
<letter_ref letter_id="R"/>
<letter_ref letter_id="F"/>
<letter_ref letter_id="R"/>
<letter_ref letter_id="T"/>
<letter_ref letter_id="A"/>
<letter_ref letter_id="A"/>
<letter_ref letter_id="G"/>
<letter_ref letter_id="I"/>
<letter_ref letter_id="S"/>
<letter_ref letter_id="L"/>
<letter_ref letter_id="K"/>
<letter_ref letter_id="T"/>
<letter_ref letter_id="Q"/>
<letter_ref letter_id="F"/>
<letter_ref letter_id="L"/>
<letter_ref letter_id="Y"/>
<letter_ref letter_id="A"/>
<letter_ref letter_id="V"/>
<letter_ref letter_id="V"/>
<letter_ref letter_id="F"/>
<letter_ref letter_id="T"/>
<letter_ref letter_id="A"/>
<letter_ref letter_id="R"/>
<letter_ref letter_id="Y"/>
<letter_ref letter_id="T"/>
<letter_ref letter_id="D"/>
<letter_ref letter_id="L"/>
<letter_ref letter_id="F"/>
</site>
<right_flank>TSFVSYYNSL</right_flank>
</contributing_site>
<contributing_site sequence_id="sequence_116" position="186" strand="none" pvalue="6.03e-24" >
<left_flank>GDGKNSQLGT</left_flank>
<site>
<letter_ref letter_id="I"/>
<letter_ref letter_id="L"/>
<letter_ref letter_id="S"/>
<letter_ref letter_id="W"/>
<letter_ref letter_id="I"/>
<letter_ref letter_id="G"/>
<letter_ref letter_id="A"/>
<letter_ref letter_id="S"/>
<letter_ref letter_id="F"/>
<letter_ref letter_id="Y"/>
<letter_ref letter_id="V"/>
<letter_ref letter_id="G"/>
<letter_ref letter_id="A"/>
<letter_ref letter_id="R"/>
<letter_ref letter_id="I"/>
<letter_ref letter_id="P"/>
<letter_ref letter_id="Q"/>
<letter_ref letter_id="L"/>
<letter_ref letter_id="I"/>
<letter_ref letter_id="K"/>
<letter_ref letter_id="N"/>
<letter_ref letter_id="Y"/>
<letter_ref letter_id="N"/>
<letter_ref letter_id="R"/>
<letter_ref letter_id="K"/>
<letter_ref letter_id="S"/>
<letter_ref letter_id="T"/>
<letter_ref letter_id="D"/>
<letter_ref letter_id="G"/>
<letter_ref letter_id="L"/>
<letter_ref letter_id="S"/>
<letter_ref letter_id="P"/>
<letter_ref letter_id="F"/>
<letter_ref letter_id="L"/>
<letter_ref letter_id="F"/>
<letter_ref letter_id="A"/>
<letter_ref letter_id="T"/>
<letter_ref letter_id="T"/>
<letter_ref letter_id="L"/>
<letter_ref letter_id="L"/>
<letter_ref letter_id="C"/>
<letter_ref letter_id="N"/>
<letter_ref letter_id="I"/>
<letter_ref letter_id="T"/>
<letter_ref letter_id="Y"/>
<letter_ref letter_id="N"/>
<letter_ref letter_id="L"/>
<letter_ref letter_id="S"/>
<letter_ref letter_id="I"/>
<letter_ref letter_id="F"/>
</site>
<right_flank>TSCRFLDNQN</right_flank>
</contributing_site>
<contributing_site sequence_id="sequence_136" position="31" strand="none" pvalue="7.39e-24" >
<left_flank>LCTTSDAVSL</left_flank>
<site>
<letter_ref letter_id="S"/>
<letter_ref letter_id="L"/>
<letter_ref letter_id="G"/>
<letter_ref letter_id="L"/>
<letter_ref letter_id="A"/>
<letter_ref letter_id="S"/>
<letter_ref letter_id="V"/>
<letter_ref letter_id="I"/>
<letter_ref letter_id="S"/>
<letter_ref letter_id="W"/>
<letter_ref letter_id="G"/>
<letter_ref letter_id="V"/>
<letter_ref letter_id="A"/>
<letter_ref letter_id="E"/>
<letter_ref letter_id="I"/>
<letter_ref letter_id="P"/>
<letter_ref letter_id="Q"/>
<letter_ref letter_id="I"/>
<letter_ref letter_id="I"/>
<letter_ref letter_id="T"/>
<letter_ref letter_id="N"/>
<letter_ref letter_id="F"/>
<letter_ref letter_id="K"/>
<letter_ref letter_id="T"/>
<letter_ref letter_id="K"/>
<letter_ref letter_id="S"/>
<letter_ref letter_id="T"/>
<letter_ref letter_id="E"/>
<letter_ref letter_id="G"/>
<letter_ref letter_id="L"/>
<letter_ref letter_id="S"/>
<letter_ref letter_id="F"/>
<letter_ref letter_id="A"/>
<letter_ref letter_id="F"/>
<letter_ref letter_id="L"/>
<letter_ref letter_id="L"/>
<letter_ref letter_id="T"/>
<letter_ref letter_id="W"/>
<letter_ref letter_id="I"/>
<letter_ref letter_id="I"/>
<letter_ref letter_id="G"/>
<letter_ref letter_id="D"/>
<letter_ref letter_id="F"/>
<letter_ref letter_id="F"/>
<letter_ref letter_id="N"/>
<letter_ref letter_id="M"/>
<letter_ref letter_id="F"/>
<letter_ref letter_id="G"/>
<letter_ref letter_id="C"/>
<letter_ref letter_id="L"/>
</site>
<right_flank>LEPATLPTQF</right_flank>
</contributing_site>
<contributing_site sequence_id="sequence_73" position="8" strand="none" pvalue="1.00e-23" >
<left_flank>MSHFNYID</left_flank>
<site>
<letter_ref letter_id="L"/>
<letter_ref letter_id="F"/>
<letter_ref letter_id="G"/>
<letter_ref letter_id="F"/>
<letter_ref letter_id="S"/>
<letter_ref letter_id="A"/>
<letter_ref letter_id="A"/>
<letter_ref letter_id="L"/>
<letter_ref letter_id="L"/>
<letter_ref letter_id="T"/>
<letter_ref letter_id="T"/>
<letter_ref letter_id="I"/>
<letter_ref letter_id="A"/>
<letter_ref letter_id="F"/>
<letter_ref letter_id="L"/>
<letter_ref letter_id="P"/>
<letter_ref letter_id="Q"/>
<letter_ref letter_id="L"/>
<letter_ref letter_id="Y"/>
<letter_ref letter_id="K"/>
<letter_ref letter_id="T"/>
<letter_ref letter_id="W"/>
<letter_ref letter_id="E"/>
<letter_ref letter_id="T"/>
<letter_ref letter_id="K"/>
<letter_ref letter_id="S"/>
<letter_ref letter_id="A"/>
<letter_ref letter_id="D"/>
<letter_ref letter_id="D"/>
<letter_ref letter_id="V"/>
<letter_ref letter_id="S"/>
<letter_ref letter_id="L"/>
<letter_ref letter_id="V"/>
<letter_ref letter_id="M"/>
<letter_ref letter_id="L"/>
<letter_ref letter_id="I"/>
<letter_ref letter_id="L"/>
<letter_ref letter_id="F"/>
<letter_ref letter_id="I"/>
<letter_ref letter_id="T"/>
<letter_ref letter_id="G"/>
<letter_ref letter_id="L"/>
<letter_ref letter_id="I"/>
<letter_ref letter_id="C"/>
<letter_ref letter_id="W"/>
<letter_ref letter_id="I"/>
<letter_ref letter_id="I"/>
<letter_ref letter_id="Y"/>
<letter_ref letter_id="G"/>
<letter_ref letter_id="L"/>
</site>
<right_flank>KIHSIPILVA</right_flank>
</contributing_site>
<contributing_site sequence_id="sequence_51" position="6" strand="none" pvalue="2.01e-23" >
<left_flank>MGVAFQ</left_flank>
<site>
<letter_ref letter_id="T"/>
<letter_ref letter_id="I"/>
<letter_ref letter_id="G"/>
<letter_ref letter_id="M"/>
<letter_ref letter_id="I"/>
<letter_ref letter_id="G"/>
<letter_ref letter_id="S"/>
<letter_ref letter_id="F"/>
<letter_ref letter_id="V"/>
<letter_ref letter_id="I"/>
<letter_ref letter_id="A"/>
<letter_ref letter_id="G"/>
<letter_ref letter_id="S"/>
<letter_ref letter_id="I"/>
<letter_ref letter_id="V"/>
<letter_ref letter_id="P"/>
<letter_ref letter_id="Q"/>
<letter_ref letter_id="M"/>
<letter_ref letter_id="H"/>
<letter_ref letter_id="K"/>
<letter_ref letter_id="V"/>
<letter_ref letter_id="Y"/>
<letter_ref letter_id="K"/>
<letter_ref letter_id="T"/>
<letter_ref letter_id="K"/>
<letter_ref letter_id="S"/>
<letter_ref letter_id="A"/>
<letter_ref letter_id="K"/>
<letter_ref letter_id="D"/>
<letter_ref letter_id="I"/>
<letter_ref letter_id="S"/>
<letter_ref letter_id="L"/>
<letter_ref letter_id="R"/>
<letter_ref letter_id="F"/>
<letter_ref letter_id="Q"/>
<letter_ref letter_id="L"/>
<letter_ref letter_id="L"/>
<letter_ref letter_id="Y"/>
<letter_ref letter_id="C"/>
<letter_ref letter_id="F"/>
<letter_ref letter_id="G"/>
<letter_ref letter_id="I"/>
<letter_ref letter_id="G"/>
<letter_ref letter_id="L"/>
<letter_ref letter_id="I"/>
<letter_ref letter_id="L"/>
<letter_ref letter_id="I"/>
<letter_ref letter_id="Y"/>
<letter_ref letter_id="G"/>
<letter_ref letter_id="F"/>
</site>
<right_flank>GENLWPIYIP</right_flank>
</contributing_site>
<contributing_site sequence_id="sequence_107" position="37" strand="none" pvalue="2.22e-23" >
<left_flank>LCNLKDEISF</left_flank>
<site>
<letter_ref letter_id="A"/>
<letter_ref letter_id="F"/>
<letter_ref letter_id="G"/>
<letter_ref letter_id="I"/>
<letter_ref letter_id="A"/>
<letter_ref letter_id="S"/>
<letter_ref letter_id="L"/>
<letter_ref letter_id="V"/>
<letter_ref letter_id="C"/>
<letter_ref letter_id="W"/>
<letter_ref letter_id="A"/>
<letter_ref letter_id="V"/>
<letter_ref letter_id="A"/>
<letter_ref letter_id="E"/>
<letter_ref letter_id="I"/>
<letter_ref letter_id="P"/>
<letter_ref letter_id="Q"/>
<letter_ref letter_id="I"/>
<letter_ref letter_id="I"/>
<letter_ref letter_id="T"/>
<letter_ref letter_id="N"/>
<letter_ref letter_id="F"/>
<letter_ref letter_id="K"/>
<letter_ref letter_id="S"/>
<letter_ref letter_id="K"/>
<letter_ref letter_id="S"/>
<letter_ref letter_id="A"/>
<letter_ref letter_id="D"/>
<letter_ref letter_id="G"/>
<letter_ref letter_id="V"/>
<letter_ref letter_id="S"/>
<letter_ref letter_id="L"/>
<letter_ref letter_id="A"/>
<letter_ref letter_id="F"/>
<letter_ref letter_id="I"/>
<letter_ref letter_id="S"/>
<letter_ref letter_id="T"/>
<letter_ref letter_id="W"/>
<letter_ref letter_id="I"/>
<letter_ref letter_id="V"/>
<letter_ref letter_id="G"/>
<letter_ref letter_id="D"/>
<letter_ref letter_id="V"/>
<letter_ref letter_id="F"/>
<letter_ref letter_id="N"/>
<letter_ref letter_id="L"/>
<letter_ref letter_id="V"/>
<letter_ref letter_id="G"/>
<letter_ref letter_id="C"/>
<letter_ref letter_id="I"/>
</site>
<right_flank>LEPATLPTQF</right_flank>
</contributing_site>
<contributing_site sequence_id="sequence_138" position="34" strand="none" pvalue="3.64e-23" >
<left_flank>LCNTKDDISF</left_flank>
<site>
<letter_ref letter_id="G"/>
<letter_ref letter_id="F"/>
<letter_ref letter_id="G"/>
<letter_ref letter_id="L"/>
<letter_ref letter_id="I"/>
<letter_ref letter_id="S"/>
<letter_ref letter_id="L"/>
<letter_ref letter_id="V"/>
<letter_ref letter_id="C"/>
<letter_ref letter_id="W"/>
<letter_ref letter_id="G"/>
<letter_ref letter_id="V"/>
<letter_ref letter_id="A"/>
<letter_ref letter_id="E"/>
<letter_ref letter_id="I"/>
<letter_ref letter_id="P"/>
<letter_ref letter_id="Q"/>
<letter_ref letter_id="I"/>
<letter_ref letter_id="I"/>
<letter_ref letter_id="T"/>
<letter_ref letter_id="N"/>
<letter_ref letter_id="F"/>
<letter_ref letter_id="G"/>
<letter_ref letter_id="T"/>
<letter_ref letter_id="K"/>
<letter_ref letter_id="S"/>
<letter_ref letter_id="S"/>
<letter_ref letter_id="H"/>
<letter_ref letter_id="G"/>
<letter_ref letter_id="V"/>
<letter_ref letter_id="S"/>
<letter_ref letter_id="L"/>
<letter_ref letter_id="A"/>
<letter_ref letter_id="F"/>
<letter_ref letter_id="L"/>
<letter_ref letter_id="L"/>
<letter_ref letter_id="T"/>
<letter_ref letter_id="W"/>
<letter_ref letter_id="I"/>
<letter_ref letter_id="A"/>
<letter_ref letter_id="G"/>
<letter_ref letter_id="D"/>
<letter_ref letter_id="I"/>
<letter_ref letter_id="F"/>
<letter_ref letter_id="N"/>
<letter_ref letter_id="L"/>
<letter_ref letter_id="M"/>
<letter_ref letter_id="G"/>
<letter_ref letter_id="C"/>
<letter_ref letter_id="L"/>
</site>
<right_flank>LEPATLPTQF</right_flank>
</contributing_site>
<contributing_site sequence_id="sequence_134" position="143" strand="none" pvalue="3.64e-23" >
<left_flank>HSSALSVLVI</left_flank>
<site>
<letter_ref letter_id="I"/>
<letter_ref letter_id="V"/>
<letter_ref letter_id="G"/>
<letter_ref letter_id="W"/>
<letter_ref letter_id="I"/>
<letter_ref letter_id="Y"/>
<letter_ref letter_id="F"/>
<letter_ref letter_id="V"/>
<letter_ref letter_id="A"/>
<letter_ref letter_id="W"/>
<letter_ref letter_id="S"/>
<letter_ref letter_id="V"/>
<letter_ref letter_id="S"/>
<letter_ref letter_id="F"/>
<letter_ref letter_id="Y"/>
<letter_ref letter_id="P"/>
<letter_ref letter_id="Q"/>
<letter_ref letter_id="I"/>
<letter_ref letter_id="Y"/>
<letter_ref letter_id="L"/>
<letter_ref letter_id="N"/>
<letter_ref letter_id="F"/>
<letter_ref letter_id="K"/>
<letter_ref letter_id="R"/>
<letter_ref letter_id="R"/>
<letter_ref letter_id="S"/>
<letter_ref letter_id="V"/>
<letter_ref letter_id="V"/>
<letter_ref letter_id="G"/>
<letter_ref letter_id="L"/>
<letter_ref letter_id="N"/>
<letter_ref letter_id="F"/>
<letter_ref letter_id="D"/>
<letter_ref letter_id="F"/>
<letter_ref letter_id="L"/>
<letter_ref letter_id="L"/>
<letter_ref letter_id="L"/>
<letter_ref letter_id="N"/>
<letter_ref letter_id="I"/>
<letter_ref letter_id="I"/>
<letter_ref letter_id="G"/>
<letter_ref letter_id="F"/>
<letter_ref letter_id="A"/>
<letter_ref letter_id="C"/>
<letter_ref letter_id="Y"/>
<letter_ref letter_id="T"/>
<letter_ref letter_id="F"/>
<letter_ref letter_id="Y"/>
<letter_ref letter_id="N"/>
<letter_ref letter_id="V"/>
</site>
<right_flank>LMYFDGNIQE</right_flank>
</contributing_site>
<contributing_site sequence_id="sequence_56" position="4" strand="none" pvalue="4.02e-23" >
<left_flank>MNVD</left_flank>
<site>
<letter_ref letter_id="I"/>
<letter_ref letter_id="F"/>
<letter_ref letter_id="G"/>
<letter_ref letter_id="Y"/>
<letter_ref letter_id="L"/>
<letter_ref letter_id="A"/>
<letter_ref letter_id="A"/>
<letter_ref letter_id="I"/>
<letter_ref letter_id="L"/>
<letter_ref letter_id="T"/>
<letter_ref letter_id="T"/>
<letter_ref letter_id="A"/>
<letter_ref letter_id="A"/>
<letter_ref letter_id="F"/>
<letter_ref letter_id="L"/>
<letter_ref letter_id="P"/>
<letter_ref letter_id="Q"/>
<letter_ref letter_id="L"/>
<letter_ref letter_id="I"/>
<letter_ref letter_id="K"/>
<letter_ref letter_id="T"/>
<letter_ref letter_id="L"/>
<letter_ref letter_id="K"/>
<letter_ref letter_id="T"/>
<letter_ref letter_id="K"/>
<letter_ref letter_id="K"/>
<letter_ref letter_id="A"/>
<letter_ref letter_id="D"/>
<letter_ref letter_id="D"/>
<letter_ref letter_id="V"/>
<letter_ref letter_id="S"/>
<letter_ref letter_id="L"/>
<letter_ref letter_id="T"/>
<letter_ref letter_id="T"/>
<letter_ref letter_id="L"/>
<letter_ref letter_id="V"/>
<letter_ref letter_id="M"/>
<letter_ref letter_id="F"/>
<letter_ref letter_id="I"/>
<letter_ref letter_id="I"/>
<letter_ref letter_id="G"/>
<letter_ref letter_id="V"/>
<letter_ref letter_id="L"/>
<letter_ref letter_id="S"/>
<letter_ref letter_id="W"/>
<letter_ref letter_id="I"/>
<letter_ref letter_id="I"/>
<letter_ref letter_id="Y"/>
<letter_ref letter_id="G"/>
<letter_ref letter_id="Y"/>
</site>
<right_flank>KISSTPILIA</right_flank>
</contributing_site>
<contributing_site sequence_id="sequence_126" position="131" strand="none" pvalue="5.94e-23" >
<left_flank>RSHVLEIINQ</left_flank>
<site>
<letter_ref letter_id="I"/>
<letter_ref letter_id="I"/>
<letter_ref letter_id="G"/>
<letter_ref letter_id="W"/>
<letter_ref letter_id="I"/>
<letter_ref letter_id="Y"/>
<letter_ref letter_id="F"/>
<letter_ref letter_id="L"/>
<letter_ref letter_id="A"/>
<letter_ref letter_id="W"/>
<letter_ref letter_id="S"/>
<letter_ref letter_id="I"/>
<letter_ref letter_id="S"/>
<letter_ref letter_id="F"/>
<letter_ref letter_id="Y"/>
<letter_ref letter_id="P"/>
<letter_ref letter_id="Q"/>
<letter_ref letter_id="V"/>
<letter_ref letter_id="Y"/>
<letter_ref letter_id="E"/>
<letter_ref letter_id="N"/>
<letter_ref letter_id="W"/>
<letter_ref letter_id="K"/>
<letter_ref letter_id="R"/>
<letter_ref letter_id="K"/>
<letter_ref letter_id="S"/>
<letter_ref letter_id="V"/>
<letter_ref letter_id="V"/>
<letter_ref letter_id="G"/>
<letter_ref letter_id="L"/>
<letter_ref letter_id="N"/>
<letter_ref letter_id="F"/>
<letter_ref letter_id="D"/>
<letter_ref letter_id="F"/>
<letter_ref letter_id="L"/>
<letter_ref letter_id="A"/>
<letter_ref letter_id="L"/>
<letter_ref letter_id="N"/>
<letter_ref letter_id="L"/>
<letter_ref letter_id="T"/>
<letter_ref letter_id="G"/>
<letter_ref letter_id="F"/>
<letter_ref letter_id="I"/>
<letter_ref letter_id="A"/>
<letter_ref letter_id="Y"/>
<letter_ref letter_id="S"/>
<letter_ref letter_id="V"/>
<letter_ref letter_id="F"/>
<letter_ref letter_id="N"/>
<letter_ref letter_id="V"/>
</site>
<right_flank>GLFWVPYMQE</right_flank>
</contributing_site>
<contributing_site sequence_id="sequence_100" position="128" strand="none" pvalue="5.94e-23" >
<left_flank>RSSAISIINQ</left_flank>
<site>
<letter_ref letter_id="V"/>
<letter_ref letter_id="I"/>
<letter_ref letter_id="G"/>
<letter_ref letter_id="W"/>
<letter_ref letter_id="I"/>
<letter_ref letter_id="Y"/>
<letter_ref letter_id="F"/>
<letter_ref letter_id="V"/>
<letter_ref letter_id="A"/>
<letter_ref letter_id="W"/>
<letter_ref letter_id="S"/>
<letter_ref letter_id="I"/>
<letter_ref letter_id="S"/>
<letter_ref letter_id="F"/>
<letter_ref letter_id="Y"/>
<letter_ref letter_id="P"/>
<letter_ref letter_id="Q"/>
<letter_ref letter_id="V"/>
<letter_ref letter_id="I"/>
<letter_ref letter_id="M"/>
<letter_ref letter_id="N"/>
<letter_ref letter_id="W"/>
<letter_ref letter_id="R"/>
<letter_ref letter_id="R"/>
<letter_ref letter_id="K"/>
<letter_ref letter_id="S"/>
<letter_ref letter_id="V"/>
<letter_ref letter_id="I"/>
<letter_ref letter_id="G"/>
<letter_ref letter_id="L"/>
<letter_ref letter_id="S"/>
<letter_ref letter_id="F"/>
<letter_ref letter_id="D"/>
<letter_ref letter_id="F"/>
<letter_ref letter_id="V"/>
<letter_ref letter_id="A"/>
<letter_ref letter_id="L"/>
<letter_ref letter_id="N"/>
<letter_ref letter_id="L"/>
<letter_ref letter_id="T"/>
<letter_ref letter_id="G"/>
<letter_ref letter_id="F"/>
<letter_ref letter_id="V"/>
<letter_ref letter_id="A"/>
<letter_ref letter_id="Y"/>
<letter_ref letter_id="S"/>
<letter_ref letter_id="V"/>
<letter_ref letter_id="F"/>
<letter_ref letter_id="N"/>
<letter_ref letter_id="I"/>
</site>
<right_flank>GLLWVPYIKE</right_flank>
</contributing_site>
<contributing_site sequence_id="sequence_110" position="202" strand="none" pvalue="7.22e-23" >
<left_flank>FTSYTDMLGY</left_flank>
<site>
<letter_ref letter_id="I"/>
<letter_ref letter_id="I"/>
<letter_ref letter_id="G"/>
<letter_ref letter_id="S"/>
<letter_ref letter_id="M"/>
<letter_ref letter_id="A"/>
<letter_ref letter_id="A"/>
<letter_ref letter_id="V"/>
<letter_ref letter_id="C"/>
<letter_ref letter_id="Y"/>
<letter_ref letter_id="F"/>
<letter_ref letter_id="G"/>
<letter_ref letter_id="G"/>
<letter_ref letter_id="R"/>
<letter_ref letter_id="I"/>
<letter_ref letter_id="P"/>
<letter_ref letter_id="Q"/>
<letter_ref letter_id="I"/>
<letter_ref letter_id="I"/>
<letter_ref letter_id="K"/>
<letter_ref letter_id="N"/>
<letter_ref letter_id="Y"/>
<letter_ref letter_id="R"/>
<letter_ref letter_id="H"/>
<letter_ref letter_id="S"/>
<letter_ref letter_id="S"/>
<letter_ref letter_id="C"/>
<letter_ref letter_id="E"/>
<letter_ref letter_id="G"/>
<letter_ref letter_id="L"/>
<letter_ref letter_id="S"/>
<letter_ref letter_id="L"/>
<letter_ref letter_id="T"/>
<letter_ref letter_id="M"/>
<letter_ref letter_id="F"/>
<letter_ref letter_id="Y"/>
<letter_ref letter_id="I"/>
<letter_ref letter_id="I"/>
<letter_ref letter_id="V"/>
<letter_ref letter_id="A"/>
<letter_ref letter_id="A"/>
<letter_ref letter_id="N"/>
<letter_ref letter_id="F"/>
<letter_ref letter_id="T"/>
<letter_ref letter_id="Y"/>
<letter_ref letter_id="G"/>
<letter_ref letter_id="I"/>
<letter_ref letter_id="S"/>
<letter_ref letter_id="V"/>
<letter_ref letter_id="L"/>
</site>
<right_flank>LATTSWLYLL</right_flank>
</contributing_site>
<contributing_site sequence_id="sequence_74" position="7" strand="none" pvalue="7.95e-23" >
<left_flank>MEPLIVK</left_flank>
<site>
<letter_ref letter_id="L"/>
<letter_ref letter_id="L"/>
<letter_ref letter_id="G"/>
<letter_ref letter_id="F"/>
<letter_ref letter_id="A"/>
<letter_ref letter_id="A"/>
<letter_ref letter_id="A"/>
<letter_ref letter_id="T"/>
<letter_ref letter_id="C"/>
<letter_ref letter_id="T"/>
<letter_ref letter_id="T"/>
<letter_ref letter_id="L"/>
<letter_ref letter_id="A"/>
<letter_ref letter_id="Y"/>
<letter_ref letter_id="T"/>
<letter_ref letter_id="P"/>
<letter_ref letter_id="Q"/>
<letter_ref letter_id="F"/>
<letter_ref letter_id="I"/>
<letter_ref letter_id="K"/>
<letter_ref letter_id="V"/>
<letter_ref letter_id="W"/>
<letter_ref letter_id="K"/>
<letter_ref letter_id="T"/>
<letter_ref letter_id="R"/>
<letter_ref letter_id="S"/>
<letter_ref letter_id="T"/>
<letter_ref letter_id="E"/>
<letter_ref letter_id="D"/>
<letter_ref letter_id="I"/>
<letter_ref letter_id="S"/>
<letter_ref letter_id="L"/>
<letter_ref letter_id="G"/>
<letter_ref letter_id="M"/>
<letter_ref letter_id="F"/>
<letter_ref letter_id="L"/>
<letter_ref letter_id="A"/>
<letter_ref letter_id="M"/>
<letter_ref letter_id="M"/>
<letter_ref letter_id="L"/>
<letter_ref letter_id="G"/>
<letter_ref letter_id="L"/>
<letter_ref letter_id="A"/>
<letter_ref letter_id="L"/>
<letter_ref letter_id="W"/>
<letter_ref letter_id="L"/>
<letter_ref letter_id="V"/>
<letter_ref letter_id="Y"/>
<letter_ref letter_id="G"/>
<letter_ref letter_id="L"/>
</site>
<right_flank>LSGDAPLVAA</right_flank>
</contributing_site>
<contributing_site sequence_id="sequence_104" position="185" strand="none" pvalue="1.06e-22" >
<left_flank>PFTRQEVIGF</left_flank>
<site>
<letter_ref letter_id="V"/>
<letter_ref letter_id="I"/>
<letter_ref letter_id="G"/>
<letter_ref letter_id="S"/>
<letter_ref letter_id="I"/>
<letter_ref letter_id="S"/>
<letter_ref letter_id="S"/>
<letter_ref letter_id="V"/>
<letter_ref letter_id="L"/>
<letter_ref letter_id="Y"/>
<letter_ref letter_id="L"/>
<letter_ref letter_id="L"/>
<letter_ref letter_id="S"/>
<letter_ref letter_id="R"/>
<letter_ref letter_id="L"/>
<letter_ref letter_id="P"/>
<letter_ref letter_id="Q"/>
<letter_ref letter_id="I"/>
<letter_ref letter_id="R"/>
<letter_ref letter_id="T"/>
<letter_ref letter_id="N"/>
<letter_ref letter_id="F"/>
<letter_ref letter_id="L"/>
<letter_ref letter_id="R"/>
<letter_ref letter_id="K"/>
<letter_ref letter_id="S"/>
<letter_ref letter_id="T"/>
<letter_ref letter_id="Q"/>
<letter_ref letter_id="G"/>
<letter_ref letter_id="I"/>
<letter_ref letter_id="S"/>
<letter_ref letter_id="Y"/>
<letter_ref letter_id="S"/>
<letter_ref letter_id="L"/>
<letter_ref letter_id="F"/>
<letter_ref letter_id="A"/>
<letter_ref letter_id="L"/>
<letter_ref letter_id="V"/>
<letter_ref letter_id="M"/>
<letter_ref letter_id="L"/>
<letter_ref letter_id="G"/>
<letter_ref letter_id="N"/>
<letter_ref letter_id="T"/>
<letter_ref letter_id="L"/>
<letter_ref letter_id="Y"/>
<letter_ref letter_id="G"/>
<letter_ref letter_id="L"/>
<letter_ref letter_id="S"/>
<letter_ref letter_id="V"/>
<letter_ref letter_id="L"/>
</site>
<right_flank>LKNPEEGQSE</right_flank>
</contributing_site>
<contributing_site sequence_id="sequence_54" position="7" strand="none" pvalue="3.05e-22" >
<left_flank>MDPFLIK</left_flank>
<site>
<letter_ref letter_id="L"/>
<letter_ref letter_id="I"/>
<letter_ref letter_id="G"/>
<letter_ref letter_id="F"/>
<letter_ref letter_id="A"/>
<letter_ref letter_id="A"/>
<letter_ref letter_id="A"/>
<letter_ref letter_id="T"/>
<letter_ref letter_id="C"/>
<letter_ref letter_id="T"/>
<letter_ref letter_id="T"/>
<letter_ref letter_id="V"/>
<letter_ref letter_id="A"/>
<letter_ref letter_id="Y"/>
<letter_ref letter_id="A"/>
<letter_ref letter_id="P"/>
<letter_ref letter_id="Q"/>
<letter_ref letter_id="F"/>
<letter_ref letter_id="I"/>
<letter_ref letter_id="K"/>
<letter_ref letter_id="V"/>
<letter_ref letter_id="L"/>
<letter_ref letter_id="K"/>
<letter_ref letter_id="T"/>
<letter_ref letter_id="R"/>
<letter_ref letter_id="S"/>
<letter_ref letter_id="A"/>
<letter_ref letter_id="R"/>
<letter_ref letter_id="D"/>
<letter_ref letter_id="I"/>
<letter_ref letter_id="S"/>
<letter_ref letter_id="L"/>
<letter_ref letter_id="G"/>
<letter_ref letter_id="M"/>
<letter_ref letter_id="F"/>
<letter_ref letter_id="L"/>
<letter_ref letter_id="V"/>
<letter_ref letter_id="M"/>
<letter_ref letter_id="V"/>
<letter_ref letter_id="L"/>
<letter_ref letter_id="G"/>
<letter_ref letter_id="L"/>
<letter_ref letter_id="A"/>
<letter_ref letter_id="L"/>
<letter_ref letter_id="W"/>
<letter_ref letter_id="L"/>
<letter_ref letter_id="I"/>
<letter_ref letter_id="Y"/>
<letter_ref letter_id="G"/>
<letter_ref letter_id="L"/>
</site>
<right_flank>LSGDAPLIAS</right_flank>
</contributing_site>
<contributing_site sequence_id="sequence_129" position="184" strand="none" pvalue="4.45e-22" >
<left_flank>PPSDIALGPQ</left_flank>
<site>
<letter_ref letter_id="I"/>
<letter_ref letter_id="V"/>
<letter_ref letter_id="G"/>
<letter_ref letter_id="Y"/>
<letter_ref letter_id="L"/>
<letter_ref letter_id="S"/>
<letter_ref letter_id="A"/>
<letter_ref letter_id="L"/>
<letter_ref letter_id="L"/>
<letter_ref letter_id="Y"/>
<letter_ref letter_id="L"/>
<letter_ref letter_id="G"/>
<letter_ref letter_id="A"/>
<letter_ref letter_id="R"/>
<letter_ref letter_id="I"/>
<letter_ref letter_id="P"/>
<letter_ref letter_id="Q"/>
<letter_ref letter_id="I"/>
<letter_ref letter_id="I"/>
<letter_ref letter_id="Q"/>
<letter_ref letter_id="N"/>
<letter_ref letter_id="H"/>
<letter_ref letter_id="R"/>
<letter_ref letter_id="R"/>
<letter_ref letter_id="R"/>
<letter_ref letter_id="S"/>
<letter_ref letter_id="V"/>
<letter_ref letter_id="D"/>
<letter_ref letter_id="G"/>
<letter_ref letter_id="L"/>
<letter_ref letter_id="S"/>
<letter_ref letter_id="L"/>
<letter_ref letter_id="L"/>
<letter_ref letter_id="F"/>
<letter_ref letter_id="F"/>
<letter_ref letter_id="M"/>
<letter_ref letter_id="F"/>
<letter_ref letter_id="S"/>
<letter_ref letter_id="T"/>
<letter_ref letter_id="L"/>
<letter_ref letter_id="G"/>
<letter_ref letter_id="N"/>
<letter_ref letter_id="V"/>
<letter_ref letter_id="T"/>
<letter_ref letter_id="Y"/>
<letter_ref letter_id="A"/>
<letter_ref letter_id="G"/>
<letter_ref letter_id="Q"/>
<letter_ref letter_id="I"/>
<letter_ref letter_id="L"/>
</site>
<right_flank>LYKSDPHYIL</right_flank>
</contributing_site>
<contributing_site sequence_id="sequence_105" position="38" strand="none" pvalue="4.45e-22" >
<left_flank>LCNLNDQISF</left_flank>
<site>
<letter_ref letter_id="A"/>
<letter_ref letter_id="L"/>
<letter_ref letter_id="G"/>
<letter_ref letter_id="I"/>
<letter_ref letter_id="A"/>
<letter_ref letter_id="S"/>
<letter_ref letter_id="L"/>
<letter_ref letter_id="V"/>
<letter_ref letter_id="C"/>
<letter_ref letter_id="W"/>
<letter_ref letter_id="S"/>
<letter_ref letter_id="V"/>
<letter_ref letter_id="A"/>
<letter_ref letter_id="E"/>
<letter_ref letter_id="I"/>
<letter_ref letter_id="P"/>
<letter_ref letter_id="Q"/>
<letter_ref letter_id="I"/>
<letter_ref letter_id="I"/>
<letter_ref letter_id="T"/>
<letter_ref letter_id="N"/>
<letter_ref letter_id="F"/>
<letter_ref letter_id="T"/>
<letter_ref letter_id="S"/>
<letter_ref letter_id="K"/>
<letter_ref letter_id="S"/>
<letter_ref letter_id="A"/>
<letter_ref letter_id="T"/>
<letter_ref letter_id="G"/>
<letter_ref letter_id="V"/>
<letter_ref letter_id="S"/>
<letter_ref letter_id="L"/>
<letter_ref letter_id="A"/>
<letter_ref letter_id="F"/>
<letter_ref letter_id="L"/>
<letter_ref letter_id="S"/>
<letter_ref letter_id="T"/>
<letter_ref letter_id="W"/>
<letter_ref letter_id="I"/>
<letter_ref letter_id="I"/>
<letter_ref letter_id="G"/>
<letter_ref letter_id="D"/>
<letter_ref letter_id="V"/>
<letter_ref letter_id="F"/>
<letter_ref letter_id="N"/>
<letter_ref letter_id="L"/>
<letter_ref letter_id="V"/>
<letter_ref letter_id="G"/>
<letter_ref letter_id="C"/>
<letter_ref letter_id="I"/>
</site>
<right_flank>LEPATLPTQF</right_flank>
</contributing_site>
<contributing_site sequence_id="sequence_94" position="15" strand="none" pvalue="7.11e-22" >
<left_flank>NHHFLAFIFG</left_flank>
<site>
<letter_ref letter_id="I"/>
<letter_ref letter_id="L"/>
<letter_ref letter_id="G"/>
<letter_ref letter_id="N"/>
<letter_ref letter_id="V"/>
<letter_ref letter_id="I"/>
<letter_ref letter_id="S"/>
<letter_ref letter_id="F"/>
<letter_ref letter_id="L"/>
<letter_ref letter_id="V"/>
<letter_ref letter_id="F"/>
<letter_ref letter_id="L"/>
<letter_ref letter_id="A"/>
<letter_ref letter_id="P"/>
<letter_ref letter_id="V"/>
<letter_ref letter_id="P"/>
<letter_ref letter_id="T"/>
<letter_ref letter_id="F"/>
<letter_ref letter_id="Y"/>
<letter_ref letter_id="R"/>
<letter_ref letter_id="I"/>
<letter_ref letter_id="Y"/>
<letter_ref letter_id="K"/>
<letter_ref letter_id="R"/>
<letter_ref letter_id="K"/>
<letter_ref letter_id="S"/>
<letter_ref letter_id="T"/>
<letter_ref letter_id="E"/>
<letter_ref letter_id="S"/>
<letter_ref letter_id="F"/>
<letter_ref letter_id="Q"/>
<letter_ref letter_id="S"/>
<letter_ref letter_id="L"/>
<letter_ref letter_id="P"/>
<letter_ref letter_id="Y"/>
<letter_ref letter_id="Q"/>
<letter_ref letter_id="V"/>
<letter_ref letter_id="S"/>
<letter_ref letter_id="L"/>
<letter_ref letter_id="F"/>
<letter_ref letter_id="S"/>
<letter_ref letter_id="C"/>
<letter_ref letter_id="M"/>
<letter_ref letter_id="L"/>
<letter_ref letter_id="W"/>
<letter_ref letter_id="L"/>
<letter_ref letter_id="Y"/>
<letter_ref letter_id="Y"/>
<letter_ref letter_id="A"/>
<letter_ref letter_id="L"/>
</site>
<right_flank>IKKDAFLLIT</right_flank>
</contributing_site>
<contributing_site sequence_id="sequence_62" position="62" strand="none" pvalue="1.49e-21" >
<left_flank>IELYYMDFVT</left_flank>
<site>
<letter_ref letter_id="V"/>
<letter_ref letter_id="L"/>
<letter_ref letter_id="G"/>
<letter_ref letter_id="F"/>
<letter_ref letter_id="A"/>
<letter_ref letter_id="A"/>
<letter_ref letter_id="A"/>
<letter_ref letter_id="L"/>
<letter_ref letter_id="L"/>
<letter_ref letter_id="T"/>
<letter_ref letter_id="T"/>
<letter_ref letter_id="F"/>
<letter_ref letter_id="S"/>
<letter_ref letter_id="F"/>
<letter_ref letter_id="L"/>
<letter_ref letter_id="P"/>
<letter_ref letter_id="Q"/>
<letter_ref letter_id="M"/>
<letter_ref letter_id="I"/>
<letter_ref letter_id="K"/>
<letter_ref letter_id="T"/>
<letter_ref letter_id="W"/>
<letter_ref letter_id="Q"/>
<letter_ref letter_id="S"/>
<letter_ref letter_id="K"/>
<letter_ref letter_id="S"/>
<letter_ref letter_id="A"/>
<letter_ref letter_id="K"/>
<letter_ref letter_id="D"/>
<letter_ref letter_id="V"/>
<letter_ref letter_id="S"/>
<letter_ref letter_id="F"/>
<letter_ref letter_id="I"/>
<letter_ref letter_id="M"/>
<letter_ref letter_id="L"/>
<letter_ref letter_id="I"/>
<letter_ref letter_id="F"/>
<letter_ref letter_id="F"/>
<letter_ref letter_id="N"/>
<letter_ref letter_id="T"/>
<letter_ref letter_id="G"/>
<letter_ref letter_id="I"/>
<letter_ref letter_id="F"/>
<letter_ref letter_id="L"/>
<letter_ref letter_id="W"/>
<letter_ref letter_id="L"/>
<letter_ref letter_id="I"/>
<letter_ref letter_id="Y"/>
<letter_ref letter_id="G"/>
<letter_ref letter_id="I"/>
</site>
<right_flank>ILQQLPVIFA</right_flank>
</contributing_site>
<contributing_site sequence_id="sequence_113" position="8" strand="none" pvalue="1.97e-21" >
<left_flank>MIRDDLSL</left_flank>
<site>
<letter_ref letter_id="S"/>
<letter_ref letter_id="L"/>
<letter_ref letter_id="G"/>
<letter_ref letter_id="I"/>
<letter_ref letter_id="I"/>
<letter_ref letter_id="S"/>
<letter_ref letter_id="V"/>
<letter_ref letter_id="I"/>
<letter_ref letter_id="S"/>
<letter_ref letter_id="W"/>
<letter_ref letter_id="S"/>
<letter_ref letter_id="V"/>
<letter_ref letter_id="A"/>
<letter_ref letter_id="E"/>
<letter_ref letter_id="I"/>
<letter_ref letter_id="P"/>
<letter_ref letter_id="Q"/>
<letter_ref letter_id="I"/>
<letter_ref letter_id="M"/>
<letter_ref letter_id="T"/>
<letter_ref letter_id="N"/>
<letter_ref letter_id="Y"/>
<letter_ref letter_id="N"/>
<letter_ref letter_id="Q"/>
<letter_ref letter_id="K"/>
<letter_ref letter_id="S"/>
<letter_ref letter_id="I"/>
<letter_ref letter_id="E"/>
<letter_ref letter_id="G"/>
<letter_ref letter_id="V"/>
<letter_ref letter_id="S"/>
<letter_ref letter_id="I"/>
<letter_ref letter_id="T"/>
<letter_ref letter_id="F"/>
<letter_ref letter_id="L"/>
<letter_ref letter_id="T"/>
<letter_ref letter_id="T"/>
<letter_ref letter_id="W"/>
<letter_ref letter_id="M"/>
<letter_ref letter_id="L"/>
<letter_ref letter_id="G"/>
<letter_ref letter_id="D"/>
<letter_ref letter_id="I"/>
<letter_ref letter_id="F"/>
<letter_ref letter_id="N"/>
<letter_ref letter_id="V"/>
<letter_ref letter_id="V"/>
<letter_ref letter_id="G"/>
<letter_ref letter_id="C"/>
<letter_ref letter_id="L"/>
</site>
<right_flank>MEPASLPVQF</right_flank>
</contributing_site>
<contributing_site sequence_id="sequence_613" position="2" strand="none" pvalue="2.84e-21" >
<left_flank>MN</left_flank>
<site>
<letter_ref letter_id="I"/>
<letter_ref letter_id="F"/>
<letter_ref letter_id="R"/>
<letter_ref letter_id="L"/>
<letter_ref letter_id="T"/>
<letter_ref letter_id="A"/>
<letter_ref letter_id="D"/>
<letter_ref letter_id="L"/>
<letter_ref letter_id="A"/>
<letter_ref letter_id="H"/>
<letter_ref letter_id="L"/>
<letter_ref letter_id="I"/>
<letter_ref letter_id="A"/>
<letter_ref letter_id="I"/>
<letter_ref letter_id="F"/>
<letter_ref letter_id="I"/>
<letter_ref letter_id="L"/>
<letter_ref letter_id="A"/>
<letter_ref letter_id="L"/>
<letter_ref letter_id="K"/>
<letter_ref letter_id="M"/>
<letter_ref letter_id="W"/>
<letter_ref letter_id="T"/>
<letter_ref letter_id="T"/>
<letter_ref letter_id="R"/>
<letter_ref letter_id="S"/>
<letter_ref letter_id="V"/>
<letter_ref letter_id="A"/>
<letter_ref letter_id="G"/>
<letter_ref letter_id="I"/>
<letter_ref letter_id="S"/>
<letter_ref letter_id="G"/>
<letter_ref letter_id="R"/>
<letter_ref letter_id="S"/>
<letter_ref letter_id="Q"/>
<letter_ref letter_id="L"/>
<letter_ref letter_id="L"/>
<letter_ref letter_id="F"/>
<letter_ref letter_id="A"/>
<letter_ref letter_id="A"/>
<letter_ref letter_id="V"/>
<letter_ref letter_id="F"/>
<letter_ref letter_id="F"/>
<letter_ref letter_id="L"/>
<letter_ref letter_id="I"/>
<letter_ref letter_id="S"/>
<letter_ref letter_id="S"/>
<letter_ref letter_id="F"/>
<letter_ref letter_id="G"/>
<letter_ref letter_id="T"/>
</site>
<right_flank>LYLMWIKFRA</right_flank>
</contributing_site>
<contributing_site sequence_id="sequence_131" position="10" strand="none" pvalue="3.11e-21" >
<left_flank>MSTFWSVISV</left_flank>
<site>
<letter_ref letter_id="I"/>
<letter_ref letter_id="V"/>
<letter_ref letter_id="G"/>
<letter_ref letter_id="W"/>
<letter_ref letter_id="T"/>
<letter_ref letter_id="Y"/>
<letter_ref letter_id="F"/>
<letter_ref letter_id="A"/>
<letter_ref letter_id="A"/>
<letter_ref letter_id="W"/>
<letter_ref letter_id="S"/>
<letter_ref letter_id="F"/>
<letter_ref letter_id="S"/>
<letter_ref letter_id="F"/>
<letter_ref letter_id="Y"/>
<letter_ref letter_id="P"/>
<letter_ref letter_id="Q"/>
<letter_ref letter_id="V"/>
<letter_ref letter_id="L"/>
<letter_ref letter_id="L"/>
<letter_ref letter_id="N"/>
<letter_ref letter_id="Y"/>
<letter_ref letter_id="S"/>
<letter_ref letter_id="N"/>
<letter_ref letter_id="K"/>
<letter_ref letter_id="S"/>
<letter_ref letter_id="V"/>
<letter_ref letter_id="Q"/>
<letter_ref letter_id="G"/>
<letter_ref letter_id="L"/>
<letter_ref letter_id="S"/>
<letter_ref letter_id="F"/>
<letter_ref letter_id="E"/>
<letter_ref letter_id="F"/>
<letter_ref letter_id="V"/>
<letter_ref letter_id="Y"/>
<letter_ref letter_id="L"/>
<letter_ref letter_id="N"/>
<letter_ref letter_id="V"/>
<letter_ref letter_id="T"/>
<letter_ref letter_id="G"/>
<letter_ref letter_id="F"/>
<letter_ref letter_id="L"/>
<letter_ref letter_id="C"/>
<letter_ref letter_id="Y"/>
<letter_ref letter_id="A"/>
<letter_ref letter_id="I"/>
<letter_ref letter_id="Y"/>
<letter_ref letter_id="T"/>
<letter_ref letter_id="L"/>
</site>
<right_flank>AFYAIPLART</right_flank>
</contributing_site>
<contributing_site sequence_id="sequence_145" position="174" strand="none" pvalue="3.73e-21" >
<left_flank>FPAPGSPLGT</left_flank>
<site>
<letter_ref letter_id="T"/>
<letter_ref letter_id="L"/>
<letter_ref letter_id="S"/>
<letter_ref letter_id="W"/>
<letter_ref letter_id="I"/>
<letter_ref letter_id="G"/>
<letter_ref letter_id="A"/>
<letter_ref letter_id="A"/>
<letter_ref letter_id="F"/>
<letter_ref letter_id="Y"/>
<letter_ref letter_id="V"/>
<letter_ref letter_id="G"/>
<letter_ref letter_id="A"/>
<letter_ref letter_id="R"/>
<letter_ref letter_id="I"/>
<letter_ref letter_id="P"/>
<letter_ref letter_id="Q"/>
<letter_ref letter_id="L"/>
<letter_ref letter_id="V"/>
<letter_ref letter_id="K"/>
<letter_ref letter_id="N"/>
<letter_ref letter_id="Y"/>
<letter_ref letter_id="T"/>
<letter_ref letter_id="R"/>
<letter_ref letter_id="K"/>
<letter_ref letter_id="S"/>
<letter_ref letter_id="T"/>
<letter_ref letter_id="D"/>
<letter_ref letter_id="G"/>
<letter_ref letter_id="V"/>
<letter_ref letter_id="S"/>
<letter_ref letter_id="P"/>
<letter_ref letter_id="F"/>
<letter_ref letter_id="L"/>
<letter_ref letter_id="F"/>
<letter_ref letter_id="G"/>
<letter_ref letter_id="T"/>
<letter_ref letter_id="T"/>
<letter_ref letter_id="L"/>
<letter_ref letter_id="L"/>
<letter_ref letter_id="C"/>
<letter_ref letter_id="N"/>
<letter_ref letter_id="L"/>
<letter_ref letter_id="T"/>
<letter_ref letter_id="Y"/>
<letter_ref letter_id="N"/>
<letter_ref letter_id="L"/>
<letter_ref letter_id="S"/>
<letter_ref letter_id="I"/>
<letter_ref letter_id="V"/>
</site>
<right_flank>TSCDFIESND</right_flank>
</contributing_site>
<contributing_site sequence_id="sequence_86" position="15" strand="none" pvalue="7.68e-21" >
<left_flank>DHHQWGVAFG</left_flank>
<site>
<letter_ref letter_id="I"/>
<letter_ref letter_id="L"/>
<letter_ref letter_id="G"/>
<letter_ref letter_id="N"/>
<letter_ref letter_id="I"/>
<letter_ref letter_id="I"/>
<letter_ref letter_id="S"/>
<letter_ref letter_id="F"/>
<letter_ref letter_id="L"/>
<letter_ref letter_id="V"/>
<letter_ref letter_id="Y"/>
<letter_ref letter_id="L"/>
<letter_ref letter_id="A"/>
<letter_ref letter_id="P"/>
<letter_ref letter_id="V"/>
<letter_ref letter_id="P"/>
<letter_ref letter_id="T"/>
<letter_ref letter_id="F"/>
<letter_ref letter_id="Y"/>
<letter_ref letter_id="R"/>
<letter_ref letter_id="I"/>
<letter_ref letter_id="Y"/>
<letter_ref letter_id="R"/>
<letter_ref letter_id="K"/>
<letter_ref letter_id="K"/>
<letter_ref letter_id="S"/>
<letter_ref letter_id="T"/>
<letter_ref letter_id="E"/>
<letter_ref letter_id="S"/>
<letter_ref letter_id="F"/>
<letter_ref letter_id="Q"/>
<letter_ref letter_id="S"/>
<letter_ref letter_id="L"/>
<letter_ref letter_id="P"/>
<letter_ref letter_id="Y"/>
<letter_ref letter_id="L"/>
<letter_ref letter_id="V"/>
<letter_ref letter_id="A"/>
<letter_ref letter_id="L"/>
<letter_ref letter_id="F"/>
<letter_ref letter_id="S"/>
<letter_ref letter_id="S"/>
<letter_ref letter_id="M"/>
<letter_ref letter_id="L"/>
<letter_ref letter_id="W"/>
<letter_ref letter_id="F"/>
<letter_ref letter_id="Y"/>
<letter_ref letter_id="Y"/>
<letter_ref letter_id="A"/>
<letter_ref letter_id="L"/>
</site>
<right_flank>VKQNAFLLVT</right_flank>
</contributing_site>
<contributing_site sequence_id="sequence_130" position="16" strand="none" pvalue="8.39e-21" >
<left_flank>IVWNAQNISE</left_flank>
<site>
<letter_ref letter_id="I"/>
<letter_ref letter_id="T"/>
<letter_ref letter_id="G"/>
<letter_ref letter_id="S"/>
<letter_ref letter_id="I"/>
<letter_ref letter_id="S"/>
<letter_ref letter_id="I"/>
<letter_ref letter_id="A"/>
<letter_ref letter_id="C"/>
<letter_ref letter_id="W"/>
<letter_ref letter_id="V"/>
<letter_ref letter_id="I"/>
<letter_ref letter_id="V"/>
<letter_ref letter_id="F"/>
<letter_ref letter_id="V"/>
<letter_ref letter_id="P"/>
<letter_ref letter_id="Q"/>
<letter_ref letter_id="L"/>
<letter_ref letter_id="Y"/>
<letter_ref letter_id="E"/>
<letter_ref letter_id="N"/>
<letter_ref letter_id="F"/>
<letter_ref letter_id="K"/>
<letter_ref letter_id="R"/>
<letter_ref letter_id="Q"/>
<letter_ref letter_id="S"/>
<letter_ref letter_id="A"/>
<letter_ref letter_id="E"/>
<letter_ref letter_id="G"/>
<letter_ref letter_id="L"/>
<letter_ref letter_id="S"/>
<letter_ref letter_id="L"/>
<letter_ref letter_id="L"/>
<letter_ref letter_id="F"/>
<letter_ref letter_id="V"/>
<letter_ref letter_id="V"/>
<letter_ref letter_id="L"/>
<letter_ref letter_id="W"/>
<letter_ref letter_id="L"/>
<letter_ref letter_id="A"/>
<letter_ref letter_id="G"/>
<letter_ref letter_id="D"/>
<letter_ref letter_id="V"/>
<letter_ref letter_id="F"/>
<letter_ref letter_id="N"/>
<letter_ref letter_id="L"/>
<letter_ref letter_id="L"/>
<letter_ref letter_id="G"/>
<letter_ref letter_id="S"/>
<letter_ref letter_id="L"/>
</site>
<right_flank>LQHLLPTMII</right_flank>
</contributing_site>
<contributing_site sequence_id="sequence_71" position="6" strand="none" pvalue="1.00e-20" >
<left_flank>MALDFT</left_flank>
<site>
<letter_ref letter_id="I"/>
<letter_ref letter_id="I"/>
<letter_ref letter_id="G"/>
<letter_ref letter_id="Y"/>
<letter_ref letter_id="I"/>
<letter_ref letter_id="A"/>
<letter_ref letter_id="G"/>
<letter_ref letter_id="T"/>
<letter_ref letter_id="L"/>
<letter_ref letter_id="T"/>
<letter_ref letter_id="T"/>
<letter_ref letter_id="F"/>
<letter_ref letter_id="A"/>
<letter_ref letter_id="S"/>
<letter_ref letter_id="L"/>
<letter_ref letter_id="P"/>
<letter_ref letter_id="Q"/>
<letter_ref letter_id="L"/>
<letter_ref letter_id="I"/>
<letter_ref letter_id="K"/>
<letter_ref letter_id="S"/>
<letter_ref letter_id="L"/>
<letter_ref letter_id="K"/>
<letter_ref letter_id="T"/>
<letter_ref letter_id="K"/>
<letter_ref letter_id="D"/>
<letter_ref letter_id="M"/>
<letter_ref letter_id="K"/>
<letter_ref letter_id="G"/>
<letter_ref letter_id="I"/>
<letter_ref letter_id="S"/>
<letter_ref letter_id="P"/>
<letter_ref letter_id="Y"/>
<letter_ref letter_id="F"/>
<letter_ref letter_id="V"/>
<letter_ref letter_id="M"/>
<letter_ref letter_id="S"/>
<letter_ref letter_id="F"/>
<letter_ref letter_id="T"/>
<letter_ref letter_id="T"/>
<letter_ref letter_id="G"/>
<letter_ref letter_id="L"/>
<letter_ref letter_id="F"/>
<letter_ref letter_id="L"/>
<letter_ref letter_id="W"/>
<letter_ref letter_id="L"/>
<letter_ref letter_id="I"/>
<letter_ref letter_id="Y"/>
<letter_ref letter_id="G"/>
<letter_ref letter_id="L"/>
</site>
<right_flank>FRNDYPIIIF</right_flank>
</contributing_site>
<contributing_site sequence_id="sequence_75" position="13" strand="none" pvalue="1.10e-20" >
<left_flank>SHNTLAFTFG</left_flank>
<site>
<letter_ref letter_id="M"/>
<letter_ref letter_id="L"/>
<letter_ref letter_id="G"/>
<letter_ref letter_id="N"/>
<letter_ref letter_id="V"/>
<letter_ref letter_id="I"/>
<letter_ref letter_id="S"/>
<letter_ref letter_id="F"/>
<letter_ref letter_id="L"/>
<letter_ref letter_id="V"/>
<letter_ref letter_id="F"/>
<letter_ref letter_id="L"/>
<letter_ref letter_id="A"/>
<letter_ref letter_id="P"/>
<letter_ref letter_id="I"/>
<letter_ref letter_id="S"/>
<letter_ref letter_id="T"/>
<letter_ref letter_id="F"/>
<letter_ref letter_id="Y"/>
<letter_ref letter_id="R"/>
<letter_ref letter_id="I"/>
<letter_ref letter_id="Y"/>
<letter_ref letter_id="K"/>
<letter_ref letter_id="K"/>
<letter_ref letter_id="K"/>
<letter_ref letter_id="S"/>
<letter_ref letter_id="T"/>
<letter_ref letter_id="E"/>
<letter_ref letter_id="G"/>
<letter_ref letter_id="F"/>
<letter_ref letter_id="Q"/>
<letter_ref letter_id="S"/>
<letter_ref letter_id="L"/>
<letter_ref letter_id="P"/>
<letter_ref letter_id="Y"/>
<letter_ref letter_id="L"/>
<letter_ref letter_id="V"/>
<letter_ref letter_id="A"/>
<letter_ref letter_id="L"/>
<letter_ref letter_id="F"/>
<letter_ref letter_id="S"/>
<letter_ref letter_id="S"/>
<letter_ref letter_id="M"/>
<letter_ref letter_id="L"/>
<letter_ref letter_id="W"/>
<letter_ref letter_id="L"/>
<letter_ref letter_id="Y"/>
<letter_ref letter_id="Y"/>
<letter_ref letter_id="A"/>
<letter_ref letter_id="L"/>
</site>
<right_flank>LKKDAFLLIT</right_flank>
</contributing_site>
<contributing_site sequence_id="sequence_103" position="14" strand="none" pvalue="1.20e-20" >
<left_flank>NSIPLEISYE</left_flank>
<site>
<letter_ref letter_id="I"/>
<letter_ref letter_id="V"/>
<letter_ref letter_id="G"/>
<letter_ref letter_id="W"/>
<letter_ref letter_id="I"/>
<letter_ref letter_id="A"/>
<letter_ref letter_id="F"/>
<letter_ref letter_id="A"/>
<letter_ref letter_id="S"/>
<letter_ref letter_id="W"/>
<letter_ref letter_id="S"/>
<letter_ref letter_id="I"/>
<letter_ref letter_id="S"/>
<letter_ref letter_id="F"/>
<letter_ref letter_id="Y"/>
<letter_ref letter_id="P"/>
<letter_ref letter_id="Q"/>
<letter_ref letter_id="L"/>
<letter_ref letter_id="I"/>
<letter_ref letter_id="L"/>
<letter_ref letter_id="N"/>
<letter_ref letter_id="F"/>
<letter_ref letter_id="R"/>
<letter_ref letter_id="R"/>
<letter_ref letter_id="R"/>
<letter_ref letter_id="S"/>
<letter_ref letter_id="V"/>
<letter_ref letter_id="V"/>
<letter_ref letter_id="G"/>
<letter_ref letter_id="L"/>
<letter_ref letter_id="N"/>
<letter_ref letter_id="F"/>
<letter_ref letter_id="D"/>
<letter_ref letter_id="F"/>
<letter_ref letter_id="V"/>
<letter_ref letter_id="M"/>
<letter_ref letter_id="L"/>
<letter_ref letter_id="N"/>
<letter_ref letter_id="L"/>
<letter_ref letter_id="T"/>
<letter_ref letter_id="K"/>
<letter_ref letter_id="H"/>
<letter_ref letter_id="S"/>
<letter_ref letter_id="S"/>
<letter_ref letter_id="Y"/>
<letter_ref letter_id="M"/>
<letter_ref letter_id="I"/>
<letter_ref letter_id="Y"/>
<letter_ref letter_id="N"/>
<letter_ref letter_id="V"/>
</site>
<right_flank>CLYFSPVIQK</right_flank>
</contributing_site>
<contributing_site sequence_id="sequence_611" position="5" strand="none" pvalue="1.31e-20" >
<left_flank>MNFST</left_flank>
<site>
<letter_ref letter_id="L"/>
<letter_ref letter_id="F"/>
<letter_ref letter_id="R"/>
<letter_ref letter_id="F"/>
<letter_ref letter_id="V"/>
<letter_ref letter_id="G"/>
<letter_ref letter_id="D"/>
<letter_ref letter_id="G"/>
<letter_ref letter_id="L"/>
<letter_ref letter_id="M"/>
<letter_ref letter_id="I"/>
<letter_ref letter_id="A"/>
<letter_ref letter_id="S"/>
<letter_ref letter_id="R"/>
<letter_ref letter_id="A"/>
<letter_ref letter_id="I"/>
<letter_ref letter_id="T"/>
<letter_ref letter_id="L"/>
<letter_ref letter_id="K"/>
<letter_ref letter_id="K"/>
<letter_ref letter_id="L"/>
<letter_ref letter_id="R"/>
<letter_ref letter_id="S"/>
<letter_ref letter_id="V"/>
<letter_ref letter_id="R"/>
<letter_ref letter_id="S"/>
<letter_ref letter_id="V"/>
<letter_ref letter_id="D"/>
<letter_ref letter_id="G"/>
<letter_ref letter_id="L"/>
<letter_ref letter_id="S"/>
<letter_ref letter_id="L"/>
<letter_ref letter_id="K"/>
<letter_ref letter_id="T"/>
<letter_ref letter_id="E"/>
<letter_ref letter_id="T"/>
<letter_ref letter_id="L"/>
<letter_ref letter_id="Y"/>
<letter_ref letter_id="L"/>
<letter_ref letter_id="M"/>
<letter_ref letter_id="V"/>
<letter_ref letter_id="Y"/>
<letter_ref letter_id="L"/>
<letter_ref letter_id="S"/>
<letter_ref letter_id="R"/>
<letter_ref letter_id="Y"/>
<letter_ref letter_id="L"/>
<letter_ref letter_id="D"/>
<letter_ref letter_id="L"/>
<letter_ref letter_id="F"/>
</site>
<right_flank>HFYRDNMLDI</right_flank>
</contributing_site>
<contributing_site sequence_id="sequence_52" position="6" strand="none" pvalue="1.31e-20" >
<left_flank>MGEAFQ</left_flank>
<site>
<letter_ref letter_id="I"/>
<letter_ref letter_id="L"/>
<letter_ref letter_id="G"/>
<letter_ref letter_id="F"/>
<letter_ref letter_id="L"/>
<letter_ref letter_id="G"/>
<letter_ref letter_id="S"/>
<letter_ref letter_id="L"/>
<letter_ref letter_id="L"/>
<letter_ref letter_id="L"/>
<letter_ref letter_id="A"/>
<letter_ref letter_id="A"/>
<letter_ref letter_id="S"/>
<letter_ref letter_id="L"/>
<letter_ref letter_id="V"/>
<letter_ref letter_id="P"/>
<letter_ref letter_id="Q"/>
<letter_ref letter_id="A"/>
<letter_ref letter_id="M"/>
<letter_ref letter_id="K"/>
<letter_ref letter_id="L"/>
<letter_ref letter_id="Y"/>
<letter_ref letter_id="R"/>
<letter_ref letter_id="T"/>
<letter_ref letter_id="K"/>
<letter_ref letter_id="S"/>
<letter_ref letter_id="A"/>
<letter_ref letter_id="R"/>
<letter_ref letter_id="D"/>
<letter_ref letter_id="I"/>
<letter_ref letter_id="S"/>
<letter_ref letter_id="L"/>
<letter_ref letter_id="S"/>
<letter_ref letter_id="Y"/>
<letter_ref letter_id="Q"/>
<letter_ref letter_id="I"/>
<letter_ref letter_id="S"/>
<letter_ref letter_id="Y"/>
<letter_ref letter_id="V"/>
<letter_ref letter_id="L"/>
<letter_ref letter_id="G"/>
<letter_ref letter_id="L"/>
<letter_ref letter_id="A"/>
<letter_ref letter_id="M"/>
<letter_ref letter_id="I"/>
<letter_ref letter_id="V"/>
<letter_ref letter_id="V"/>
<letter_ref letter_id="Y"/>
<letter_ref letter_id="G"/>
<letter_ref letter_id="F"/>
</site>
<right_flank>GRWLWPVYIP</right_flank>
</contributing_site>
<contributing_site sequence_id="sequence_147" position="140" strand="none" pvalue="1.43e-20" >
<left_flank>HSSALVIINA</left_flank>
<site>
<letter_ref letter_id="V"/>
<letter_ref letter_id="I"/>
<letter_ref letter_id="G"/>
<letter_ref letter_id="W"/>
<letter_ref letter_id="V"/>
<letter_ref letter_id="Y"/>
<letter_ref letter_id="F"/>
<letter_ref letter_id="V"/>
<letter_ref letter_id="A"/>
<letter_ref letter_id="W"/>
<letter_ref letter_id="S"/>
<letter_ref letter_id="V"/>
<letter_ref letter_id="S"/>
<letter_ref letter_id="F"/>
<letter_ref letter_id="Y"/>
<letter_ref letter_id="P"/>
<letter_ref letter_id="Q"/>
<letter_ref letter_id="V"/>
<letter_ref letter_id="Y"/>
<letter_ref letter_id="T"/>
<letter_ref letter_id="N"/>
<letter_ref letter_id="W"/>
<letter_ref letter_id="K"/>
<letter_ref letter_id="R"/>
<letter_ref letter_id="K"/>
<letter_ref letter_id="S"/>
<letter_ref letter_id="V"/>
<letter_ref letter_id="I"/>
<letter_ref letter_id="G"/>
<letter_ref letter_id="L"/>
<letter_ref letter_id="N"/>
<letter_ref letter_id="F"/>
<letter_ref letter_id="D"/>
<letter_ref letter_id="F"/>
<letter_ref letter_id="L"/>
<letter_ref letter_id="C"/>
<letter_ref letter_id="Y"/>
<letter_ref letter_id="N"/>
<letter_ref letter_id="I"/>
<letter_ref letter_id="T"/>
<letter_ref letter_id="G"/>
<letter_ref letter_id="F"/>
<letter_ref letter_id="L"/>
<letter_ref letter_id="A"/>
<letter_ref letter_id="Y"/>
<letter_ref letter_id="G"/>
<letter_ref letter_id="F"/>
<letter_ref letter_id="F"/>
<letter_ref letter_id="N"/>
<letter_ref letter_id="V"/>
</site>
<right_flank>GMYWVPSVQA</right_flank>
</contributing_site>
<contributing_site sequence_id="sequence_57" position="4" strand="none" pvalue="1.56e-20" >
<left_flank>MKIE</left_flank>
<site>
<letter_ref letter_id="I"/>
<letter_ref letter_id="I"/>
<letter_ref letter_id="G"/>
<letter_ref letter_id="L"/>
<letter_ref letter_id="I"/>
<letter_ref letter_id="A"/>
<letter_ref letter_id="A"/>
<letter_ref letter_id="C"/>
<letter_ref letter_id="L"/>
<letter_ref letter_id="T"/>
<letter_ref letter_id="T"/>
<letter_ref letter_id="S"/>
<letter_ref letter_id="S"/>
<letter_ref letter_id="F"/>
<letter_ref letter_id="L"/>
<letter_ref letter_id="P"/>
<letter_ref letter_id="Q"/>
<letter_ref letter_id="V"/>
<letter_ref letter_id="L"/>
<letter_ref letter_id="M"/>
<letter_ref letter_id="V"/>
<letter_ref letter_id="I"/>
<letter_ref letter_id="K"/>
<letter_ref letter_id="T"/>
<letter_ref letter_id="K"/>
<letter_ref letter_id="D"/>
<letter_ref letter_id="T"/>
<letter_ref letter_id="K"/>
<letter_ref letter_id="S"/>
<letter_ref letter_id="I"/>
<letter_ref letter_id="S"/>
<letter_ref letter_id="L"/>
<letter_ref letter_id="K"/>
<letter_ref letter_id="M"/>
<letter_ref letter_id="Y"/>
<letter_ref letter_id="S"/>
<letter_ref letter_id="I"/>
<letter_ref letter_id="F"/>
<letter_ref letter_id="V"/>
<letter_ref letter_id="I"/>
<letter_ref letter_id="G"/>
<letter_ref letter_id="T"/>
<letter_ref letter_id="A"/>
<letter_ref letter_id="L"/>
<letter_ref letter_id="W"/>
<letter_ref letter_id="I"/>
<letter_ref letter_id="F"/>
<letter_ref letter_id="Y"/>
<letter_ref letter_id="G"/>
<letter_ref letter_id="L"/>
</site>
<right_flank>STNNMPIVLA</right_flank>
</contributing_site>
<contributing_site sequence_id="sequence_79" position="15" strand="none" pvalue="1.71e-20" >
<left_flank>TENTWAFVFG</left_flank>
<site>
<letter_ref letter_id="L"/>
<letter_ref letter_id="L"/>
<letter_ref letter_id="G"/>
<letter_ref letter_id="N"/>
<letter_ref letter_id="L"/>
<letter_ref letter_id="I"/>
<letter_ref letter_id="S"/>
<letter_ref letter_id="F"/>
<letter_ref letter_id="A"/>
<letter_ref letter_id="V"/>
<letter_ref letter_id="F"/>
<letter_ref letter_id="L"/>
<letter_ref letter_id="S"/>
<letter_ref letter_id="P"/>
<letter_ref letter_id="V"/>
<letter_ref letter_id="P"/>
<letter_ref letter_id="T"/>
<letter_ref letter_id="F"/>
<letter_ref letter_id="Y"/>
<letter_ref letter_id="R"/>
<letter_ref letter_id="I"/>
<letter_ref letter_id="W"/>
<letter_ref letter_id="K"/>
<letter_ref letter_id="K"/>
<letter_ref letter_id="K"/>
<letter_ref letter_id="T"/>
<letter_ref letter_id="T"/>
<letter_ref letter_id="E"/>
<letter_ref letter_id="G"/>
<letter_ref letter_id="F"/>
<letter_ref letter_id="Q"/>
<letter_ref letter_id="S"/>
<letter_ref letter_id="I"/>
<letter_ref letter_id="P"/>
<letter_ref letter_id="Y"/>
<letter_ref letter_id="V"/>
<letter_ref letter_id="V"/>
<letter_ref letter_id="A"/>
<letter_ref letter_id="L"/>
<letter_ref letter_id="F"/>
<letter_ref letter_id="S"/>
<letter_ref letter_id="A"/>
<letter_ref letter_id="T"/>
<letter_ref letter_id="L"/>
<letter_ref letter_id="W"/>
<letter_ref letter_id="L"/>
<letter_ref letter_id="Y"/>
<letter_ref letter_id="Y"/>
<letter_ref letter_id="A"/>
<letter_ref letter_id="T"/>
</site>
<right_flank>QKKDVFLLVT</right_flank>
</contributing_site>
<contributing_site sequence_id="sequence_88" position="12" strand="none" pvalue="3.45e-20" >
<left_flank>SADAVRNVVG</left_flank>
<site>
<letter_ref letter_id="I"/>
<letter_ref letter_id="I"/>
<letter_ref letter_id="G"/>
<letter_ref letter_id="N"/>
<letter_ref letter_id="V"/>
<letter_ref letter_id="I"/>
<letter_ref letter_id="S"/>
<letter_ref letter_id="F"/>
<letter_ref letter_id="G"/>
<letter_ref letter_id="L"/>
<letter_ref letter_id="F"/>
<letter_ref letter_id="L"/>
<letter_ref letter_id="S"/>
<letter_ref letter_id="P"/>
<letter_ref letter_id="V"/>
<letter_ref letter_id="P"/>
<letter_ref letter_id="T"/>
<letter_ref letter_id="F"/>
<letter_ref letter_id="A"/>
<letter_ref letter_id="K"/>
<letter_ref letter_id="I"/>
<letter_ref letter_id="C"/>
<letter_ref letter_id="K"/>
<letter_ref letter_id="R"/>
<letter_ref letter_id="R"/>
<letter_ref letter_id="A"/>
<letter_ref letter_id="V"/>
<letter_ref letter_id="E"/>
<letter_ref letter_id="E"/>
<letter_ref letter_id="F"/>
<letter_ref letter_id="S"/>
<letter_ref letter_id="P"/>
<letter_ref letter_id="I"/>
<letter_ref letter_id="P"/>
<letter_ref letter_id="Y"/>
<letter_ref letter_id="L"/>
<letter_ref letter_id="A"/>
<letter_ref letter_id="T"/>
<letter_ref letter_id="L"/>
<letter_ref letter_id="L"/>
<letter_ref letter_id="N"/>
<letter_ref letter_id="C"/>
<letter_ref letter_id="M"/>
<letter_ref letter_id="L"/>
<letter_ref letter_id="W"/>
<letter_ref letter_id="V"/>
<letter_ref letter_id="F"/>
<letter_ref letter_id="Y"/>
<letter_ref letter_id="G"/>
<letter_ref letter_id="I"/>
</site>
<right_flank>PVVHPHSILV</right_flank>
</contributing_site>
<contributing_site sequence_id="sequence_127" position="14" strand="none" pvalue="4.48e-20" >
<left_flank>LEVFVKALSR</left_flank>
<site>
<letter_ref letter_id="L"/>
<letter_ref letter_id="L"/>
<letter_ref letter_id="G"/>
<letter_ref letter_id="W"/>
<letter_ref letter_id="I"/>
<letter_ref letter_id="Y"/>
<letter_ref letter_id="T"/>
<letter_ref letter_id="L"/>
<letter_ref letter_id="C"/>
<letter_ref letter_id="W"/>
<letter_ref letter_id="S"/>
<letter_ref letter_id="A"/>
<letter_ref letter_id="S"/>
<letter_ref letter_id="F"/>
<letter_ref letter_id="Y"/>
<letter_ref letter_id="P"/>
<letter_ref letter_id="Q"/>
<letter_ref letter_id="P"/>
<letter_ref letter_id="L"/>
<letter_ref letter_id="S"/>
<letter_ref letter_id="N"/>
<letter_ref letter_id="Y"/>
<letter_ref letter_id="R"/>
<letter_ref letter_id="R"/>
<letter_ref letter_id="R"/>
<letter_ref letter_id="S"/>
<letter_ref letter_id="T"/>
<letter_ref letter_id="S"/>
<letter_ref letter_id="G"/>
<letter_ref letter_id="S"/>
<letter_ref letter_id="T"/>
<letter_ref letter_id="I"/>
<letter_ref letter_id="D"/>
<letter_ref letter_id="F"/>
<letter_ref letter_id="P"/>
<letter_ref letter_id="T"/>
<letter_ref letter_id="L"/>
<letter_ref letter_id="N"/>
<letter_ref letter_id="V"/>
<letter_ref letter_id="L"/>
<letter_ref letter_id="G"/>
<letter_ref letter_id="F"/>
<letter_ref letter_id="L"/>
<letter_ref letter_id="S"/>
<letter_ref letter_id="Y"/>
<letter_ref letter_id="T"/>
<letter_ref letter_id="I"/>
<letter_ref letter_id="Y"/>
<letter_ref letter_id="T"/>
<letter_ref letter_id="S"/>
</site>
<right_flank>TFLWSPVIRR</right_flank>
</contributing_site>
<contributing_site sequence_id="sequence_112" position="208" strand="none" pvalue="5.33e-20" >
<left_flank>YSLLERIIGD</left_flank>
<site>
<letter_ref letter_id="V"/>
<letter_ref letter_id="S"/>
<letter_ref letter_id="A"/>
<letter_ref letter_id="W"/>
<letter_ref letter_id="V"/>
<letter_ref letter_id="S"/>
<letter_ref letter_id="G"/>
<letter_ref letter_id="L"/>
<letter_ref letter_id="L"/>
<letter_ref letter_id="Y"/>
<letter_ref letter_id="F"/>
<letter_ref letter_id="F"/>
<letter_ref letter_id="G"/>
<letter_ref letter_id="R"/>
<letter_ref letter_id="I"/>
<letter_ref letter_id="P"/>
<letter_ref letter_id="Q"/>
<letter_ref letter_id="I"/>
<letter_ref letter_id="I"/>
<letter_ref letter_id="H"/>
<letter_ref letter_id="I"/>
<letter_ref letter_id="Y"/>
<letter_ref letter_id="R"/>
<letter_ref letter_id="T"/>
<letter_ref letter_id="K"/>
<letter_ref letter_id="N"/>
<letter_ref letter_id="V"/>
<letter_ref letter_id="D"/>
<letter_ref letter_id="G"/>
<letter_ref letter_id="L"/>
<letter_ref letter_id="S"/>
<letter_ref letter_id="I"/>
<letter_ref letter_id="L"/>
<letter_ref letter_id="L"/>
<letter_ref letter_id="F"/>
<letter_ref letter_id="I"/>
<letter_ref letter_id="M"/>
<letter_ref letter_id="A"/>
<letter_ref letter_id="T"/>
<letter_ref letter_id="I"/>
<letter_ref letter_id="A"/>
<letter_ref letter_id="N"/>
<letter_ref letter_id="I"/>
<letter_ref letter_id="F"/>
<letter_ref letter_id="Y"/>
<letter_ref letter_id="S"/>
<letter_ref letter_id="L"/>
<letter_ref letter_id="S"/>
<letter_ref letter_id="L"/>
<letter_ref letter_id="F"/>
</site>
<right_flank>ISGIDLTDPT</right_flank>
</contributing_site>
<contributing_site sequence_id="sequence_102" position="6" strand="none" pvalue="5.33e-20" >
<left_flank>MVSLDD</left_flank>
<site>
<letter_ref letter_id="I"/>
<letter_ref letter_id="L"/>
<letter_ref letter_id="G"/>
<letter_ref letter_id="I"/>
<letter_ref letter_id="V"/>
<letter_ref letter_id="Y"/>
<letter_ref letter_id="V"/>
<letter_ref letter_id="T"/>
<letter_ref letter_id="S"/>
<letter_ref letter_id="W"/>
<letter_ref letter_id="S"/>
<letter_ref letter_id="I"/>
<letter_ref letter_id="S"/>
<letter_ref letter_id="M"/>
<letter_ref letter_id="Y"/>
<letter_ref letter_id="P"/>
<letter_ref letter_id="P"/>
<letter_ref letter_id="I"/>
<letter_ref letter_id="I"/>
<letter_ref letter_id="T"/>
<letter_ref letter_id="N"/>
<letter_ref letter_id="W"/>
<letter_ref letter_id="R"/>
<letter_ref letter_id="H"/>
<letter_ref letter_id="K"/>
<letter_ref letter_id="S"/>
<letter_ref letter_id="A"/>
<letter_ref letter_id="S"/>
<letter_ref letter_id="A"/>
<letter_ref letter_id="I"/>
<letter_ref letter_id="S"/>
<letter_ref letter_id="M"/>
<letter_ref letter_id="D"/>
<letter_ref letter_id="F"/>
<letter_ref letter_id="V"/>
<letter_ref letter_id="M"/>
<letter_ref letter_id="L"/>
<letter_ref letter_id="N"/>
<letter_ref letter_id="T"/>
<letter_ref letter_id="A"/>
<letter_ref letter_id="G"/>
<letter_ref letter_id="Y"/>
<letter_ref letter_id="S"/>
<letter_ref letter_id="Y"/>
<letter_ref letter_id="L"/>
<letter_ref letter_id="V"/>
<letter_ref letter_id="I"/>
<letter_ref letter_id="S"/>
<letter_ref letter_id="I"/>
<letter_ref letter_id="F"/>
</site>
<right_flank>LQLYCWKMTG</right_flank>
</contributing_site>
<contributing_site sequence_id="sequence_93" position="11" strand="none" pvalue="8.20e-20" >
<left_flank>GHSPWALTAG</left_flank>
<site>
<letter_ref letter_id="I"/>
<letter_ref letter_id="L"/>
<letter_ref letter_id="G"/>
<letter_ref letter_id="N"/>
<letter_ref letter_id="I"/>
<letter_ref letter_id="I"/>
<letter_ref letter_id="S"/>
<letter_ref letter_id="F"/>
<letter_ref letter_id="M"/>
<letter_ref letter_id="V"/>
<letter_ref letter_id="F"/>
<letter_ref letter_id="L"/>
<letter_ref letter_id="A"/>
<letter_ref letter_id="P"/>
<letter_ref letter_id="M"/>
<letter_ref letter_id="S"/>
<letter_ref letter_id="T"/>
<letter_ref letter_id="F"/>
<letter_ref letter_id="Y"/>
<letter_ref letter_id="R"/>
<letter_ref letter_id="I"/>
<letter_ref letter_id="Y"/>
<letter_ref letter_id="K"/>
<letter_ref letter_id="K"/>
<letter_ref letter_id="R"/>
<letter_ref letter_id="S"/>
<letter_ref letter_id="T"/>
<letter_ref letter_id="E"/>
<letter_ref letter_id="G"/>
<letter_ref letter_id="F"/>
<letter_ref letter_id="Q"/>
<letter_ref letter_id="A"/>
<letter_ref letter_id="V"/>
<letter_ref letter_id="P"/>
<letter_ref letter_id="Y"/>
<letter_ref letter_id="I"/>
<letter_ref letter_id="V"/>
<letter_ref letter_id="A"/>
<letter_ref letter_id="L"/>
<letter_ref letter_id="F"/>
<letter_ref letter_id="S"/>
<letter_ref letter_id="A"/>
<letter_ref letter_id="M"/>
<letter_ref letter_id="L"/>
<letter_ref letter_id="W"/>
<letter_ref letter_id="L"/>
<letter_ref letter_id="Y"/>
<letter_ref letter_id="Y"/>
<letter_ref letter_id="A"/>
<letter_ref letter_id="F"/>
</site>
<right_flank>IKTNVLLLTI</right_flank>
</contributing_site>
<contributing_site sequence_id="sequence_59" position="10" strand="none" pvalue="1.37e-19" >
<left_flank>MVINMDFDIT</left_flank>
<site>
<letter_ref letter_id="V"/>
<letter_ref letter_id="I"/>
<letter_ref letter_id="G"/>
<letter_ref letter_id="Y"/>
<letter_ref letter_id="I"/>
<letter_ref letter_id="A"/>
<letter_ref letter_id="G"/>
<letter_ref letter_id="T"/>
<letter_ref letter_id="L"/>
<letter_ref letter_id="T"/>
<letter_ref letter_id="T"/>
<letter_ref letter_id="F"/>
<letter_ref letter_id="A"/>
<letter_ref letter_id="S"/>
<letter_ref letter_id="L"/>
<letter_ref letter_id="P"/>
<letter_ref letter_id="Q"/>
<letter_ref letter_id="L"/>
<letter_ref letter_id="I"/>
<letter_ref letter_id="K"/>
<letter_ref letter_id="S"/>
<letter_ref letter_id="L"/>
<letter_ref letter_id="K"/>
<letter_ref letter_id="E"/>
<letter_ref letter_id="K"/>
<letter_ref letter_id="D"/>
<letter_ref letter_id="M"/>
<letter_ref letter_id="S"/>
<letter_ref letter_id="N"/>
<letter_ref letter_id="I"/>
<letter_ref letter_id="S"/>
<letter_ref letter_id="L"/>
<letter_ref letter_id="A"/>
<letter_ref letter_id="F"/>
<letter_ref letter_id="V"/>
<letter_ref letter_id="I"/>
<letter_ref letter_id="T"/>
<letter_ref letter_id="F"/>
<letter_ref letter_id="T"/>
<letter_ref letter_id="T"/>
<letter_ref letter_id="G"/>
<letter_ref letter_id="L"/>
<letter_ref letter_id="T"/>
<letter_ref letter_id="L"/>
<letter_ref letter_id="W"/>
<letter_ref letter_id="L"/>
<letter_ref letter_id="I"/>
<letter_ref letter_id="Y"/>
<letter_ref letter_id="G"/>
<letter_ref letter_id="I"/>
</site>
<right_flank>LRNDYPIIVF</right_flank>
</contributing_site>
<contributing_site sequence_id="sequence_92" position="13" strand="none" pvalue="1.49e-19" >
<left_flank>TNNLWAFVFG</left_flank>
<site>
<letter_ref letter_id="I"/>
<letter_ref letter_id="L"/>
<letter_ref letter_id="G"/>
<letter_ref letter_id="N"/>
<letter_ref letter_id="I"/>
<letter_ref letter_id="I"/>
<letter_ref letter_id="S"/>
<letter_ref letter_id="F"/>
<letter_ref letter_id="V"/>
<letter_ref letter_id="V"/>
<letter_ref letter_id="F"/>
<letter_ref letter_id="L"/>
<letter_ref letter_id="A"/>
<letter_ref letter_id="P"/>
<letter_ref letter_id="V"/>
<letter_ref letter_id="P"/>
<letter_ref letter_id="T"/>
<letter_ref letter_id="F"/>
<letter_ref letter_id="V"/>
<letter_ref letter_id="R"/>
<letter_ref letter_id="I"/>
<letter_ref letter_id="C"/>
<letter_ref letter_id="K"/>
<letter_ref letter_id="K"/>
<letter_ref letter_id="K"/>
<letter_ref letter_id="S"/>
<letter_ref letter_id="T"/>
<letter_ref letter_id="E"/>
<letter_ref letter_id="G"/>
<letter_ref letter_id="F"/>
<letter_ref letter_id="Q"/>
<letter_ref letter_id="S"/>
<letter_ref letter_id="L"/>
<letter_ref letter_id="P"/>
<letter_ref letter_id="Y"/>
<letter_ref letter_id="V"/>
<letter_ref letter_id="S"/>
<letter_ref letter_id="A"/>
<letter_ref letter_id="L"/>
<letter_ref letter_id="F"/>
<letter_ref letter_id="S"/>
<letter_ref letter_id="A"/>
<letter_ref letter_id="M"/>
<letter_ref letter_id="L"/>
<letter_ref letter_id="W"/>
<letter_ref letter_id="I"/>
<letter_ref letter_id="Y"/>
<letter_ref letter_id="Y"/>
<letter_ref letter_id="A"/>
<letter_ref letter_id="M"/>
</site>
<right_flank>QKDGTAFLLI</right_flank>
</contributing_site>
<contributing_site sequence_id="sequence_72" position="3" strand="none" pvalue="1.77e-19" >
<left_flank>MEN</left_flank>
<site>
<letter_ref letter_id="L"/>
<letter_ref letter_id="I"/>
<letter_ref letter_id="G"/>
<letter_ref letter_id="Y"/>
<letter_ref letter_id="I"/>
<letter_ref letter_id="A"/>
<letter_ref letter_id="A"/>
<letter_ref letter_id="F"/>
<letter_ref letter_id="L"/>
<letter_ref letter_id="T"/>
<letter_ref letter_id="T"/>
<letter_ref letter_id="V"/>
<letter_ref letter_id="S"/>
<letter_ref letter_id="F"/>
<letter_ref letter_id="L"/>
<letter_ref letter_id="P"/>
<letter_ref letter_id="Q"/>
<letter_ref letter_id="V"/>
<letter_ref letter_id="L"/>
<letter_ref letter_id="R"/>
<letter_ref letter_id="V"/>
<letter_ref letter_id="V"/>
<letter_ref letter_id="M"/>
<letter_ref letter_id="T"/>
<letter_ref letter_id="K"/>
<letter_ref letter_id="Q"/>
<letter_ref letter_id="T"/>
<letter_ref letter_id="R"/>
<letter_ref letter_id="D"/>
<letter_ref letter_id="I"/>
<letter_ref letter_id="S"/>
<letter_ref letter_id="R"/>
<letter_ref letter_id="N"/>
<letter_ref letter_id="M"/>
<letter_ref letter_id="Y"/>
<letter_ref letter_id="I"/>
<letter_ref letter_id="M"/>
<letter_ref letter_id="F"/>
<letter_ref letter_id="F"/>
<letter_ref letter_id="I"/>
<letter_ref letter_id="G"/>
<letter_ref letter_id="V"/>
<letter_ref letter_id="L"/>
<letter_ref letter_id="L"/>
<letter_ref letter_id="W"/>
<letter_ref letter_id="F"/>
<letter_ref letter_id="V"/>
<letter_ref letter_id="Y"/>
<letter_ref letter_id="G"/>
<letter_ref letter_id="I"/>
</site>
<right_flank>LKSDFPIILA</right_flank>
</contributing_site>
<contributing_site sequence_id="sequence_60" position="3" strand="none" pvalue="2.09e-19" >
<left_flank>MEN</left_flank>
<site>
<letter_ref letter_id="L"/>
<letter_ref letter_id="I"/>
<letter_ref letter_id="G"/>
<letter_ref letter_id="Y"/>
<letter_ref letter_id="V"/>
<letter_ref letter_id="A"/>
<letter_ref letter_id="A"/>
<letter_ref letter_id="F"/>
<letter_ref letter_id="L"/>
<letter_ref letter_id="T"/>
<letter_ref letter_id="T"/>
<letter_ref letter_id="V"/>
<letter_ref letter_id="S"/>
<letter_ref letter_id="F"/>
<letter_ref letter_id="L"/>
<letter_ref letter_id="P"/>
<letter_ref letter_id="Q"/>
<letter_ref letter_id="V"/>
<letter_ref letter_id="L"/>
<letter_ref letter_id="R"/>
<letter_ref letter_id="V"/>
<letter_ref letter_id="V"/>
<letter_ref letter_id="M"/>
<letter_ref letter_id="T"/>
<letter_ref letter_id="K"/>
<letter_ref letter_id="Q"/>
<letter_ref letter_id="T"/>
<letter_ref letter_id="R"/>
<letter_ref letter_id="D"/>
<letter_ref letter_id="I"/>
<letter_ref letter_id="S"/>
<letter_ref letter_id="R"/>
<letter_ref letter_id="N"/>
<letter_ref letter_id="M"/>
<letter_ref letter_id="Y"/>
<letter_ref letter_id="I"/>
<letter_ref letter_id="M"/>
<letter_ref letter_id="F"/>
<letter_ref letter_id="F"/>
<letter_ref letter_id="L"/>
<letter_ref letter_id="G"/>
<letter_ref letter_id="V"/>
<letter_ref letter_id="V"/>
<letter_ref letter_id="L"/>
<letter_ref letter_id="W"/>
<letter_ref letter_id="F"/>
<letter_ref letter_id="V"/>
<letter_ref letter_id="Y"/>
<letter_ref letter_id="G"/>
<letter_ref letter_id="I"/>
</site>
<right_flank>LRSDLPIILA</right_flank>
</contributing_site>
<contributing_site sequence_id="sequence_98" position="14" strand="none" pvalue="7.93e-19" >
<left_flank>RADDLSFIFG</left_flank>
<site>
<letter_ref letter_id="L"/>
<letter_ref letter_id="L"/>
<letter_ref letter_id="G"/>
<letter_ref letter_id="N"/>
<letter_ref letter_id="I"/>
<letter_ref letter_id="V"/>
<letter_ref letter_id="S"/>
<letter_ref letter_id="F"/>
<letter_ref letter_id="M"/>
<letter_ref letter_id="V"/>
<letter_ref letter_id="F"/>
<letter_ref letter_id="L"/>
<letter_ref letter_id="A"/>
<letter_ref letter_id="P"/>
<letter_ref letter_id="V"/>
<letter_ref letter_id="P"/>
<letter_ref letter_id="T"/>
<letter_ref letter_id="F"/>
<letter_ref letter_id="Y"/>
<letter_ref letter_id="K"/>
<letter_ref letter_id="I"/>
<letter_ref letter_id="Y"/>
<letter_ref letter_id="K"/>
<letter_ref letter_id="R"/>
<letter_ref letter_id="K"/>
<letter_ref letter_id="S"/>
<letter_ref letter_id="S"/>
<letter_ref letter_id="E"/>
<letter_ref letter_id="G"/>
<letter_ref letter_id="Y"/>
<letter_ref letter_id="Q"/>
<letter_ref letter_id="A"/>
<letter_ref letter_id="I"/>
<letter_ref letter_id="P"/>
<letter_ref letter_id="Y"/>
<letter_ref letter_id="M"/>
<letter_ref letter_id="V"/>
<letter_ref letter_id="A"/>
<letter_ref letter_id="L"/>
<letter_ref letter_id="F"/>
<letter_ref letter_id="S"/>
<letter_ref letter_id="A"/>
<letter_ref letter_id="G"/>
<letter_ref letter_id="L"/>
<letter_ref letter_id="L"/>
<letter_ref letter_id="L"/>
<letter_ref letter_id="Y"/>
<letter_ref letter_id="Y"/>
<letter_ref letter_id="A"/>
<letter_ref letter_id="Y"/>
</site>
<right_flank>LRKNAYLIVS</right_flank>
</contributing_site>
<contributing_site sequence_id="sequence_91" position="13" strand="none" pvalue="2.11e-18" >
<left_flank>KVHEIAFLFG</left_flank>
<site>
<letter_ref letter_id="L"/>
<letter_ref letter_id="L"/>
<letter_ref letter_id="G"/>
<letter_ref letter_id="N"/>
<letter_ref letter_id="I"/>
<letter_ref letter_id="V"/>
<letter_ref letter_id="S"/>
<letter_ref letter_id="F"/>
<letter_ref letter_id="G"/>
<letter_ref letter_id="V"/>
<letter_ref letter_id="F"/>
<letter_ref letter_id="L"/>
<letter_ref letter_id="S"/>
<letter_ref letter_id="P"/>
<letter_ref letter_id="V"/>
<letter_ref letter_id="P"/>
<letter_ref letter_id="T"/>
<letter_ref letter_id="F"/>
<letter_ref letter_id="Y"/>
<letter_ref letter_id="G"/>
<letter_ref letter_id="I"/>
<letter_ref letter_id="Y"/>
<letter_ref letter_id="K"/>
<letter_ref letter_id="K"/>
<letter_ref letter_id="K"/>
<letter_ref letter_id="S"/>
<letter_ref letter_id="S"/>
<letter_ref letter_id="K"/>
<letter_ref letter_id="G"/>
<letter_ref letter_id="F"/>
<letter_ref letter_id="Q"/>
<letter_ref letter_id="S"/>
<letter_ref letter_id="I"/>
<letter_ref letter_id="P"/>
<letter_ref letter_id="Y"/>
<letter_ref letter_id="I"/>
<letter_ref letter_id="C"/>
<letter_ref letter_id="A"/>
<letter_ref letter_id="L"/>
<letter_ref letter_id="A"/>
<letter_ref letter_id="S"/>
<letter_ref letter_id="A"/>
<letter_ref letter_id="T"/>
<letter_ref letter_id="L"/>
<letter_ref letter_id="L"/>
<letter_ref letter_id="L"/>
<letter_ref letter_id="Y"/>
<letter_ref letter_id="Y"/>
<letter_ref letter_id="G"/>
<letter_ref letter_id="I"/>
</site>
<right_flank>MKTHAYLIIS</right_flank>
</contributing_site>
<contributing_site sequence_id="sequence_96" position="12" strand="none" pvalue="2.69e-18" >
<left_flank>DAKQVRFIIG</left_flank>
<site>
<letter_ref letter_id="V"/>
<letter_ref letter_id="I"/>
<letter_ref letter_id="G"/>
<letter_ref letter_id="N"/>
<letter_ref letter_id="V"/>
<letter_ref letter_id="I"/>
<letter_ref letter_id="S"/>
<letter_ref letter_id="F"/>
<letter_ref letter_id="G"/>
<letter_ref letter_id="L"/>
<letter_ref letter_id="F"/>
<letter_ref letter_id="A"/>
<letter_ref letter_id="A"/>
<letter_ref letter_id="P"/>
<letter_ref letter_id="A"/>
<letter_ref letter_id="K"/>
<letter_ref letter_id="T"/>
<letter_ref letter_id="F"/>
<letter_ref letter_id="W"/>
<letter_ref letter_id="R"/>
<letter_ref letter_id="I"/>
<letter_ref letter_id="F"/>
<letter_ref letter_id="K"/>
<letter_ref letter_id="K"/>
<letter_ref letter_id="K"/>
<letter_ref letter_id="S"/>
<letter_ref letter_id="V"/>
<letter_ref letter_id="E"/>
<letter_ref letter_id="E"/>
<letter_ref letter_id="F"/>
<letter_ref letter_id="S"/>
<letter_ref letter_id="Y"/>
<letter_ref letter_id="V"/>
<letter_ref letter_id="P"/>
<letter_ref letter_id="Y"/>
<letter_ref letter_id="V"/>
<letter_ref letter_id="A"/>
<letter_ref letter_id="T"/>
<letter_ref letter_id="V"/>
<letter_ref letter_id="M"/>
<letter_ref letter_id="N"/>
<letter_ref letter_id="C"/>
<letter_ref letter_id="M"/>
<letter_ref letter_id="L"/>
<letter_ref letter_id="W"/>
<letter_ref letter_id="V"/>
<letter_ref letter_id="F"/>
<letter_ref letter_id="Y"/>
<letter_ref letter_id="G"/>
<letter_ref letter_id="L"/>
</site>
<right_flank>PVVHKDSILV</right_flank>
</contributing_site>
<contributing_site sequence_id="sequence_58" position="5" strand="none" pvalue="4.71e-18" >
<left_flank>MDSIT</left_flank>
<site>
<letter_ref letter_id="F"/>
<letter_ref letter_id="L"/>
<letter_ref letter_id="G"/>
<letter_ref letter_id="Y"/>
<letter_ref letter_id="I"/>
<letter_ref letter_id="A"/>
<letter_ref letter_id="S"/>
<letter_ref letter_id="L"/>
<letter_ref letter_id="L"/>
<letter_ref letter_id="T"/>
<letter_ref letter_id="T"/>
<letter_ref letter_id="I"/>
<letter_ref letter_id="S"/>
<letter_ref letter_id="F"/>
<letter_ref letter_id="L"/>
<letter_ref letter_id="P"/>
<letter_ref letter_id="Q"/>
<letter_ref letter_id="L"/>
<letter_ref letter_id="I"/>
<letter_ref letter_id="R"/>
<letter_ref letter_id="I"/>
<letter_ref letter_id="L"/>
<letter_ref letter_id="M"/>
<letter_ref letter_id="G"/>
<letter_ref letter_id="G"/>
<letter_ref letter_id="S"/>
<letter_ref letter_id="T"/>
<letter_ref letter_id="K"/>
<letter_ref letter_id="D"/>
<letter_ref letter_id="I"/>
<letter_ref letter_id="S"/>
<letter_ref letter_id="R"/>
<letter_ref letter_id="N"/>
<letter_ref letter_id="M"/>
<letter_ref letter_id="Y"/>
<letter_ref letter_id="I"/>
<letter_ref letter_id="V"/>
<letter_ref letter_id="L"/>
<letter_ref letter_id="V"/>
<letter_ref letter_id="T"/>
<letter_ref letter_id="G"/>
<letter_ref letter_id="V"/>
<letter_ref letter_id="F"/>
<letter_ref letter_id="L"/>
<letter_ref letter_id="W"/>
<letter_ref letter_id="F"/>
<letter_ref letter_id="I"/>
<letter_ref letter_id="Y"/>
<letter_ref letter_id="G"/>
<letter_ref letter_id="C"/>
</site>
<right_flank>LKQDFPIILA</right_flank>
</contributing_site>
<contributing_site sequence_id="sequence_99" position="130" strand="none" pvalue="6.99e-18" >
<left_flank>DLEARLQQLG</left_flank>
<site>
<letter_ref letter_id="L"/>
<letter_ref letter_id="F"/>
<letter_ref letter_id="C"/>
<letter_ref letter_id="S"/>
<letter_ref letter_id="V"/>
<letter_ref letter_id="F"/>
<letter_ref letter_id="T"/>
<letter_ref letter_id="I"/>
<letter_ref letter_id="S"/>
<letter_ref letter_id="M"/>
<letter_ref letter_id="Y"/>
<letter_ref letter_id="L"/>
<letter_ref letter_id="S"/>
<letter_ref letter_id="P"/>
<letter_ref letter_id="L"/>
<letter_ref letter_id="A"/>
<letter_ref letter_id="D"/>
<letter_ref letter_id="L"/>
<letter_ref letter_id="A"/>
<letter_ref letter_id="K"/>
<letter_ref letter_id="I"/>
<letter_ref letter_id="V"/>
<letter_ref letter_id="Q"/>
<letter_ref letter_id="T"/>
<letter_ref letter_id="K"/>
<letter_ref letter_id="S"/>
<letter_ref letter_id="T"/>
<letter_ref letter_id="Q"/>
<letter_ref letter_id="R"/>
<letter_ref letter_id="L"/>
<letter_ref letter_id="S"/>
<letter_ref letter_id="F"/>
<letter_ref letter_id="S"/>
<letter_ref letter_id="L"/>
<letter_ref letter_id="T"/>
<letter_ref letter_id="I"/>
<letter_ref letter_id="A"/>
<letter_ref letter_id="T"/>
<letter_ref letter_id="L"/>
<letter_ref letter_id="F"/>
<letter_ref letter_id="C"/>
<letter_ref letter_id="S"/>
<letter_ref letter_id="A"/>
<letter_ref letter_id="S"/>
<letter_ref letter_id="W"/>
<letter_ref letter_id="S"/>
<letter_ref letter_id="I"/>
<letter_ref letter_id="Y"/>
<letter_ref letter_id="G"/>
<letter_ref letter_id="F"/>
</site>
<right_flank>RLRDPYITVP</right_flank>
</contributing_site>
<contributing_site sequence_id="sequence_85" position="130" strand="none" pvalue="7.57e-18" >
<left_flank>DPEMRLQHLG</left_flank>
<site>
<letter_ref letter_id="L"/>
<letter_ref letter_id="F"/>
<letter_ref letter_id="C"/>
<letter_ref letter_id="S"/>
<letter_ref letter_id="V"/>
<letter_ref letter_id="F"/>
<letter_ref letter_id="T"/>
<letter_ref letter_id="I"/>
<letter_ref letter_id="S"/>
<letter_ref letter_id="M"/>
<letter_ref letter_id="Y"/>
<letter_ref letter_id="L"/>
<letter_ref letter_id="S"/>
<letter_ref letter_id="P"/>
<letter_ref letter_id="L"/>
<letter_ref letter_id="A"/>
<letter_ref letter_id="D"/>
<letter_ref letter_id="L"/>
<letter_ref letter_id="A"/>
<letter_ref letter_id="K"/>
<letter_ref letter_id="V"/>
<letter_ref letter_id="I"/>
<letter_ref letter_id="R"/>
<letter_ref letter_id="T"/>
<letter_ref letter_id="K"/>
<letter_ref letter_id="S"/>
<letter_ref letter_id="T"/>
<letter_ref letter_id="Q"/>
<letter_ref letter_id="R"/>
<letter_ref letter_id="L"/>
<letter_ref letter_id="S"/>
<letter_ref letter_id="F"/>
<letter_ref letter_id="S"/>
<letter_ref letter_id="L"/>
<letter_ref letter_id="T"/>
<letter_ref letter_id="I"/>
<letter_ref letter_id="A"/>
<letter_ref letter_id="T"/>
<letter_ref letter_id="L"/>
<letter_ref letter_id="L"/>
<letter_ref letter_id="T"/>
<letter_ref letter_id="S"/>
<letter_ref letter_id="A"/>
<letter_ref letter_id="S"/>
<letter_ref letter_id="W"/>
<letter_ref letter_id="T"/>
<letter_ref letter_id="L"/>
<letter_ref letter_id="Y"/>
<letter_ref letter_id="G"/>
<letter_ref letter_id="F"/>
</site>
<right_flank>RLKDPYIVVP</right_flank>
</contributing_site>
<contributing_site sequence_id="sequence_53" position="5" strand="none" pvalue="1.12e-17" >
<left_flank>MDAII</left_flank>
<site>
<letter_ref letter_id="L"/>
<letter_ref letter_id="V"/>
<letter_ref letter_id="G"/>
<letter_ref letter_id="L"/>
<letter_ref letter_id="M"/>
<letter_ref letter_id="A"/>
<letter_ref letter_id="G"/>
<letter_ref letter_id="A"/>
<letter_ref letter_id="L"/>
<letter_ref letter_id="T"/>
<letter_ref letter_id="T"/>
<letter_ref letter_id="S"/>
<letter_ref letter_id="S"/>
<letter_ref letter_id="S"/>
<letter_ref letter_id="I"/>
<letter_ref letter_id="P"/>
<letter_ref letter_id="Q"/>
<letter_ref letter_id="A"/>
<letter_ref letter_id="V"/>
<letter_ref letter_id="R"/>
<letter_ref letter_id="I"/>
<letter_ref letter_id="L"/>
<letter_ref letter_id="R"/>
<letter_ref letter_id="T"/>
<letter_ref letter_id="K"/>
<letter_ref letter_id="S"/>
<letter_ref letter_id="A"/>
<letter_ref letter_id="R"/>
<letter_ref letter_id="D"/>
<letter_ref letter_id="V"/>
<letter_ref letter_id="S"/>
<letter_ref letter_id="A"/>
<letter_ref letter_id="L"/>
<letter_ref letter_id="F"/>
<letter_ref letter_id="F"/>
<letter_ref letter_id="M"/>
<letter_ref letter_id="L"/>
<letter_ref letter_id="M"/>
<letter_ref letter_id="S"/>
<letter_ref letter_id="A"/>
<letter_ref letter_id="G"/>
<letter_ref letter_id="M"/>
<letter_ref letter_id="C"/>
<letter_ref letter_id="L"/>
<letter_ref letter_id="W"/>
<letter_ref letter_id="L"/>
<letter_ref letter_id="V"/>
<letter_ref letter_id="Y"/>
<letter_ref letter_id="G"/>
<letter_ref letter_id="V"/>
</site>
<right_flank>ARADVAIVLW</right_flank>
</contributing_site>
<contributing_site sequence_id="sequence_97" position="17" strand="none" pvalue="1.53e-17" >
<left_flank>MANPAVTLSG</left_flank>
<site>
<letter_ref letter_id="V"/>
<letter_ref letter_id="A"/>
<letter_ref letter_id="G"/>
<letter_ref letter_id="N"/>
<letter_ref letter_id="I"/>
<letter_ref letter_id="I"/>
<letter_ref letter_id="S"/>
<letter_ref letter_id="F"/>
<letter_ref letter_id="L"/>
<letter_ref letter_id="V"/>
<letter_ref letter_id="F"/>
<letter_ref letter_id="L"/>
<letter_ref letter_id="A"/>
<letter_ref letter_id="P"/>
<letter_ref letter_id="V"/>
<letter_ref letter_id="A"/>
<letter_ref letter_id="T"/>
<letter_ref letter_id="F"/>
<letter_ref letter_id="L"/>
<letter_ref letter_id="Q"/>
<letter_ref letter_id="V"/>
<letter_ref letter_id="Y"/>
<letter_ref letter_id="K"/>
<letter_ref letter_id="K"/>
<letter_ref letter_id="K"/>
<letter_ref letter_id="S"/>
<letter_ref letter_id="T"/>
<letter_ref letter_id="G"/>
<letter_ref letter_id="G"/>
<letter_ref letter_id="Y"/>
<letter_ref letter_id="S"/>
<letter_ref letter_id="S"/>
<letter_ref letter_id="V"/>
<letter_ref letter_id="P"/>
<letter_ref letter_id="Y"/>
<letter_ref letter_id="V"/>
<letter_ref letter_id="V"/>
<letter_ref letter_id="A"/>
<letter_ref letter_id="L"/>
<letter_ref letter_id="F"/>
<letter_ref letter_id="S"/>
<letter_ref letter_id="S"/>
<letter_ref letter_id="V"/>
<letter_ref letter_id="L"/>
<letter_ref letter_id="W"/>
<letter_ref letter_id="I"/>
<letter_ref letter_id="F"/>
<letter_ref letter_id="Y"/>
<letter_ref letter_id="A"/>
<letter_ref letter_id="L"/>
</site>
<right_flank>VKTNSRPLLT</right_flank>
</contributing_site>
<contributing_site sequence_id="sequence_148" position="34" strand="none" pvalue="2.63e-17" >
<left_flank>KYNNLDYAQF</left_flank>
<site>
<letter_ref letter_id="I"/>
<letter_ref letter_id="F"/>
<letter_ref letter_id="G"/>
<letter_ref letter_id="W"/>
<letter_ref letter_id="L"/>
<letter_ref letter_id="S"/>
<letter_ref letter_id="L"/>
<letter_ref letter_id="F"/>
<letter_ref letter_id="C"/>
<letter_ref letter_id="W"/>
<letter_ref letter_id="V"/>
<letter_ref letter_id="V"/>
<letter_ref letter_id="A"/>
<letter_ref letter_id="N"/>
<letter_ref letter_id="Y"/>
<letter_ref letter_id="P"/>
<letter_ref letter_id="Q"/>
<letter_ref letter_id="I"/>
<letter_ref letter_id="R"/>
<letter_ref letter_id="E"/>
<letter_ref letter_id="Q"/>
<letter_ref letter_id="Y"/>
<letter_ref letter_id="L"/>
<letter_ref letter_id="I"/>
<letter_ref letter_id="K"/>
<letter_ref letter_id="S"/>
<letter_ref letter_id="S"/>
<letter_ref letter_id="G"/>
<letter_ref letter_id="G"/>
<letter_ref letter_id="M"/>
<letter_ref letter_id="S"/>
<letter_ref letter_id="W"/>
<letter_ref letter_id="G"/>
<letter_ref letter_id="F"/>
<letter_ref letter_id="I"/>
<letter_ref letter_id="L"/>
<letter_ref letter_id="F"/>
<letter_ref letter_id="L"/>
<letter_ref letter_id="V"/>
<letter_ref letter_id="S"/>
<letter_ref letter_id="G"/>
<letter_ref letter_id="D"/>
<letter_ref letter_id="T"/>
<letter_ref letter_id="L"/>
<letter_ref letter_id="N"/>
<letter_ref letter_id="L"/>
<letter_ref letter_id="V"/>
<letter_ref letter_id="S"/>
<letter_ref letter_id="V"/>
<letter_ref letter_id="F"/>
</site>
<right_flank>VLDLLFTQRI</right_flank>
</contributing_site>
<contributing_site sequence_id="sequence_123" position="8" strand="none" pvalue="1.03e-16" >
<left_flank>MAANPCSG</left_flank>
<site>
<letter_ref letter_id="I"/>
<letter_ref letter_id="T"/>
<letter_ref letter_id="G"/>
<letter_ref letter_id="A"/>
<letter_ref letter_id="V"/>
<letter_ref letter_id="S"/>
<letter_ref letter_id="L"/>
<letter_ref letter_id="A"/>
<letter_ref letter_id="C"/>
<letter_ref letter_id="W"/>
<letter_ref letter_id="V"/>
<letter_ref letter_id="V"/>
<letter_ref letter_id="V"/>
<letter_ref letter_id="L"/>
<letter_ref letter_id="A"/>
<letter_ref letter_id="P"/>
<letter_ref letter_id="Q"/>
<letter_ref letter_id="L"/>
<letter_ref letter_id="L"/>
<letter_ref letter_id="E"/>
<letter_ref letter_id="N"/>
<letter_ref letter_id="Y"/>
<letter_ref letter_id="S"/>
<letter_ref letter_id="R"/>
<letter_ref letter_id="K"/>
<letter_ref letter_id="S"/>
<letter_ref letter_id="A"/>
<letter_ref letter_id="H"/>
<letter_ref letter_id="G"/>
<letter_ref letter_id="I"/>
<letter_ref letter_id="S"/>
<letter_ref letter_id="L"/>
<letter_ref letter_id="A"/>
<letter_ref letter_id="F"/>
<letter_ref letter_id="I"/>
<letter_ref letter_id="S"/>
<letter_ref letter_id="L"/>
<letter_ref letter_id="W"/>
<letter_ref letter_id="L"/>
<letter_ref letter_id="A"/>
<letter_ref letter_id="G"/>
<letter_ref letter_id="D"/>
<letter_ref letter_id="C"/>
<letter_ref letter_id="L"/>
<letter_ref letter_id="S"/>
<letter_ref letter_id="F"/>
<letter_ref letter_id="L"/>
<letter_ref letter_id="G"/>
<letter_ref letter_id="Y"/>
<letter_ref letter_id="A"/>
</site>
<right_flank>VLPAPSPDTS</right_flank>
</contributing_site>
<contributing_site sequence_id="sequence_90" position="9" strand="none" pvalue="1.29e-16" >
<left_flank>MADLSFYVG</left_flank>
<site>
<letter_ref letter_id="V"/>
<letter_ref letter_id="I"/>
<letter_ref letter_id="G"/>
<letter_ref letter_id="N"/>
<letter_ref letter_id="V"/>
<letter_ref letter_id="I"/>
<letter_ref letter_id="S"/>
<letter_ref letter_id="V"/>
<letter_ref letter_id="L"/>
<letter_ref letter_id="V"/>
<letter_ref letter_id="F"/>
<letter_ref letter_id="L"/>
<letter_ref letter_id="S"/>
<letter_ref letter_id="P"/>
<letter_ref letter_id="V"/>
<letter_ref letter_id="E"/>
<letter_ref letter_id="T"/>
<letter_ref letter_id="F"/>
<letter_ref letter_id="W"/>
<letter_ref letter_id="R"/>
<letter_ref letter_id="I"/>
<letter_ref letter_id="V"/>
<letter_ref letter_id="Q"/>
<letter_ref letter_id="R"/>
<letter_ref letter_id="R"/>
<letter_ref letter_id="S"/>
<letter_ref letter_id="T"/>
<letter_ref letter_id="E"/>
<letter_ref letter_id="E"/>
<letter_ref letter_id="Y"/>
<letter_ref letter_id="E"/>
<letter_ref letter_id="C"/>
<letter_ref letter_id="F"/>
<letter_ref letter_id="P"/>
<letter_ref letter_id="Y"/>
<letter_ref letter_id="I"/>
<letter_ref letter_id="C"/>
<letter_ref letter_id="T"/>
<letter_ref letter_id="L"/>
<letter_ref letter_id="M"/>
<letter_ref letter_id="S"/>
<letter_ref letter_id="S"/>
<letter_ref letter_id="S"/>
<letter_ref letter_id="L"/>
<letter_ref letter_id="W"/>
<letter_ref letter_id="T"/>
<letter_ref letter_id="Y"/>
<letter_ref letter_id="Y"/>
<letter_ref letter_id="G"/>
<letter_ref letter_id="I"/>
</site>
<right_flank>VTPGEYLVST</right_flank>
</contributing_site>
<contributing_site sequence_id="sequence_95" position="130" strand="none" pvalue="1.39e-16" >
<left_flank>NPEARLQQLG</left_flank>
<site>
<letter_ref letter_id="L"/>
<letter_ref letter_id="F"/>
<letter_ref letter_id="C"/>
<letter_ref letter_id="S"/>
<letter_ref letter_id="V"/>
<letter_ref letter_id="F"/>
<letter_ref letter_id="T"/>
<letter_ref letter_id="I"/>
<letter_ref letter_id="S"/>
<letter_ref letter_id="M"/>
<letter_ref letter_id="Y"/>
<letter_ref letter_id="L"/>
<letter_ref letter_id="S"/>
<letter_ref letter_id="P"/>
<letter_ref letter_id="L"/>
<letter_ref letter_id="A"/>
<letter_ref letter_id="D"/>
<letter_ref letter_id="L"/>
<letter_ref letter_id="A"/>
<letter_ref letter_id="K"/>
<letter_ref letter_id="V"/>
<letter_ref letter_id="I"/>
<letter_ref letter_id="Q"/>
<letter_ref letter_id="T"/>
<letter_ref letter_id="K"/>
<letter_ref letter_id="S"/>
<letter_ref letter_id="T"/>
<letter_ref letter_id="Q"/>
<letter_ref letter_id="C"/>
<letter_ref letter_id="L"/>
<letter_ref letter_id="S"/>
<letter_ref letter_id="Y"/>
<letter_ref letter_id="P"/>
<letter_ref letter_id="L"/>
<letter_ref letter_id="T"/>
<letter_ref letter_id="I"/>
<letter_ref letter_id="A"/>
<letter_ref letter_id="T"/>
<letter_ref letter_id="L"/>
<letter_ref letter_id="L"/>
<letter_ref letter_id="T"/>
<letter_ref letter_id="S"/>
<letter_ref letter_id="A"/>
<letter_ref letter_id="S"/>
<letter_ref letter_id="W"/>
<letter_ref letter_id="C"/>
<letter_ref letter_id="L"/>
<letter_ref letter_id="Y"/>
<letter_ref letter_id="G"/>
<letter_ref letter_id="F"/>
</site>
<right_flank>RLRDPYIMVS</right_flank>
</contributing_site>
<contributing_site sequence_id="sequence_601" position="5" strand="none" pvalue="1.61e-16" >
<left_flank>MELVL</left_flank>
<site>
<letter_ref letter_id="L"/>
<letter_ref letter_id="L"/>
<letter_ref letter_id="F"/>
<letter_ref letter_id="L"/>
<letter_ref letter_id="L"/>
<letter_ref letter_id="G"/>
<letter_ref letter_id="Y"/>
<letter_ref letter_id="V"/>
<letter_ref letter_id="I"/>
<letter_ref letter_id="Q"/>
<letter_ref letter_id="D"/>
<letter_ref letter_id="A"/>
<letter_ref letter_id="G"/>
<letter_ref letter_id="C"/>
<letter_ref letter_id="V"/>
<letter_ref letter_id="I"/>
<letter_ref letter_id="L"/>
<letter_ref letter_id="L"/>
<letter_ref letter_id="L"/>
<letter_ref letter_id="R"/>
<letter_ref letter_id="I"/>
<letter_ref letter_id="L"/>
<letter_ref letter_id="K"/>
<letter_ref letter_id="Q"/>
<letter_ref letter_id="R"/>
<letter_ref letter_id="S"/>
<letter_ref letter_id="V"/>
<letter_ref letter_id="D"/>
<letter_ref letter_id="G"/>
<letter_ref letter_id="L"/>
<letter_ref letter_id="S"/>
<letter_ref letter_id="L"/>
<letter_ref letter_id="Q"/>
<letter_ref letter_id="S"/>
<letter_ref letter_id="Q"/>
<letter_ref letter_id="V"/>
<letter_ref letter_id="M"/>
<letter_ref letter_id="Y"/>
<letter_ref letter_id="G"/>
<letter_ref letter_id="L"/>
<letter_ref letter_id="G"/>
<letter_ref letter_id="T"/>
<letter_ref letter_id="L"/>
<letter_ref letter_id="M"/>
<letter_ref letter_id="R"/>
<letter_ref letter_id="V"/>
<letter_ref letter_id="I"/>
<letter_ref letter_id="Y"/>
<letter_ref letter_id="T"/>
<letter_ref letter_id="F"/>
</site>
<right_flank>DTRLSNYTIV</right_flank>
</contributing_site>
<contributing_site sequence_id="sequence_122" position="190" strand="none" pvalue="1.87e-16" >
<left_flank>CNPFTDWFAY</left_flank>
<site>
<letter_ref letter_id="V"/>
<letter_ref letter_id="F"/>
<letter_ref letter_id="G"/>
<letter_ref letter_id="I"/>
<letter_ref letter_id="C"/>
<letter_ref letter_id="S"/>
<letter_ref letter_id="S"/>
<letter_ref letter_id="I"/>
<letter_ref letter_id="V"/>
<letter_ref letter_id="T"/>
<letter_ref letter_id="F"/>
<letter_ref letter_id="V"/>
<letter_ref letter_id="E"/>
<letter_ref letter_id="Y"/>
<letter_ref letter_id="L"/>
<letter_ref letter_id="P"/>
<letter_ref letter_id="Q"/>
<letter_ref letter_id="I"/>
<letter_ref letter_id="W"/>
<letter_ref letter_id="R"/>
<letter_ref letter_id="T"/>
<letter_ref letter_id="F"/>
<letter_ref letter_id="R"/>
<letter_ref letter_id="T"/>
<letter_ref letter_id="K"/>
<letter_ref letter_id="N"/>
<letter_ref letter_id="C"/>
<letter_ref letter_id="G"/>
<letter_ref letter_id="S"/>
<letter_ref letter_id="L"/>
<letter_ref letter_id="S"/>
<letter_ref letter_id="L"/>
<letter_ref letter_id="T"/>
<letter_ref letter_id="A"/>
<letter_ref letter_id="N"/>
<letter_ref letter_id="S"/>
<letter_ref letter_id="I"/>
<letter_ref letter_id="Q"/>
<letter_ref letter_id="T"/>
<letter_ref letter_id="L"/>
<letter_ref letter_id="G"/>
<letter_ref letter_id="C"/>
<letter_ref letter_id="F"/>
<letter_ref letter_id="V"/>
<letter_ref letter_id="I"/>
<letter_ref letter_id="V"/>
<letter_ref letter_id="C"/>
<letter_ref letter_id="Y"/>
<letter_ref letter_id="M"/>
<letter_ref letter_id="F"/>
</site>
<right_flank>FSTQQHITTL</right_flank>
</contributing_site>
<contributing_site sequence_id="sequence_108" position="254" strand="none" pvalue="9.23e-16" >
<left_flank>WDSLAQGLGS</left_flank>
<site>
<letter_ref letter_id="I"/>
<letter_ref letter_id="I"/>
<letter_ref letter_id="G"/>
<letter_ref letter_id="S"/>
<letter_ref letter_id="L"/>
<letter_ref letter_id="G"/>
<letter_ref letter_id="L"/>
<letter_ref letter_id="L"/>
<letter_ref letter_id="V"/>
<letter_ref letter_id="E"/>
<letter_ref letter_id="S"/>
<letter_ref letter_id="L"/>
<letter_ref letter_id="L"/>
<letter_ref letter_id="P"/>
<letter_ref letter_id="L"/>
<letter_ref letter_id="P"/>
<letter_ref letter_id="Q"/>
<letter_ref letter_id="I"/>
<letter_ref letter_id="A"/>
<letter_ref letter_id="I"/>
<letter_ref letter_id="L"/>
<letter_ref letter_id="Y"/>
<letter_ref letter_id="K"/>
<letter_ref letter_id="L"/>
<letter_ref letter_id="K"/>
<letter_ref letter_id="S"/>
<letter_ref letter_id="V"/>
<letter_ref letter_id="Q"/>
<letter_ref letter_id="G"/>
<letter_ref letter_id="F"/>
<letter_ref letter_id="K"/>
<letter_ref letter_id="L"/>
<letter_ref letter_id="I"/>
<letter_ref letter_id="L"/>
<letter_ref letter_id="L"/>
<letter_ref letter_id="V"/>
<letter_ref letter_id="S"/>
<letter_ref letter_id="W"/>
<letter_ref letter_id="L"/>
<letter_ref letter_id="C"/>
<letter_ref letter_id="G"/>
<letter_ref letter_id="D"/>
<letter_ref letter_id="T"/>
<letter_ref letter_id="L"/>
<letter_ref letter_id="K"/>
<letter_ref letter_id="I"/>
<letter_ref letter_id="T"/>
<letter_ref letter_id="Y"/>
<letter_ref letter_id="L"/>
<letter_ref letter_id="I"/>
</site>
<right_flank>FGAKNISALF</right_flank>
</contributing_site>
<contributing_site sequence_id="sequence_114" position="190" strand="none" pvalue="1.41e-15" >
<left_flank>HTSARYIVGS</left_flank>
<site>
<letter_ref letter_id="V"/>
<letter_ref letter_id="L"/>
<letter_ref letter_id="A"/>
<letter_ref letter_id="Y"/>
<letter_ref letter_id="I"/>
<letter_ref letter_id="T"/>
<letter_ref letter_id="L"/>
<letter_ref letter_id="P"/>
<letter_ref letter_id="L"/>
<letter_ref letter_id="Y"/>
<letter_ref letter_id="C"/>
<letter_ref letter_id="F"/>
<letter_ref letter_id="S"/>
<letter_ref letter_id="G"/>
<letter_ref letter_id="L"/>
<letter_ref letter_id="L"/>
<letter_ref letter_id="Q"/>
<letter_ref letter_id="V"/>
<letter_ref letter_id="I"/>
<letter_ref letter_id="K"/>
<letter_ref letter_id="N"/>
<letter_ref letter_id="C"/>
<letter_ref letter_id="K"/>
<letter_ref letter_id="T"/>
<letter_ref letter_id="K"/>
<letter_ref letter_id="A"/>
<letter_ref letter_id="T"/>
<letter_ref letter_id="D"/>
<letter_ref letter_id="D"/>
<letter_ref letter_id="L"/>
<letter_ref letter_id="S"/>
<letter_ref letter_id="P"/>
<letter_ref letter_id="S"/>
<letter_ref letter_id="F"/>
<letter_ref letter_id="F"/>
<letter_ref letter_id="A"/>
<letter_ref letter_id="I"/>
<letter_ref letter_id="I"/>
<letter_ref letter_id="F"/>
<letter_ref letter_id="T"/>
<letter_ref letter_id="A"/>
<letter_ref letter_id="N"/>
<letter_ref letter_id="A"/>
<letter_ref letter_id="T"/>
<letter_ref letter_id="Q"/>
<letter_ref letter_id="T"/>
<letter_ref letter_id="I"/>
<letter_ref letter_id="S"/>
<letter_ref letter_id="L"/>
<letter_ref letter_id="F"/>
</site>
<right_flank>TFSQEWEYLL</right_flank>
</contributing_site>
<contributing_site sequence_id="sequence_125" position="7" strand="none" pvalue="2.16e-15" >
<left_flank>MDVSLDE</left_flank>
<site>
<letter_ref letter_id="V"/>
<letter_ref letter_id="L"/>
<letter_ref letter_id="G"/>
<letter_ref letter_id="L"/>
<letter_ref letter_id="V"/>
<letter_ref letter_id="Y"/>
<letter_ref letter_id="V"/>
<letter_ref letter_id="T"/>
<letter_ref letter_id="A"/>
<letter_ref letter_id="W"/>
<letter_ref letter_id="S"/>
<letter_ref letter_id="I"/>
<letter_ref letter_id="S"/>
<letter_ref letter_id="M"/>
<letter_ref letter_id="Y"/>
<letter_ref letter_id="V"/>
<letter_ref letter_id="P"/>
<letter_ref letter_id="L"/>
<letter_ref letter_id="I"/>
<letter_ref letter_id="A"/>
<letter_ref letter_id="N"/>
<letter_ref letter_id="F"/>
<letter_ref letter_id="K"/>
<letter_ref letter_id="F"/>
<letter_ref letter_id="R"/>
<letter_ref letter_id="S"/>
<letter_ref letter_id="T"/>
<letter_ref letter_id="N"/>
<letter_ref letter_id="A"/>
<letter_ref letter_id="L"/>
<letter_ref letter_id="S"/>
<letter_ref letter_id="I"/>
<letter_ref letter_id="D"/>
<letter_ref letter_id="F"/>
<letter_ref letter_id="V"/>
<letter_ref letter_id="I"/>
<letter_ref letter_id="L"/>
<letter_ref letter_id="N"/>
<letter_ref letter_id="T"/>
<letter_ref letter_id="T"/>
<letter_ref letter_id="G"/>
<letter_ref letter_id="Y"/>
<letter_ref letter_id="F"/>
<letter_ref letter_id="Y"/>
<letter_ref letter_id="L"/>
<letter_ref letter_id="I"/>
<letter_ref letter_id="Y"/>
<letter_ref letter_id="S"/>
<letter_ref letter_id="V"/>
<letter_ref letter_id="V"/>
</site>
<right_flank>LQVYYWQTET</right_flank>
</contributing_site>
<contributing_site sequence_id="sequence_602" position="44" strand="none" pvalue="2.48e-15" >
<left_flank>YHFFSDGDFS</left_flank>
<site>
<letter_ref letter_id="F"/>
<letter_ref letter_id="L"/>
<letter_ref letter_id="M"/>
<letter_ref letter_id="T"/>
<letter_ref letter_id="F"/>
<letter_ref letter_id="G"/>
<letter_ref letter_id="A"/>
<letter_ref letter_id="F"/>
<letter_ref letter_id="V"/>
<letter_ref letter_id="R"/>
<letter_ref letter_id="A"/>
<letter_ref letter_id="F"/>
<letter_ref letter_id="G"/>
<letter_ref letter_id="F"/>
<letter_ref letter_id="G"/>
<letter_ref letter_id="I"/>
<letter_ref letter_id="L"/>
<letter_ref letter_id="I"/>
<letter_ref letter_id="F"/>
<letter_ref letter_id="K"/>
<letter_ref letter_id="S"/>
<letter_ref letter_id="L"/>
<letter_ref letter_id="T"/>
<letter_ref letter_id="Q"/>
<letter_ref letter_id="K"/>
<letter_ref letter_id="S"/>
<letter_ref letter_id="V"/>
<letter_ref letter_id="S"/>
<letter_ref letter_id="G"/>
<letter_ref letter_id="L"/>
<letter_ref letter_id="S"/>
<letter_ref letter_id="L"/>
<letter_ref letter_id="K"/>
<letter_ref letter_id="T"/>
<letter_ref letter_id="L"/>
<letter_ref letter_id="Q"/>
<letter_ref letter_id="L"/>
<letter_ref letter_id="Y"/>
<letter_ref letter_id="G"/>
<letter_ref letter_id="F"/>
<letter_ref letter_id="V"/>
<letter_ref letter_id="F"/>
<letter_ref letter_id="L"/>
<letter_ref letter_id="F"/>
<letter_ref letter_id="R"/>
<letter_ref letter_id="L"/>
<letter_ref letter_id="C"/>
<letter_ref letter_id="S"/>
<letter_ref letter_id="I"/>
<letter_ref letter_id="T"/>
</site>
<right_flank>RYQGYLPYDR</right_flank>
</contributing_site>
<contributing_site sequence_id="sequence_140" position="66" strand="none" pvalue="2.48e-15" >
<left_flank>PACVRLAISK</left_flank>
<site>
<letter_ref letter_id="F"/>
<letter_ref letter_id="L"/>
<letter_ref letter_id="G"/>
<letter_ref letter_id="I"/>
<letter_ref letter_id="A"/>
<letter_ref letter_id="I"/>
<letter_ref letter_id="V"/>
<letter_ref letter_id="S"/>
<letter_ref letter_id="L"/>
<letter_ref letter_id="S"/>
<letter_ref letter_id="S"/>
<letter_ref letter_id="I"/>
<letter_ref letter_id="V"/>
<letter_ref letter_id="K"/>
<letter_ref letter_id="V"/>
<letter_ref letter_id="P"/>
<letter_ref letter_id="Q"/>
<letter_ref letter_id="I"/>
<letter_ref letter_id="L"/>
<letter_ref letter_id="K"/>
<letter_ref letter_id="I"/>
<letter_ref letter_id="L"/>
<letter_ref letter_id="S"/>
<letter_ref letter_id="S"/>
<letter_ref letter_id="R"/>
<letter_ref letter_id="S"/>
<letter_ref letter_id="S"/>
<letter_ref letter_id="A"/>
<letter_ref letter_id="G"/>
<letter_ref letter_id="I"/>
<letter_ref letter_id="S"/>
<letter_ref letter_id="F"/>
<letter_ref letter_id="T"/>
<letter_ref letter_id="S"/>
<letter_ref letter_id="Y"/>
<letter_ref letter_id="A"/>
<letter_ref letter_id="L"/>
<letter_ref letter_id="E"/>
<letter_ref letter_id="T"/>
<letter_ref letter_id="T"/>
<letter_ref letter_id="S"/>
<letter_ref letter_id="L"/>
<letter_ref letter_id="L"/>
<letter_ref letter_id="I"/>
<letter_ref letter_id="I"/>
<letter_ref letter_id="L"/>
<letter_ref letter_id="S"/>
<letter_ref letter_id="Y"/>
<letter_ref letter_id="N"/>
<letter_ref letter_id="T"/>
</site>
<right_flank>RQKFPFSTYG</right_flank>
</contributing_site>
<contributing_site sequence_id="sequence_608" position="3" strand="none" pvalue="7.50e-15" >
<left_flank>MAH</left_flank>
<site>
<letter_ref letter_id="Y"/>
<letter_ref letter_id="L"/>
<letter_ref letter_id="P"/>
<letter_ref letter_id="I"/>
<letter_ref letter_id="L"/>
<letter_ref letter_id="S"/>
<letter_ref letter_id="S"/>
<letter_ref letter_id="F"/>
<letter_ref letter_id="I"/>
<letter_ref letter_id="L"/>
<letter_ref letter_id="L"/>
<letter_ref letter_id="F"/>
<letter_ref letter_id="S"/>
<letter_ref letter_id="F"/>
<letter_ref letter_id="L"/>
<letter_ref letter_id="P"/>
<letter_ref letter_id="L"/>
<letter_ref letter_id="L"/>
<letter_ref letter_id="N"/>
<letter_ref letter_id="K"/>
<letter_ref letter_id="I"/>
<letter_ref letter_id="R"/>
<letter_ref letter_id="K"/>
<letter_ref letter_id="N"/>
<letter_ref letter_id="R"/>
<letter_ref letter_id="S"/>
<letter_ref letter_id="V"/>
<letter_ref letter_id="S"/>
<letter_ref letter_id="G"/>
<letter_ref letter_id="L"/>
<letter_ref letter_id="S"/>
<letter_ref letter_id="L"/>
<letter_ref letter_id="L"/>
<letter_ref letter_id="M"/>
<letter_ref letter_id="M"/>
<letter_ref letter_id="T"/>
<letter_ref letter_id="F"/>
<letter_ref letter_id="G"/>
<letter_ref letter_id="V"/>
<letter_ref letter_id="A"/>
<letter_ref letter_id="Q"/>
<letter_ref letter_id="S"/>
<letter_ref letter_id="L"/>
<letter_ref letter_id="Y"/>
<letter_ref letter_id="F"/>
<letter_ref letter_id="I"/>
<letter_ref letter_id="T"/>
<letter_ref letter_id="Y"/>
<letter_ref letter_id="N"/>
<letter_ref letter_id="I"/>
</site>
<right_flank>YFERYFIALP</right_flank>
</contributing_site>
<contributing_site sequence_id="sequence_83" position="385" strand="none" pvalue="8.60e-15" >
<left_flank>ESGSNLYFLK</left_flank>
<site>
<letter_ref letter_id="L"/>
<letter_ref letter_id="L"/>
<letter_ref letter_id="S"/>
<letter_ref letter_id="I"/>
<letter_ref letter_id="G"/>
<letter_ref letter_id="S"/>
<letter_ref letter_id="S"/>
<letter_ref letter_id="I"/>
<letter_ref letter_id="F"/>
<letter_ref letter_id="M"/>
<letter_ref letter_id="Q"/>
<letter_ref letter_id="L"/>
<letter_ref letter_id="I"/>
<letter_ref letter_id="F"/>
<letter_ref letter_id="L"/>
<letter_ref letter_id="P"/>
<letter_ref letter_id="T"/>
<letter_ref letter_id="I"/>
<letter_ref letter_id="F"/>
<letter_ref letter_id="K"/>
<letter_ref letter_id="I"/>
<letter_ref letter_id="I"/>
<letter_ref letter_id="K"/>
<letter_ref letter_id="K"/>
<letter_ref letter_id="K"/>
<letter_ref letter_id="T"/>
<letter_ref letter_id="T"/>
<letter_ref letter_id="G"/>
<letter_ref letter_id="E"/>
<letter_ref letter_id="L"/>
<letter_ref letter_id="D"/>
<letter_ref letter_id="G"/>
<letter_ref letter_id="F"/>
<letter_ref letter_id="P"/>
<letter_ref letter_id="Y"/>
<letter_ref letter_id="I"/>
<letter_ref letter_id="I"/>
<letter_ref letter_id="L"/>
<letter_ref letter_id="L"/>
<letter_ref letter_id="L"/>
<letter_ref letter_id="S"/>
<letter_ref letter_id="S"/>
<letter_ref letter_id="F"/>
<letter_ref letter_id="L"/>
<letter_ref letter_id="W"/>
<letter_ref letter_id="L"/>
<letter_ref letter_id="V"/>
<letter_ref letter_id="Y"/>
<letter_ref letter_id="G"/>
<letter_ref letter_id="M"/>
</site>
<right_flank>LLNNSAIVFP</right_flank>
</contributing_site>
<contributing_site sequence_id="sequence_84" position="13" strand="none" pvalue="1.38e-14" >
<left_flank>LYDISCFAAG</left_flank>
<site>
<letter_ref letter_id="L"/>
<letter_ref letter_id="A"/>
<letter_ref letter_id="G"/>
<letter_ref letter_id="N"/>
<letter_ref letter_id="I"/>
<letter_ref letter_id="F"/>
<letter_ref letter_id="A"/>
<letter_ref letter_id="L"/>
<letter_ref letter_id="A"/>
<letter_ref letter_id="L"/>
<letter_ref letter_id="F"/>
<letter_ref letter_id="L"/>
<letter_ref letter_id="S"/>
<letter_ref letter_id="P"/>
<letter_ref letter_id="V"/>
<letter_ref letter_id="T"/>
<letter_ref letter_id="T"/>
<letter_ref letter_id="F"/>
<letter_ref letter_id="K"/>
<letter_ref letter_id="R"/>
<letter_ref letter_id="I"/>
<letter_ref letter_id="L"/>
<letter_ref letter_id="K"/>
<letter_ref letter_id="A"/>
<letter_ref letter_id="K"/>
<letter_ref letter_id="S"/>
<letter_ref letter_id="T"/>
<letter_ref letter_id="E"/>
<letter_ref letter_id="R"/>
<letter_ref letter_id="F"/>
<letter_ref letter_id="D"/>
<letter_ref letter_id="G"/>
<letter_ref letter_id="L"/>
<letter_ref letter_id="P"/>
<letter_ref letter_id="Y"/>
<letter_ref letter_id="L"/>
<letter_ref letter_id="F"/>
<letter_ref letter_id="S"/>
<letter_ref letter_id="L"/>
<letter_ref letter_id="L"/>
<letter_ref letter_id="N"/>
<letter_ref letter_id="C"/>
<letter_ref letter_id="L"/>
<letter_ref letter_id="I"/>
<letter_ref letter_id="C"/>
<letter_ref letter_id="L"/>
<letter_ref letter_id="W"/>
<letter_ref letter_id="Y"/>
<letter_ref letter_id="G"/>
<letter_ref letter_id="L"/>
</site>
<right_flank>PWVADGRLLV</right_flank>
</contributing_site>
<contributing_site sequence_id="sequence_87" position="0" strand="none" pvalue="1.58e-14" >
<left_flank></left_flank>
<site>
<letter_ref letter_id="M"/>
<letter_ref letter_id="V"/>
<letter_ref letter_id="G"/>
<letter_ref letter_id="F"/>
<letter_ref letter_id="F"/>
<letter_ref letter_id="A"/>
<letter_ref letter_id="T"/>
<letter_ref letter_id="A"/>
<letter_ref letter_id="T"/>
<letter_ref letter_id="S"/>
<letter_ref letter_id="V"/>
<letter_ref letter_id="A"/>
<letter_ref letter_id="F"/>
<letter_ref letter_id="I"/>
<letter_ref letter_id="W"/>
<letter_ref letter_id="P"/>
<letter_ref letter_id="Q"/>
<letter_ref letter_id="V"/>
<letter_ref letter_id="V"/>
<letter_ref letter_id="R"/>
<letter_ref letter_id="V"/>
<letter_ref letter_id="F"/>
<letter_ref letter_id="A"/>
<letter_ref letter_id="K"/>
<letter_ref letter_id="N"/>
<letter_ref letter_id="S"/>
<letter_ref letter_id="T"/>
<letter_ref letter_id="E"/>
<letter_ref letter_id="G"/>
<letter_ref letter_id="I"/>
<letter_ref letter_id="S"/>
<letter_ref letter_id="P"/>
<letter_ref letter_id="Y"/>
<letter_ref letter_id="S"/>
<letter_ref letter_id="F"/>
<letter_ref letter_id="L"/>
<letter_ref letter_id="Q"/>
<letter_ref letter_id="G"/>
<letter_ref letter_id="C"/>
<letter_ref letter_id="S"/>
<letter_ref letter_id="G"/>
<letter_ref letter_id="S"/>
<letter_ref letter_id="L"/>
<letter_ref letter_id="M"/>
<letter_ref letter_id="W"/>
<letter_ref letter_id="T"/>
<letter_ref letter_id="I"/>
<letter_ref letter_id="Y"/>
<letter_ref letter_id="G"/>
<letter_ref letter_id="L"/>
</site>
<right_flank>NKPEGQVALS</right_flank>
</contributing_site>
<contributing_site sequence_id="sequence_190" position="257" strand="none" pvalue="2.07e-14" >
<left_flank>FAAGMTLFDT</left_flank>
<site>
<letter_ref letter_id="I"/>
<letter_ref letter_id="D"/>
<letter_ref letter_id="G"/>
<letter_ref letter_id="S"/>
<letter_ref letter_id="F"/>
<letter_ref letter_id="M"/>
<letter_ref letter_id="N"/>
<letter_ref letter_id="L"/>
<letter_ref letter_id="A"/>
<letter_ref letter_id="Y"/>
<letter_ref letter_id="G"/>
<letter_ref letter_id="W"/>
<letter_ref letter_id="A"/>
<letter_ref letter_id="F"/>
<letter_ref letter_id="A"/>
<letter_ref letter_id="S"/>
<letter_ref letter_id="P"/>
<letter_ref letter_id="V"/>
<letter_ref letter_id="R"/>
<letter_ref letter_id="R"/>
<letter_ref letter_id="I"/>
<letter_ref letter_id="Y"/>
<letter_ref letter_id="Y"/>
<letter_ref letter_id="N"/>
<letter_ref letter_id="L"/>
<letter_ref letter_id="T"/>
<letter_ref letter_id="V"/>
<letter_ref letter_id="T"/>
<letter_ref letter_id="G"/>
<letter_ref letter_id="L"/>
<letter_ref letter_id="S"/>
<letter_ref letter_id="V"/>
<letter_ref letter_id="A"/>
<letter_ref letter_id="V"/>
<letter_ref letter_id="A"/>
<letter_ref letter_id="V"/>
<letter_ref letter_id="L"/>
<letter_ref letter_id="I"/>
<letter_ref letter_id="G"/>
<letter_ref letter_id="A"/>
<letter_ref letter_id="A"/>
<letter_ref letter_id="E"/>
<letter_ref letter_id="L"/>
<letter_ref letter_id="L"/>
<letter_ref letter_id="S"/>
<letter_ref letter_id="V"/>
<letter_ref letter_id="L"/>
<letter_ref letter_id="S"/>
<letter_ref letter_id="G"/>
<letter_ref letter_id="Q"/>
</site>
<right_flank>FGWSGGFWSW</right_flank>
</contributing_site>
<contributing_site sequence_id="sequence_89" position="829" strand="none" pvalue="2.21e-14" >
<left_flank>TMGVWLVVLK</left_flank>
<site>
<letter_ref letter_id="A"/>
<letter_ref letter_id="A"/>
<letter_ref letter_id="T"/>
<letter_ref letter_id="S"/>
<letter_ref letter_id="I"/>
<letter_ref letter_id="A"/>
<letter_ref letter_id="A"/>
<letter_ref letter_id="M"/>
<letter_ref letter_id="T"/>
<letter_ref letter_id="M"/>
<letter_ref letter_id="C"/>
<letter_ref letter_id="L"/>
<letter_ref letter_id="S"/>
<letter_ref letter_id="P"/>
<letter_ref letter_id="I"/>
<letter_ref letter_id="P"/>
<letter_ref letter_id="S"/>
<letter_ref letter_id="I"/>
<letter_ref letter_id="H"/>
<letter_ref letter_id="R"/>
<letter_ref letter_id="I"/>
<letter_ref letter_id="Y"/>
<letter_ref letter_id="R"/>
<letter_ref letter_id="T"/>
<letter_ref letter_id="K"/>
<letter_ref letter_id="D"/>
<letter_ref letter_id="T"/>
<letter_ref letter_id="G"/>
<letter_ref letter_id="E"/>
<letter_ref letter_id="V"/>
<letter_ref letter_id="A"/>
<letter_ref letter_id="V"/>
<letter_ref letter_id="L"/>
<letter_ref letter_id="P"/>
<letter_ref letter_id="L"/>
<letter_ref letter_id="V"/>
<letter_ref letter_id="A"/>
<letter_ref letter_id="L"/>
<letter_ref letter_id="W"/>
<letter_ref letter_id="I"/>
<letter_ref letter_id="S"/>
<letter_ref letter_id="C"/>
<letter_ref letter_id="H"/>
<letter_ref letter_id="L"/>
<letter_ref letter_id="W"/>
<letter_ref letter_id="M"/>
<letter_ref letter_id="I"/>
<letter_ref letter_id="Y"/>
<letter_ref letter_id="G"/>
<letter_ref letter_id="Y"/>
</site>
<right_flank>VTNDVFPLLV</right_flank>
</contributing_site>
<contributing_site sequence_id="sequence_156" position="267" strand="none" pvalue="2.69e-14" >
<left_flank>FAAGMCLLDT</left_flank>
<site>
<letter_ref letter_id="I"/>
<letter_ref letter_id="D"/>
<letter_ref letter_id="G"/>
<letter_ref letter_id="S"/>
<letter_ref letter_id="F"/>
<letter_ref letter_id="M"/>
<letter_ref letter_id="N"/>
<letter_ref letter_id="F"/>
<letter_ref letter_id="A"/>
<letter_ref letter_id="Y"/>
<letter_ref letter_id="G"/>
<letter_ref letter_id="W"/>
<letter_ref letter_id="A"/>
<letter_ref letter_id="F"/>
<letter_ref letter_id="S"/>
<letter_ref letter_id="S"/>
<letter_ref letter_id="P"/>
<letter_ref letter_id="V"/>
<letter_ref letter_id="R"/>
<letter_ref letter_id="K"/>
<letter_ref letter_id="I"/>
<letter_ref letter_id="Y"/>
<letter_ref letter_id="Y"/>
<letter_ref letter_id="N"/>
<letter_ref letter_id="I"/>
<letter_ref letter_id="T"/>
<letter_ref letter_id="V"/>
<letter_ref letter_id="T"/>
<letter_ref letter_id="G"/>
<letter_ref letter_id="L"/>
<letter_ref letter_id="S"/>
<letter_ref letter_id="V"/>
<letter_ref letter_id="A"/>
<letter_ref letter_id="V"/>
<letter_ref letter_id="A"/>
<letter_ref letter_id="L"/>
<letter_ref letter_id="L"/>
<letter_ref letter_id="I"/>
<letter_ref letter_id="G"/>
<letter_ref letter_id="S"/>
<letter_ref letter_id="V"/>
<letter_ref letter_id="E"/>
<letter_ref letter_id="L"/>
<letter_ref letter_id="L"/>
<letter_ref letter_id="G"/>
<letter_ref letter_id="L"/>
<letter_ref letter_id="I"/>
<letter_ref letter_id="A"/>
<letter_ref letter_id="N"/>
<letter_ref letter_id="Q"/>
</site>
<right_flank>LGWQGPFWDW</right_flank>
</contributing_site>
<contributing_site sequence_id="sequence_109" position="109" strand="none" pvalue="4.57e-14" >
<left_flank>VTRKINLIVQ</left_flank>
<site>
<letter_ref letter_id="C"/>
<letter_ref letter_id="I"/>
<letter_ref letter_id="G"/>
<letter_ref letter_id="G"/>
<letter_ref letter_id="L"/>
<letter_ref letter_id="S"/>
<letter_ref letter_id="T"/>
<letter_ref letter_id="T"/>
<letter_ref letter_id="I"/>
<letter_ref letter_id="E"/>
<letter_ref letter_id="I"/>
<letter_ref letter_id="L"/>
<letter_ref letter_id="L"/>
<letter_ref letter_id="A"/>
<letter_ref letter_id="F"/>
<letter_ref letter_id="P"/>
<letter_ref letter_id="Q"/>
<letter_ref letter_id="I"/>
<letter_ref letter_id="L"/>
<letter_ref letter_id="K"/>
<letter_ref letter_id="N"/>
<letter_ref letter_id="Y"/>
<letter_ref letter_id="K"/>
<letter_ref letter_id="T"/>
<letter_ref letter_id="K"/>
<letter_ref letter_id="N"/>
<letter_ref letter_id="A"/>
<letter_ref letter_id="E"/>
<letter_ref letter_id="G"/>
<letter_ref letter_id="L"/>
<letter_ref letter_id="P"/>
<letter_ref letter_id="L"/>
<letter_ref letter_id="S"/>
<letter_ref letter_id="T"/>
<letter_ref letter_id="I"/>
<letter_ref letter_id="G"/>
<letter_ref letter_id="G"/>
<letter_ref letter_id="W"/>
<letter_ref letter_id="I"/>
<letter_ref letter_id="I"/>
<letter_ref letter_id="G"/>
<letter_ref letter_id="D"/>
<letter_ref letter_id="F"/>
<letter_ref letter_id="F"/>
<letter_ref letter_id="K"/>
<letter_ref letter_id="T"/>
<letter_ref letter_id="I"/>
<letter_ref letter_id="Y"/>
<letter_ref letter_id="F"/>
<letter_ref letter_id="I"/>
</site>
<right_flank>ELNVPLQFVC</right_flank>
</contributing_site>
<contributing_site sequence_id="sequence_133" position="192" strand="none" pvalue="6.75e-14" >
<left_flank>HHRWTKLWAG</left_flank>
<site>
<letter_ref letter_id="F"/>
<letter_ref letter_id="L"/>
<letter_ref letter_id="G"/>
<letter_ref letter_id="V"/>
<letter_ref letter_id="L"/>
<letter_ref letter_id="S"/>
<letter_ref letter_id="M"/>
<letter_ref letter_id="V"/>
<letter_ref letter_id="M"/>
<letter_ref letter_id="A"/>
<letter_ref letter_id="A"/>
<letter_ref letter_id="M"/>
<letter_ref letter_id="Q"/>
<letter_ref letter_id="Y"/>
<letter_ref letter_id="F"/>
<letter_ref letter_id="P"/>
<letter_ref letter_id="Q"/>
<letter_ref letter_id="I"/>
<letter_ref letter_id="Y"/>
<letter_ref letter_id="K"/>
<letter_ref letter_id="T"/>
<letter_ref letter_id="W"/>
<letter_ref letter_id="K"/>
<letter_ref letter_id="R"/>
<letter_ref letter_id="K"/>
<letter_ref letter_id="S"/>
<letter_ref letter_id="I"/>
<letter_ref letter_id="G"/>
<letter_ref letter_id="A"/>
<letter_ref letter_id="L"/>
<letter_ref letter_id="S"/>
<letter_ref letter_id="I"/>
<letter_ref letter_id="P"/>
<letter_ref letter_id="M"/>
<letter_ref letter_id="M"/>
<letter_ref letter_id="M"/>
<letter_ref letter_id="L"/>
<letter_ref letter_id="Q"/>
<letter_ref letter_id="T"/>
<letter_ref letter_id="P"/>
<letter_ref letter_id="G"/>
<letter_ref letter_id="T"/>
<letter_ref letter_id="G"/>
<letter_ref letter_id="L"/>
<letter_ref letter_id="F"/>
<letter_ref letter_id="V"/>
<letter_ref letter_id="Y"/>
<letter_ref letter_id="S"/>
<letter_ref letter_id="L"/>
<letter_ref letter_id="M"/>
</site>
<right_flank>VRPGTNWTAW</right_flank>
</contributing_site>
<contributing_site sequence_id="sequence_77" position="127" strand="none" pvalue="8.75e-14" >
<left_flank>NVIDAINVTG</left_flank>
<site>
<letter_ref letter_id="I"/>
<letter_ref letter_id="I"/>
<letter_ref letter_id="C"/>
<letter_ref letter_id="C"/>
<letter_ref letter_id="T"/>
<letter_ref letter_id="V"/>
<letter_ref letter_id="T"/>
<letter_ref letter_id="I"/>
<letter_ref letter_id="F"/>
<letter_ref letter_id="M"/>
<letter_ref letter_id="F"/>
<letter_ref letter_id="A"/>
<letter_ref letter_id="S"/>
<letter_ref letter_id="P"/>
<letter_ref letter_id="L"/>
<letter_ref letter_id="A"/>
<letter_ref letter_id="E"/>
<letter_ref letter_id="I"/>
<letter_ref letter_id="N"/>
<letter_ref letter_id="T"/>
<letter_ref letter_id="V"/>
<letter_ref letter_id="I"/>
<letter_ref letter_id="A"/>
<letter_ref letter_id="N"/>
<letter_ref letter_id="K"/>
<letter_ref letter_id="S"/>
<letter_ref letter_id="T"/>
<letter_ref letter_id="A"/>
<letter_ref letter_id="T"/>
<letter_ref letter_id="I"/>
<letter_ref letter_id="S"/>
<letter_ref letter_id="L"/>
<letter_ref letter_id="P"/>
<letter_ref letter_id="L"/>
<letter_ref letter_id="T"/>
<letter_ref letter_id="V"/>
<letter_ref letter_id="T"/>
<letter_ref letter_id="A"/>
<letter_ref letter_id="S"/>
<letter_ref letter_id="L"/>
<letter_ref letter_id="C"/>
<letter_ref letter_id="S"/>
<letter_ref letter_id="A"/>
<letter_ref letter_id="M"/>
<letter_ref letter_id="W"/>
<letter_ref letter_id="T"/>
<letter_ref letter_id="M"/>
<letter_ref letter_id="F"/>
<letter_ref letter_id="G"/>
<letter_ref letter_id="L"/>
</site>
<right_flank>VLHDNFIIIP</right_flank>
</contributing_site>
<contributing_site sequence_id="sequence_118" position="44" strand="none" pvalue="1.46e-13" >
<left_flank>VPCLKILLSK</left_flank>
<site>
<letter_ref letter_id="G"/>
<letter_ref letter_id="L"/>
<letter_ref letter_id="G"/>
<letter_ref letter_id="L"/>
<letter_ref letter_id="G"/>
<letter_ref letter_id="I"/>
<letter_ref letter_id="V"/>
<letter_ref letter_id="A"/>
<letter_ref letter_id="G"/>
<letter_ref letter_id="S"/>
<letter_ref letter_id="L"/>
<letter_ref letter_id="L"/>
<letter_ref letter_id="V"/>
<letter_ref letter_id="K"/>
<letter_ref letter_id="L"/>
<letter_ref letter_id="P"/>
<letter_ref letter_id="Q"/>
<letter_ref letter_id="I"/>
<letter_ref letter_id="F"/>
<letter_ref letter_id="K"/>
<letter_ref letter_id="I"/>
<letter_ref letter_id="L"/>
<letter_ref letter_id="G"/>
<letter_ref letter_id="A"/>
<letter_ref letter_id="K"/>
<letter_ref letter_id="S"/>
<letter_ref letter_id="A"/>
<letter_ref letter_id="E"/>
<letter_ref letter_id="G"/>
<letter_ref letter_id="L"/>
<letter_ref letter_id="S"/>
<letter_ref letter_id="L"/>
<letter_ref letter_id="Q"/>
<letter_ref letter_id="S"/>
<letter_ref letter_id="V"/>
<letter_ref letter_id="M"/>
<letter_ref letter_id="L"/>
<letter_ref letter_id="E"/>
<letter_ref letter_id="L"/>
<letter_ref letter_id="V"/>
<letter_ref letter_id="A"/>
<letter_ref letter_id="L"/>
<letter_ref letter_id="T"/>
<letter_ref letter_id="G"/>
<letter_ref letter_id="T"/>
<letter_ref letter_id="V"/>
<letter_ref letter_id="I"/>
<letter_ref letter_id="Y"/>
<letter_ref letter_id="S"/>
<letter_ref letter_id="I"/>
</site>
<right_flank>TNNFPFSSWG</right_flank>
</contributing_site>
<contributing_site sequence_id="sequence_149" position="17" strand="none" pvalue="1.56e-13" >
<left_flank>VYEDPQLGTF</left_flank>
<site>
<letter_ref letter_id="I"/>
<letter_ref letter_id="I"/>
<letter_ref letter_id="N"/>
<letter_ref letter_id="I"/>
<letter_ref letter_id="G"/>
<letter_ref letter_id="L"/>
<letter_ref letter_id="A"/>
<letter_ref letter_id="I"/>
<letter_ref letter_id="G"/>
<letter_ref letter_id="I"/>
<letter_ref letter_id="F"/>
<letter_ref letter_id="A"/>
<letter_ref letter_id="S"/>
<letter_ref letter_id="Y"/>
<letter_ref letter_id="I"/>
<letter_ref letter_id="P"/>
<letter_ref letter_id="Q"/>
<letter_ref letter_id="H"/>
<letter_ref letter_id="I"/>
<letter_ref letter_id="K"/>
<letter_ref letter_id="I"/>
<letter_ref letter_id="I"/>
<letter_ref letter_id="N"/>
<letter_ref letter_id="R"/>
<letter_ref letter_id="R"/>
<letter_ref letter_id="S"/>
<letter_ref letter_id="S"/>
<letter_ref letter_id="E"/>
<letter_ref letter_id="G"/>
<letter_ref letter_id="L"/>
<letter_ref letter_id="S"/>
<letter_ref letter_id="P"/>
<letter_ref letter_id="D"/>
<letter_ref letter_id="F"/>
<letter_ref letter_id="L"/>
<letter_ref letter_id="L"/>
<letter_ref letter_id="L"/>
<letter_ref letter_id="G"/>
<letter_ref letter_id="S"/>
<letter_ref letter_id="V"/>
<letter_ref letter_id="S"/>
<letter_ref letter_id="A"/>
<letter_ref letter_id="Y"/>
<letter_ref letter_id="S"/>
<letter_ref letter_id="A"/>
<letter_ref letter_id="L"/>
<letter_ref letter_id="F"/>
<letter_ref letter_id="N"/>
<letter_ref letter_id="I"/>
<letter_ref letter_id="Y"/>
</site>
<right_flank>IFTTLARHCC</right_flank>
</contributing_site>
<contributing_site sequence_id="sequence_139" position="7" strand="none" pvalue="2.58e-13" >
<left_flank>MEAGLLW</left_flank>
<site>
<letter_ref letter_id="F"/>
<letter_ref letter_id="C"/>
<letter_ref letter_id="N"/>
<letter_ref letter_id="W"/>
<letter_ref letter_id="S"/>
<letter_ref letter_id="T"/>
<letter_ref letter_id="L"/>
<letter_ref letter_id="G"/>
<letter_ref letter_id="V"/>
<letter_ref letter_id="C"/>
<letter_ref letter_id="A"/>
<letter_ref letter_id="A"/>
<letter_ref letter_id="L"/>
<letter_ref letter_id="K"/>
<letter_ref letter_id="L"/>
<letter_ref letter_id="P"/>
<letter_ref letter_id="Q"/>
<letter_ref letter_id="I"/>
<letter_ref letter_id="Y"/>
<letter_ref letter_id="A"/>
<letter_ref letter_id="Q"/>
<letter_ref letter_id="L"/>
<letter_ref letter_id="A"/>
<letter_ref letter_id="A"/>
<letter_ref letter_id="R"/>
<letter_ref letter_id="S"/>
<letter_ref letter_id="A"/>
<letter_ref letter_id="R"/>
<letter_ref letter_id="G"/>
<letter_ref letter_id="I"/>
<letter_ref letter_id="S"/>
<letter_ref letter_id="L"/>
<letter_ref letter_id="P"/>
<letter_ref letter_id="S"/>
<letter_ref letter_id="L"/>
<letter_ref letter_id="L"/>
<letter_ref letter_id="L"/>
<letter_ref letter_id="E"/>
<letter_ref letter_id="L"/>
<letter_ref letter_id="A"/>
<letter_ref letter_id="G"/>
<letter_ref letter_id="F"/>
<letter_ref letter_id="L"/>
<letter_ref letter_id="V"/>
<letter_ref letter_id="F"/>
<letter_ref letter_id="F"/>
<letter_ref letter_id="R"/>
<letter_ref letter_id="Y"/>
<letter_ref letter_id="Q"/>
<letter_ref letter_id="C"/>
</site>
<right_flank>YYGNPLLTYL</right_flank>
</contributing_site>
<contributing_site sequence_id="sequence_50" position="10" strand="none" pvalue="2.75e-13" >
<left_flank>MSINAIEVIG</left_flank>
<site>
<letter_ref letter_id="S"/>
<letter_ref letter_id="L"/>
<letter_ref letter_id="A"/>
<letter_ref letter_id="C"/>
<letter_ref letter_id="L"/>
<letter_ref letter_id="F"/>
<letter_ref letter_id="T"/>
<letter_ref letter_id="F"/>
<letter_ref letter_id="L"/>
<letter_ref letter_id="M"/>
<letter_ref letter_id="Y"/>
<letter_ref letter_id="L"/>
<letter_ref letter_id="S"/>
<letter_ref letter_id="T"/>
<letter_ref letter_id="I"/>
<letter_ref letter_id="D"/>
<letter_ref letter_id="Q"/>
<letter_ref letter_id="M"/>
<letter_ref letter_id="R"/>
<letter_ref letter_id="T"/>
<letter_ref letter_id="V"/>
<letter_ref letter_id="L"/>
<letter_ref letter_id="K"/>
<letter_ref letter_id="T"/>
<letter_ref letter_id="E"/>
<letter_ref letter_id="N"/>
<letter_ref letter_id="S"/>
<letter_ref letter_id="E"/>
<letter_ref letter_id="E"/>
<letter_ref letter_id="V"/>
<letter_ref letter_id="S"/>
<letter_ref letter_id="E"/>
<letter_ref letter_id="I"/>
<letter_ref letter_id="L"/>
<letter_ref letter_id="Y"/>
<letter_ref letter_id="W"/>
<letter_ref letter_id="V"/>
<letter_ref letter_id="M"/>
<letter_ref letter_id="F"/>
<letter_ref letter_id="F"/>
<letter_ref letter_id="N"/>
<letter_ref letter_id="C"/>
<letter_ref letter_id="F"/>
<letter_ref letter_id="F"/>
<letter_ref letter_id="W"/>
<letter_ref letter_id="S"/>
<letter_ref letter_id="I"/>
<letter_ref letter_id="Y"/>
<letter_ref letter_id="G"/>
<letter_ref letter_id="L"/>
</site>
<right_flank>YLSNNYILIP</right_flank>
</contributing_site>
<contributing_site sequence_id="sequence_119" position="7" strand="none" pvalue="3.12e-13" >
<left_flank>MEAGLLW</left_flank>
<site>
<letter_ref letter_id="F"/>
<letter_ref letter_id="C"/>
<letter_ref letter_id="N"/>
<letter_ref letter_id="W"/>
<letter_ref letter_id="S"/>
<letter_ref letter_id="T"/>
<letter_ref letter_id="L"/>
<letter_ref letter_id="G"/>
<letter_ref letter_id="V"/>
<letter_ref letter_id="C"/>
<letter_ref letter_id="A"/>
<letter_ref letter_id="A"/>
<letter_ref letter_id="L"/>
<letter_ref letter_id="K"/>
<letter_ref letter_id="L"/>
<letter_ref letter_id="P"/>
<letter_ref letter_id="Q"/>
<letter_ref letter_id="I"/>
<letter_ref letter_id="Y"/>
<letter_ref letter_id="A"/>
<letter_ref letter_id="Q"/>
<letter_ref letter_id="L"/>
<letter_ref letter_id="A"/>
<letter_ref letter_id="A"/>
<letter_ref letter_id="R"/>
<letter_ref letter_id="S"/>
<letter_ref letter_id="A"/>
<letter_ref letter_id="R"/>
<letter_ref letter_id="G"/>
<letter_ref letter_id="I"/>
<letter_ref letter_id="S"/>
<letter_ref letter_id="L"/>
<letter_ref letter_id="P"/>
<letter_ref letter_id="S"/>
<letter_ref letter_id="L"/>
<letter_ref letter_id="L"/>
<letter_ref letter_id="L"/>
<letter_ref letter_id="E"/>
<letter_ref letter_id="L"/>
<letter_ref letter_id="A"/>
<letter_ref letter_id="G"/>
<letter_ref letter_id="F"/>
<letter_ref letter_id="L"/>
<letter_ref letter_id="V"/>
<letter_ref letter_id="F"/>
<letter_ref letter_id="L"/>
<letter_ref letter_id="R"/>
<letter_ref letter_id="Y"/>
<letter_ref letter_id="Q"/>
<letter_ref letter_id="H"/>
</site>
<right_flank>YYGNPLLTYL</right_flank>
</contributing_site>
<contributing_site sequence_id="sequence_78" position="129" strand="none" pvalue="3.12e-13" >
<left_flank>QRDRMIHVTG</left_flank>
<site>
<letter_ref letter_id="I"/>
<letter_ref letter_id="V"/>
<letter_ref letter_id="C"/>
<letter_ref letter_id="C"/>
<letter_ref letter_id="I"/>
<letter_ref letter_id="V"/>
<letter_ref letter_id="T"/>
<letter_ref letter_id="V"/>
<letter_ref letter_id="C"/>
<letter_ref letter_id="F"/>
<letter_ref letter_id="F"/>
<letter_ref letter_id="A"/>
<letter_ref letter_id="A"/>
<letter_ref letter_id="P"/>
<letter_ref letter_id="L"/>
<letter_ref letter_id="A"/>
<letter_ref letter_id="S"/>
<letter_ref letter_id="L"/>
<letter_ref letter_id="L"/>
<letter_ref letter_id="H"/>
<letter_ref letter_id="V"/>
<letter_ref letter_id="I"/>
<letter_ref letter_id="R"/>
<letter_ref letter_id="A"/>
<letter_ref letter_id="K"/>
<letter_ref letter_id="N"/>
<letter_ref letter_id="S"/>
<letter_ref letter_id="E"/>
<letter_ref letter_id="S"/>
<letter_ref letter_id="L"/>
<letter_ref letter_id="P"/>
<letter_ref letter_id="L"/>
<letter_ref letter_id="P"/>
<letter_ref letter_id="L"/>
<letter_ref letter_id="I"/>
<letter_ref letter_id="A"/>
<letter_ref letter_id="T"/>
<letter_ref letter_id="S"/>
<letter_ref letter_id="F"/>
<letter_ref letter_id="V"/>
<letter_ref letter_id="V"/>
<letter_ref letter_id="S"/>
<letter_ref letter_id="L"/>
<letter_ref letter_id="Q"/>
<letter_ref letter_id="W"/>
<letter_ref letter_id="L"/>
<letter_ref letter_id="I"/>
<letter_ref letter_id="Y"/>
<letter_ref letter_id="G"/>
<letter_ref letter_id="I"/>
</site>
<right_flank>LISDSFIQIP</right_flank>
</contributing_site>
<contributing_site sequence_id="sequence_166" position="274" strand="none" pvalue="4.00e-13" >
<left_flank>FAAGMSLLDT</left_flank>
<site>
<letter_ref letter_id="I"/>
<letter_ref letter_id="D"/>
<letter_ref letter_id="G"/>
<letter_ref letter_id="S"/>
<letter_ref letter_id="F"/>
<letter_ref letter_id="M"/>
<letter_ref letter_id="N"/>
<letter_ref letter_id="F"/>
<letter_ref letter_id="A"/>
<letter_ref letter_id="Y"/>
<letter_ref letter_id="G"/>
<letter_ref letter_id="W"/>
<letter_ref letter_id="A"/>
<letter_ref letter_id="F"/>
<letter_ref letter_id="S"/>
<letter_ref letter_id="Q"/>
<letter_ref letter_id="P"/>
<letter_ref letter_id="V"/>
<letter_ref letter_id="R"/>
<letter_ref letter_id="K"/>
<letter_ref letter_id="V"/>
<letter_ref letter_id="Y"/>
<letter_ref letter_id="Y"/>
<letter_ref letter_id="N"/>
<letter_ref letter_id="L"/>
<letter_ref letter_id="T"/>
<letter_ref letter_id="V"/>
<letter_ref letter_id="T"/>
<letter_ref letter_id="G"/>
<letter_ref letter_id="L"/>
<letter_ref letter_id="S"/>
<letter_ref letter_id="V"/>
<letter_ref letter_id="A"/>
<letter_ref letter_id="V"/>
<letter_ref letter_id="A"/>
<letter_ref letter_id="L"/>
<letter_ref letter_id="I"/>
<letter_ref letter_id="I"/>
<letter_ref letter_id="G"/>
<letter_ref letter_id="T"/>
<letter_ref letter_id="V"/>
<letter_ref letter_id="E"/>
<letter_ref letter_id="L"/>
<letter_ref letter_id="L"/>
<letter_ref letter_id="G"/>
<letter_ref letter_id="L"/>
<letter_ref letter_id="I"/>
<letter_ref letter_id="T"/>
<letter_ref letter_id="E"/>
<letter_ref letter_id="K"/>
</site>
<right_flank>THLHGPFWDR</right_flank>
</contributing_site>
<contributing_site sequence_id="sequence_121" position="189" strand="none" pvalue="4.00e-13" >
<left_flank>CGDITGGFAF</left_flank>
<site>
<letter_ref letter_id="V"/>
<letter_ref letter_id="Y"/>
<letter_ref letter_id="G"/>
<letter_ref letter_id="I"/>
<letter_ref letter_id="I"/>
<letter_ref letter_id="A"/>
<letter_ref letter_id="A"/>
<letter_ref letter_id="V"/>
<letter_ref letter_id="C"/>
<letter_ref letter_id="V"/>
<letter_ref letter_id="I"/>
<letter_ref letter_id="I"/>
<letter_ref letter_id="Q"/>
<letter_ref letter_id="W"/>
<letter_ref letter_id="S"/>
<letter_ref letter_id="P"/>
<letter_ref letter_id="Q"/>
<letter_ref letter_id="I"/>
<letter_ref letter_id="Y"/>
<letter_ref letter_id="M"/>
<letter_ref letter_id="T"/>
<letter_ref letter_id="F"/>
<letter_ref letter_id="R"/>
<letter_ref letter_id="R"/>
<letter_ref letter_id="K"/>
<letter_ref letter_id="A"/>
<letter_ref letter_id="A"/>
<letter_ref letter_id="G"/>
<letter_ref letter_id="A"/>
<letter_ref letter_id="L"/>
<letter_ref letter_id="S"/>
<letter_ref letter_id="M"/>
<letter_ref letter_id="L"/>
<letter_ref letter_id="M"/>
<letter_ref letter_id="L"/>
<letter_ref letter_id="S"/>
<letter_ref letter_id="I"/>
<letter_ref letter_id="T"/>
<letter_ref letter_id="A"/>
<letter_ref letter_id="P"/>
<letter_ref letter_id="G"/>
<letter_ref letter_id="M"/>
<letter_ref letter_id="T"/>
<letter_ref letter_id="V"/>
<letter_ref letter_id="L"/>
<letter_ref letter_id="T"/>
<letter_ref letter_id="L"/>
<letter_ref letter_id="Y"/>
<letter_ref letter_id="M"/>
<letter_ref letter_id="I"/>
</site>
<right_flank>FITKQPFSTW</right_flank>
</contributing_site>
<contributing_site sequence_id="sequence_82" position="135" strand="none" pvalue="7.88e-13" >
<left_flank>PKNIANITLG</left_flank>
<site>
<letter_ref letter_id="V"/>
<letter_ref letter_id="L"/>
<letter_ref letter_id="A"/>
<letter_ref letter_id="N"/>
<letter_ref letter_id="T"/>
<letter_ref letter_id="M"/>
<letter_ref letter_id="L"/>
<letter_ref letter_id="T"/>
<letter_ref letter_id="C"/>
<letter_ref letter_id="F"/>
<letter_ref letter_id="Y"/>
<letter_ref letter_id="A"/>
<letter_ref letter_id="S"/>
<letter_ref letter_id="P"/>
<letter_ref letter_id="L"/>
<letter_ref letter_id="S"/>
<letter_ref letter_id="T"/>
<letter_ref letter_id="L"/>
<letter_ref letter_id="I"/>
<letter_ref letter_id="A"/>
<letter_ref letter_id="V"/>
<letter_ref letter_id="V"/>
<letter_ref letter_id="R"/>
<letter_ref letter_id="L"/>
<letter_ref letter_id="K"/>
<letter_ref letter_id="D"/>
<letter_ref letter_id="A"/>
<letter_ref letter_id="S"/>
<letter_ref letter_id="S"/>
<letter_ref letter_id="L"/>
<letter_ref letter_id="D"/>
<letter_ref letter_id="P"/>
<letter_ref letter_id="W"/>
<letter_ref letter_id="L"/>
<letter_ref letter_id="C"/>
<letter_ref letter_id="A"/>
<letter_ref letter_id="M"/>
<letter_ref letter_id="N"/>
<letter_ref letter_id="T"/>
<letter_ref letter_id="V"/>
<letter_ref letter_id="N"/>
<letter_ref letter_id="G"/>
<letter_ref letter_id="T"/>
<letter_ref letter_id="M"/>
<letter_ref letter_id="W"/>
<letter_ref letter_id="T"/>
<letter_ref letter_id="V"/>
<letter_ref letter_id="Y"/>
<letter_ref letter_id="G"/>
<letter_ref letter_id="F"/>
</site>
<right_flank>ALGDPIVWSL</right_flank>
</contributing_site>
<contributing_site sequence_id="sequence_185" position="271" strand="none" pvalue="1.07e-12" >
<left_flank>FAAGMSLFDT</left_flank>
<site>
<letter_ref letter_id="L"/>
<letter_ref letter_id="D"/>
<letter_ref letter_id="G"/>
<letter_ref letter_id="S"/>
<letter_ref letter_id="F"/>
<letter_ref letter_id="M"/>
<letter_ref letter_id="N"/>
<letter_ref letter_id="F"/>
<letter_ref letter_id="A"/>
<letter_ref letter_id="Y"/>
<letter_ref letter_id="A"/>
<letter_ref letter_id="W"/>
<letter_ref letter_id="A"/>
<letter_ref letter_id="F"/>
<letter_ref letter_id="A"/>
<letter_ref letter_id="D"/>
<letter_ref letter_id="P"/>
<letter_ref letter_id="V"/>
<letter_ref letter_id="R"/>
<letter_ref letter_id="K"/>
<letter_ref letter_id="I"/>
<letter_ref letter_id="Y"/>
<letter_ref letter_id="Y"/>
<letter_ref letter_id="N"/>
<letter_ref letter_id="V"/>
<letter_ref letter_id="V"/>
<letter_ref letter_id="I"/>
<letter_ref letter_id="T"/>
<letter_ref letter_id="G"/>
<letter_ref letter_id="L"/>
<letter_ref letter_id="S"/>
<letter_ref letter_id="V"/>
<letter_ref letter_id="A"/>
<letter_ref letter_id="V"/>
<letter_ref letter_id="A"/>
<letter_ref letter_id="L"/>
<letter_ref letter_id="L"/>
<letter_ref letter_id="I"/>
<letter_ref letter_id="G"/>
<letter_ref letter_id="T"/>
<letter_ref letter_id="V"/>
<letter_ref letter_id="E"/>
<letter_ref letter_id="L"/>
<letter_ref letter_id="F"/>
<letter_ref letter_id="G"/>
<letter_ref letter_id="L"/>
<letter_ref letter_id="L"/>
<letter_ref letter_id="A"/>
<letter_ref letter_id="Q"/>
<letter_ref letter_id="K"/>
</site>
<right_flank>LHLVGPFWDM</right_flank>
</contributing_site>
<contributing_site sequence_id="sequence_120" position="186" strand="none" pvalue="1.95e-12" >
<left_flank>VLSSNFAWAA</left_flank>
<site>
<letter_ref letter_id="F"/>
<letter_ref letter_id="L"/>
<letter_ref letter_id="G"/>
<letter_ref letter_id="F"/>
<letter_ref letter_id="S"/>
<letter_ref letter_id="A"/>
<letter_ref letter_id="S"/>
<letter_ref letter_id="F"/>
<letter_ref letter_id="C"/>
<letter_ref letter_id="A"/>
<letter_ref letter_id="V"/>
<letter_ref letter_id="V"/>
<letter_ref letter_id="Q"/>
<letter_ref letter_id="Y"/>
<letter_ref letter_id="V"/>
<letter_ref letter_id="P"/>
<letter_ref letter_id="Q"/>
<letter_ref letter_id="I"/>
<letter_ref letter_id="I"/>
<letter_ref letter_id="K"/>
<letter_ref letter_id="T"/>
<letter_ref letter_id="I"/>
<letter_ref letter_id="R"/>
<letter_ref letter_id="H"/>
<letter_ref letter_id="Q"/>
<letter_ref letter_id="S"/>
<letter_ref letter_id="H"/>
<letter_ref letter_id="G"/>
<letter_ref letter_id="A"/>
<letter_ref letter_id="L"/>
<letter_ref letter_id="S"/>
<letter_ref letter_id="I"/>
<letter_ref letter_id="P"/>
<letter_ref letter_id="M"/>
<letter_ref letter_id="M"/>
<letter_ref letter_id="M"/>
<letter_ref letter_id="M"/>
<letter_ref letter_id="Q"/>
<letter_ref letter_id="T"/>
<letter_ref letter_id="P"/>
<letter_ref letter_id="G"/>
<letter_ref letter_id="G"/>
<letter_ref letter_id="F"/>
<letter_ref letter_id="L"/>
<letter_ref letter_id="I"/>
<letter_ref letter_id="G"/>
<letter_ref letter_id="Y"/>
<letter_ref letter_id="L"/>
<letter_ref letter_id="L"/>
<letter_ref letter_id="S"/>
</site>
<right_flank>RLPGTNWTTY</right_flank>
</contributing_site>
<contributing_site sequence_id="sequence_177" position="266" strand="none" pvalue="3.97e-12" >
<left_flank>FAAGMLLFDT</left_flank>
<site>
<letter_ref letter_id="I"/>
<letter_ref letter_id="D"/>
<letter_ref letter_id="G"/>
<letter_ref letter_id="S"/>
<letter_ref letter_id="F"/>
<letter_ref letter_id="M"/>
<letter_ref letter_id="N"/>
<letter_ref letter_id="V"/>
<letter_ref letter_id="A"/>
<letter_ref letter_id="Y"/>
<letter_ref letter_id="G"/>
<letter_ref letter_id="W"/>
<letter_ref letter_id="A"/>
<letter_ref letter_id="L"/>
<letter_ref letter_id="A"/>
<letter_ref letter_id="K"/>
<letter_ref letter_id="P"/>
<letter_ref letter_id="V"/>
<letter_ref letter_id="R"/>
<letter_ref letter_id="K"/>
<letter_ref letter_id="I"/>
<letter_ref letter_id="Y"/>
<letter_ref letter_id="Y"/>
<letter_ref letter_id="N"/>
<letter_ref letter_id="L"/>
<letter_ref letter_id="V"/>
<letter_ref letter_id="V"/>
<letter_ref letter_id="T"/>
<letter_ref letter_id="G"/>
<letter_ref letter_id="L"/>
<letter_ref letter_id="S"/>
<letter_ref letter_id="V"/>
<letter_ref letter_id="A"/>
<letter_ref letter_id="V"/>
<letter_ref letter_id="G"/>
<letter_ref letter_id="V"/>
<letter_ref letter_id="V"/>
<letter_ref letter_id="I"/>
<letter_ref letter_id="G"/>
<letter_ref letter_id="T"/>
<letter_ref letter_id="I"/>
<letter_ref letter_id="E"/>
<letter_ref letter_id="I"/>
<letter_ref letter_id="L"/>
<letter_ref letter_id="G"/>
<letter_ref letter_id="L"/>
<letter_ref letter_id="F"/>
<letter_ref letter_id="S"/>
<letter_ref letter_id="N"/>
<letter_ref letter_id="A"/>
</site>
<right_flank>LNAHGAFWSW</right_flank>
</contributing_site>
<contributing_site sequence_id="sequence_61" position="10" strand="none" pvalue="6.33e-12" >
<left_flank>MSPKFMKFYE</left_flank>
<site>
<letter_ref letter_id="K"/>
<letter_ref letter_id="Y"/>
<letter_ref letter_id="M"/>
<letter_ref letter_id="T"/>
<letter_ref letter_id="V"/>
<letter_ref letter_id="V"/>
<letter_ref letter_id="G"/>
<letter_ref letter_id="T"/>
<letter_ref letter_id="V"/>
<letter_ref letter_id="G"/>
<letter_ref letter_id="N"/>
<letter_ref letter_id="F"/>
<letter_ref letter_id="M"/>
<letter_ref letter_id="F"/>
<letter_ref letter_id="Y"/>
<letter_ref letter_id="V"/>
<letter_ref letter_id="Q"/>
<letter_ref letter_id="A"/>
<letter_ref letter_id="H"/>
<letter_ref letter_id="K"/>
<letter_ref letter_id="I"/>
<letter_ref letter_id="F"/>
<letter_ref letter_id="T"/>
<letter_ref letter_id="C"/>
<letter_ref letter_id="K"/>
<letter_ref letter_id="S"/>
<letter_ref letter_id="A"/>
<letter_ref letter_id="A"/>
<letter_ref letter_id="S"/>
<letter_ref letter_id="V"/>
<letter_ref letter_id="S"/>
<letter_ref letter_id="L"/>
<letter_ref letter_id="P"/>
<letter_ref letter_id="A"/>
<letter_ref letter_id="F"/>
<letter_ref letter_id="T"/>
<letter_ref letter_id="I"/>
<letter_ref letter_id="S"/>
<letter_ref letter_id="A"/>
<letter_ref letter_id="V"/>
<letter_ref letter_id="A"/>
<letter_ref letter_id="L"/>
<letter_ref letter_id="S"/>
<letter_ref letter_id="S"/>
<letter_ref letter_id="W"/>
<letter_ref letter_id="L"/>
<letter_ref letter_id="L"/>
<letter_ref letter_id="Y"/>
<letter_ref letter_id="G"/>
<letter_ref letter_id="I"/>
</site>
<right_flank>LIKNTPIIIA</right_flank>
</contributing_site>
<contributing_site sequence_id="sequence_183" position="296" strand="none" pvalue="9.47e-12" >
<left_flank>FAAGMTLMDT</left_flank>
<site>
<letter_ref letter_id="L"/>
<letter_ref letter_id="D"/>
<letter_ref letter_id="G"/>
<letter_ref letter_id="L"/>
<letter_ref letter_id="L"/>
<letter_ref letter_id="M"/>
<letter_ref letter_id="T"/>
<letter_ref letter_id="A"/>
<letter_ref letter_id="A"/>
<letter_ref letter_id="Y"/>
<letter_ref letter_id="D"/>
<letter_ref letter_id="W"/>
<letter_ref letter_id="A"/>
<letter_ref letter_id="F"/>
<letter_ref letter_id="M"/>
<letter_ref letter_id="Q"/>
<letter_ref letter_id="P"/>
<letter_ref letter_id="A"/>
<letter_ref letter_id="R"/>
<letter_ref letter_id="K"/>
<letter_ref letter_id="V"/>
<letter_ref letter_id="F"/>
<letter_ref letter_id="Y"/>
<letter_ref letter_id="N"/>
<letter_ref letter_id="L"/>
<letter_ref letter_id="A"/>
<letter_ref letter_id="V"/>
<letter_ref letter_id="T"/>
<letter_ref letter_id="G"/>
<letter_ref letter_id="L"/>
<letter_ref letter_id="S"/>
<letter_ref letter_id="I"/>
<letter_ref letter_id="A"/>
<letter_ref letter_id="V"/>
<letter_ref letter_id="A"/>
<letter_ref letter_id="L"/>
<letter_ref letter_id="L"/>
<letter_ref letter_id="I"/>
<letter_ref letter_id="G"/>
<letter_ref letter_id="S"/>
<letter_ref letter_id="I"/>
<letter_ref letter_id="E"/>
<letter_ref letter_id="L"/>
<letter_ref letter_id="L"/>
<letter_ref letter_id="S"/>
<letter_ref letter_id="V"/>
<letter_ref letter_id="L"/>
<letter_ref letter_id="H"/>
<letter_ref letter_id="D"/>
<letter_ref letter_id="N"/>
</site>
<right_flank>LRWDDPITSW</right_flank>
</contributing_site>
<contributing_site sequence_id="sequence_80" position="136" strand="none" pvalue="1.00e-11" >
<left_flank>DLDTRISRLG</left_flank>
<site>
<letter_ref letter_id="F"/>
<letter_ref letter_id="L"/>
<letter_ref letter_id="S"/>
<letter_ref letter_id="S"/>
<letter_ref letter_id="V"/>
<letter_ref letter_id="V"/>
<letter_ref letter_id="C"/>
<letter_ref letter_id="V"/>
<letter_ref letter_id="L"/>
<letter_ref letter_id="M"/>
<letter_ref letter_id="F"/>
<letter_ref letter_id="A"/>
<letter_ref letter_id="S"/>
<letter_ref letter_id="P"/>
<letter_ref letter_id="L"/>
<letter_ref letter_id="E"/>
<letter_ref letter_id="K"/>
<letter_ref letter_id="M"/>
<letter_ref letter_id="A"/>
<letter_ref letter_id="I"/>
<letter_ref letter_id="V"/>
<letter_ref letter_id="I"/>
<letter_ref letter_id="Q"/>
<letter_ref letter_id="S"/>
<letter_ref letter_id="K"/>
<letter_ref letter_id="N"/>
<letter_ref letter_id="S"/>
<letter_ref letter_id="E"/>
<letter_ref letter_id="G"/>
<letter_ref letter_id="M"/>
<letter_ref letter_id="I"/>
<letter_ref letter_id="I"/>
<letter_ref letter_id="N"/>
<letter_ref letter_id="V"/>
<letter_ref letter_id="A"/>
<letter_ref letter_id="I"/>
<letter_ref letter_id="L"/>
<letter_ref letter_id="S"/>
<letter_ref letter_id="L"/>
<letter_ref letter_id="L"/>
<letter_ref letter_id="C"/>
<letter_ref letter_id="G"/>
<letter_ref letter_id="L"/>
<letter_ref letter_id="S"/>
<letter_ref letter_id="W"/>
<letter_ref letter_id="T"/>
<letter_ref letter_id="I"/>
<letter_ref letter_id="F"/>
<letter_ref letter_id="G"/>
<letter_ref letter_id="L"/>
</site>
<right_flank>LLNDIYIYLP</right_flank>
</contributing_site>
<contributing_site sequence_id="sequence_165" position="248" strand="none" pvalue="1.33e-11" >
<left_flank>FAAGMCLLDT</left_flank>
<site>
<letter_ref letter_id="I"/>
<letter_ref letter_id="D"/>
<letter_ref letter_id="G"/>
<letter_ref letter_id="S"/>
<letter_ref letter_id="F"/>
<letter_ref letter_id="M"/>
<letter_ref letter_id="N"/>
<letter_ref letter_id="F"/>
<letter_ref letter_id="A"/>
<letter_ref letter_id="Y"/>
<letter_ref letter_id="D"/>
<letter_ref letter_id="W"/>
<letter_ref letter_id="A"/>
<letter_ref letter_id="F"/>
<letter_ref letter_id="S"/>
<letter_ref letter_id="R"/>
<letter_ref letter_id="P"/>
<letter_ref letter_id="V"/>
<letter_ref letter_id="R"/>
<letter_ref letter_id="K"/>
<letter_ref letter_id="V"/>
<letter_ref letter_id="Y"/>
<letter_ref letter_id="Y"/>
<letter_ref letter_id="N"/>
<letter_ref letter_id="L"/>
<letter_ref letter_id="T"/>
<letter_ref letter_id="I"/>
<letter_ref letter_id="T"/>
<letter_ref letter_id="G"/>
<letter_ref letter_id="L"/>
<letter_ref letter_id="S"/>
<letter_ref letter_id="V"/>
<letter_ref letter_id="A"/>
<letter_ref letter_id="V"/>
<letter_ref letter_id="A"/>
<letter_ref letter_id="V"/>
<letter_ref letter_id="I"/>
<letter_ref letter_id="I"/>
<letter_ref letter_id="G"/>
<letter_ref letter_id="G"/>
<letter_ref letter_id="I"/>
<letter_ref letter_id="E"/>
<letter_ref letter_id="L"/>
<letter_ref letter_id="V"/>
<letter_ref letter_id="S"/>
<letter_ref letter_id="I"/>
<letter_ref letter_id="L"/>
<letter_ref letter_id="S"/>
<letter_ref letter_id="D"/>
<letter_ref letter_id="Q"/>
</site>
<right_flank>LGWDTGVIGW</right_flank>
</contributing_site>
<contributing_site sequence_id="sequence_63" position="12" strand="none" pvalue="7.03e-11" >
<left_flank>LIERIGKALE</left_flank>
<site>
<letter_ref letter_id="P"/>
<letter_ref letter_id="L"/>
<letter_ref letter_id="M"/>
<letter_ref letter_id="L"/>
<letter_ref letter_id="V"/>
<letter_ref letter_id="M"/>
<letter_ref letter_id="G"/>
<letter_ref letter_id="L"/>
<letter_ref letter_id="I"/>
<letter_ref letter_id="S"/>
<letter_ref letter_id="P"/>
<letter_ref letter_id="L"/>
<letter_ref letter_id="A"/>
<letter_ref letter_id="T"/>
<letter_ref letter_id="M"/>
<letter_ref letter_id="P"/>
<letter_ref letter_id="Q"/>
<letter_ref letter_id="L"/>
<letter_ref letter_id="Y"/>
<letter_ref letter_id="K"/>
<letter_ref letter_id="L"/>
<letter_ref letter_id="Y"/>
<letter_ref letter_id="V"/>
<letter_ref letter_id="S"/>
<letter_ref letter_id="H"/>
<letter_ref letter_id="S"/>
<letter_ref letter_id="E"/>
<letter_ref letter_id="H"/>
<letter_ref letter_id="A"/>
<letter_ref letter_id="L"/>
<letter_ref letter_id="G"/>
<letter_ref letter_id="L"/>
<letter_ref letter_id="S"/>
<letter_ref letter_id="L"/>
<letter_ref letter_id="T"/>
<letter_ref letter_id="T"/>
<letter_ref letter_id="W"/>
<letter_ref letter_id="L"/>
<letter_ref letter_id="L"/>
<letter_ref letter_id="Y"/>
<letter_ref letter_id="S"/>
<letter_ref letter_id="F"/>
<letter_ref letter_id="I"/>
<letter_ref letter_id="A"/>
<letter_ref letter_id="L"/>
<letter_ref letter_id="L"/>
<letter_ref letter_id="W"/>
<letter_ref letter_id="T"/>
<letter_ref letter_id="I"/>
<letter_ref letter_id="Y"/>
</site>
<right_flank>GIYHKNPTIW</right_flank>
</contributing_site>
<contributing_site sequence_id="sequence_55" position="5" strand="none" pvalue="2.04e-10" >
<left_flank>MVTIE</left_flank>
<site>
<letter_ref letter_id="L"/>
<letter_ref letter_id="A"/>
<letter_ref letter_id="Y"/>
<letter_ref letter_id="L"/>
<letter_ref letter_id="M"/>
<letter_ref letter_id="A"/>
<letter_ref letter_id="S"/>
<letter_ref letter_id="T"/>
<letter_ref letter_id="V"/>
<letter_ref letter_id="A"/>
<letter_ref letter_id="I"/>
<letter_ref letter_id="I"/>
<letter_ref letter_id="A"/>
<letter_ref letter_id="M"/>
<letter_ref letter_id="A"/>
<letter_ref letter_id="P"/>
<letter_ref letter_id="Q"/>
<letter_ref letter_id="V"/>
<letter_ref letter_id="K"/>
<letter_ref letter_id="Q"/>
<letter_ref letter_id="L"/>
<letter_ref letter_id="L"/>
<letter_ref letter_id="I"/>
<letter_ref letter_id="T"/>
<letter_ref letter_id="K"/>
<letter_ref letter_id="Q"/>
<letter_ref letter_id="S"/>
<letter_ref letter_id="D"/>
<letter_ref letter_id="E"/>
<letter_ref letter_id="F"/>
<letter_ref letter_id="S"/>
<letter_ref letter_id="L"/>
<letter_ref letter_id="F"/>
<letter_ref letter_id="S"/>
<letter_ref letter_id="W"/>
<letter_ref letter_id="M"/>
<letter_ref letter_id="A"/>
<letter_ref letter_id="W"/>
<letter_ref letter_id="T"/>
<letter_ref letter_id="F"/>
<letter_ref letter_id="S"/>
<letter_ref letter_id="Q"/>
<letter_ref letter_id="F"/>
<letter_ref letter_id="I"/>
<letter_ref letter_id="A"/>
<letter_ref letter_id="L"/>
<letter_ref letter_id="L"/>
<letter_ref letter_id="Y"/>
<letter_ref letter_id="G"/>
<letter_ref letter_id="V"/>
</site>
<right_flank>SLGALPYIIV</right_flank>
</contributing_site>
<contributing_site sequence_id="sequence_76" position="10" strand="none" pvalue="2.27e-10" >
<left_flank>MLEVVLQVLS</left_flank>
<site>
<letter_ref letter_id="I"/>
<letter_ref letter_id="S"/>
<letter_ref letter_id="A"/>
<letter_ref letter_id="I"/>
<letter_ref letter_id="T"/>
<letter_ref letter_id="T"/>
<letter_ref letter_id="T"/>
<letter_ref letter_id="I"/>
<letter_ref letter_id="A"/>
<letter_ref letter_id="L"/>
<letter_ref letter_id="F"/>
<letter_ref letter_id="F"/>
<letter_ref letter_id="C"/>
<letter_ref letter_id="G"/>
<letter_ref letter_id="I"/>
<letter_ref letter_id="P"/>
<letter_ref letter_id="I"/>
<letter_ref letter_id="C"/>
<letter_ref letter_id="M"/>
<letter_ref letter_id="Q"/>
<letter_ref letter_id="I"/>
<letter_ref letter_id="R"/>
<letter_ref letter_id="R"/>
<letter_ref letter_id="Q"/>
<letter_ref letter_id="G"/>
<letter_ref letter_id="A"/>
<letter_ref letter_id="V"/>
<letter_ref letter_id="G"/>
<letter_ref letter_id="D"/>
<letter_ref letter_id="I"/>
<letter_ref letter_id="S"/>
<letter_ref letter_id="G"/>
<letter_ref letter_id="V"/>
<letter_ref letter_id="P"/>
<letter_ref letter_id="F"/>
<letter_ref letter_id="L"/>
<letter_ref letter_id="M"/>
<letter_ref letter_id="G"/>
<letter_ref letter_id="V"/>
<letter_ref letter_id="L"/>
<letter_ref letter_id="G"/>
<letter_ref letter_id="G"/>
<letter_ref letter_id="S"/>
<letter_ref letter_id="F"/>
<letter_ref letter_id="W"/>
<letter_ref letter_id="L"/>
<letter_ref letter_id="R"/>
<letter_ref letter_id="Y"/>
<letter_ref letter_id="G"/>
<letter_ref letter_id="L"/>
</site>
<right_flank>LKMDYVMIIV</right_flank>
</contributing_site>
<contributing_site sequence_id="sequence_69" position="12" strand="none" pvalue="2.27e-10" >
<left_flank>RFKRLAAAFE</left_flank>
<site>
<letter_ref letter_id="P"/>
<letter_ref letter_id="F"/>
<letter_ref letter_id="M"/>
<letter_ref letter_id="L"/>
<letter_ref letter_id="L"/>
<letter_ref letter_id="M"/>
<letter_ref letter_id="G"/>
<letter_ref letter_id="V"/>
<letter_ref letter_id="V"/>
<letter_ref letter_id="G"/>
<letter_ref letter_id="P"/>
<letter_ref letter_id="L"/>
<letter_ref letter_id="A"/>
<letter_ref letter_id="T"/>
<letter_ref letter_id="L"/>
<letter_ref letter_id="P"/>
<letter_ref letter_id="Q"/>
<letter_ref letter_id="L"/>
<letter_ref letter_id="Y"/>
<letter_ref letter_id="K"/>
<letter_ref letter_id="L"/>
<letter_ref letter_id="F"/>
<letter_ref letter_id="F"/>
<letter_ref letter_id="S"/>
<letter_ref letter_id="H"/>
<letter_ref letter_id="S"/>
<letter_ref letter_id="E"/>
<letter_ref letter_id="H"/>
<letter_ref letter_id="A"/>
<letter_ref letter_id="L"/>
<letter_ref letter_id="G"/>
<letter_ref letter_id="L"/>
<letter_ref letter_id="S"/>
<letter_ref letter_id="L"/>
<letter_ref letter_id="T"/>
<letter_ref letter_id="T"/>
<letter_ref letter_id="W"/>
<letter_ref letter_id="V"/>
<letter_ref letter_id="L"/>
<letter_ref letter_id="Y"/>
<letter_ref letter_id="A"/>
<letter_ref letter_id="L"/>
<letter_ref letter_id="L"/>
<letter_ref letter_id="A"/>
<letter_ref letter_id="A"/>
<letter_ref letter_id="L"/>
<letter_ref letter_id="W"/>
<letter_ref letter_id="A"/>
<letter_ref letter_id="V"/>
<letter_ref letter_id="Y"/>
</site>
<right_flank>GFVHKNPPIW</right_flank>
</contributing_site>
<contributing_site sequence_id="sequence_154" position="251" strand="none" pvalue="3.10e-10" >
<left_flank>FASGMSLLDT</left_flank>
<site>
<letter_ref letter_id="L"/>
<letter_ref letter_id="D"/>
<letter_ref letter_id="G"/>
<letter_ref letter_id="V"/>
<letter_ref letter_id="V"/>
<letter_ref letter_id="M"/>
<letter_ref letter_id="K"/>
<letter_ref letter_id="Y"/>
<letter_ref letter_id="A"/>
<letter_ref letter_id="Y"/>
<letter_ref letter_id="N"/>
<letter_ref letter_id="W"/>
<letter_ref letter_id="A"/>
<letter_ref letter_id="F"/>
<letter_ref letter_id="F"/>
<letter_ref letter_id="N"/>
<letter_ref letter_id="P"/>
<letter_ref letter_id="I"/>
<letter_ref letter_id="R"/>
<letter_ref letter_id="K"/>
<letter_ref letter_id="I"/>
<letter_ref letter_id="Y"/>
<letter_ref letter_id="Y"/>
<letter_ref letter_id="N"/>
<letter_ref letter_id="I"/>
<letter_ref letter_id="T"/>
<letter_ref letter_id="I"/>
<letter_ref letter_id="T"/>
<letter_ref letter_id="T"/>
<letter_ref letter_id="I"/>
<letter_ref letter_id="S"/>
<letter_ref letter_id="V"/>
<letter_ref letter_id="I"/>
<letter_ref letter_id="A"/>
<letter_ref letter_id="A"/>
<letter_ref letter_id="L"/>
<letter_ref letter_id="V"/>
<letter_ref letter_id="I"/>
<letter_ref letter_id="G"/>
<letter_ref letter_id="M"/>
<letter_ref letter_id="I"/>
<letter_ref letter_id="E"/>
<letter_ref letter_id="L"/>
<letter_ref letter_id="L"/>
<letter_ref letter_id="Q"/>
<letter_ref letter_id="I"/>
<letter_ref letter_id="L"/>
<letter_ref letter_id="A"/>
<letter_ref letter_id="D"/>
<letter_ref letter_id="K"/>
</site>
<right_flank>LDLHGAFWAF</right_flank>
</contributing_site>
<contributing_site sequence_id="sequence_64" position="22" strand="none" pvalue="9.50e-10" >
<left_flank>NLGHWMQRFE</left_flank>
<site>
<letter_ref letter_id="G"/>
<letter_ref letter_id="F"/>
<letter_ref letter_id="M"/>
<letter_ref letter_id="V"/>
<letter_ref letter_id="F"/>
<letter_ref letter_id="I"/>
<letter_ref letter_id="G"/>
<letter_ref letter_id="V"/>
<letter_ref letter_id="V"/>
<letter_ref letter_id="G"/>
<letter_ref letter_id="P"/>
<letter_ref letter_id="F"/>
<letter_ref letter_id="A"/>
<letter_ref letter_id="T"/>
<letter_ref letter_id="L"/>
<letter_ref letter_id="P"/>
<letter_ref letter_id="Q"/>
<letter_ref letter_id="L"/>
<letter_ref letter_id="V"/>
<letter_ref letter_id="K"/>
<letter_ref letter_id="L"/>
<letter_ref letter_id="Y"/>
<letter_ref letter_id="F"/>
<letter_ref letter_id="T"/>
<letter_ref letter_id="H"/>
<letter_ref letter_id="S"/>
<letter_ref letter_id="E"/>
<letter_ref letter_id="H"/>
<letter_ref letter_id="A"/>
<letter_ref letter_id="T"/>
<letter_ref letter_id="G"/>
<letter_ref letter_id="Q"/>
<letter_ref letter_id="S"/>
<letter_ref letter_id="L"/>
<letter_ref letter_id="L"/>
<letter_ref letter_id="S"/>
<letter_ref letter_id="W"/>
<letter_ref letter_id="S"/>
<letter_ref letter_id="L"/>
<letter_ref letter_id="Y"/>
<letter_ref letter_id="A"/>
<letter_ref letter_id="I"/>
<letter_ref letter_id="L"/>
<letter_ref letter_id="S"/>
<letter_ref letter_id="F"/>
<letter_ref letter_id="L"/>
<letter_ref letter_id="W"/>
<letter_ref letter_id="F"/>
<letter_ref letter_id="T"/>
<letter_ref letter_id="Y"/>
</site>
<right_flank>GLVVGKLPIY</right_flank>
</contributing_site>
<contributing_site sequence_id="sequence_65" position="12" strand="none" pvalue="3.73e-09" >
<left_flank>LLESLGKKLE</left_flank>
<site>
<letter_ref letter_id="P"/>
<letter_ref letter_id="I"/>
<letter_ref letter_id="M"/>
<letter_ref letter_id="L"/>
<letter_ref letter_id="F"/>
<letter_ref letter_id="M"/>
<letter_ref letter_id="G"/>
<letter_ref letter_id="L"/>
<letter_ref letter_id="V"/>
<letter_ref letter_id="S"/>
<letter_ref letter_id="P"/>
<letter_ref letter_id="I"/>
<letter_ref letter_id="A"/>
<letter_ref letter_id="T"/>
<letter_ref letter_id="M"/>
<letter_ref letter_id="P"/>
<letter_ref letter_id="Q"/>
<letter_ref letter_id="L"/>
<letter_ref letter_id="Y"/>
<letter_ref letter_id="K"/>
<letter_ref letter_id="L"/>
<letter_ref letter_id="F"/>
<letter_ref letter_id="I"/>
<letter_ref letter_id="S"/>
<letter_ref letter_id="H"/>
<letter_ref letter_id="P"/>
<letter_ref letter_id="N"/>
<letter_ref letter_id="H"/>
<letter_ref letter_id="A"/>
<letter_ref letter_id="H"/>
<letter_ref letter_id="G"/>
<letter_ref letter_id="L"/>
<letter_ref letter_id="S"/>
<letter_ref letter_id="L"/>
<letter_ref letter_id="T"/>
<letter_ref letter_id="T"/>
<letter_ref letter_id="W"/>
<letter_ref letter_id="S"/>
<letter_ref letter_id="M"/>
<letter_ref letter_id="Y"/>
<letter_ref letter_id="A"/>
<letter_ref letter_id="L"/>
<letter_ref letter_id="I"/>
<letter_ref letter_id="S"/>
<letter_ref letter_id="L"/>
<letter_ref letter_id="L"/>
<letter_ref letter_id="W"/>
<letter_ref letter_id="F"/>
<letter_ref letter_id="I"/>
<letter_ref letter_id="Y"/>
</site>
<right_flank>GLYHKNPTIW</right_flank>
</contributing_site>
<contributing_site sequence_id="sequence_321" position="75" strand="none" pvalue="9.12e-09" >
<left_flank>FPLPFALLVA</left_flank>
<site>
<letter_ref letter_id="A"/>
<letter_ref letter_id="F"/>
<letter_ref letter_id="L"/>
<letter_ref letter_id="F"/>
<letter_ref letter_id="I"/>
<letter_ref letter_id="S"/>
<letter_ref letter_id="A"/>
<letter_ref letter_id="I"/>
<letter_ref letter_id="A"/>
<letter_ref letter_id="H"/>
<letter_ref letter_id="L"/>
<letter_ref letter_id="I"/>
<letter_ref letter_id="I"/>
<letter_ref letter_id="V"/>
<letter_ref letter_id="L"/>
<letter_ref letter_id="P"/>
<letter_ref letter_id="K"/>
<letter_ref letter_id="T"/>
<letter_ref letter_id="N"/>
<letter_ref letter_id="A"/>
<letter_ref letter_id="I"/>
<letter_ref letter_id="Y"/>
<letter_ref letter_id="N"/>
<letter_ref letter_id="R"/>
<letter_ref letter_id="G"/>
<letter_ref letter_id="L"/>
<letter_ref letter_id="E"/>
<letter_ref letter_id="K"/>
<letter_ref letter_id="G"/>
<letter_ref letter_id="I"/>
<letter_ref letter_id="N"/>
<letter_ref letter_id="P"/>
<letter_ref letter_id="F"/>
<letter_ref letter_id="R"/>
<letter_ref letter_id="W"/>
<letter_ref letter_id="Y"/>
<letter_ref letter_id="E"/>
<letter_ref letter_id="Y"/>
<letter_ref letter_id="A"/>
<letter_ref letter_id="L"/>
<letter_ref letter_id="S"/>
<letter_ref letter_id="S"/>
<letter_ref letter_id="S"/>
<letter_ref letter_id="I"/>
<letter_ref letter_id="M"/>
<letter_ref letter_id="I"/>
<letter_ref letter_id="V"/>
<letter_ref letter_id="L"/>
<letter_ref letter_id="I"/>
<letter_ref letter_id="S"/>
</site>
<right_flank>VLFGVYDIST</right_flank>
</contributing_site>
<contributing_site sequence_id="sequence_163" position="173" strand="none" pvalue="4.60e-08" >
<left_flank>IYAIMGGVVF</left_flank>
<site>
<letter_ref letter_id="S"/>
<letter_ref letter_id="L"/>
<letter_ref letter_id="G"/>
<letter_ref letter_id="L"/>
<letter_ref letter_id="I"/>
<letter_ref letter_id="I"/>
<letter_ref letter_id="T"/>
<letter_ref letter_id="G"/>
<letter_ref letter_id="T"/>
<letter_ref letter_id="C"/>
<letter_ref letter_id="D"/>
<letter_ref letter_id="S"/>
<letter_ref letter_id="L"/>
<letter_ref letter_id="L"/>
<letter_ref letter_id="L"/>
<letter_ref letter_id="S"/>
<letter_ref letter_id="K"/>
<letter_ref letter_id="L"/>
<letter_ref letter_id="L"/>
<letter_ref letter_id="K"/>
<letter_ref letter_id="T"/>
<letter_ref letter_id="F"/>
<letter_ref letter_id="D"/>
<letter_ref letter_id="Q"/>
<letter_ref letter_id="K"/>
<letter_ref letter_id="K"/>
<letter_ref letter_id="I"/>
<letter_ref letter_id="Q"/>
<letter_ref letter_id="S"/>
<letter_ref letter_id="H"/>
<letter_ref letter_id="R"/>
<letter_ref letter_id="F"/>
<letter_ref letter_id="K"/>
<letter_ref letter_id="L"/>
<letter_ref letter_id="N"/>
<letter_ref letter_id="V"/>
<letter_ref letter_id="L"/>
<letter_ref letter_id="I"/>
<letter_ref letter_id="T"/>
<letter_ref letter_id="I"/>
<letter_ref letter_id="M"/>
<letter_ref letter_id="C"/>
<letter_ref letter_id="F"/>
<letter_ref letter_id="A"/>
<letter_ref letter_id="I"/>
<letter_ref letter_id="P"/>
<letter_ref letter_id="M"/>
<letter_ref letter_id="Y"/>
<letter_ref letter_id="K"/>
<letter_ref letter_id="I"/>
</site>
<right_flank>ASAWNESLEL</right_flank>
</contributing_site>
<contributing_site sequence_id="sequence_357" position="224" strand="none" pvalue="8.77e-08" >
<left_flank>YIATMILYIA</left_flank>
<site>
<letter_ref letter_id="I"/>
<letter_ref letter_id="I"/>
<letter_ref letter_id="V"/>
<letter_ref letter_id="C"/>
<letter_ref letter_id="I"/>
<letter_ref letter_id="H"/>
<letter_ref letter_id="R"/>
<letter_ref letter_id="A"/>
<letter_ref letter_id="R"/>
<letter_ref letter_id="Y"/>
<letter_ref letter_id="R"/>
<letter_ref letter_id="I"/>
<letter_ref letter_id="S"/>
<letter_ref letter_id="D"/>
<letter_ref letter_id="L"/>
<letter_ref letter_id="V"/>
<letter_ref letter_id="V"/>
<letter_ref letter_id="Q"/>
<letter_ref letter_id="N"/>
<letter_ref letter_id="R"/>
<letter_ref letter_id="S"/>
<letter_ref letter_id="S"/>
<letter_ref letter_id="R"/>
<letter_ref letter_id="S"/>
<letter_ref letter_id="R"/>
<letter_ref letter_id="A"/>
<letter_ref letter_id="Q"/>
<letter_ref letter_id="M"/>
<letter_ref letter_id="R"/>
<letter_ref letter_id="L"/>
<letter_ref letter_id="S"/>
<letter_ref letter_id="I"/>
<letter_ref letter_id="I"/>
<letter_ref letter_id="T"/>
<letter_ref letter_id="G"/>
<letter_ref letter_id="V"/>
<letter_ref letter_id="L"/>
<letter_ref letter_id="A"/>
<letter_ref letter_id="V"/>
<letter_ref letter_id="T"/>
<letter_ref letter_id="N"/>
<letter_ref letter_id="F"/>
<letter_ref letter_id="L"/>
<letter_ref letter_id="S"/>
<letter_ref letter_id="W"/>
<letter_ref letter_id="F"/>
<letter_ref letter_id="P"/>
<letter_ref letter_id="S"/>
<letter_ref letter_id="L"/>
<letter_ref letter_id="V"/>
</site>
<right_flank>VFIGNAMRLE</right_flank>
</contributing_site>
<contributing_site sequence_id="sequence_649" position="95" strand="none" pvalue="9.55e-08" >
<left_flank>LSTREYSLIE</left_flank>
<site>
<letter_ref letter_id="I"/>
<letter_ref letter_id="T"/>
<letter_ref letter_id="W"/>
<letter_ref letter_id="T"/>
<letter_ref letter_id="F"/>
<letter_ref letter_id="S"/>
<letter_ref letter_id="L"/>
<letter_ref letter_id="W"/>
<letter_ref letter_id="T"/>
<letter_ref letter_id="E"/>
<letter_ref letter_id="A"/>
<letter_ref letter_id="F"/>
<letter_ref letter_id="A"/>
<letter_ref letter_id="I"/>
<letter_ref letter_id="L"/>
<letter_ref letter_id="P"/>
<letter_ref letter_id="Q"/>
<letter_ref letter_id="L"/>
<letter_ref letter_id="F"/>
<letter_ref letter_id="L"/>
<letter_ref letter_id="L"/>
<letter_ref letter_id="Q"/>
<letter_ref letter_id="R"/>
<letter_ref letter_id="T"/>
<letter_ref letter_id="Q"/>
<letter_ref letter_id="R"/>
<letter_ref letter_id="V"/>
<letter_ref letter_id="D"/>
<letter_ref letter_id="V"/>
<letter_ref letter_id="M"/>
<letter_ref letter_id="T"/>
<letter_ref letter_id="H"/>
<letter_ref letter_id="K"/>
<letter_ref letter_id="Y"/>
<letter_ref letter_id="I"/>
<letter_ref letter_id="F"/>
<letter_ref letter_id="F"/>
<letter_ref letter_id="L"/>
<letter_ref letter_id="G"/>
<letter_ref letter_id="L"/>
<letter_ref letter_id="Y"/>
<letter_ref letter_id="R"/>
<letter_ref letter_id="L"/>
<letter_ref letter_id="F"/>
<letter_ref letter_id="Y"/>
<letter_ref letter_id="I"/>
<letter_ref letter_id="I"/>
<letter_ref letter_id="N"/>
<letter_ref letter_id="W"/>
<letter_ref letter_id="I"/>
</site>
<right_flank>YKTINAGRNR</right_flank>
</contributing_site>
<contributing_site sequence_id="sequence_152" position="206" strand="none" pvalue="9.55e-08" >
<left_flank>RLVDSPWKIY</left_flank>
<site>
<letter_ref letter_id="V"/>
<letter_ref letter_id="L"/>
<letter_ref letter_id="G"/>
<letter_ref letter_id="F"/>
<letter_ref letter_id="V"/>
<letter_ref letter_id="F"/>
<letter_ref letter_id="G"/>
<letter_ref letter_id="L"/>
<letter_ref letter_id="G"/>
<letter_ref letter_id="F"/>
<letter_ref letter_id="D"/>
<letter_ref letter_id="T"/>
<letter_ref letter_id="S"/>
<letter_ref letter_id="T"/>
<letter_ref letter_id="E"/>
<letter_ref letter_id="V"/>
<letter_ref letter_id="S"/>
<letter_ref letter_id="L"/>
<letter_ref letter_id="L"/>
<letter_ref letter_id="G"/>
<letter_ref letter_id="I"/>
<letter_ref letter_id="A"/>
<letter_ref letter_id="T"/>
<letter_ref letter_id="L"/>
<letter_ref letter_id="Q"/>
<letter_ref letter_id="A"/>
<letter_ref letter_id="L"/>
<letter_ref letter_id="K"/>
<letter_ref letter_id="G"/>
<letter_ref letter_id="T"/>
<letter_ref letter_id="S"/>
<letter_ref letter_id="I"/>
<letter_ref letter_id="W"/>
<letter_ref letter_id="A"/>
<letter_ref letter_id="I"/>
<letter_ref letter_id="L"/>
<letter_ref letter_id="L"/>
<letter_ref letter_id="F"/>
<letter_ref letter_id="P"/>
<letter_ref letter_id="I"/>
<letter_ref letter_id="V"/>
<letter_ref letter_id="F"/>
<letter_ref letter_id="L"/>
<letter_ref letter_id="V"/>
<letter_ref letter_id="G"/>
<letter_ref letter_id="M"/>
<letter_ref letter_id="C"/>
<letter_ref letter_id="L"/>
<letter_ref letter_id="V"/>
<letter_ref letter_id="D"/>
</site>
<right_flank>TTDGALMYYA</right_flank>
</contributing_site>
<contributing_site sequence_id="sequence_311" position="96" strand="none" pvalue="1.13e-07" >
<left_flank>GEVPFAIFVS</left_flank>
<site>
<letter_ref letter_id="F"/>
<letter_ref letter_id="F"/>
<letter_ref letter_id="L"/>
<letter_ref letter_id="F"/>
<letter_ref letter_id="M"/>
<letter_ref letter_id="S"/>
<letter_ref letter_id="A"/>
<letter_ref letter_id="L"/>
<letter_ref letter_id="A"/>
<letter_ref letter_id="H"/>
<letter_ref letter_id="F"/>
<letter_ref letter_id="I"/>
<letter_ref letter_id="I"/>
<letter_ref letter_id="T"/>
<letter_ref letter_id="M"/>
<letter_ref letter_id="P"/>
<letter_ref letter_id="R"/>
<letter_ref letter_id="A"/>
<letter_ref letter_id="N"/>
<letter_ref letter_id="S"/>
<letter_ref letter_id="V"/>
<letter_ref letter_id="Y"/>
<letter_ref letter_id="N"/>
<letter_ref letter_id="R"/>
<letter_ref letter_id="D"/>
<letter_ref letter_id="L"/>
<letter_ref letter_id="K"/>
<letter_ref letter_id="K"/>
<letter_ref letter_id="G"/>
<letter_ref letter_id="I"/>
<letter_ref letter_id="N"/>
<letter_ref letter_id="K"/>
<letter_ref letter_id="F"/>
<letter_ref letter_id="R"/>
<letter_ref letter_id="W"/>
<letter_ref letter_id="H"/>
<letter_ref letter_id="E"/>
<letter_ref letter_id="Y"/>
<letter_ref letter_id="S"/>
<letter_ref letter_id="I"/>
<letter_ref letter_id="S"/>
<letter_ref letter_id="S"/>
<letter_ref letter_id="S"/>
<letter_ref letter_id="L"/>
<letter_ref letter_id="M"/>
<letter_ref letter_id="I"/>
<letter_ref letter_id="I"/>
<letter_ref letter_id="L"/>
<letter_ref letter_id="I"/>
<letter_ref letter_id="A"/>
</site>
<right_flank>MLFGVYDIGA</right_flank>
</contributing_site>
<contributing_site sequence_id="sequence_395" position="296" strand="none" pvalue="2.48e-07" >
<left_flank>ALPFVVITAA</left_flank>
<site>
<letter_ref letter_id="Y"/>
<letter_ref letter_id="V"/>
<letter_ref letter_id="R"/>
<letter_ref letter_id="I"/>
<letter_ref letter_id="L"/>
<letter_ref letter_id="Q"/>
<letter_ref letter_id="R"/>
<letter_ref letter_id="M"/>
<letter_ref letter_id="T"/>
<letter_ref letter_id="S"/>
<letter_ref letter_id="S"/>
<letter_ref letter_id="V"/>
<letter_ref letter_id="A"/>
<letter_ref letter_id="P"/>
<letter_ref letter_id="A"/>
<letter_ref letter_id="S"/>
<letter_ref letter_id="Q"/>
<letter_ref letter_id="R"/>
<letter_ref letter_id="S"/>
<letter_ref letter_id="I"/>
<letter_ref letter_id="R"/>
<letter_ref letter_id="L"/>
<letter_ref letter_id="R"/>
<letter_ref letter_id="T"/>
<letter_ref letter_id="K"/>
<letter_ref letter_id="R"/>
<letter_ref letter_id="V"/>
<letter_ref letter_id="T"/>
<letter_ref letter_id="R"/>
<letter_ref letter_id="T"/>
<letter_ref letter_id="A"/>
<letter_ref letter_id="I"/>
<letter_ref letter_id="A"/>
<letter_ref letter_id="I"/>
<letter_ref letter_id="C"/>
<letter_ref letter_id="L"/>
<letter_ref letter_id="V"/>
<letter_ref letter_id="F"/>
<letter_ref letter_id="F"/>
<letter_ref letter_id="V"/>
<letter_ref letter_id="C"/>
<letter_ref letter_id="W"/>
<letter_ref letter_id="A"/>
<letter_ref letter_id="P"/>
<letter_ref letter_id="Y"/>
<letter_ref letter_id="Y"/>
<letter_ref letter_id="V"/>
<letter_ref letter_id="L"/>
<letter_ref letter_id="Q"/>
<letter_ref letter_id="L"/>
</site>
<right_flank>TQLSISRPTL</right_flank>
</contributing_site>
<contributing_site sequence_id="sequence_393" position="191" strand="none" pvalue="2.69e-07" >
<left_flank>QLEFFMPLGI</left_flank>
<site>
<letter_ref letter_id="I"/>
<letter_ref letter_id="L"/>
<letter_ref letter_id="F"/>
<letter_ref letter_id="C"/>
<letter_ref letter_id="S"/>
<letter_ref letter_id="F"/>
<letter_ref letter_id="K"/>
<letter_ref letter_id="I"/>
<letter_ref letter_id="V"/>
<letter_ref letter_id="W"/>
<letter_ref letter_id="S"/>
<letter_ref letter_id="L"/>
<letter_ref letter_id="R"/>
<letter_ref letter_id="R"/>
[truncated: 1,439,892 more chars]
