# Supplementary material for: Expansion of the Transporter-Opsin-G protein-coupled receptor superfamily with five new protein families
Source: PLoS One. 2020 Apr 22;15(4):e0231085. doi: 10.1371/journal.pone.0231085 (PMC7176098; doi:10.1371/journal.pone.0231085)
Supplement: S1 File — Folders and ouput files are compressed in a zip file. Folder MEME contains the motif models; folder MAST contains the motifs matching the training sets, and folder DATA contains both the training and test sets. Check the included README file for a detailed description. (ZIP) [file pone.0231085.s022.zip › Motifs/README]

This directory contains the training sets and test sets used to
identify motifs across the TOG superfamily, as well as the results
of running MEME and MAST.

---------------------------------------------------------------------------

The folder Sequences contains two subfolders:

1. TrainingSet
   This folder contains the file, with 650 sequences, used as training
   set in this analysis.

2. TestSets
   This folder contains the two test sets described in the manuscript:
   a) All 16,771 homologs extracted for members of the TOG superfamily,
      excluding those used in the Training set
   b) All 7421 homologs extracted for members in the negative control.

Note: 
   Sequences of homologs used were identified with the prefix:

     { Family TCID }.1000.1000-{ protein accession }

   This will help identify to which specific family each homolog belongs.
   The component '.1000.1000' is not informative, but it helped us
   generate artificial TCIDs that our scripts could read without
   complaining.  

---------------------------------------------------------------------------

The folder MEME contains the two motif models generated based on the
training set, which correspond to the MEME options '-mod oops' and
'-mod zoop'. See html files for the full command lines used.

---------------------------------------------------------------------------

The folder MAST contains the output of scanning the MEME models against 
the two test sets. The folder names specify which mode (i.e., oops or 
zoops) was used to run MEME. See html files for the full command lines 
used.
