# Supplementary material for: Expansion of the Transporter-Opsin-G protein-coupled receptor superfamily with five new protein families
Source: PLoS One. 2020 Apr 22;15(4):e0231085. doi: 10.1371/journal.pone.0231085 (PMC7176098; doi:10.1371/journal.pone.0231085)
Supplement: S1 File — Folders and ouput files are compressed in a zip file. Folder MEME contains the motif models; folder MAST contains the motifs matching the training sets, and folder DATA contains both the training and test sets. Check the included README file for a detailed description. (ZIP) [file pone.0231085.s022.zip › Motifs/Sequences/TestSets/TOG_homologs.faa]

>2.A.102.1000.1000-WP_026461298
MEILGYLAALLIGLSLGLTGSGGSILTVPILVYLMGFSPVMATSYSLFVVGTTSLVGGAKFYRQGLVNFKTVLLFGLPSLIAVYLTRSYLIPAIPAQIFTVGQLIVTKELLLMVLFALLMILASYSMITKKCCQDWKIIQRENINYGLITLEAIIVGLISGMVGAGGGFLIIPVLVIFLRLDMKMAVGTSLFIIAANSLIGFVGDVFHYQMDWEFLLLFSGLSIIGIFIGSAFADKVDSEKLKRGFGWFVLAMGIYILIKELFL
>2.A.102.1000.1000-WP_087491666
MDNHEILGYTASVIAGVIMGLIGGGGSILTVPILVYLLAFNPIVATAYSLFVVGATSTIGALQSLRRGLVDYKAAIIFAIPSIIGVYLTRKFLVPALPDVMFVIGDFKVTSGIFIMLVFAIVILLASISMITKKVNSIDDGESDISYNTFIVLILGLATGIISGFVGAGGGFLNIPVLVFFVRLPMKKAIGTSLFIISIKSLIGFLGDIEHIDIDWVFLLKFTFFSIIGILIGIYLSKFINGKKLKKGFGFFTLVMGTYIILKELF
>2.A.102.1000.1000-WP_075997644
MIEQLPSLLLLGLALAVVVFASVLQASAGMGFGMVAAPLLALIDPLLSPAPILITGLVVAFWGAWRERSNIAGEEIVAGLVGRVIGSFAAFLLLLVFSDEHSFYVLFGVLILIAVVLTALGRQVAFTLTNHWALSTVSGLMGTITSVGAPPMAILYQGQRPAKIRPTLNALFFVGCVTGLTGLGMAGRLVAAHAILSAIIFPGVLAGIWLARYFRTDNASRLSAVMLGVSGTAAIGLILKGVGGLSV
>2.A.102.1000.1000-WP_016173193
MLIGIIYFLVIVLANTIGAISGMGGGVIIKPVLDLLAKDSVAAISFYSTVAVFTMSLVSTWRQVKDGISLNWRLVAFISAGSVLGGIGGNVVFERLLLFLADESLVQLIQISLTIVTLVFAFLYSRFDWKNYHFNSLISYFLAGLVLGFLASLLGIGGGPINVSLLMLLFSFPIKEATIYSIATIFFSQLAKIVTIAFGMGFGRYDLTMLFFVIPAAILGGLLGSRFNHLLSPKKVTLVFQAVIALVLLINVYNGWQILAK
>2.A.102.1000.1000-WP_095796723
MDAWFLEGSGLESATPGLLLLLVLTGLAAGFIDAVVGGGGLLQLPVAMMIPGITPVQALATNKMGSIFGTATSAVTYYRRVHPDLRTALPMAVVALVASGGGAAVASLLPAEVFRPIIVAALIGVLIFTIAHPTMGQLTALRHSGARHYGLAILLGGGIGFYDGVMGPGTGSFLVIGLVSVLGYSFLAASAKAKIINLATNIGALIVFTANGSILWGLGLVLGISNMLGGYIGARTAVAKGSSFIRIIFFVVVSVLIVKLGWDILSGR
>2.A.102.1000.1000-WP_007066794
MFLHLPIAEISVNLFVIVGMGMAVGFLSGLFGVGGGFLITPLLIFYNIPPAIAVATGANQVVASSFSGALAHYKRGTVDLKLGSMLLAGGALGSLAGVWLFGLLRSIGQLDLAVSLLYVVFLGSIGGLMLNESVRSMLRSRKGTTGSDLRRPGQHSWVLGLPLKMRFPRSRLYISIIPVITLGFFIGVLAAIMGVGGGFVMVPAMIYLLRVPTNVVIGTSLYQIMFTAAVTTVLQAATNQTIDIVLAFLLMLGGVIGAQFGAEAGRKLRGDQLRALLALLVLAVGVRLGVELVLTPDSLYSLASPTGKIE
>2.A.102.1000.1000-OHC79335
MELFVVSLASLLAGFVDSIVGGGGLILVPALFVTFPNTHPATLFGTGKGASVWGTGFATWQFSRRVEMRWAALLPAAAAGFVAAFAGAWLVTVVSPDFLRRLLPGVLLAVLIYTVLRKELGRTHAPLFSGGKEACLAASIGAVIGFYDGFFGPGAGSFLVFLFVRVMGYDFLSASAAAKLINTATNTAALILFVAKGHIWWHFVLAMALANVAGSLLGTRLALKHGTGFVRAFFIVVVSALILKTGYDAFLR
>2.A.102.1000.1000-WP_019562083
MLEFLVVTLASLLAGFVDAIVGGGGLILVPALFGVFPGAAPATLFGTNKGASVWGTAWATLQYSRRVSLAWTALAPAAMAALAGGFLGAWAVTQVSAEGLRRALPFILGAVFLYTLVKKDLGRHHLRPHRGRTEALLASIIGLLIGFYDGFFGPGTGSFFVFLFVRVLGYDFLHASACAKLLNTATNLSALALFAWKGHVWWHYALTMAVANVAGSLLGTRLALKHGAGFVRVFFILAVGALILKTGWDAYARA
>2.A.102.1000.1000-WP_095159111
MMEHELLGAGLGAVIGLILALTGAGGGILAVPLLVFGLGLSMVEAAPIGLLAVGLAAGVGAILGWRQGLVRYRAALFIAGLGWLAAPFGFWLAHQLPNAPLALGFSAVLVYACGRMLLRARRELRGESPCANRQIQPCVLNPQQGRLRWTLPCARALAFTGLLAGLLSGLLGVGGGFVIIPALGRYTNLDMKSMVATSLAVIALVSSGSVLTASFSGVMPWAIGAPFAAGALAGLLAGRQIAHHLAGPRLQQAFALVGVGAAVLLAFNTLLH
>2.A.102.1000.1000-OGV54953
MPEFSNIDSSLLFWILAFVSAFFIGFSKSGISGAGILAIPLMAYIFLPKQSTGILLPMLIAGDLIGVYFYRQHTQWKHIFRALPWAFAGIAAGWVFMKYSGISQEHFKKFIGVVVIGMLVGGEWFNRSNGEKSQKIPHTWWFAAIIGVLGGITTMTANAAGPVFAIYLLSLSLPKDNFIGTTAWIFLILNTSKVPFSWELGFITQETLIFNAEMIPALVLGSMVGVKTVKYIKNNTFSMLVKIFAVLAAGYLIFK
>2.A.102.1000.1000-WP_020539774
MPLEQVLVLLAAAAGAGWIDAVVGGGGLVQLPAIMITGLPPVEAMATNKLSSVFGTASAAVAYTRSAKLDRRVALPGAGLAVLSAGLGAWAAAAISTEVLRPAVMVVLLGVAAFVTLRPSLGALPQPRLRTGRRVVTAVVVAGVVIAFYDGIMGPGTGTFLIIAFTTILGLDFVSASASAKIINVGTNVGALLVFGAQGHVQWALGLGMAVCNIAGAQLGARMAIRRGAAFVRIVLLCVVVAMVARLGWQQFAG
>2.A.102.1000.1000-WP_054157141
MLTDPNFYAVAIPAVALVGLSKGGLGGALALIGVPLMAFAVPPMQAAAIFLPILLVMDAAALWSWRKYNSASTLTAMMPGALIGLGLGWATSSYVSADAMRLVLGGISVVFALRYFIDIWTARNSPAALPAAQRPLAGSIWGLLSGYGSFVAHAGGPPFQVYTLPLKLDPKTYTGASTRFFAILNAIKVIPYFALGELDATNLKLSIGLLPVALISTLIGAKLVHHLRPSLFYPLMYGMVLVAGGKLFYDGASGALGL
>2.A.102.1000.1000-WP_013165484
MTIYLPIAELPVNIFTLLALGIAVGFISGMFGVGGGFLMTPLLIFLGVPPAVAVASVSTHMAASSFSGTLTYLRRGLVDVHLGLVLLAGGLTGTLGGVLTFMVLRRYGQLDLVIAITYIALLGTIGTLMVVESLRALLREWRGEKASVARPGAHPLFLRLPFKMRFRQSHIYVSAIPVVAIGFSIGFLGALMGIGGGFILVPALIYLLRVPTLTSVATALMLTLVTMAAAIVMHAVLNQTVDAVLGLVLMVGGTIGAQFGSRAGQSMKAENLRLLLGLLVLAVGIRVAVDQTTKPADLYAVTIDESAP
>2.A.102.1000.1000-WP_036720435
MELTIWGWLLLAIASALVGLAKGGLSMVGMLGVPILALVMSPVQAAGILLPVYVVSDVFGLIAYRRHWDRRVLSRLLPGAVAGIALGWATASMVDDRMIGGIVGVIGLAFALVTLLRPAPADAPPRAADWGRGTFWGLLTGYTSFVSHSGAPPYQIYVQPLRLGKETYAGTVTVFFAVVNAVKLIPYAALGQLGVGNLGKAAAMIPVAAASVFAGVWLVRRIPHRSFFLFITWALLLVSLKLIWDALR
>2.A.102.1000.1000-WP_053239462
MHDTATLSLMSAPFLLAAVPAILSVGLSKGGLTAIGGLAVPLLAFAVPPTVASGIVLPLLCFSDLFAMWTFRHHIDRKLLWPLVVAAIFGVVIGFLTFRMMEERTVGLLIGLVTVLFTVRYWLGAYLDRLAAKAPPTPRAGLFWSVMSGFTSFIAHAGGPPLMFYLLPLKLNRMTFTSTTVYFFGIINLIKLPFFAVLGLLSADNLAISAALAPVALIGVVIGTWLLRVMNEQLFYRVSYILTFVAGLKLMWDGLPLA
>2.A.102.1000.1000-PJA28251
MDIFNVYLPIAGINFNVILLLLIGTSVGVCGGFFGIGGAWIVTPALNIFGFPMPYAIGTDLAHMGGKSIVSTMRHSKFGNVDVKLGFSMIIGTTVGMELGARLVMYLEQLGLVESVVRRIYIIFLLLVGSYVLYDYISNVSRNRKNSHADLGGGSPPMTMAQKLHRIKIPPVIYFKSSNIRCSIWLPISIGLATGIVASVLGVGGGFIRMPALIYLLGCPTLIAVGTDLFEVMVTGAYGAFTYGIKGRVDLIAAMWMLVGAAVGAQLGTVAVKYVRGYSIRLLFAATIFLACASVALKEMKHQLPSSILILTAGTAISLVIIFLLIKGVIQERASARGSKKLDLGRRI
>2.A.102.1000.1000-WP_085442626
MSFSLLQLAALWLAVATGGLVQGATGFGYALIAAPTLMLIAPHMVPGPVILAGLLLTLMMSLREWREVDLKLVGWIMLGTLPGLWLGAEVLSWISARGLAFLFGSLTLLAVGLSWFAPHFHPSPKLLGPAGVLSGVMSITTSMGGPPVALSLQHLPGPKLRGVLSVVFSFGSAISVLTLWRIGRMGAAEFQLGLMFMPAIGLGFLLSYPIKNRLNHAAVRRAVLLVAACSGMAVILRELL
>2.A.102.1000.1000-OUU11083
MTVPTCRILRDCELRFQGISMTGSELGLFLLLVAFASFIQSVTGFALGLVLMGISAALGLADIVFTAAVVSFIALVNSATALPNQWRGIDRSALALLACGFMPLTFVGLWLLDVMSASSVEVLRLILGVVVALAGGLLLVQPGQLSQRSGPLAFIASGSLAGVIGGMYGAGGAALAYLMYRQPDTVAVIRATLLACFVLTSLTRIFLMSFVGHVDLDVMWTTLLSLPVVIGITMITTRFTPVISDLIVRRAAFLLLIVTGLGLVIPSVHLFLQSSSGF
>2.A.102.1000.1000-WP_096703503
MPNIYLPIAEQSVGILSLLAVGGGIGILSGIFGVGGGFLLTPLLIMLGIPPAVAVASGANQVLGSSVSGVFAHWRRRNVDVKMAVFLLVGGFVGSAVGVWLFALLKRLGQIDLVISLSYVGLLGLVGGLMLIETLMSMRAGATGKPPGKRHIHHVWHGLPFRTRFPRSGLYISALLPLGVGAFGGLLAALMGVGGGFILVPLMIYVLGMPTAVVIGTSLFQMIFVTANVTFLQAITTQSVDLPLALILLAGGAVGAQFGSRLGARLGGEKLRLLLALIVLAVCVQMTGSLVLPPADPFTLE
>2.A.102.1000.1000-WP_017751426
MFILLAIAGLFVGIFVVSLGGGGGSIYVGMLTTLFHMNPAMAASTSLATMIPSMIMGAYSHYKQGNVNVKIGNRMLVYAVIGTIAGSLLSPHIPEKAYMLITAIILLFLGLQMLYQFFFGKSNTNEENNKKWAIVIFGLLSGLMVGVVGLSGGGSVVSGLLIGGVPMVAAVGTSIYILVGTSIIGLIMHLSVGTINWTYVVILLCGSLIGSYLGPKILSKFDEKFLDKGLKLITAILLILMGSRLLI
>2.A.102.1000.1000-WP_081956191
MAYLELLQSHNLSIFQWVAVFLAAFILGFSKSGIKGIGIIIILILAFVFGEKASTGILLPMLISADIIAVSYYNRHTQWRFIKKLMPSMVIGVLVGVWVGDAISELLFKRIMAIIIIGSVGIMWFFEKRKTNAIPQNKVFSNSAGFLAGFSTMIGNLAGPISNIYFLAMRLPKNEFIGTAAWLFFIINVFKLPFHFFVWKTVTKESLALNLILVPAVVIGFFLGARLVKLISNVNYRRFIIIVTALGGIIMLLR
>2.A.102.1000.1000-WP_067843810
MTGLLYFIVIILANTVGAISGMGGGVIIKPVLDFIGAHSVAAISFYSTVAVFTMSIVSTARQAKSGAKLNWKIIGWLSFGAVLGGVLGNVTFEWLLNLLKNDQLVQLIQIGLTIVTLVFAFLYTKYGWVNYHLNHVLWYLSCGLILGFLASLLGIGGGPINVSLMMLMFTFPIKEATIYSICTIFFSQLAKLMTIATTTGFGRYDLTILFFVISAAIIGGLLGAKANNLLSEEKVTLVFQAVILLVLVINLYNGYKIF
>2.A.102.1000.1000-PJA09743
MVGLTLGLIGAGGSILTVPIFVYLFGIDASDTAPAYSLFVVGFSSLIGVLIKIKQKEVDFRTALIFGIPTIVAIFFTRKYLVPAIPDHLFNIGIFEITKRHLIMDVFAIVMIIVALAMIKSHNVVSEIKSSKNNYFLNFLGGVGIGGLTGLVGAGGGFIIIPTIIKISKLSMKVAIGTSLAIVTMNSFFGFAGSLGKIEVDWRFLLPYTFVAGVGICFGIFFAKKIDGTRLKKGFAYFVLIMGIIILIKETIN
>2.A.102.1000.1000-PAW85577
MLTVPEIPLWAYPALFATGLVAGTVDAIAGGGGLIALPALLGLGIPAPLALATSKLQGTFGSASAAWSFVRRGVVNLRECRLGFALTALGGLVGAGAMRLLDPHFLSALIPWLLGALVIYMIFRPQLGENSRHHRMEALTFYLIFGLGLGFYDGFFGPGVGSFWTIAFVTLLGHDFVRAAGHTKVMNFASNISALIYFAIAGTVLWLPGLTMGAGQLLGGRLGAHLAMTRGARFVRPLFLFMASLVALKLLYTHFNHGQ
>2.A.102.1000.1000-WP_091791698
MFTIILLFGFLGLLLQRVSGTGFALVMVPVYTLFLGPVQGVMVSNILNGLGCLLLMLAVWKDLQWRRILLISGFAVIGMAPGIFIIKLLSPGFLQLSIGLLMLFALAVSLRFNVDQPGREGLLPIALCGLGGGFLVTTAGIPAPAMVIYARYINWPFRQFNAAMQGVFFIICLLTTFLKLNSGVPLPGEIFTLPHNVWLFLAALVGMAVGGYLSKIIPVKYASASAFIVSVLGAAIATGRGAWMLFAG
>2.A.102.1000.1000-WP_066401934
MNIAIETILFLCLASFMAGFVDAIVGGGGLIQTPAALILLPAYPVAAVIASTKIPSFSGTAMAAAQYIRKVPIKWKLISIVCTIAFFASFAGSQLLTMVSNSFMKPVLLVVLSSVAVYTYSKKNFGEHTEKQHSPQKEIVLGILFSLILGFYDGFIGPGTGSFFILAFITLLGFDFLKASASAKLVNLATNLGSITLFIIQGKIIWKVAIPMAVSNAIGGAIGARLAIAKGNHFIRIFFLIVVFGTLLRFLYDVI
>2.A.102.1000.1000-WP_034972692
MEIFGYIASVLIGISLGLIGGGGSILTVPVLVYLFGLDAFLATEYSLFIVGISSIVGSFAYFKKGLVNLKRAFIFGIPSIISIFLTRNYLVPLIPDEVFSISNFVVTKNIFLLLIFAGLMILASYKMIKKSPKLELQAVEIDKNKTILAAGEGFVVGILTGLVGAGGGFMIIPALVNLLKTPMKVAIGTSLVIISLNSLIGFFLSIKNIEIDWKLLATISSIAIIGIIIGAQLSKKIDGEKLKPAFGWFILIMGIYIIVKELFI
>2.A.102.1000.1000-WP_088763387
MEIIGYLASAVIGISLGLIGGGGSILTVPVLVYLFQVDTVLATAYSLFIVGTTSLVGAIPKYRQGLVNLKTGVIFGIPSILAVFATRKFIVPAIPDHITNIGSIEVTKAVLIMTLFAVLMVFASVSMIREKKQNGTNGNNSTPPEQQPVQYNYPMILLEGAVVGVLTGLVGAGGGFLIIPALVLFTKLPMKMAVGTSLLIIAAKSLIGFTGDLGHYQIDWQLLGSVTLLAVAGIFIGNALSKKVDGVKLKKAFGWFVLVMGFYILAKEIFFS
>2.A.102.1000.1000-WP_018296707
MIVLLLAAAAVAGWVDAVIGGGGLILIPVLMASTGLPAASVLATNKVAAVFGTASAAFTMVRKVGVPRRVWGYAVVAAVCSGLGALAVSLISDDVVRPFIIVLLVAVGIFVAFKPSFGQGDAKGTATRTRVLLGLLLVAAIGFYDGIFGPGTGMFLIMGFTAIFSQNFLRSAAMAKVVNTATNLGALAVFIAGGHVEWGLALALAVANVIGAQLGARTVLGGGTTLVRYAMLTLVVVLTVYLGIQEFSS
>2.A.102.1000.1000-WP_008464629
MNTVGYLASILIGVALGLIGGGGSILTVPVLVYLFGIDAFLAAAYSLFIVGTTSIVGSFSYFKKGLVNLKTAIFFGIPSVAAVFITRAFALPAIPRKIFSIRNFTLDKSILLLLLFALLMIFASYSMIKKDKGDYLHSEKPSANAWRVAIQGLITGTITGLVGAGGGFLIIPALVNHLRMEIKNAVGTSLLIIAFNSLLGFAVSAIQINADWIFLFKILTLTITGVLIGSYLSKNITGSKLKPAFGWFVLVMGIYIIIKETILK
>2.A.102.1000.1000-CBA26631
MELLIASLASGLAGFIDSIVGGGGLILTPALFALFPTAHPATLFGTNKGAAVAGTAFAAVRYNRQVSLPWRALLPATLVCFAAALSGAWLVTQISPQYLRKALPFILVLVLGYTLAKKELGRHHLPQFSGRKEVFMACAIGGGIGFYDGFFGPGTGSFFVFLLVRVLGYDFLHASAGAKLLNTASNSAALVLFTLTGHVWWHYVVVMAVANVIGSLAGTHLALKHGTGFVRSVFIAVVSALILKTAYDAFLRGM
>2.A.102.1000.1000-WP_027472999
MIESVINPLNTDWTTWVITAFCALVAGMSKSGLKGFAMINIPLLANLYGGMASVGILLPFLIFGDIFALVYYRRSAEWKYIKILFPWALAGVLIATFFGRYINDEQFRISIGIAIIICLALIVYKDIYGGKQVLSDKKWFSSSLGLSGGFATMIGNAAGPIFNLYLMSMRLPKNVFIGTGAIFYLILNLLKFPIQMFYWDSISLKSLQLNFVLLPVLLTGAFIGKRIVKYIPEKAYRYFVIGVISVSAIMLFF
>2.A.102.1000.1000-WP_048498638
MEIIGYLSAIIIGLVMGLIGGGGSILSVPIFVYVFGFDAVTATALSLFVVGVTSMVGSVGFIRQQLVDFRTAFIFGIPSILGVLFSRRLVLPHLPHYIIHRWGITLTKDMFLLLLFSILMLIASFRMIRKIERPKVGKDDDINYTILISQGLLVGIVTGLIGAGGGFLIVPALVMLLGLEMKKAVATSLFIIAMNSSLGFLSTMGMVKQDWNFLLIFSGLAIVGIFVGIAISKRMDGTKLKPLFGWIVLGMGIFIIIKEIFLQ
>2.A.102.1000.1000-PCH73845
MTSFIEFINNTPWFFAVAIPAVFLIGLSKGGLGGGLAGIGTPMIALIIPPVMAAAIILPVLLVGDAVGVYNYRKHVKWSVFAMIIPAATIGIIVGALTVSYVSDDFVRVVLGLISINFSIIQFLKDYFKHPAQSENYIRGYFWGIVTGITSFISHSGGPPYQAYALGLKLDKVLFAGTTAVTFATINAIKLAPYFALGQFNTDNLWISASLVPVAIIGALSGIWLVKRISQALFYNFTYAVMIIVGFKLLWDGRGVFLSLF
>2.A.102.1000.1000-OHB58185
MLCVCAFLVGLNKTALPGVGIIVVPLMATFFLARASTGLLLPILALADLFAVAYYHRHANWRIIMKLLPAAILGIAAGSFIIRRIDDETLRPIIGIIVLVMLALNYLREKHLKQDFSDSRMFAISMGFIAGITTQLANAAGPVMAIYLLAMNLPKFEFIGTGAWYFLILNWLKMGIFATEGRITTQIIAADIAMLPFIAAGAIFGIYILKKVPQKWFNIIVLVLAAAAAIKLLF
>2.A.102.1000.1000-WP_084365448
MPEIMLHTLFLLFLAAVFAGFVDSIAGGGGLITLPAMLIAGIPPLETLGTNKLQSQFGSASATIAYARRGHVDLKAQLPMALVAAAGGIIGAGFAAMVPGDVLRAIMPVLLVSIALYFALKPNLSDQDSHRRMTPFLFGVTFVPLIGFYDGVFGPGTGSFFMLAFVSLAGFGMLKATAHTKLLNFGSNAGAFLVFVFTGAVLWKIGLIMGLGQFLGAQIGSRFAMRGGARIIKPLLVLSCCAMAVRLLADPSNPLRIWTGL
>2.A.102.1000.1000-WP_027412551
MEITEVLGYIGALFIGVVLGLIGGGGSILTVPVLVYLMYLNPVTATAYSLFVVGISALVGTISNLRKGLVSIRTAIVFAIPAFIAVYTTRKYIVPAIPDPLFSINEFMITKNIGIMLFFAVIMLLASISMIKNNKNKTTTEAPIKYNYPLIIIEGFVVGILTGLVGAGGGFLIIPALVLLAKLPMKKAVATSLLIIAIKSLIGFIGDVENLKIEWNFLLIFTAISVVGIFIGIYISNFIDGKKLEKGFGGFVLAMGIYILFKELT
>2.A.102.1000.1000-WP_067659033
MQATDWVVLLTAAAAAGWVDAVVGGGGLIILPTLFLVSPGITPQTALATNKMAAVAGTFASVLTFARRVPLRWPVLIPAALLAAVAAAAGAAAVSLIDRELFIPIVLVVLVGVAIFVTLRPAIGITMATDPPTRRRTLLVIGLAAGLIGFYDGILGPGTGTFLIITFATLLGTEFVRAAAMAKVINCGSNVGALLYFTLTGHVLVALGAAMAVANIAGAVAGSRMALARGAGFVRIVLLVVVIGMVLRLGWQQFG
>2.A.102.1000.1000-PAZ00081
MLVLLDLAKEQWLFAILSAACVGISKAGFGAMAIPGILLMTQVLPARESTGIILPMLILADFFAVQAFRKFTVWGLLLKILPAAVIGIVLGWWFMPRIPVGFFTPLIGWIILGLLLLTVLQKTSDKLQEIAVGHPSITWPLGLLAGASTMLANAAGPAMTVYLLAARLPKYEFVGTAAWFFFLVNLIKVPFSVSLGLVTPTTLLFNLALAPAVLLGLFSGKFLLGKINQTQFEWLLIGLSLLGALRLIWT
>2.A.102.1000.1000-WP_028739726
MLPELSFFYAAVPAVLLVGLAKGGMGDALALIGVPILALVVSPVEAAAILLPILIFMDMISLVVWRKHGDWTTLKIMLPGALFGIAVGWATSALVPGSVLRVVIGAVTVLFCARYFWNNFGPGAGEVVLPRGQRPLLASAWGTLSGYGSFVAHAGGAPFQIYALPLKLPPREFTGTGVRFFAILNAVKLIPYFALGQLDTKNLVTSATLLPFAPFATIAGAWCVKRMKPEIFYPFMYAMALIAALLIIHEGLGF
>2.A.102.1000.1000-KPK45016
MDIDLAGWIVVALCALMVGIAKTGVPGLGILPVPLMALFFDKSPGMLLGILILADVFAITYHRHNANWGHVIRLLPPAFAGIIAGYFSMGHLDDHQLRQIIGVIVLVMLGINCWRARTKDEDAPVPGKWWFAIALGFMAGVTTMMANAAGPVMVIYLLAMRLPKMEFVGTSAWFFFVVNWLKVPLMASLNQMTAESVKLNLMMLPFIAVGAAAGIFFLKRIPQKAFSTVVQILAVAAAAKLLF
>2.A.102.1000.1000-WP_010393079
MEILGWVLAVIAALSIGMAKGGLSMVGTISVPLLSLVMSPVQAAGILLPVYVISDIGGLIAFRRNFDARVLWTLVPGAITGIGLGWATAHHVNDAQVGLIVGLIGLTFALNALLRSPVDGSARPPRWGAGTLWGMVSGYTSFVSHSGAAPYHVYAQPLRMTPMTYAGTTTIFFAICNAVKLIPYALLGQLSAHNLSIAAVLMVPGIIGVLIGLWLVRRMSPRVFYSFITWALMLVSARLIWDGI
>2.A.102.1000.1000-GAC67630
MSTADIVLLIVAAAMAGWVDAVVGGGGLVLIPAMLIAYPGLPTATALGTNKFAAVFGTASAAVAYARKVRLDARTLAPVFVLAVLSSGAGAYVASRLPTEAFTPIVLGLLVAVGIFVVCKPDFGSATLQTRSRTSKLVGLLVAGVVVAFYDGVMGPGTGTFLIITLTALVGTGFLESSARAKVINTGTNLGALVVFGLGGHILWLLGLGLAVANIAGAQVGAHMALGRGSSFVRWVLLAVVLVMVGKLSYDLITD
>2.A.102.1000.1000-SDL38938
MLANAPMIYKVLFLCAAGFLSAFVDAIAGGGGLISLPAYFMVGFPPHYTLGTNKFSATCGSMVSTFKFAQSGKVDKDIMKKLLPFTLLGASAGVFTVLLIDSSVLKPIVLVLLLGVGIYSFFSKSVGLEDNFKGINKRNMMLGTILAFSMGFYDGFFGPGVGSFLIFGLIKIYGFDFVRASGNAKAMNLTSNATSLILFAINGKIRYLLGIPMTLFMILGAQVGTKLALKEGSKFIKPVFVTMSLAIAGKMLFEMFKM
>2.A.102.1000.1000-WP_096194502
MQTVELIGFGGALLIGITLGLIGGGGSILTVPILVYLLGISPVVSTAYSLFVVGSTSLVGAIRNMTKGLVEIKTAIVFMIPAFIAVYLTRRYAIPAIPDELFSIGSLLITKDLAIMLFFAFIMFAAAISMLRQAQCKDCDEVAMQEKIKLNYGLVVLEGTVVGALTGLVGAGGGFLIIPALVLLAKLPMKKAVATSLLIIAVKSLIGFIGDVQNLTIDWAFLLPFTAISIIGIFVGIWLSKFINGSSLKKGFAWFVLVMAVYIMYKELMS
>2.A.102.1000.1000-WP_056540597
MPADLSLTVLALLVLAGLAAGFVDAVVGGGGLIQLPALLVGLPGASPLQVLATNKLGSVFSTSASSLTYGRRVRPDPRTFVPLMVTAFAGSVLGALVASRLPREAFVPIVLVVLVVVGGYVLLRPELGQVTALRFTGRHHAAAAMVTGVVVGFYDGVLGPGTGSFFVISLVGLLGYDFLQASAKAKIANWATNVAALVVFVPQGAVLWKVGLLIGLGNLVGAYVGARTAVSRGAAFVRVFFLLVVSAFVVRLGGEVLGWWG
>2.A.102.1000.1000-KSU65888
MEQGVQLAAVISLAAAVFVGASTQRISGMGFALVASPFLVMVLGPHEGITLVNLLGACSSLLIFLQVFRDVEYKKVALILIPAMLMTLPGAWVAVRVDGPWLSIGISAMVILSLVSSFLIRNLPAAQGKGLAIGAGAVSGFMSVTAGVSGPAIAGYAVASRWPQAKFAVSVQLYFLVLSSTSLLAKGGLPHLQLSQWVACFVAMLIGILLGNYLAPKIPAKHSRAFVVLIAFAGALSLMVEGITALAGR
>2.A.102.1000.1000-WP_092509241
MFIENSLISEYLYIGIFILVLASFVAGYIDSIAGGAGLILIPSFMLVGLPPHLALGQEKLVSTVGTIAAIKNFLKNKSIIWSIIPAGIISSLLGAYIGARAVIYLPSHIITYIIIGMLPLGLLAAFFKGKLSSKSEVKSEIKKSVFIVFMTCFIVGFYDGFFGPGTGSIFIICLYLINNLDLLKASATSKIFNFSSNIGAFIAFAISGNMAFIIGIPMIIASLLGNHIGSIHAIKTNGEIVKKVLIITVMIMMVTLVLTGLK
>2.A.102.1000.1000-WP_080053764
MHTQEAIGYASALIIGIVLGLTGGGGSILTVPIFVYVFQIPPVLATTYSLFVVGSTSLVGSVNHIWKGQVDLRVTSAFALPSFISVYLTRRFLVPTLPDPLFQFEHFRLSKSDAILYFFAIVMILAARSMIRSERPEQGEAADGKPRYGNLALDGLSVGLLTGTIGAGGGFLIVPMLVLLAGLTMHRAVATSILIIAVNSFVGFLGDIHHTDLNWNFLLPFTGLSIIGIFIGMYLARFIPPDRLKKGFGWFVLAVATYIILKEILQFKLKSH
>2.A.102.1000.1000-WP_072876406
MLLSAFTEISVAAWVMAATAVFLMGISKAGLKGMSIFNVTLMALAFGSRASTGLFIPLLIVGDMFAVVYYNRHTQWKYILKFIPWMIAGILIGVLIGKDLPEREFKWGMVVVIFLSLGLLLWWDRRKSESVPSHWVFAGSMGVMAGICTMIGNLAGAFTNIFFLAMRLPKNEFVGTAAWLFFITNLFKLPFHIFVWNTISAESLLINLKLLPAIFVGLFLGVVLVKKINERNYKRFILVVTAIGAVAILFR
>2.A.102.1000.1000-WP_045670240
MDITPLQLAVTIICAVLIGFTKTGLPTLGIFVAAIMATIFPARESVGLVTPILITGDIIAILYYRKAVVWKHLLVLLPWVLAGIGAGYIVLGQIGNRSLSVLIGILVLLLIALHLVKDRLERALEFAFTKSRAFNGGLGILAGFTTMIGNAAGSIMSIYLFSKGMNKTAFVGTNAFFFFIVNVIKVPFTSHLGLITPQSLVLTAWMIPAVAAGAIAGFKLLPLIPQKYFQAIILILAALGGIHLILF
>2.A.102.1000.1000-WP_020200649
MENVVANSAALGAVVGLILALTGAGGAILAVPLLLFVLHLSVAQAAPVALLAVGLSAAVGALLGLRAGIVRYRAALLMAVSGTLFSPVGLWFAHRLPNGPLTLLFAAVLAFVALRMFRQAAGSGTARVADAGQSVQPCQLDNRSGRFVWTASCSRALALSGVSAGFLSGLLGVGGGFVIVPALKKATNAPLHTIMATSLAVITLVSASGVVSTAIAGHMNWQVGMPFAAGAVLAMLGGRLVASRLSGARLQQGFAVVAGLIAIGMVAKVVMSA
>2.A.102.1000.1000-OHB54739
MTPGVIDWIIAGICGLLIGIAKTGLPGLGVLVVPLMASIIPAKASTGAVLPMLIFADVFAVAFYRRHAVWSHVIKLMPWALAGIVIGAYFMNKVNDDQLKPIIGAIVLLMLCASYIRQTITDHNTPIPSEWYFAAVLGLTAGITTMMANAAGPIMIIYLLAMRLPKNEFIGTGAWYFLILNCIKVPFSIHLGLITADSAKFNLMLAPMIVAGALFGIYLLTKIPQRAFNITVQILAAAAALNLIFPAVKALFA
>2.A.102.1000.1000-SBW06428
MIQAVLYFLIAIGATTAGSMTGMGGGVIIKPLLDLLHDFDVQTIGVLSAITVFAMSVVSIGKQMLAKTKIPFETAIPLALGSVAGGLIGQWMLSAIVATLQLDRLVTVVQNVLLSLLILAVYIYMRNKSKIQSLTLKGVPVSLLVGVFLGVCSSFLGIGGGPINVALIVYLFSYDTKTATVCSIITILFAQISKLTTLAITTGFAVYDLTLLPVMVVGAIAGGFIGASFNKKCSEAAVEKAFNAVQLLVLAISVFNIIKNLIA
>2.A.102.1000.1000-WP_081144807
MEIAGYLAAVLIGVSLGLIGGGGSILTVPVFVYLLHVQPVLATTYSLFVVGSCSLVGGARAYSKQLVNFHVVLYFGLPSLLSVFAVRRFLLPVIPDHIITIGDLEITKGVFLMILFALLMLAASVSMIRSNRKTPTPAIQKERTGALVVQGMLIGAITGLLGAGGGFLIIPALVLISRLPMKIAVGSSLTIMAISSFFGFFSTLSHYTINWLQLLTFTTIAVLGIFAGTTLSEKIPGQALKKGFGWFVMATGLFILVRELFFPG
>2.A.102.1000.1000-PJE41718
MIEFLGYLGALCIGIVLGITGGGGSILTVPVLVYVLQLNPIIATAYSLFVVGTTSAFGSIQNFRKGLVDIKSALRFAVPSVLGVYLTRKYLVPEIPDPVFYFASLQLTKATFLMVLFAIVMFWAAIAMLKSKKDNPVPEITNKYGTIVQLFFVGVLIGLIGAGGGFLIVPALTKLARLTIKKAIATSLLVITINSLIGFSGDLQNIEIDWLFLLSFSAFSILGIFIGLYLQKFINEKLLKKIFGLFILLMAFIILYKELFS
>2.A.102.1000.1000-WP_028400421
MEYLLLLFVGLLAGTIGSLVGLGGGIIIVPLLIGLGAVSTLQSISPQLAVGTSMVTVVFTGLSSTLTYVKHKRVDYKVGLILFAGSGPGSIIGSWANKFLNPDSFSLYFGLFMISVAILLMVKNKLKPLPLSEKARIRNTFITPEGESFTYGFQPLPAILISFAVGFISGLFGIGGGSLLVPAMILLFAFPPHIAVATSMFLVFLSAAVSSVTHISLGNVDWLYALILIPGAWFGGRLGAFINTKLSGSAVVTILRLTLIIAGFRMIIKSF
>2.A.102.1000.1000-WP_089386485
MPELTIGGWILAVIAAMSVGLAKGGLAMVGLISVPILSLVMSPVQAAGLMLPIYVVSDLGGLIAFRRNFDLRVLSTALPGAIAGIGIGWAGAQAVPVEGVTLIVGAVGLIFALNALIRPHLSAQRRQPSRLRGTVWGLLSGYTSFVSHAGAPPWQVYVQPLRLPAMIYAGTTTWFFAIVNWIKLIPYAALGQLSPANLWGAAALMPVALLSVWAGLRLVRIIPQKLFYTLITWGLLAVSLRLIWQVLA
>2.A.102.1000.1000-WP_078011712
MEYLDATLALICAFAFLAGFVDSIVGGGGLIQLPAMLLLLPGVPVPTVLGTGKVSSAAGTAVALRRYAGRVPMRWRAVGAAAVTAGIFSFLGARAVSLLPSELLRPLVLGLLVVIAIYTFWRKDFGAIHAPRLPEHKEPLYGIAIGLVIGFYDGFFGPGTGSFLLFAFVGLFGYDFLSASASSKLVNLATNLTSLAYFAYTRQILWQVALPMAACNMLGSALGARLALKQGVGFVRVLFLVVVCAIILKLGWETFKPML
>2.A.102.1000.1000-WP_076597109
MEIIGYTAAILIGISLGLIGGGGSILTVPVLVYLFGVDAFLATEYSLFVVGISSLVGSMSYFKKGLVNFKMALIFGIPSVISIFLTRTYLLPLIPQEVFRIQGFSVTRNIFLLLVFAGLMILASYKMIKKDSSKEPLESIPNNNNAFLAAGQGSVVGVLTGLVGAGGGFMIIPALVNLLKIPMKIAIGTSLVIISLNSLIGFFSSVNHMKIEWKLLISITAIAIAGIIIGSQLSRKIDGKKLKPAFGWFILIMGIYIITKEIFL
>2.A.102.1000.1000-WP_085900944
MPLINYSFSSLDSTLSPDLLPFVALILFISSLIQGAVGFAFGLIALTFLTLLGIELTIIVPLLLTAGLAQLLVGVYKLHDHIQYEPLIKGSIIRYITLPLGILSLGYITTTIDKAQIEQLVGILILGIVGLQLLVRPTPKEKLHPVWTFLAFGASGYTAGLIAVGGPPIVLWVMAHKWTNGQIRSFLFASFLASAPINAVLLYFVLGDSVFSPMFYGLAFSPLIALGSHLGVKLGHAFSPEKLRTIAFSILAISSLSSIAAPLLH
>2.A.102.1000.1000-WP_079714430
MELIDILGYFGALVIGITLGLIGGGGSILTVPVLVYLLSINPVTATAYSLFVVGASTLVGAINNMKKKLVDLRTATVFAIPAFIAVYGTRKYLVPAIPDHIFTLWGFEVTKDIGIMLFFAIIMVVASISMIKGNGKEELQEVKVKYNYPLIIVEGVVVGILTGIVGAGGGFLIIPALVLLAKLPMKKAVATSLLIIAVKSLIGFIGDVENLEIDWVFLMIFTGLSIAGIFLGGYLNKFIDGGKLKKGFGWFVLVMGIYIIGKELL
>2.A.102.1000.1000-WP_013846361
MNQEYFYYACAVAAVILSGLAKGGFAGVGALAMPVMALGVDPVRGAAILLPILILQDAVSVWSFRHSWDRHIAKVMLPGMAMGVAIGYVFAAQVSEVAVLGVLGLISTLFGLQRLWVERGGAMVLPSNSPGWIGTLFGVASGFTSQVAHAGSPPFQMWVLPKRLPRDTLVGTTAITFATMNWMKVPAYAALGQFTRPNLLATATLIPVAVAATLAGVVLVKRVDAARFYTLIYVLMVLLGIKLMTDALLA
>2.A.102.1000.1000-WP_095596867
MDFWIVAGLAAFLLGVSKGGVPMIAMLAVPLLSLYMDPAIAAGLLLPLYNLADVYAVYLFRKAFSVRNLKIMLPGATVGILTGFATVTVVPPDAVKLLLAGIGLTYLFNTMRHRFARREVPIKPADVPRGIFWSTLAGLTSYISHAGGPPFQAYVLPQRLDKMVYLGTVTIFFAFVNLMKVPPYIIAGQLTWESVQQVAWLSPMALLGAWSGASISRVMPEKAFFLMIEIALGLVSLKLLHEVLWG
>2.A.102.1000.1000-WP_066010633
MDYIWILVAIASAVTVGLSKGGIPMAGALSVPILATVMDPVAAAGLLLPVYVIADFFGLWAYRKHFDPRVLKIMIPATTLGVGVGWLMADVVPERFVLGLVGMIGLVFALNAIFRPSLGARREARTVPGLVWGTIAGFTSFVSHSGGPPFQAYAVPLNMPSTIFAGTATILFSYVNAIKLIPYIALGEINFDSLSLAVLLAIPASLSVFVGVRLVRVIPQKLFYQLLIWVLLVLSIKLLWDAVIG
>2.A.102.1000.1000-WP_012057920
MVNFTISDMFILFPLIFFAGFVDSIAGGGGLISLPAYLLIGLPSHNALATNKLSSSIGTMISTFKYGKRKYIVFEIAIFSIIFSFLGSYVGASIALMISENRLRLIISILIVIAGIFLTLKKIKLHDGINLRISKKIIASLIGFFIGMYDGFLGPGTGTFLIILYVNVLSLDYIKASGTTKIVNLASNTSALVTFLVNGKVLFYIGFPAALFSILGNWIGASLAIKNKEKLIKPVILGVLFLLATKVVHDIV
>2.A.102.1000.1000-WP_068999762
MVFLLFMLLGALAGTLAGLFGIGGGLIIVPVLVYSLTAQGVHSEVVTHLAVGTSLASIIFTSINSVLAHHQKGAVNWLIAITMGSGIIVGSALGGLTAAYIPGDQLQMIIGLFALIMALQMALQWRPQSQHQNPPSRFLLSTAGGIIGWASAIFGIGGGSLCVPFLTWRGLDVRQAVGIAAACGLPIALSGACTYMWVGRHADHLPEWSLGYIYLPALVGIVTTSMFFARLGARLAHRLSPIILKRCFAVLLVGVGLNFLF
>2.A.102.1000.1000-WP_093286727
MLAAALGLLIGLLLALTGAGGGILAVPLLIFALDWDVAHAGPVALFAVGASAAVGTYLGLRAGIVRYRAAFLIAGSGALFTPLGVWLAHRLPAAPLALGFAAVLLHVALRLFRQASAQLRGEATDAPDATACRLDQGTGRFRWTARCARTLMSTGALTGLMSGLLGVGGGFVIVPALRRSTDLPMNAIVASSLMAIALISGAAVFSSALAGHLQWQVALPFAGGAIAGMLGGRALAARLAGPRLQQGFAVVSALVALGLITRTLLDRS
>2.A.102.1000.1000-WP_007067875
MLAGDLDRLHSPPCMITDPWFYCAAIPAVFLVGLSKGGFGGTMALVGVPMMALVISPVAAAGILLPILILMDLIALYAWRGTFSKTVLADMLPASVLGISLGYLTSAYAPPDAVSIVVGLLSLWFVTNWFLHARHAMTPVPENRRRAWAWGVGAGYGSFVAHAGGPTFQIYVLPLRLAPPVYAGTAVVFFAVTNVAKLIPYYALGQFSYENLATSLALFPVAPIATFCGVWLVKRLEPELFYRIVYGLLVPVGLKLIYDGLTAISA
>2.A.102.1000.1000-PCI12718
MITDIWFYAAAVPAILLVGLSKGGFAGGLGILGVPLMALVISPLQSAAIMLPILVLMDMIGVWAYRKSFDKANLLILLPGAVIGILIAALTASYVTESFVRLLIGGIALSFALDHWIGRRALAEPKPRNRLKGGLLGIVGGFTSFVAHAGGPPFQIYMLPQKLKKMIYAGTSVMFFASINLIKLPPYAMLGQFNAENLWTALVLAPLAPIGMVLGIKALHVIPEKPFYRLAYIVLFLVGLKLFWEGLSPLFTA
>2.A.102.1000.1000-WP_065959008
MPDISLVTLLLLCLAAAGAGWIDAVVGGGGLLLLPAMLVGLPHFQPTYILGTNKAVAIVGTTGAAITYTRKAPVDIRLATRIGAAALAGALGGAFLASGINSGVLRPLIMVVLLAVLAFVLLRPAFGTAPAPAGPVSRQRVLAAILAVGLGIGFYDGLIGPGTGTFLVISLVATLHMNLVTASATAKVVNVCTNFGALVTFAVQGTVLWRMAALLALFNLGGGMLGARMALKRGSGFVRGVLVVVVVSLVCKLAYDQWLA
>2.A.102.1000.1000-PHQ83135
MDGTYFWILAVVAAVCTGLSKGGLPAVSMLSVPVLSLVISPITAAGLLLPVYLFSDVFGVWAYRHDFRADLLKIAAVGMLIGGAIGWATASLESERLVRALIGLIGASFALSLLLRRTGDVAPRPATWGRGIFWTTIAGFTSFVSHAGAPPWQIWLMPMKLQKMAFAGTTTIAFAMMNVTKIVPYYYLGQFDPQNLRVAAMLLIPALVGVYVGYRLTRLLPDRLFFGFVTWALLGVSIKLIWDGVIG
>2.A.102.1000.1000-PCI27206
MSTESLVFFLLMVAFGSYVQTVTGFAMGLIVMGTVTIFDLASISFASIVVSFLALWNGLIALRSNHESINLKITRNVLTGLLPSMIGGVYLLNYLSQSATHTIKLGLGIVVIGGGLLLMLKPQPRVGLEPQWSFILSGFTAGWLGGLFSTSGPPLVYHLYRQPLSIVAIRTTLLSIFLFSAAARIIVVGLQGQITTEVIKFSLFSMPVVTIFTLLGNRFPPPLSDENRRRMAFILLIIIGLSLAGTGINYQF
>2.A.102.1000.1000-WP_069380327
MEVVAYLASALIGISLGLVGGGGSILTVPVLVYLFGIPPLLSTSYSLFIVGCTSLVGAWQNYRNGLVQVKTAFLFGMSSITTVWLSRKFLIPVIPQHIATFDHFELTERMLMMGLFAILMVTAAIAMIRNGKQEEVLQKENEKLNLPKLLIYGVGIGLTTGLLGAGGGFLLIPTLVVLVGLPMKEAIGTSLFIIALNSLIGFSGDFGHFKIDWLFLLKITAIAVAGIFIGSKINTKVNSKRLKTGFGWFVLLMGTYILLKEIL
>2.A.102.1000.1000-WP_075620632
MVEMFVCCLILGSVAGFLAGLFGIGGGMIIVPTLVYLLPQIGVPDDLLMSIALGTSFSTIVLTTFSAAQRHHKLGNVQWSVVKFFVPALMVAVFISGLIVSDLPKSVMTKIFAVMILYLSLKMFLSLKPKRAEPKPLTTQSTLIAGGVIGVLSSFAGIAGGAFIVPFLNSRGIELKKAIGTSSFCGGLLGLAGAISFVISGWDNPNLPQYAVGYVYLPALLGITLTSIFTSKLGATAANKLPVPILKRAFAVFLMCVAVNMFLK
>2.A.102.1000.1000-WP_078768101
MVFCLIYAVVIFAATFFGAFVGLGGGVIIKPLLDLIGHDTIAVVNFISACAVFSMSITSTIKHIKAKTKIEFGIIIYLSIGAVAGGICGSKLFDYFLTLFNNSLLKSIQGLVLGILLVVSVIYVNTKNAKSFKLTRPVPIIIVGLTLGFIASFLGVGGGPINVAFLVLFFSMTVKEAAVYSVGTIFFSQLSKLITLGVTHTIPKFDVVTLIVAILCAALGGIVGAKMNKKVNEKVIQKIFTVIVTSVALVNFYNAIAGFIAR
>2.A.102.1000.1000-SFD25880
MSAACVQAPRSQTFSATGWAALHIPRIPEAMTFDLTFFAVMVPAVILMGLSKGGFAGLSLLSLPLMALIVSPVQAAAIMLPILIIQDVVSVWSYRRDFDRRNLATLIPGMLLGVLAGYLLAAKVSDAVVGLAVGVISIGFALRRLLAGKTVAQPVTKANYAAGTVWGAICGFTSMIAHAGGPPFQIYVMPQRLPPAVFVGTGALFFALMNWIKVLPYFILGQFSHQNLLASAALAPVAILSTMAGVWLVRRVPAERFYTIIYWLLIAVGLKLVFDGLRPLFG
>2.A.102.1000.1000-KPM49084
MQSLLAQHSFIDWSLAFFATFVLGISKAGLRGIDIMNVTIMALVFGSKASTGIVLPILCVADVMAVTYYNRHADWKHFKKLMPWMIAGVLLGWYIGKEINEVFFKRIMAVIILVATVLMIWWERRKSNTLPKGDWFSGIMGVASGFTTMLGNLAGAFSNIYFLILRFPKNEFIGTVSWLFLFINLFKVPFHIFSWETIDSKSIFTDLILLPAMFLGFWVGIRVVRKIQNDNYRKIILALTVLGAVIIFFR
>2.A.102.1000.1000-WP_008940399
MFDISWLQIILANLALLAGACLQGVAGYGIGTLSAPLLFLISPILLPAPLILNATLLTILMLIRNRGSVEIRQVRFAIGGGFIGVLLAGVTLTLISPKGFELMFGALILLGVGLSVVGLKPRLNARNSMIAGAASTYMGTITAVGGPPIALIYQNEKGPLVRANMSAFFLVASVFSLMTLALSGYLGRSQAALFIATFPGVLTGFWLSGKLVNRLPFDGLRPVILGIAGVAGLAALIRGLIYL
>2.A.102.1000.1000-WP_093452251
MDPIYLLYPAALMVGTAKGGLSSIGSLAVPLVALVMNPVTAAALLLPVYIVTDWVSVGLYRRHYSAPNLKIMIPGMLAGVALATLLVTIAPEALLLILTGVIGLWYCLRSWGRALLKRPEPNATRPALIPGLGWSLLAGVASYITHSAGPPTQAYLLPQRLPKLEFAGTIALCFAVVNLSKLPGYWLAGQFDALDWALLPGLVATGVAGTALGRWLTGVLPQAAYVRVIEALLLLLSVILLTKGITGLIQP
>2.A.102.1000.1000-WP_044619151
MPEFEITITIVGFMFLAALLAGWVDTLAGGGGLITIPAMMLAGVPPIAALATNKAQGFVGTLTATTVMVMKGRLKLADVWGLIIAAAIGSLSGCWLIQRVDTDWLKWLIPVLLLIVAVYFLLTPKLGKKETKAKVSELGYGLTAVPIIGFYDGALGPGTGSFFAVSGILLRGQTLLQATIRAKLFNFVTNISAMVLFAAGGRIVWMIAGAMMLGQLCGALIASHTMLNGGERLIRPLVILMCFLMSAVQLYKLLFV
>2.A.102.1000.1000-WP_090734595
MLELTTEGWVLAVLAAMAVGMAKGGLAMTAILAVPILSLVMSPVQAAGLMLPVYVASDVGGLIAFRRNFSTTVLRTALPGAMVGIGLGWATAHIVPDWGVTLIVGVIGLVFALNALIRPDLGGEPRRPDHARGGVWGGLAGYTSFVSHSGAPPFQVYVQPLRLPSLIYAGTTTWFFAVVNWVKLVPYWALGQLSPANLMAAAVLTPVALASVWIGLRLVRIIPQALFYKLITWGLLIVSIRLVWQALLG
>2.A.102.1000.1000-WP_011976596
MEIFLIYLLLVVVGCIVGFTTGALGLGGGFIMVPTLMYIFQNLGISDDHVVAMAVGTSLSVIFLTSLNSAYSHSKFGNIIWRYSILLGFSGILGTFVGVRIVTNYISGDLHRMLFGVILIILSLNMAFNKTNPQVEINKNVNYLPVVLCGFLIGILSSMFGIGGGTIAIPILTLFLKTPIKRSIGTSLGMMVIISLSGFLGYLFSPVEIADTYKYLNFIGYVSISAALSIGAMSIIFSRYGAKISNNINSKLLKKFFGIILMFVGLTMII
>2.A.102.1000.1000-OGW62205
MSVNVLLVLGLGGGVGFLSGLFGVGGGFLLTPLLMMVGITPSVAAATDANQIVAASTSGAYAHYKNGNVDVKMGIVLFLGSLLGGAAGVKLVKVFLAAGNAEFWIKICFVVFLGGIGTFMFAESLRALRRPGSGAKTASAKTTAFQAWVSRLPLQTTFSISGVRTSLIAPVLLGLLVGLLAALMGVGGGFVMVPALVYLMGMRMIMVVGTGLFQILLTTIYVTFLQALLNHNVDVILAVLLLLGSTVGAQFGVRTGRRLKGAQLRFLLAGLVLLVMGKMLFDLVLQPAELIQFAGGHG
>2.A.102.1000.1000-WP_007122089
MQVFGLVIIGVLIGTFVIAMGGGGGAFYLGVLTALFGLSPVTAAATSLVTALPSIYVGVIGYWRHHRINFKIGNQMLFAAIPGVILGLLLSPWIPEKIYTWIIALLLIYFGVKMLMRRGQQRSLQHPQIAALSYGLLGGLMVGISGSSGGGPIIAGLLLMGESLFDATATSSYVLAGMCSLGALVHAASGMVDWSIGVPLMIGAVIGGLFAPTIVEYLDRYPISEQILRVVLALMLIFFGLKSLF
>2.A.102.1000.1000-OEY24166
MLKLHTLLLISLAGFAAQLVDGGLGMGFGVTSTTMLIMLAGCTPAAASAVVHTAELGTTLVSGIAHTRFGNVDWRTVAAIGIPGAVGAFIGSTVLVRLSTESARPIMSLILALIGLNLMLRFSRGLTHRVAKQKPHSKTFLAGLGLVGGFVDATGGGGWGPVTTSTLLSAGRSEPRRIVGTVNTAEFLVTLAATLGFAIGMWQDLLANLAAVIALLVGGVIAAPVAAWLVSRLNPIALGGIVGALIVALNLPVVLGALGLDQHLWIVRVLVLAIGAVLTWRGVMRARVNSKAASRAEGATESPAEPATEPTGVPLAHVDR
>2.A.102.1000.1000-WP_092151145
MELLPLLVAASFIAGWVDAVIGGGGLVLIPVLMSTTGLPPAAVLATNKVAAVTGTASAAVTMVRRVGVPRFTWGYAAVAGAMSACGALAVSLISDSVVRPVILVLLVSVGLFVFFNPSFGTSRGTPVFTAPRVLGGVAVAAAMGFYDGIFGPGTGMFLIMGFTALFSQAFLRSAAMAKVVNTATNLGALAVFSAGGWVDWPLALLLAAANVAGAQLGTRTVLSGGSKLVRFALLALVVVLCARLGWQEFSGI
>2.A.102.1000.1000-WP_028602628
MNLPLITDWHFYVVAVPAVVLLGIGKSGFGAGFGSLAVPLMALAVSVPQAAAILMPVLLLMDLLGLAAFRKDFDRTLLKFLLPWALVGTVIGTFSFKLLEPRWVAGLVGVFTLLFLAQRLLFKPKADGRPPPRWVGAILASVSGFTSFVAHSGGPPMNAYVIPLGLKPVVFTGTMAYLFFVVNLSKWVPYAWLGLLDWRNMITSLVLLPLAPLGVWLGIRIARRIDQKLFYRLIYSGMFLTGVKLVWDMF
>2.A.102.1000.1000-WP_073309858
METYIIIFLCIASFLAGFIDAIAGGGGLIQTPIALILLPHQPIANLSGSLKVPGITGTSIASIQYLKNVDMNWRLLFIMTIFSCLSAFFGSYILTIVNNDFMKPLLLVILILLAIYTFIKKDFGSHQPKEISNIKAILYGILISAFIGFYDGFIGPGTGSFLIVAFIFVLGFDFLHASANAKLVNIASNIGSLVLFISKGKILWLMALPMAVCNGFGGWLGAKLAIKKGNGFIRIFFLVVVIGTLIRLSYDVFLKN
>2.A.102.1000.1000-KQX69804
MTMAGLSPQGWALLAVGASFLGFSKTAVNGLSMVSVALFAAVLPVRLSTGTLLLLILVGDVYSVRAYQRHADWRVLRGLTPSVGVGILAGTWFVSAVDDTDLRRTIGAVMLTLAVVQTVARMAPRWRGSGSDRYQTPVLGGLSGFTSMVANAGGAFMSIYLLRAGVGVMSFIGTAAWFFFVVNLVKLPLSIMLGLVTVQSLYVLVALAPLVLAGGWLGRKIAPRLSPRVFEVLVMVFTVLGALNLLR
>2.A.102.1000.1000-WP_013871423
MHSLEIIGYLGALLIGVSLGLIGGGGSILAVPVLAYLFNINEKTATAYSLFVVGFSALVGGLKQHLKGYVDWKTAIVFGVPAIIGVTTIRYFIIPILPNTLFFYNNITFTRRMAMFGLFALLMFPAGIAMLKTRKEVNVNKKVKYNYPLILIEGLFVGALTGLIGAGGGFLIIPALVILAKVKMKVAIATSLIIIAAKSLLGFFLGDAITMNVNWSFLILFTTISLIGIFLGSYLSNFVDGKKLKKGFGYFIFLMAIFIFYMEFFISS
>2.A.102.1000.1000-WP_034727248
MTIYLIYMVLGIFAGTLSGLFGIGGGIVIVPTLVFCFKAMNFPDSMIMHMALGTSLATIFFTALNSVYAHHKKNNVSWNLVLKLGIGIVIGTASGGFLSHILSAKTLAIIFACYISFVSMKMWFGLNSEGVRRSVPLLVYNCVGFIIGFKSALLGIGGGTISIPFLTYSGEPMKKAVGVSAALGLPIAFVGAITYAMNGQSVAGLPEHSFGFIYVPALVGIVLTSSIFARFGAALSHKLPQDKMRKGFALFLMVVAIKTIISFL
>2.A.102.1000.1000-WP_070960361
MMHDPVFWGVAVFSVLITGISKGGFGGLALLAVPLMALVISPVQAAGIMLPILIVMDWVGVWTYRKHWDRKLLVLLLPGAILGIVAGGLLAGYVDDQVVRICVGAIAVLFPIYAIFKPRGGDAFIQGNRPLGFISGTVAGFTSFIAHAGGPPFQAYSIPQNLDKQIYAGTAVMFFFVVNFVKVLPYAMLGQFDQTNLTTSLILITIAPFGVLFGAWLVKRIDQELFYRILYGLIFAVGLKLLWDGVV
>2.A.102.1000.1000-WP_085870840
MGGLDPGVFALVALALLLGSLVQSVVGLGIGLVAAPVITLLEPQLMPGVLIALAFVLPCITLVHDHHDIDWHGLTWSLPSRMAGTTLGVWVVATFTESQLGLFIGSMVLLAVLVTWRAVTVPINRTSLSAAGFIGGVTGTATSIGGPPFALLYQHRQPTQIRTTMAVYFLIGAAISMVGLTISGDLERHQVAVAGFLLPAVGAGALLGIPLRRVLPAHVVRPAVLVVSAVSALVLIVRSLV
>2.A.102.1000.1000-PIR21070
MPELHVIVYLLPIVFVAGFIDSVAGGGGLITVPAYLIAGFPPATLLGTNKCVSTMGTVVSASKYIHSGRILWPVAIIGIPCSLIGSVWGAHTVALLDASIVRKIILVALPLAAAITLIPKPHGHIETDIGWRSLRLWILIPIISFGLGWYDGFFGPGTGSLLIMLMYGIAGMSLIHAAAVGRLFNLVSNASALFTFMWHGQVWYKAALPLGIAGIAGHWCGSHLAIKRGHGMVRGMLVVTCGLLFAYLIWQQFKMPISPTNQ
>2.A.102.1000.1000-WP_036477139
MVELDALSWVLLGAGALVVGLSKTALPGGGTLAVVLFAMALPARESTAALLVLLIVGDLFAISMYRKTVDWVLLRRLISPVLLGVAVGTVFLGVASDAAVRRVIGAILLGLLVFTLLRRRRDKPKQGGRGEQWRQQGQREQARSHRGGSRAAAFGYGWLGGFTTMVANAGGPVMSMYLLAKRLEVKTFLGTAAFFFFAVNLVKVPFQIGLGLLNTQILSVVLVLVPLVVVAAFLGRWIAGRISQTVFERLVLGLTAVGAVNLLL
>2.A.102.1000.1000-WP_013168757
MITPDLGFVLAAGMAAFFVGMSKGGVPMIGGLAVPTMALFMSPITAAGLLLPVYVISDMFGVWAYRREFSGRNLAILIPASTLGIGIGWATASIVTEAMVMLIVGGVGIAFCLMRWFGGAGRVARPADLPRGVFWGAVSGFTSFVSHAGGPPYQMYVVPQKLPKMVYAGTTTLTFAVVNALKLVPYWALGQLNADNLAVTALLIPVAVAATFVGVRLTRVLPEKLFYRLVVAALFLISLKLTWDGASEMLGF
>2.A.102.1000.1000-WP_071943599
MLPDYSCLAWTVIIFSTYLTGVSKGGFAGGFGTLSVPLMALAIGPIEAAGLLLPLLLVMDAFTVKAWWGHHDVAEVRRLVPGMAIGVVIGTLAIGSLDEDGVRLLLGLMSLVFALYMLVRPAVSRPISSNWALPSGIGCGFTSFLAHAGSPPLNLYLIPRHLSKESFIATIAIAFAVVNLMKLGPYLWLGEINLTSAWASLVLVPVAWFGVKSGIWLQHRVSEWLFYRLVVLAMAIVGVQLVVQALG
>2.A.102.1000.1000-WP_058122890
MITFDLTFFALAIPAIIFAAISKSGFGSGAAFAATPILALVLDPAVALGVVLPLLMLVDISSLKPYWAKWHAPSAAALCIGAIPGVALAIWLYQIADPNILRLLIGAISIGFVAFQLARARGFIRIAPQPFRPALGAAFGVIAGFTSFVSHAGGPPAAIFLLSQNLSKTTFQATTVITFWIINILKAVPYAFLGVFTAETLLAGVYLAPFALLGTWLGVKAHRLIPERLFFAVTYVLLTCTGSKLIYDALA
>2.A.102.1000.1000-OYU51258
MNMGELAVQIPLVLALMAAGLTAGFAAGLFGIGGGFVVVPALIAVYHYFGVDPSVITHVAVGTSLATIIVTSLRSVQAHAARGVVDFEILKSWAPWIVLGVAGGLVLAGSVKGQVLVLVFATGVFIMGLHFVFPILERKDPIARDMPTGPLRAGLATFLGGFSALLGIGGGTIAILVMTSYGRSIHRAVATAAGLGAIIAIPGAIGFAIIGWGHASLPMGSIGYINILGAVSIAAMSYFTAPLGVRAAHALNAVMLKRAFGIYLLVTSAMMLHEGLS
>2.A.102.1000.1000-SCM74215
MEWLYILMPISGVNIFWPGLIILGFGVGIIGGFFGLGGAWMVTPGLNILGFPMAFAIGTDVAQMAGKSLISTMRHGKFGNVDYMLGITMLIGTVIGVEIGAQMVMWLERIGSVDKVVRWLYVVLLISIAWLVFHDAAVRRRKEREAKAQHKELDATAVGIDWASRLQAIRIPPVVHYKHANITCSAWLPITVSFFTGWLAGILGIGGGLIRMPALVYLVGCPTHLAVGTDLFEVAISGLYGTASYAYKGRVELLAALIMLAGAAVGAQIGVVATKYVKGYGIRFVFGLAVLGCLMSVVLKLLQAEFPSWGWLLGPLATVEVLGFVSAISIYIAVKMVQGAKAELAAKKMRAANS
>2.A.102.1000.1000-WP_065921381
MASRTMGWGIAVAGVVVALGGLLQGLIGFGLALVAVPLIALLDPTLLPVPVLMVAAAHASMSLAREFGHVDWRGVGWAMAGRLPGTVVGVLVVDALDPKGFGLVVGGSVLACVLLSITTWRPSPRPKSLVTAGFASGSFGTATSVGGPMVALLYQNQAGPQVRATLAAFFVLGSGASIIALVSAGQVTAHQLWAGVVLIPFLVAGFLLSGPLRKRVDAGGIRTPMLVVAGLSSVVLIVRSVLS
>2.A.102.1000.1000-WP_075613849
MTIYLPIAELSVNIFIILGMGAAVGFLSGMFGVGGGFLITPLLIFYNIPPIVAVATGANQVVASSVSGAMSHFRRGSLDLKLGCVLLAGGLAGASLGMWIFVALRKLGQIDLFISILYVVLLGSIGTLMLWESIGALRRAARKQPIAVRRPGHHNWVHRLPFKMRFKKSKIYLSAVPILTLGFLVGVLTPMGIGGGFILVPAMIYLLRIPTNVVVGTSLFQIIFVSAFTTIAQAKANYSVDIVLAFMLMIAGVIGAQYGVRVGQKLRGEQLRALLGLLVMAVGLRLAIELVMTPGDAYSIVVGSSGR
>2.A.102.1000.1000-OQW58439
MQLFLPIADIPVNMFLILAMGMAVGFVSGMFGIGGGFLLTPLLIFIGVSPAVAVASVSSHIAASSFSGALSYWRRRAIDPSLAFVLLCGGILGTAFGVWLFTLLRALGQLDLIIALSYVVLLSTVGGLMFWEGLRAIHRARQGDPLPIRRSGAHNWIHGLPLKMRFKRSKIYLSVIPLIATGLLIGFIGAIMGIGGAFMLIPILIYVMRVPTGTVIGTAMALTLVTMIMATVLHAVTNHLVDAVLALILMVGGVIGAQFGARAGQRIRGEHLRLLLGLLILSVGIRFAVELVIKPEDVYTVREIGEGR
>2.A.102.1000.1000-WP_036501599
MDVADWAVLLPAATVAGWVDAVVGGGGLIILPTLLLVAPTLAPQTALGTNKIAAFAGTSAAALTFARRVPMNRPLMLSGAVIAACAAAAGSAAVALIDRRYFIPIVMAVLIGVAIVVATRPSIGVTMATHPPTRRRTILVVGLSAGLIGGYDGLVGPGTGTFLIISFATLLGTEFVRAAAMAKVINCGSNLGALILLAATGHIIWSVGLGMAVANIAGSVVGSRMALARGAGFVRAVLLVVVTAMVIRLGWQQFG
>2.A.102.1000.1000-WP_056092194
MEIIGYLASVLIGISLGLIGGGGSILTVPVLVYLFSIDTVLATTYSLFVVGFTSSVGSLSYLKKGWVEVRIVLFFGLPSTISVFLTRHYLLPRIPELVMNVGGFELTRSILLMLFFAVLMLLAAYSMIKKAVEGEEECNRTAHMIWIVVRGLLVGIVTGLIGAGGGFLIIPALIKLLKLTMKTAVGTSLVIIAVNSLAGFAFSMDQSPVRWPFLLTVTIIAIFGIFIGSYLSAKIEGKKLKPAFGWFVLVMGIYILIKEILLKRI
>2.A.102.1000.1000-WP_025295448
MDLYLPIANLSVNALVIISLGGLVGLLSGMFGVGGGFLTTPLLIFYGIPPTVAAASAATQVTGASVSGALAHYRRGGVDVHMGLVLVAGGVVGSLAGAFIFRELQSTGQIDTVIGILYVVLLGSVGWLMAKESWLSIRAARRGEALPARTRRHHPLVAALPLRWRFYRSGLYISPLAPLLLGFVTGVLTILLGVGGGFVMVPAMIYLLGMATQVVVGTSLFQILFVTAAATMVHASTTKSVDILLAALLLIGSVIGAQIGARLAQKLKPEYLRFLLAFIVLAVALRMALGLGWRPDEIYTVQPW
>2.A.102.1000.1000-OYY00871
MEILGYILAVLVGVSLGLIGSGGSILTVPILVYVMGVNPILATAYSLFIVGSTAFVGGIQSALQKKADFKTVLIFGIPSIAAVYLTRMWLVPLIPSELFTIGSLVITKSIGIMVLFAIVMILASVSMIRPCIDCDKADDEPLQYNYPMILLEGALVGLLTGLVGAGGGFLIIPALVLLARMPMKLAVGTSLFIIAAKSLIGFIGDIQGGQLIDWKLLGTFTGLAVVGIFIGIYLAKKISGEKLKKSFGWFVLVMGIYIFVKELFFPTAGGGH
>2.A.102.1000.1000-WP_082042303
MNIHVFFIVCPMVFLAGIVDSIAGGGGLISLPAYLMAGLPPHMAVATNKLSSSCGTTVSAFRYLKNRCVSLPLVPSTVLAALAGSAIGARLVLALDERYIKGMLFIVLPVTAFFVLRKKSPLDTQGPALPLKKQLVIATLAAFIIGAYDGFYGPGTGTFLVLILTGLARMDVRTASGNTKCINLASNIAALVTFLINGQVFLLLGLCAALFSILGNFIGSGMVVKNGAKTVRPIIIVVLILLFFKLLTDF
>2.A.102.1000.1000-WP_092282938
MITDPLFYLCAIPAVLLYGIAKGGFGGNIAILSVPLMAMVVVPQQAAAILLPILCAMDLVALRTFRGRWDKTNLRIILPAALVGIALGALTFRYLNDAHIKLLIGAIALLFTLNMALRRGNPEPRPASLWRGRFWGMVSGFTSFGIHAGGPPINVYMLPQRLEKTLLMGTIAVFFTVVNWVKVPAYVYLGQFSAENLLTSLVLLPLAPIGVKLGFWMLQRSNEQLIYRLCYLFLFFTGGKLFIEGVMGLVSA
>2.A.102.1000.1000-WP_073003872
MYNIVFLCAAGFIAAFVDAIAGGGGLISVPAFFMAGFPPHIALGTNKFAATTGSLTSSIKFITSKKVNKDILKYAVPVTFIGAVLGVKTVLLIDQSFLYPIVMILILLVGIYTLISKNIGLENNYQGITTKTLFFAMLLGFSLGFYDGFFGPGTGSFLIFGLIYIFKFDFVHANGNAKILNFTSNIASLLTFSLEGKINYQYGILVAVFMILGARLGAKAAINKGAKLIKPIFVTMSLAVAAKMLYSMF
>2.A.102.1000.1000-ATX78043
MLTDPLFYLVAIPALLIMGISKGGLGGGLGIVSVPLMSLVIAPTQAAAIMLPILCVMDGFALWGFRGQYDKPNLRTILPAAILGIGVGAATYSYLSDSHIRLMVGLIALVFSLNWLYHRMRGNNPAAKAPNRIKGWVFGAISGFTSFSVHSGGPPLDMYLLPQRLPKGVFVGTTIIFFAVANYTKLIPYAWMGLLDTTNLMTSLSLIILAPIGVRLGMLLHHRLSDGWFYWLCYCLLLVAGIKLSVDGASALWAARF
>2.A.102.1000.1000-WP_075791074
MITGLLLGAVVGIVMGLTGAGGGILAVPLLVSGMHLTIAEAGPVGLLAVGVSAAAGALMGLKAGIVRYRATVLIAGTGILLAPLGVWLAHRLDTRLLSLLFAAILAWVAYKTFREIVGRSVESTSLTLDRPCIRDDMSGRFIWTSKCAGALSIAGAIAGILSGLLGVGGGFVMVPALQRFTDLAVQSVVATSLGVIALVSLTGVAASLSTGKFPLGVALPFAAGSIVGMGVGSVLTSRLPQKYLKAAFGVICLGVAAMMTFKSL
>2.A.102.1000.1000-WP_075656595
MIMGIEFQELLWLALSMLIAGGVTGLLAGLFGVGGGTVAVPVLYELFRYLGVPEDVLMPLSIGTSLAIIIPTSIRSYRAHLARGAVDTSLLKAWAVPVVAGVIAGSVIARYAPAELFKFVFIVVAGVSAIRLLFGKDSWKLADQLPGKLAIRFCGLIIGVLSSLMGIGGGQLSNLFMTFYNRPIHQAVATSSGLGILISIPGALGYIYAGWPRAAQFPDVAALQPPLALGYVSLLGFFLVIPTSILAAPVGVKLAHSLSKRKLEVAFGVFLLLICLRFLISVIY
>2.A.102.1000.1000-WP_012876287
MSLLWPWGGLVIIGFCVGALGTLIGAGGGFLLVPILLLMYPHESAKTITAISLAVVWLNATAGSVAYARMRRIDYHRGTIFAVASAPGAVLGALVTRYIPRSVFDPLFGLVLLALSTYIFVRGKAPEGSSRPAHVNVPLGAVLSFGVGFLSSLLGIGGGIIHVPLLVQLLDYPTHIATATSHFILAIMSFVGTVTHIVTGEFTTGWRRTLALGMGVLAGAPVGARLSQRLGGKTILRALALGLMLVGIRLLLRMF
>2.A.102.1000.1000-WP_066825393
MLKIVLLCLMGFTAAFVDSIAGGGGLISVPGFLMAGLDPHIALGTNKFCATSGSFTSSLKFASSGKVNFKLLKYLIPFTLIGSILGVTIVQFISADFLRGIVLVLVLIIGIYSLFSKSLGRKDNFSGITKLNLFYGIVLAFSLGFYDGFFGPGTGSFLIFGFIKIFKFDFTKSIGNAKFLNFVSNISALIMFALHHQIQYKLGLPVAVFMILGARLGTKLAIKNGVKIIKPIFVTMSLAIAIKMMFEL
>2.A.102.1000.1000-WP_047587866
MITDPWFYAAAIPAVLLMGLSKSGFGAGFGSLATPLMALSITVPQAAAIMLPLLLVMDAVGVKALFQQRDKALIRLLIPAGLLGTLLGTLSFGLLQPKTVAGIVGGLTLLFLAQRLLFPPRADAPPPPRWLGFGLGIASGFTSFVAHAGAPPVSAYVLPLRLPPMIFTATMATFFAVVNLSKWIPYAFLGLIDMRNLGTSLVLMPFAPVGVWIGIRLAKRIQPTLFYRLVYVGMFLTGAKLLYDALK
>2.A.102.1000.1000-WP_013759497
MVYSTIIYTLLALGATTLGAISGMGGGVIMKTVMDLLGQYSAADIGLLSCITVFFMSIVSLLKSTRGTGTQNVSAAGAVLLGTGAVTGGFIGQFLFEKLCTAVNDNGLVTVVQNAVLLVIICVVFVYMLNSEKVKNLSFRHWSIYAATGIFLGCMSSFLGIGGGPINVAALMFLFAFPIKTATFVSIVIILFAQISKLATVAFSTGFSVYDLRLAPFMICAAIAGGFLGTWIKNKVRSKTVTRLFNAVQVLITIICVLNIVKSV
>2.A.102.1000.1000-WP_073312184
MELLGYFSAVLIGISLGLIGGGGSILTIPILVYLFKIEPENATSYSLFIVGFSSLIGTYKHYKLGNLQIKAALYFGIPSLVALLITRKFILPTIPSVVFKINQYQITKDVLIMVAFSVLMIFAAFSMIKKQSETESRETNHLKLAFLGITIGIITGFLGAGGGFLIIPTLVLFANLSMKHAIGSSLFIIFINSTIGFLGDVINGVNINYSFLIIITSIASIGILIGTQLSKKIDGKKLKPAFGWFVLVMGIYIISKEFLNM
>2.A.102.1000.1000-WP_031425450
MDIVEIFGYIGALFIGLVLGLIGGGGSILTVPILVYTLSFNPVIATAYSLFVVGTTSLVGALQNMRKGKVDFKTAMIFSIPALSAVYLTRAYIIPAIPDKLFEVSNFVVTKNLFVMIFFAFIMLLASITMIRNTKQKPGKHIESKKNKYYLLIIQGFFIGLVTGLVGAGGGFLIIPALVLLAKLPMKKAVASSLFIIAINSLIGFLGDMQIYDIDWSFLLIFTSISVVGIFIGTRLNNFVDGNRLKKAFGWFVLIMGVYIIYKELDD
>2.A.102.1000.1000-WP_086346317
MIGILYFIVIVLANTVGAVSGMGGGVIIKPIFDFIGAHDVAAISFYSATAVFTMSVVSTTRQLTSGRKFNWKIVSWLSVGAVLGGVFGNLAFEAFLNWFGNNNTVQLIQITLTIITLIFAFMYTKYNWKNFQFTHAIWYFSCGLILGFLASLLGIGGGPINVSLLMLLFSLPIKDATVYSICTIFFSQFAKLLTVALTTGFSRYDLTILWFVIPAAVIGGLLGAKLSNVLSPEKVTIVFQSVILLVLFINLYNAYQIL
>2.A.102.1000.1000-WP_027020297
MVEVDWTILLFGAAFAGWVDAIVGGGGLILVPLLMMFGPAVAPGFQPVNALATNKLAAVWGTGSAAITLVRKVRPEPRLVVLLAAVAGIGSAFGALLATLMSSDMLRPAVIVLLVAVGIFVAFTPSFGTTGDDSLPLTWRMVALAALATTAIGTYDGFFGPGTGTFLILALTAILGRTFLMASTLAKVANTATNLGALIVFALGGHVLWLLGLALAMANIAGAQIGARMVIGRGAGFVRIVLLAVVVVMAAKLSWDQWGDALVGFF
>2.A.102.1000.1000-WP_026952326
MDVIVLIGFAAAILIGVSLGLIGGGGSILTVPVLVYILGVDPVLATAYSLFVVGSTSLVGAGTYMKKGLVDYKTAVVFAIPSFIAVFLTRKFLVPALPETLFTVGGADITKNIGIMVFFALIMLAASVSMIRNKKCKDCGENEEVKFNFPMIALEGSVVGVITGIVGAGGGFLIIPALVILARLPMKMAVGTSLLIIAAKSLIGFLGDISTQTIDWKMLLIFTSLSIVGIFVGSSLSKKINEKALKKGFGWFVLIMGIYIIGKELARL
>2.A.102.1000.1000-WP_090158403
MTPLDPMFYVVAVPAVLFAGISKAGFGSGAAFISAAVLALLVDPGVALGVMLPLLMLIDAASLRPYWRKWDGPSAWGLIVGAVPGVALGALVYSFVNADSFRILIGVICLAFVAYQWARSAGVLNFPNFAFSRGWAWVAGSVAGFTSFVSHAGGPPVAVFTLGMGMDKTRYQATSVIVFWAINLMKFVPYGFLGIFTAQSLLADLILAPVALLGAWLGVKAHYFVSERLFFAFTYVALTVTGIRLIWLSLT
>2.A.102.1000.1000-WP_046007631
MTFLVYLLVGSAAGLLAGLFGIGGGLVIVPVLVITFGLMGISEQVLTHMALATSLTTIIFTSLSSVKEHHAHGAVDWKLVRWIGSGIIIGTATGVFLLADVAGDTLQLAIGVFALLMAAKMAFDINPGSTRQVPGTPGLIASGGIIGFGSAWFGIGGGSFTVPFLTWVNVPMKRAVATAAACGLPIALTGAVGNIFTGWGNVDLPEWTTGFVYWPAVLGIVLTSVPFAKVGAKLAHKLDAKLLKRGFALLLLIVGLKFLLA
>2.A.102.1000.1000-WP_009576527
MLFELSFLAWLGLLVSALLIGMAKTGLHGVAMPTVPLLALMFGAKDSTGLALGMLVAADIMAVLYYHRHADWAVLWRVFPAAGVGVVLGTLMGDLITDAGFAVAMVIFIVVSLLLMVWQELKQSVWVPKHPVFAVSAGVLGGVTTMVGNMAGPVMSLYLLSQRLPKQTYIGTVAWFFLAVNLFKIPFHVFAWETITVDTVLVNCLMVPIIGLGAWTGIQLVKRIGDKNYRWFIIATTGLTAIVMLLRG
>2.A.102.1000.1000-WP_096342406
MDLYLPIANLSVNALVIVALGFGVGWLSGMFGVGGGFLTTPLLIFYGIPPTVAAASAASQVTGASVSGVFAHARRKGVDYQMGGVMVAGGVVGSLVGAWLFEVLRARGLIDTVISILYVVMLGSVGGLMLRESLGAVRAGRRGEPVRAARRRHHPLVAALPLRWRFYRSGLYISPLAPLALGLVTGVLTMLLGVGGGFFMVPAMIYLLGMGTAVVVGTSLFQILFTTAAATMVHATTTRAVDIVLAVLLLIGSVAGAQLGTRFAARLKPEQLRLALALIVLAVAVRMALGLGWRPGELYSIEIG
>2.A.102.1000.1000-OUV48785
MQIYLPIAETSVSIYLLLGLGGLVGFLSGMFGVGGGFLMTPLLIFIGIPPTVAVASEANQILASSISGGMAHFQKRGVDIRMGCVLLVGGLLGSAVGVQLYAVMREMGQIDLLISLCYVVFLGVIGLLMMIESIRAIHARQIGRPIPARRPGQHNWIHGLPFKMRFKVSHLYTSIIPPILIGFFVGVLAAIMGVGGGFIMVPAMIYLLRMPTNVVIGTSLFQIIFVSAAVTVMHAVKNQTVDVVLATILIIGGVVGAQIGARLGQKLRGEQLRALLALIVLGVGLKMLNDLLFMPTEIYSLSSSGVMP
>2.A.102.1000.1000-OGV52302
MFSLEIPDYSSFQWTVLCISALLVGINKTGLPGIGIINVPIMAIIFPAKISTGLLLPILATADIFAVAYYRRHARWEYIIKLLPWALFGICSGSVVIKYITDEQLKPFIGIIVLVMLVLNYWWNRKKAGKVEIPTHWTFAAGMGFAAGFTTQVANAAGPIMVIYLMAMNLPKNEFIGTGAWYFLILNWLKMILFTIDGRISGASITADIMIIPFIMVGCALGIIILNKVPQKYFDGIVQILCVLAALKLSASITQFF
>2.A.102.1000.1000-WP_069658498
MEITGYAASILIGLSLGLIGGGGSILTVPILVYFFYVDPVLASTYSLFVVGITSSVGAFSHYQKGNVNFKLAFLFGIPSLVSVFTMRKWIMPMIPFDLFTIGSFELTKPTLLMLTFAALMIVAAFSMIRNTNRKLVAYNPVNYIKLVVQSIVVGIITGFVGVGGGFLIIPSLVIFAKLPMKMAVGTSLMIMTLSSLLGVLGDVSRHEPIDYMFLSSFSAFAIIGILVGSYLTRYIQENKLRPAFGWFVLVMGIFVLITTLKL
>2.A.102.1000.1000-SFA58050
MFLSWYNFAVSIPKTMYIAGYIASVFIGISLGLIGGGGSILTVPVLVYLFGVDAALATTYSLFIVGTTSVMGSFSYFKKGLVNIKMAAVFGVPSIISVFLTRAYIMPVIPAQIFSTGSFTLTKSIFLMLIFAVLMVVASYSMIKKDRQAADVTLQKQKFNYPLVFSIGILVGIITGFIGAGGGFLIIPVLANLLKLPMKAAVGTSLLIISTNSLVGFVFSLAHTAVHWHFLLTITFIAIAGILIGSFLSAKIEGKKLKPAFGWFVLVMGIYIIIKETWLK
>2.A.102.1000.1000-WP_086211535
MELITFLIIGAFAGFAAGLFGVGGGTIIVPLLYVVFTQMGYSPDVIMQLALGTSLATIVVTSISSTMAHNKNGAVLWPVFKNLVLPMAIGCFVGAGIAGILSGTHLQLIIGVFLLWVSYTMFTGAKKAVDTSKPLPSTGKQIGAGAVIGVASAIFGIGGGSLTVPYLSHNGVVMQKAVGTSAACGLPIAIAGALGFMFFGMKEHIDVPNTIGFVHIYAFLGISVMSFVTAKFGAKTAHALSPAVLKKCFAVLLVVIGLFFLFKGFA
>2.A.102.1000.1000-WP_046009465
MDILEFITNNISTVLALIATGIFAGILAGLLGVGGGIVIVPVLFFLFQGFGVSPESAMVIATATSLATIVPTSISSIRSHSQKGNVDFDLLKRWAVFILMGVLLGSWLVTRIDGSMLTILFGVIAVLSALNMLFRTGKSALYQKLPGSVGQGVMGTSVGFFSSMVGIGGGTISVPLLTLYNYPAHKAVGTAAAIGLIISLPGALTMLLLGTTPIDAPVGTFGFVNVFGFICIVPLTVLFAPVGASLAAKLDAGRLKKIFAVVLLITGLRMLGQVFL
>2.A.102.1000.1000-WP_037462427
MILSPETLAFLMTAALVAGCIDAMAGGGGLIALPALLAAGVPPVPAVATNKLQSSLGTFGACIAYARAGHMDLKAFRWPIIAAFIGSVGGAWLIQRVSPAILAGLMPALLIALAAYFTFSPKVSEMDRHSRVGIVALSLLIGGIGFYDGFFGPGAGAFYTTIFVALGGLGLVRATAQTKAANFASNIAGLMTMIAGGHVIWVAGLAMAVGSITGGQIGSHLAMRFGSKLIRPLLIVMSLGLTAKMLLDPKNPVRALLFG
>2.A.102.1000.1000-OYU54455
MEIAGFFAAFIIGITLGLIGGGGSILTIPVLVYLFHIPPTIATGYSLFIVGISSLAGSYNSFRKGNIDMKAVLYFGITSIVTVVLIRRLLIPIIPEHLFNLGSLAISRSFLTMILLAIVMILASFNMIFKPTPKRSHHAQDMHYGKALIRGVEIGILTGLLGAGGGFLIIPVLIFSFHLSMKKAVGTSLLIIALNALFGFASDLSQYEIHWQLLLTLTAIAVAGTFVGNLLGLKIPGEKLKKGFGLFILLAGCYIILHELLLK
>2.A.102.1000.1000-WP_064015966
MFTPGPEVLLYGLPLAFLAGFIDAVAGGGGTITLPTLFFMGLSPAQAVATNKLMAIFGSGSATVQYWRKGHVDRALVLRLIPLALIGSALGAFLVRFVDPNTFRTLVGVVILGVGALVLANKRFGLEDRYPGLTNRTLALTLPGALIIGVYDGFLGPGTGTFLMFLFALVGFNLVRASGNARTINFATNLGAFLFFLIGGQMVWWIGLPMGLANAAGAYLGARMAMLRGSAFVKWMYGGIVLLVAARLLFT
>2.A.102.1000.1000-OJY37206
MEIYLPIAEMPINMFTILGMSAAVGFISGMFGVGGGFLMTPFLIFTGVPPAIAVASVSAQIAGSSMTGLISYWRRNAVDARLGLVLIGGGAVGTWLGILFFNQMRRLGHLELVIVLSYVALFSVIGGLMLLESLRAVLHAQKARPATAPKRERPWYFELPLRMIFHRSRMAASVLPIAALAIGVSFAGAVLGIGGGFIIVPALIYLFHVPTSVVIGTSLMQILFTMIVATVLHSVTNQSVDMVLALLLIIGGVIGAQFGARAGQNLRAEVFRLLLAIMVLGVGLRFASEIIVRPNDLFSVRVEQRAR
>2.A.102.1000.1000-WP_025606540
MEILGYLAAIFIGLSLGLTGSGGSILTVPILVYLMRLNPVISTAYSLFVVGLTSMVGSFNFYRKGLVNFQTAVIFGAPSLLTVFLTRRYVVPAIPEDVVTLFGLHITKGILLMILFAVLMVLASFSMIRKNNYKPAPAGREEQETSYLPVLLQGTGVGFISGLVGAGGGFLIIPALVLFTGLDMKMAVGTSLFIIAANSLLGFVGDIFNYDINWSFLMTFSALSVLGIFIGSALSNHIRGEKLKRGFGWFVLAMGVYILIRELFLH
>2.A.102.1000.1000-CBA29699
MVGSSKGGLPAVGMLAVPILSMAMSPVQAAVLLLPIFVISDVAGVWLYRREYSRPNLRILIPAGIVGVGVGWATASMVSDRAIMLMIGLVGVGFCLNLWLRDQNASVAQPPHLAKGWFWGTLAGFTSFISHAGAPPYQVYMLPQKLPKAAFAGTSTIVFAVINAAKIIPYQNLRPYSTASLHYAAWLVPFALVGAVAGAYLTRRLADQWFYRIVQVSLFAVSIKLIWDALRMTG
>2.A.102.1000.1000-SOC85322
MLEITLHLLAFLFIAAFVAGFIDSIAGGGGLITVPALLIAGVPPLETLGTNKLQSLFGSGSATIAYAAKGHVRLKEQLPMALMSLLGAMIGAKVTTFIPGGALKAFLPLLLIAVALYFGLKRNMGDDDRHARIRPFVFGLTFVPLIGFYDGMFGPGTGSFFMLAFVTMAGFGMLKATAHTKLLNFASNIGGFIVFSISGVILWKVGLTMAAGQFLGAQTGSRLAMRNGAKIIRPLLVVTCMALALKLLADPANPVRVWLGM
>2.A.102.1000.1000-WP_092665755
MDLLSFVVALVAVLIGAAGQRMIGMGWGLVVTPAVALVAGPLAAVLVVNLYGAIACLVILPRVWHDIDWRRLLWLLVPAVALMIPGLLLAKALDTDLLRVVVGVIAVAGVLVTMLITRSARRVDGPGVRIAAGSAIGVLNASVGMGAPIVGLYSLVSHWHDRTFVATMQPFWALVSGIIVAVRPFVAPEGAPDWPLWAWLVVAVPVVAGVLLGDRLAHLVNREVVRWAIIGLSIAGGIALIVTGGIALVS
>2.A.102.1000.1000-WP_026709925
MEITQLIGYLLAVLVGVSLGLIGSGGSILTVPILVYIMAVEPVLATAYSLFIVGSTALVGGIQNALLKKVDFKTVLIFGIPSIGAVYLTRAFLVPFIPEVLFTIGDFSFTKPIALMLLFAVVMIMASVSMIKPSKVKSDENVSINYNLPMIFLEGTVVGVLTGLVGAGGGFLIIPALVLLAKMPMKLAVGTSLFIIAAKSLIGFLGDLKGTQAIDWHLLFYFTLASIIGIFIGIFLSKKIDGNKLKTGFGWFVLLMGIYIILKELVL
>2.A.102.1000.1000-WP_068545075
MIILGYLAAVLMGIVLGVIGGGGSILTVPILVYLMGVAPDIATGYSLLIVGATAAFGASRYFKQGLIDISSALAFAIPSIIAVYLSRAFLMPAIPEQIMTSPFSISKNTAIMVLFALLMLASATLMLRKAYKKQANATSIDQISTTTKTPNWPLIMFEGAVVGVVTGILGAGGGFLIIPALVLFLSMPMLNAVGASLFIIALKSLIGFIGDLQSGIELQLPLLPYMMVATFIGMAISTKISGKLDGNTLQKIFAFFTLVIAIVIIFKEIY
>2.A.102.1000.1000-WP_092009189
MSMLAFGVIAAVVLISAFVQGSTGMGFAMILAPVVTFIDPSLIPVMLLVLMIPLNLYIAAREREHIDWTGVKWISVGRFAGTFAGLWILVIVNLHQLALLIGWSTLIAAVVALLAPKFTPNKPVLATVGLVTGVTETSTGIGGPPYALAYQHSPGPELRSTVAVCFLVGEIISLIVLAFSGQVSADTMVTTAWMLPFLAVGSFLSRYVHHRLDGPVLRYIVLGFAIVSGIIVIVQA
>2.A.102.1000.1000-WP_007041577
MPSLELALWLFPVALAAGLIDAIAGGGGLLTIPALLWAGLSPVEALATNKAQAVFGSGMATAHFVRQGYIEPRTMKVAIGFTFAGAAAGALLVQLIDAAFLERLIPLLLIAFALYFLFSPRVSDLDSHQRISEPAFAVSVGLGVGFYDGFFGPGTGTFFTMSYIALLGYNMRRATAHTKTLNFTSNLASLLLFMVGGHIAWTIAAVMAVGQLAGAWIGAHLVLRHGATLVRPVLVVSSLAVSGKLLWDAISSG
>2.A.102.1000.1000-WP_068378016
MLELFGYSLTYATFAMLLLVAFFIGMAKTGVHGSSMFAVPLLAIIFGGKMSAGLMLPMLIMADLFAVKYYHRHANWSYLLKLFPSAAIGVLIGTYLGQMIDDEVFRNVMSVIIFVSLAIMLWMEKANKDTIPDYLWFAILMGTLGGITTMIGNLAGSVMALYLLSMRLPKNVYIGTAAWFFLAINLFKVPFHIFSWHSISLNSFYLNLLCLPAIALGAWAGIWVVKRIPEKYYRWLVISMTALAAGFMLI
>2.A.102.1000.1000-KXK23871
MEILGYVAAILVGVVLGALGGGGSILSIPILVYLFGIEPVLASAYSLFIVGTTSLVGAIPKYRDHLVNLRTGILFGIPSIVAIFSTRKWIVPALPEIIFQTESFILTQRALLLGLFGILMVLASFSMIRNRKEPEANHKHFRTFLVIVEGLLIGFLTGLVGAGGGFLIIPALVLLTGLNFKTAVGTSLFIIAINSLLGFLGDVLTHTIEWKLLLTITALAIGGILIGNKMARKQPAQVLRKAFGWLTLCMGIFILIRESGLFT
>2.A.102.1000.1000-WP_028036782
MEINLLFFFTVVPAIILYGIAKSGLGGSISLISVPLMTLVMPLSQALAIILPILIFSDMIAVYRFRKEFDLSTLKLIIPFAGIGILIGSLTFSYFSEEILKFIVGVMGFVFTVHYFLFKKDKEEKSKKNIFKGGICSAIAGFTSFCVHAGGTPTSIYLLPLRLKKEIYVGTRVIFFTFVNLIKLPFYIHLSMMNLQTFKQSIILVPLAIVGIYIGYRILKMIDEKLFYNIIYILILFSSSKLVYDYLINYM
>2.A.102.1000.1000-WP_012357412
MDYSILIAPSLGLIVGLLMGLTGAGGGILSVPLLVFVLHLPIADAAPISLSAIALSAGVGALLSLRNEILRYKAAGFMAIFGLTLSPLGLWVAQRIPNAPLLILFSCTLFFVSTRLLLQARREILRLPNPKRRPPPCLLNPEVGKLDWNIPCARSLMLSGCLAGFLSGLLGVGGGFVIVPALKRYTDLPVQSIVATSLGVLAIVSGGGVVFSAISGTLDLALATPFSLGALCGLIIGRAVGKKLSGPRLQQIFALLTFGVAISLTIKGINAL
>2.A.102.1000.1000-WP_028667127
MEIVGFVGALFMGLSLGLVGSGGAILTVPILVYLFSIDTLLATTYSLFMVGITSLVGATVRAGSGNINWPMTFMFGVPSMISVYVSRSVLLPLLPDVVFHTSYFILHKSLFLLLLFAILMLIAAYSMIRNHDEHSELNDKNGQFNPWALIYKGLLVGIVTGFLGAGGGFLIIPALVLMARTPMKKAVGTSLVIIAANSFMGFWRDYSLHHLIDWRFLLQFSTIAILGIMIGSALSHKISGDKLKPIFGYFILLMGIYIIFKELFLS
>2.A.102.1000.1000-WP_036266844
MLNNLTVLTVSAVAGALLGFSKTGVPGAGILVVPIMAIIFPAKQSIGILLPILICADLFAAWYYRYYADTKELLHLLPGCFIGMFCGFRLLTEVSSENLKTVLGILVITLLLLEWLRHQFDLRWISKHSLSPLIFGAVAGFATTIGNAAGPITSIFLLSKGFDKHNFMGTTAWFFLIANIGKFPIFYKLNFIDHQTLAFDLWMLPFAGFGVFLGYKLLPKIPQKLFNKFIYTVSLIAAFQLLGF
>2.A.102.1000.1000-WP_022885368
MSVAAFILIGVTVLVCAFIQGSTGMGFAMVAAPVVTLLDPSLIPVMLLVLMIPLNAYIGWREREALDWRGVKWISVGRFAGTFIGLWILLIVNLQQLGLLIGWSTVVAAAVALMVPAFDPNRTGMMIVGFITGITETSTGVGGPPLALAYQHKPGPVLRSTVAVCFLVGEVISLVVLAFSGRISGETLLLCAALLPFIAAGSFASRFVHHRLDGRLLRYIVLGFAIISGIVVILQA
>2.A.102.1000.1000-WP_078548471
MVNFFELSYLEWFFVIISTIFIGFSKTGVSSLGIFVVTILMIVFPAKESVGILLPMLIVADIFAVIYYRRSVVWQYLISLIPWVLIGITAGYFVLNQVNSEQLKPMIGALVLILLILHVCRERLGDTFNKALPNSLWFSICMGILGGFTTMIGNAAGGVMAIYLLMKGLPKQEFVGTGAWFFLFVNLIKVPFYIHLDLITIDSISFNLWLIPTILIGALVGAKVLPLIPQKAFQTLIIVFTMIGAFRLLIA
>2.A.102.1000.1000-KRM77581
MMDIGVTVFLGFLIGCLIMTMGGGGGGYYLGVMTTVLGLSASSAASTSLVTALPPLLMGVVSYSHEKQINYKVGFRMMAYAAPAVIIGSIAARFIDEKLYSIIVGLILAMIGVQFVLRSFKKKGKRKNDHSQTFNKVAPGLFGSLGGLMCGIGGLSGGAPVMSGLLFMGLDFTNAAATSAFTLTGIVAMGIVCHISTGNVVWSAGIGLMIGSIIGAFVMPMLLTKLDPKKLNKYMVPILGVLLIVMGIKNMMMG
>2.A.102.1000.1000-WP_047028799
MMTDPIFYATAIPAVILVGLSKGGFGGAMALLGVPLMALTISPVQAVAILLPILIVMDIVSLWSWRSHWDRKTLVIMLPGALLGIAIGWFTAAWVTVPMIKLIVGAVALWFVWRYVSQNLISSRSGDQPVARAHQPARGAFWGTLSGFTSFVSHAGGPPYQIYALPLRQDPKTYTGTSVRFFAIINAIKLVPYFALGQFDTTNLSTSLVLAPLAPVATLGGVYIVRRMKPDIFYPFMYVMVLLAALKLIWDGAVHLMA
>2.A.102.1000.1000-WP_027359988
MDWLYVLMPISGVTIFWPGLIILGVGVGIIGGFFGMGGAWMVTPGLNILGFPMAFAIGTDIAHMAGKSLISTMRHGKFGNVDYKLGLIMLVGTIVGFEAGAQMVMWLERIGNVEAVVRWLYLVLLTLIAWMVFADVAKKKKKDREAIASGKEVDALSTGIEWHKTLHKIKIPPMIHFEAAQITCTAWLPILISFLTGWVAGILGIGGGLIRMPALIYLIGCPTHVAVGTDLFEVMISGLYGAFTYTMKGRTELVAAVIMLVGAAVGAQVGTVATKYIKGYGIRIAFGLAVIGCGLSVLLKLLAKMYPAYAALCNNSATVLVLGLVFCMSAYIFVKMVQGAKAEVAAKNK
>2.A.102.1000.1000-WP_029088200
MQLVIALILLAVLVGALAQRITGMGFALVSGPFLVLLLEPVPGVVLVNLCGLVSSIIVLWRTHREVEWKLSACLAAGGLVGTFPGAMLAVALPAHALEILIGVLVVAALATSLLLGRLLTRPLARRRGGAVAAGLASGAMNSAAGIGGPALSSFAVLTRWDQRAFAASIQPVFVVMATFAVASKLLLDHSAWPALSPGTWLMILAALVLGQLLGEWLSRFTPVSTARTGMLTLAFLGGLLTIGRGLGLF
>2.A.102.1000.1000-OED44634
MPSIASLINDPSLFALLALAAFLVGLSKGGLPAVAMLSVPILSLTMSPLLAANLLLPIYILSDTISVWLYRREYSAKNIKLLIPAGILGVLIGWATASFVTDRIVALLIGVMGASFCLYVWFFKKPESKARPTSTYKGLFWGTLSGFTSFVSHAGAPPFQIYILPQKLPKMVFAGTTTIVFAAVNLAKVIPYSTLYPYTTTTLQVSAVLLPIAVIGTVIGKHLVQRLSDKWFFRAVQIALFMISLKLIADGFSHD
>2.A.102.1000.1000-WP_056603902
MSGPGLDAGAWAALALGAALIGFSKTAVNGVSLVSVVLFASVLPVRSSTGTLLVLILVGDLYAVRTYRRHADWKVLRRLVVPVAAGILGGTCYLARASDATVGRTIGWVLLALLAWQGVSRLRLPRSGPPQSRLQAPLLGALAGFTSMVANAGGSFMSIYLLRADVGVLGFLGTGAWFFFVVNLVKLPLAVGLGLVGAGSWVVLVALAPVVLAGGWLGRMVLPRLSLRTFEWTVVVLTAVGAVNLIVASGP
>2.A.102.1000.1000-WP_038530629
MDIAQLFGFIGALVVGLVLGLTGGGGSILTVPILVYLLMLNPVTATAYSLFIVGVSSSFGAFKNFQKGLVDLKIAAVFAIPAFSMVYITRKFIIPAIPESIFHIGSFVVTKDIFIMVMFAIMMVVASVSMLKPSKDKHHDNGPRKLSNILIFNQAIVIGFFTGIVGAGGGFIIIPALIILGNLTMKKAVGTSLFIIAINSLIGFIGDIGNVEIDWVFLLSFTAIAVVGIFLGSYLSNYIPGKKLKKGFGWFVLAMGVYIIIKELVM
>2.A.102.1000.1000-OHE82776
MHLEPWQWALVVAGAFLVGMAKTGIAGLGILFVAVFANVIPARQATGFVLPLLIFGDVFAVTAYRRHTVWRHLWRLFPWTALGVVLGTFALGRLDDHAVRKLVGGIVVAMFALHLWRKWNTRHGHPDEELVAHAPPWFAIMTGMLAGFTTQVANAAGPVMILYLLAMRLPKMEFLGTGAVFFLVLNLFKVPFMAALGMITLTSFQINLLLLPAVVAGALAGRWLVARINQQWFELLALALTFVAGLKLLF
>2.A.102.1000.1000-WP_008551587
MLPITDPFFYLCAIPAVFIVGMAKGGFGGGLALVGVPMMSLAIPPVQAAGILLPILLVMDAVGLFSYRAIYCRKTLLILIPAGLLGTLIGYFTAAYISETLIRLVTGVIALIFVLDYWFNNKANKAPKPHNVILGGIWGTISGITSFIAHAGGAPFQMYVLPLRLAPPVMAGTAVIFFATVNFSKVLPYFALGQFDAKNISTSLILLPLAPLATIAGIKIVRHIDKELFYKITYAGLFIIALKLIWDGASGL
>2.A.102.1000.1000-WP_057872199
MNIIWLGIIGLIIGTFVILFGGGGAAIYLGILTGVFGLKASSAASTSLVTVLPCLFMGAWSYYRQGQIDFKIGNQMLLTAIPAVIIGSLCSSYIPDWIYKWIIGIILIVLGINMLVQYIRSLHSTDKHPSATKHSRLKAGLYGILGGLMVGVAGMSGGAVIIAGLFLLGLKAFNATATSTYVLVFMSTVGALFHIAGGQVDWQAGLPLMIGALIGAMIAPRLAIVLAKTKITDYLKPAIGVFLAILGVKSLI
>2.A.102.1000.1000-WP_009482723
MDVDLAGWLVLAVGALLVGFGKTAIGGAVTVSVVAFAAVLPTRESTGVLLLLLLLGDAIAVWTYRRDADLPLLTRLIAPVLVGVLAGAAFLQWAPSRWIAPLIGGIVVVMSLMEIGQRLARVLARRGRARSAGDSEGPAAVPGSTDAHSRTAGRAFGSLAGFTTMVANAGGPVMSLYLVRAGLPVRGFVGTFAWFFAAVNLVKLPFSVGLGLVRPERAPLVLSLVPCVVLGAVVGRWMITRIRRDVFERVVLAVALASGIALLLR
>2.A.102.1000.1000-WP_086159972
MPDISFLLLTGAAVFFGAAVQSGVGLGLGLVAAPVVAFTAPSLMPGALIVTTTLLPVLTIAAEWRHIHWRGLAWGLPARLPGSLAGAWLVGVLAPETLAAVVGAMVLLAVAATLSTVRLPLTPVTLVAAGVLSGAGATTTSIGGPPLALLYQHEEAARVRATLGGFFLVGAAMSLGVLAASGELTGEQVRAGLAMLPFVAAGFLAGRPLRRRFGTEGLRAALLWVVGLSGAGLLARALL
>2.A.102.1000.1000-OUR70879
MWIWLSFALIGCLAGMSAGLLGLGGGLIIVPTLLLVFHLQGLPAEQLVHIAIATSLMTITVTALSSTFAHHRQQNINWSAVKQLTPGLVLGGIVGAYLAISIEGAVLKRCFAIYALVVALRMWFPLTVAVDESLLKTVKVGLAGTVIGIISAIVGIGGGSLTVPYLVMAKQSMTKAVGTAAACGFPISVAAVLGFIAFGQNNATINDSWLMGAVHWQAFLGIIATSIIFAPLGAKLATRLPVKVLRQLFSIALLLVALSLFITN
>2.A.102.1000.1000-WP_084559124
MKTLILIALAGAAAQLVDGGIGMGFGVTSTTILLLAGLGPAQASAVVHTAELGTTFVSGLSHWRFGNVHWPTVFKLGVPGSIAAFLGATVLSNISTDAAVPITSLILVAIGINLVWRFSQIRPHRVVSNRSHSTAFLGGLGLVGGFVDATGGGGWGPVSTSTLMAIGREQPRRIVGTVNTAEFLVTLGATLGFMVGLWHDIVSNFSSVLALLIGGTIAAPFAAWLVSRISPILLGGLVGTAIIFLNIDKVFGGAGTYFGLEVPTTVTAVIKYALLAVGIFATIYGARHERKAQAAALAKENEPENSVPVADGIDAGEGGHAEVVPASAAYQAEQGTRK
>2.A.102.1000.1000-WP_100244357
MLFYVLIVLMATTIGAITGLGGGVIIKPLLDMIGLDGPSTIGFYSSVSVFTMCLVSIYKQIRKGFSFQWPILVSISLGSVLGGILGDKVFGLAVQAFSSRQVSLLQASLLLGTLVLILLYTLYKGRIRSFRLANPLMVFAVGLFLGTISVFLGIGGGPLNIALLMWLFSMSMKESAVYSIATIFFSQLSNLTSSFISRDYLNYPLAVLPFLMVAAIAGGYMGTLMNQRLDNNKVEQLYLGLMIVLMFVSVFNIWQNL
>2.A.102.1000.1000-WP_089176793
MSWTALTGFLLLTGIAAYAQTLTGFAFGLITMGGVGLTGLLSLPDAAMLVSVLTLVNTTQMLVKGWRDVDWRRFGLVTLASWPALFLGFRMLDWLAASRADLLRLALGLVIIVSSLQLARKQKPQREPSGAPSFLFFGGIAGLMGGLFSTAGPPLVYHFYRQPMPLIVVRETLVTIFALNALFRTGLVAASGQLPAPSTLSGLLAIPMVMAATQLARRYPPPISQLTMRRVVFALLFLSGVSLGAPAVIRLVAQAM
>2.A.102.1000.1000-WP_043767720
MELLGWTVYLVAVPAVIFAGVSKGGFGSGAAFASSSILALVLAPGAALGIMLPLLMLIDVSSLGPYWRRWSWADARLLILSGLPGVVLGAVFYDWADPDAIRFLIGAVCLAFVAWTIATKSGRLRLGQRPMGRAAGSVAGLVVGFTSFVSHAGGPAAAVYLLGRKLDKTTFQATTVLVFWALNLAKAGVYAGMGIFTRDTLILALALAPFAVLGTWIGVRLHHAVPERLFFGVTYVLLTVTGSKLIWDALT
>2.A.102.1000.1000-WP_097091916
MSGDYLYYTCAIVAVVLSGLAKGGFAGAGALAMPIMALGIDPVRAAAIMLPILILQDAVSVWSFRRSWDRHILKVMMPGMVVGVGLGYLFAAQVSETAVLGALGFISTLFGAQRLWIERGGKVVLPSSSPDWVGTLLGIASGFTSQIAHAGAPPFQMWVLPKRLARDVLVGTTAIAFAVMNWIKVPAYAALGQFTRANLMATAMLAPLAIGATYAGVLLVRRVDPARFYTLIYVLMVLLGIKLMVDAVVG
>2.A.102.1000.1000-OGB93407
MLTTVILFASGVGIGVLGTLIGAGGGWMIVPLLLLGFHFTPQQAVGTSLAVVFFNALSGSVAYMVQGRVLYLMGIVFGLATIPGALLGARLAQYLDANAFSALFGILLLAIAAFLFWGERLMLGVGRKAAADEAALRSVRSPVLRWGALVSFFVGIISSLFGVGGGIIHVPFLILILGIPVHAATATSQFVLAITSLTGSLAFLRQGQIQLATAASMGLGVLIGAQGGAFLSTRMRGEPIRRLLAAALAIFALRLILWFAW
>2.A.102.1000.1000-WP_092495245
MSVFDILYFVLLAGIAAYVQSLTGFGLGLITMGGVALGGAIPLTYAAVLVSVMTLVNAGQVLLKGWRDVAWRDLRLVILSGIPALILGYWMLEWLAGTRMDAVRLLLGIIIILSALQLAARPHALGRRSSDGSFLFFGAVAGIMGGLFSTSGPPLVYHLYRQPMPAVTIRETLVAIFGFNALFRLIVVAGAGNLPPARVWICLLALPSVMVFTFAARRWPPPVAPEIMRHVIFVLLCLSGISLAGPGLLHLLGHPA
>2.A.102.1000.1000-WP_039018965
MPDVFDITFFAFAIPAVLFAGISKGGFGSGAAFAATPLLALILEPGAAIGLMLPLLMLMDITALRSYWRGWDRASAFVLIAGAIPGVALGGLLYKVADPDVFRLLIGAIALGFVVWQVARTKGMIPAAGQKMSAPVGRIWGMVAGFTSFISHAGGPPAAVFLLSRDLDKQRFQATTVLVFWAINLMKFLPYAMLGIFTPQSLLADLYLAPFAVIGIWVGVRLHRLVPEQLFFTLTYIFLVITGSKLIFDALG
>2.A.102.1000.1000-WP_029450771
MWNLVFLCFAGFLASFVDSIAGGGGLISVPAFFIAGFSPYFALGTNKFAATTGSFTSSLRFARSGKVNFKVIKYIIPFTLIGAVLGVKTVLLINQDFLYPLVMALILFVGAYSLFSKNLGMENGFTKVTKLNLALGILLGFTIGFYDGFFGPGTGSFLIFGLISIFKFDFVSASGNAKFLNFISNVTSLVVFAIEGKINYLYGIPIAIFMVFGANFGTKVALNKGSKLIKPIFIVMSLGVALKLLIENYIL
>2.A.102.1000.1000-WP_015029959
MNSTEIFGFSASILIGVSLGLIGGGGSILTLPVLVYLLHISPVTSTAYSLFVVGTTSLVGSTSFMRKSLVNYRAAVVFAIPSFTTVFLTRKYLVPAIPDPIISFSGVEVSKNVGIMVFFALIMLAASYSMIKSKKEESANETGELKFNYLMIALEGGVVGILTGIVGAGGGFLIIPALVLFARLPMKMAVGTSLLIIAAKSLIGFVGDLSNMEVDWKFLISFTALSVVGIFLGSYLSKFVPGEKLKKSFGWFVLVMGIYIISKEIFFK
>2.A.102.1000.1000-WP_020985446
MLILGYVASFVMGTSLGLIGAGGSILMVPILFYFFGQDATQSTTNSLFIVGVTASFGAFMKAKSGNLNLKLATLFVIPSFVGIYIARRLILPYLPDSIVSVFGFNLTKSFLMMIVFAITMIFSSWAMIRSGESSGEESPEFRFTSLNVFSIIRKGLIVGTITGFIGAGGGFLIVPALVLLLKFPLKVAIGTSSAIIAINSLFGFTISFTSMQIKDCPLLLTVCFLGIAGLFFGQILSRKIKARSLKQCFGYFALLIAAWIVWDQSFRL
>2.A.102.1000.1000-AAZ55952
MFPEPPPFREHRSSLRPAQGRLLPSPHVTESELVFLAAAGTAVLIGTVVQSSVGLGLGLTAAPVVAMLDPTLMPGTLLVLTAVLPLFTVGAEWRHADLRGISWALAGRLVGTVGGVWVVALATPDTLGLWVGVGVLLAVAASLTTLRLRPTPATLSVAGVISGVMGTATSIGGPPVALVYQHEEGPRIRATLGTYFFVGVLLSLAALAVGGQLGLREVATGAALIPFLVAGFLLSRPLRSMLGGQRLRIALLAVVAVSGSTLVLRALV
>2.A.102.1000.1000-WP_062542218
MEILGYIAALLIGGTLGLTGSGGSILTVPILVYLIGLNPIIATSYSLFVVGATSSIGGYRFFRKGLVHGKTLVIFGVPSLVTIYLTRLYLMPALPPQLFRLGQVIVTKEIMVMVLFALLMMVSAVGMIKNKVSAEVKDKNKEGGHYQQMLAQAVLVGLISGLVGAGGGFLIIPALVLLVRLDMKVAVGTSLVLIALNSLVGFLGDMGHYTIDWVFLLTFSGLSVIGIYVGSAFAHKINSKALKQGFGWFVLVMGVFILFKEILG
>2.A.102.1000.1000-SOC84901
MELLHNPAFLIAAFFAVGIAGLSKGGFAGAGIIATPILALVVPPVEAAAIMLPILLVQDAYSLWTYRGTIDRRNILILLPAAVVGIAAGYFLAAYLSEFVISAMIGVIATVFAIRSLFFAKAELAPAKKADVPAGVFWGAIAGFTSMILHAGGPPFQIYVQPQKLERDLFIGTSTLFFAAVNWIKVPPYLMLGELNLDILKVSLILAPLALITTYFGVKLVRRFSTESFYKIINVLLLLVGLKMMWSAGVDIVRFYA
>2.A.102.1000.1000-WP_047417567
MFYALAANTTTTSWVLAFLAAFILGISKSGIKGIAIIIVTLMALAFGAKESTGLIVPLLIVGDIFAVIYYNRHAQWNYIVRFLPWMVFGVLIGVFIGKDLDEETFKYGMSFIILGSVIIMYWWDQRSSKNVPTHWAFGSSIGILAGITTMIGNLAGAFSNIFFLAMRLPKNEFIGTAAWLFFIVNVFKLPFHVFVWHTITPETLLINLKLVPAIAVGLFVGVRLVKIIKDGFYRKMILVLTALGALLILLQ
>2.A.102.1000.1000-WP_091140091
METYVIVLLCIASFFAGLVDAIVGGGGLIQTPVALVVLPNVPVANIIGTLKIPAFSGTSFAARQYLKNVKLDWKLLVTMMVLAVPSAYVGSIALTHMPNDFMKPILLVVLSLLAIYTFAKKNFGQHTDKSHSNFQQLLYAVMLSMVVGFYDGFIGPGTGSFLVVGFIALLGFDFLHASANAKMVNLATNFGSICLFALKGKILWAVAIPMAFCNALGGFIGAKLAISRGNKFIRVFFLLVVVGTLIRFGYDVFIGK
>2.A.102.1000.1000-WP_084973614
MNILLLIVVGFIIGTIVITLGGGGAAFYLGILTTVFGLGPASAAATSLVTSFPSLLIGSYSYFRQHKIKVKVAWQMIIFAVPAVIVGSLLSPHIPVKIYSYIIGAVLAILGIQTLFSKQNNHKKSNKWLVPFYGILSGLMVGIGGLSGGGPVVAGLLVMGVDMVTAAATSSLVLVVMTATGLVFHLSAGNVDWSVGLGLMFGAIMGSFLAPVLLGKLDPQKFTKYVKPVVGVLLTVMGIMTALK
>2.A.102.1000.1000-WP_034545689
MLVLVYGFLIGVFISLMGGGGAAMYLGVLTSQLGIETAVAAPTSLIVAIPALIFGCITQIRIHNVQFSLGNRMIVAAVPGILVGTGVSPLIPAQIYDWVVGTILIVMGLIVVYRAFRPAQHQVTGSARAWTAAGLGLLSGLMVGIGGLTGGGPTVAGLSILGLNALSAAGTSTYVLSVMAVIGAVSHLFTGTIDWLAGISLMVGSVIGAVATPLVLHWFDLAKVSRWLTPIMGLVIVYFGVSIFLK
>2.A.102.1000.1000-WP_058355803
MSDLMLMCVLAFLAGMMNAAVGGGGLLQIPSLFSLMPAHTPIATVMGTNKFASVCGTLTSGWQYVRKIPVPWKMLLPAAVLAALTSFGGSMLVTHIPVQWFKPFILLVLVVMAVYTFCKKDFGQSQRTSALSKNELYVGLACGALIGFYDGVIGPGTGSFLTFMFIRLFAFDFLTAVASSKIINITTNLAALSFFVPHGYILWAWAIPLAAANLCGGFAGTRIALKGGTRFLRYGFMVLLVILIGKFAWDLLPLLQAA
>2.A.102.1000.1000-OSQ53525
MSWTVFALGVPAVLFAGVSKGGFGSGAAFASASILAVLVEPAIALGIMLPLLMLIDVASLPAYWKKWNWPETRLLLWGGVPGTFLGALFFGWANDDVIRFLIGGISIGFVIWQLVQAAGWVKIGERPMSPTAGVSAGVALGFTSFVSHAGGPVAAVYLLGRKLSKTAFQATTVIVFWAMNVLKAGIYAAMGFFTLETLTLNLALAPFAILGTYLGVRAHHIVPERVFFGLTYVLLMVTGSKLIFDALT
>2.A.102.1000.1000-PHX74906
MEILGYIASLVIGVSLGLIGGGGSVLTVPVLVYLFSVEPVLATAYSLFVVGTTSLVGAIPKYKKGLVNMQTAIVFSIPSIVSVYFTRRFIVPAIPNKVLVIGDFVLTKPVFFMLVFAILMVFASYSMIIGNDQKEEELTEQKFNYPLIIIEGLLVGLLTGIVGAGGGFLIIPALVILSKLPMKSAIGTSLLIIAAKSLIGFLGDLSHTTMNWNLLLPVTALAVGGIFIGDWLSKKMQPQLLKKLFGWFVLLLGIYIILKEVILT
>2.A.102.1000.1000-WP_021827769
MELLGYIALAAMGITLGLVGAGGSILTIPILVYLLNVPIILATSYSLIVVGSTAFMGLLRYRHHILFKKAVVFLIPSVFGVFTARHFMIPALPHTIGSLFIDKALVVLLLIFMSVAGYFMIKNSPLDAKNHLPKNQNIKVILIGLALGIIMGLLGAGGGFLIIPTLVLLMGFTMQEAVPTSLFIITVNSVIGFAADQHQFMADDWSNLAKYLAPAFFGMLTGLYIAKFIQGESLKKAFGYFVWVIGIAILIKEFIL
>2.A.102.1000.1000-WP_087397538
MDLSIWIQTPTDWGMLFMSAFIIGMSKTGIQGLSLISVPLMALTFGAKPSTGLILPILCTADLVAVLYYRRIAEWKYVFKLLPTALMGFVLALLVDKIVPPDGFKHLMGGCLVIVMLVMFWSERNGKENRLSSCWWYGPLFGLLGGFTTMIGNAAGPVMAIYLLSVKMPKYSFIGTNAWFFLVINYLKIPVQILAWDNITKQSLILDACTIPFILLGGVAGIILIKRLPERGFRNFTTAVTSLSVLMLFI
>2.A.102.1000.1000-WP_026304037
MFTDIAFYAAALPAVALAGLSKGGFGGAMGMLAVPVLALVISPIQAAGIMLPILLVMDGISLFFYRRIFDRRTLVVMLPASIVGITVGWMTAAYVKEDFVRLLVGVISILFALNYWFGDRLRAKPMPPNSTKGAFWGTLAGFTSFVSHAGAPPFQMYALPLRLDKQVFVGTSVIFFAVTNAVKLVPYFFLGQFDAANLSTAAVLFPFAALMTVVGIWIVRVIDQSLFYGLSYIFVMVIGLKLTWDGAMSLLVH
>2.A.102.1000.1000-OGR34297
MEWLYVLMPIAGVKIFWPGLIILGVGVGIIGGFFGMGGAWMVTPGLNILGFPMAFAIGTDIAHMAGKSLISTMRHGKFGNVDYKLGMIMLIGTVVGFEIGAQMIMWLERLGSVEKVVRYLYVVLLALIAWMVFHDINVKKKKEAKMVAAGGDAKDAVGVEWHKTFHAIKIPPMMHFNEAGIYCSMWLPVFVSFLTGWLAGILGIGGGLIRMPSLIYIVGCPTHVAVGTDLFEVAISGVYGAGTYTYKGRTELVAAVIMLVGASMGAQVGAVATKYIKGYGIRYAFGLAVIGCIVSIVLKLVAKAQNIPILDDASTAVVLATVSSLSLYILLRFIAGCKKELAEIAAKG
>2.A.102.1000.1000-WP_091141355
MEYIGYLASILIGITLGLIGGGGSILTIPILVYLFNINPKLATTYSLFIVGFTAAIGAVRHYRMGNIMLKPALLFAVPSLATLIFVRKSILPLLPETIFSSGGFTFTKGALIMALFAVLMVAASYSMISKGTDHPIKTQTSTVKTMLIGALVGIVTGFLGAGGGFLIIPALLFFNGMSMKQAVGTSLLIIAFNSLFGFLGDVVNGIAINYAFLLTIAIFATVGIFIGTLLSKKIDGAKLKPAFGWFVLVMGIYIITKELFFPK
>2.A.102.1000.1000-KHG34279
MEFEFYYYLIFLATGVIAGFIDSIAGGGGIITIPVLLASGMPPHIALATNKLQGTFGSGMASFNFIRKGFIHWREVAIGVWYTFIGAALGTYAILLLDASVLAKTIPLMLVAIFVYTLLSPKMGESDRHAYLGQHLFFLIFGLGIGFYDGFFGPGTGTFWTIALVALLGLNLKKATAQTKVMNFTSNVVSLAVFLYSGNVLLLVGLLMGMGQLIGAYVGSNMVIHKEVKFIRLFFLTMVALTLIKLIYGSYFS
>2.A.102.1000.1000-WP_082775090
MLPQLPAFAWALLAAAAFAVGISKTALPGVTTLSVATFAAVLPAKQSTGALLVLLIVGDMFALWTYRRHADWPTLVKLIPAVAVGLLAGAAFLAFADEGWVRRVIGIILLVLVAITVWRRYRTPETPSDRAAKVARAGYGSLGGFTTMVANAGGPVMSMYFLAAKFPVKAFLGTAAWFFAIVNVAKLPFSIGLGLITPGTLILDLLLVPLLIGGAFLGRWLAPRLSQKLFDRIVLVLTISGAVYLLV
>2.A.102.1000.1000-WP_043221391
MPDIALSTLVLLCLAALVAGWIDAVVGGGGLLLLPALLIGLPNATYPYVTGTNKAVAIVGTTGAAVTYVRKTKVPVWTAVRVGLAALAGSTAGALFTTAVDEEILRPLIIVVLVAVAAFVILKPSFGARPEGEDRAPLTRARVVTAIVLVGGGIGFYDGLFGPGTGTFLVLALTAVLHLDLVTASATAKIVNVCTNAGALAMFAYQGTVYWQLAALMAAFNLAGGMAGARMALSKGSGFVRGVLLVVVLSMVAKLGWDQWS
>2.A.102.1000.1000-WP_070156982
MDLYLPIANLSVNAFVIIGLGGVVGLLSGMFGVGGGFLTTPLLIFYGIPPTVAAASAASQVTGASVSGVFTHLSRKTVDIDMGIVMVVGGIVGALIGTALFRLLQTLGQIDTAIAILYVLMLGSIGMLMAKESIQSIVALRSGVRPTAKKRRHHPLIAALPMRWRFYRSGLYISPLAPFLLGVTTGILTMLLGVGGGFIMVPAMLYLLGMTTQVVVGTSLFQILFVTIATTMMHSMTTKAVDLVLALLLLIGSVVGAQVGARISMTVRPEYLRMILAFIVLVVAIRMALGLGYRPDEIYTVQIQ
>2.A.102.1000.1000-WP_051532363
MCESQVPHFDLIQLVLLCVAAFFVGLSKGGLSTAAAISVPLLAIFMDPIQAAALLLPVYIITDWIAVWLYRRTFSARNLKILLPPILLGIVLAMFLAPYTPESLLLIVTSLIGLWFCLKTWLGKKQSEGVPAKVIPGVLWGTIAGMTTFITHSGGPPLQAFLLPQRLPKLVFAGTISFCFAVCNLAKLPAYAWLGKLNDLNWQLTLMLLAVGIVGTRVGRRLAIIMPEHVYRRCIEIMLFTLSWVLIAKAVFMIYES
>2.A.102.1000.1000-WP_036305001
MLDGPLLADWLPVSVSALIFLVVAAGVAGWVDAVVGGGGLIQLPALVIGVPKDVATPFILGTNKLSSFAGTLSASWVYLRRIRVQLVLLVPLVAGAFGGSAVGAALSRYVPRELLTPIVLVAVVAVAIYTLLKPKMGLHHEPRHESRAAIVWRSALIGLVVGFYDGILGPGTGSFFVILLVAVLGYGFLQASVNAKIANLATNLAALLVYGVHGEILLLLAVVMAAANMTGGFIGARMATKNGSGFVRIVFLVVLSILVVKLAWDTFVQFAPA
>2.A.102.1000.1000-WP_035594331
MTLPDYSWLAWTLIVLSTYLTGVSKGGFAGGFGTLSVPLMALAIGPIEAAGLLLPLLLVMDALAVKAWWRHRDMVEVRRLLPGLAIGVAAATLVAGRLDEDHVRLLLGVISLLFVAYMIARPAASRPIRAFWAWPAAIATGITSFIAHAGAPPMNLYLVPRHLPKMTFIATTTLAFAAVNLMKLPPYLVLGEINPTSIGASLLLVPVAWAGVRSGLWLQHRVDERLFYRLVVLAMALVGVQLIVKALG
>2.A.102.1000.1000-WP_087037342
MKLINFIIEAPWLFLIIAGFAGYFQTVTGFGLGMIVMGLAGGLGIAPVATVAAVISLMTLVNCVVALPGRLHHVHWPSVRATTLGIIPTIVVGVLLLDYLSDGAATVVQILLGLVILYAASGLLLKANRQEQVASRASFVLFGGLSGFLGGLFGIAGPPLIYHYYRQPLELIRIRNTLILMFAVTSGLRTLFVVGRGEMNMDILTLTVWAFPVIAVATWIGRHWPPPFSAATMRRLVFIILMLIGVSLIVAGLFS
>2.A.102.1000.1000-WP_028470182
MQLEQLLPFLLTVALGTYVQTVTGFALGMIILGFVVQFELASVTFSSVIISFLMLANGPIALYGNLKSLDKPALLYSLLGLFPALVLGVMLLSYLSNEFTQVLQWILGITIIGGGLFILLKPEPKKERSCHLSFTAAGFAAGLFGGLFSIAGPPLVYQFYRQPLPLQTIRLCLITAFLVMNILRLCVLGIQGQLSFEMLWTSLLCLPVVAAFTLLGKYYPPPLSNKNMRRIAFSLLITIGINLVYSA
>2.A.102.1000.1000-OIP87075
MEGTAFWLLAALAAVFVGMSKGGLPMAGTIAVPILALKISPVAAAGLLLPVYVVSDMFGLYAYRKAFNARVLWIIGASATLGVGIGWATAAWVEERWVTLIVGLVGLAFVVTRVVQRRTRREAQPARLLPGLFWGTLTGFTSFVSHSGGPTYQVYTLPLKMSRVVFAGTSTIAFAYINAVKLIPYVALGQINLESLKIAAVLAVPAAAAVYLGVWLVKVMSEKLYFRLILGMLFVLSLKLVWDGISG
>2.A.102.1000.1000-WP_072994071
MEITEILGYVGAVAIGVVLGLIGGGGSILTVPVLVYLLYIEPVTATAYSLFVVGLTSLVGTLRNLGKKLVDVKTALVFAAPALVAVYATRRYLIPAIPDHLFRIGDFMLTKDIGIMVFFALIMLLASISMIRGKCVNCNDDAAEVEYNYPLIILEGTGVGLLTGLVGAGGGFLIIPALVLLAKLPMKRAVATSLLIIAIKSMIGFIGDVENIDIDWGFLLVFSLLSITGIFLGTWLNKFIAGDKLKKYFGWFVLLMGIYVLFKELG
>2.A.102.1000.1000-WP_051208151
MISTTRIFPLEILDQYSLSWIVGLVLALSVTGIIAGLMAGLLGVGGGIVIVPVLYHLFTLLGVDESVKMHVAVGTSLATIIPTSLRSARAHANKGNLDSALLKSLAPSLLVGVFIGTLVSSMVTGQVLSLVFGVIGLIVAANMAIGKEPVALAETLPKGIVRHSLGTGIGGFSTLMGIGGGTLSVPVLSRFQVPMHRAVGTAAAIGIFISIPGALGFLINGWGVADRPPFSLGYVNLIGFALIVPMTLWTAPLGARIAHAINARLLRQLFAVFLLITAVRMLYGVFV
>2.A.102.1000.1000-WP_021010066
MDLLSLAVAAVAVFIGAAGQRMIGMGWGLVVTPAVALVAGPLAAVLVVNLYGALACLVILPSVWRDIDWRRLAWLAVPAVAMMVPGLLLARGADTDALRIVVGVIAVVGVVVSVAFTSSARALDGPPLRVAAGATIGVLNASVGMGAPALGIYTLLSGWQDRTFVATMQPFWVIVSGVIVAIRPVVAPEGAPEWPWWGWALIVVPVVAGVLLGNRLAHLVNRTVVKWSIIALSLAGGLALIVTGTTALLA
>2.A.102.1000.1000-WP_045573915
MEFLHTFNLTIFQWSWFFVGALMIGFSKTGISGLLILVIPILADVFGGKESTGIILPMLIVGDLFAVWYYHRHTEWGNIKKLLPWTVVGLTLGLTVGKYINDSQFKILIAIMVLICLIILVYTEIKGDRLNVPKKLWFYAFIGILVGFATMIGNVAGPIFTLYLLASDFKKDDFLGTTAWFFLIINSAKVPLQIFVWHNISIKSMLLAFGMIPAITIGALVGVAIIKKLDDKLFRIIVIMITAIATIKLFI
>2.A.102.1000.1000-WP_063331401
MDWLLITLIAIAVFITGISKGGFSGAFGILAVPLISLQTSPLYAAAIMLPILCLMDIFTVQKFWRKWHKKELINCIPAAITGVLIGGLTASWFSADWLRIMVGIIAVGFTLNSWPRKHRTKQPKPLSSIAGRLWCALGGFTSFIAHAGGPPMSVYLLRANLEKTQYVATAAVIFTAINYVKLIPYSLLGQLNVSNILLSLCFAPLAYVGVQLGAWLHYRISTGLFFKCMYSFLFITGLKLIWDGSMALL
>2.A.102.1000.1000-WP_095600863
MLSMEFLLVALPAVFLTGLSKGGFGGAFGGIAVPLLALSMAPTQAAAVMLPILCVADLVGLRAYYGKWDLANLKIMLPGALVGVTIGALTFHLMNERVIALLIGGIAIAFVLVNLLVRAAATPAPIRPKRGLALSTLAGFTSFVSHAGGPPIMMHLLPQQLDKVRYVATVNCFFLLTNAVKLVPYTLLGQFSRDNLLTSLALAPLVPLGVWTGLWLQSRVNHLWFYRIARLGLLGTGIQLIVKNL
>2.A.102.1000.1000-WP_020706156
MGVSLILGAVVGIIMGLTGAGGGILAVPLLVFGLHMTVASAAPIGLLAVGIAAAMGAAHGLRAGVVRYRAALLIALIGIACNPLGLWLALRMPVRYLTMVFAVVLIGVAAKGAREVWLAGRQVRHASAYPCRLDSGSGRLEWNLRCATRLSLMGAGAGMLSGLLGVGGGFVIVPALQHFSNLAMRSIVATSLAVIALISLVSVAGTIHGGHFDLAQGIPFAAGATAGMLLGGRFAARVKPDYLKLAFSLICVAVACGLIGKTLL
>2.A.102.1000.1000-WP_007640605
MDFAVETLMFLFIAAAIAGFMDTLAGGGGLITIPALVVSGVPPLAALGTNKLQSCFGSGTSSFLLFKRKKIHWQELRPMMIAAFMGSVLGTVIVQFIDTKVLGFMIPLVLVIIAIYFIAAPYLKLESSEPRMTASLYQKTVVPTIGVYDGMFGPGTGSFLAVAGVSLRGLELINATAIAKPLNFATNIASLIVFIFAGQIMWLAGLTMIVGQILGAWMGSHYLFKVNPKVLRILIVSICLLMLGQYWYKQLAA
>2.A.102.1000.1000-ADB42876
MTTLQVAGFSSSILIGISLGLLGGGGSILTLPVLVYLLHINPILSTAYSLFIVGTTSLVGSINYMKQGLINYSAAVAFALPSLVTVILARQFMLPHIPARLPLWAGFELTKPVALMVLFALIMLAAAYSMIRENKAVSVTEREDKGTNFPVIALEGGLVGLVTGIVGAGGGFLIIPTLVLFARLPMKTAIGSSLLIIAFNSLVGFTSSPADQVIDWGFLSVFTALSVGGIFLGSQLARYIAGQHLRKAFGWFVLGMGVFILAKELLFR
>2.A.102.1000.1000-APX10437
MTLDLWFFAIAAPAVIFAGVSKGGFGSGAAFAAASILALVVEPGLALGVMLPLLMLIDLATLRPYWGKWNARASLLLILGGLPGVALGALLFARADADVFRVLIGAISIGFVAWQIAQSRGWIRASQVALSKGVGAFAGVVAGFTSFVSHAGGPPAAVYLLSLKLTKTEYQASTVLTFWAINIAKFVPYAFLGMFTTQTTVANLALAPFALLGAWLGVKAHHMVPEKLFFRLTYVLLVVTGTKLIWDGLT
>2.A.102.1000.1000-WP_035871535
MDIVLGYLPFIATLAVAGVAAGIVAGLLGIGGGTVMVPAMALVLGILGYDPAVVMHVAVGTSLAVIIPTGLRSAQAHARRDSVDFTTLWLWAPVIAVASLVGGLMAGLYTGDVLRLVFGVVVLLIALNSVFPVIERLTRGVAGKPVAHRIAAAIVGYISALMGIGGGALSVPTLTSFGLTMHRAVGTASAIGVVLAVPAALGFVVSGWSVAGRPPFSFGYINLPGLVVLGVMAALFAPVGAAIAHKLPARTLKIAFAVYLLIVGVRMLWQVVSG
>2.A.102.1000.1000-WP_068673351
MFDLTLMEWLLVILCAILIGLSKSGLPNLVILVITLLMLVFPAKESVGILLPMLLIGDGFAIIYYRRSVIWKHLISLIPWVVVGIGIGYFVLDVINSAQLEPLIGFLVLSIIALHVWKDKLGERFNEMLPKSKSFTGVMGILGGFTTMIGNAAGGIMTVYLLVKGLPKQEFIGTAAWFFFIVNLIKFPFYFHLGLVNQESLTFNLWLAVPIIIGALIGVKLLPHIPQKVFQVLVLTLAAIGGLKLLI
>2.A.102.1000.1000-WP_043271881
MTLEFLLVAIPAVLLTGVSKGGFGGALGGIAVPLMALAMPPTLAAALMLPILCMADFTGLRRFYGKWDLRNLKIMLPGALLGVAAGALSFGLLSERFIALLIGGIAIAFVLLNTLVARAAAQPKPAAVGKGVVLSGIAGFTSFVAHAGGPPVMMYLLPQQLEKVRYIATVNCFFLLTNAIKLVPYALLGQFTWSNLGTSLLLAPIVVLGVWLGIWLQDKVNHVWFYRIARLGLLATGVQLVWENWRG
>2.A.102.1000.1000-WP_018998070
MQIHLPIAELAVDPFVIIAIGTGVGFVSGLFGVGGGFLLTPLLMFAGVPAAIAVSTQANQVLATSIAGASSHWKNRAVDMRLGYFMMGGGLAGSALGVWVFKLLRAAGNIDEFIAISYVVFLGIVGGLMFWESIGPALGKNGDGNKDPKRRSAMRAWTRVMPFKRRFPRSGLYISMLPPIIIGFVVGFLAAVLGVGGGFILAPAMVYLLGVPTRVMIGTSLFQIIFLTAFVTFLQAAVNQTVDLVLAAVLMSGGVIGAKLGAATGQYLNAAQLRFLLALVVLAMGGKLAYDLIFGTSAEFALEALK
>2.A.102.1000.1000-SAI50475
MWLLGMNLLAIVQEPGAYAAMAAIIFVAAFLQGVGGVGFAMFASPVAAVFFPELVPGPLLSLGGFVALMTALRERQHAQWPAVAQALSGRIVGSALAVWAMATLSPRPIALIFAMLILAAVGLSVMGLRIADNGRNMAAAGVISGIMGTFTSIGAPALAIVQQHKPPPALRATLGLMLFFGSLASLTLLAWTGHYTTRHLGLSLALLPFLLLGFASSNRARGRVSPATVRRMLLALCALSAVALLVRNV
>2.A.102.1000.1000-WP_056984177
MAVVLIFLGFLVGAFIISMGGGGGSFYLGILIGVAHLSPASAAATSLFTALPALAVGTYSHYRTGNMKFSYGNKILVTALPATVVGSLVSGYIPVTIYNWAIAIILFGLGVQTILKSVRPGKSSANLKPWTVYLFGVLSGLMVGIAGLSGGGPVMAGLLLLGLNMPQAAATSSYTLIALSIVGLIFHSTQGNINWQVGLLIMAGSLVGAAIMPRFLARFDPRKVTLILRPVMGILLVLMAVRFIV
>2.A.102.1000.1000-WP_044433511
MQIYLPIAEMSVNGLLVLIMGGVVGFLSGMFGVGGGFLMTPLLIFIGVPPAIAVGTQANQLVAASVSGVLAHWRRKNVDVKLGLVMLIGGAGGTALGVWIFGILQTLGQIDLVIALSYVLFLGGIGGLMLVESVGAMIRGRKQGARRKLHKHIWLHGLPFKMRFQRSRLFISALLPAGIGFVGGLMVAIMGIGGGFLLVPAMIYLLGMPTALVAGTSLFQIIFTTAIATFLQAALNNTVDVMLALLLLVGGVVGAQFGTKASGFLRGEQARALLALLVVGVALRLAVELVVPPPNLYSIAIPVDR
>2.A.102.1000.1000-OYW54602
MDNLDIIALLTLAAFIAGYVDAIAGGGGLITVPALMLAGLSPVEAIATNKLQGTAGVAAATVAFWKAGHLDTKALRRAIPAAAAGAAIGCLLVGALDATLLKRAIPAALIVIAIYFAFQRPAAGPAIASAPTALLSPTRTSLIAFPVAAYDGFLGPGAGAFYMAGLTSLARAPLLTALANTKPLNLTSNAVALTIFAISGNLVLWAGLPMALAQFAGSRLGAASALRHGAPLIRPAIVIASLLLAARLLWTP
>2.A.102.1000.1000-WP_019441867
MLVETLLPFMAIIAVATYVQSVAGFALGMIVMGTVTTFNLVPIAFTSVVISFVTLINSIFILKGCFQQLNRRLVLLTVAGMLPGLMIGLTLLEYLSNEYNQILQNILGIAIIGAGISMILKSPHKDRKQSHESMFFGAGTASGILTGMFSMGGPPLVYIFYRQPFTLNLIRLYLLSIFFVSSVSRITMVGIQGGLTSDMLLFSVICIPVVLSMSWVAKHYPPPISLDTMRKFAFCLLMIIGCSLLFS
>2.A.102.1000.1000-WP_028472802
MNGLSPELLTLLVVAGLVAGYVDAVVGGGGLVQLPSLLLALPVASPVEVLATNKLASALGVTVSAATYYRRVRPDPRTFVPLMACAFVGSLGGALVASLIPRSAFEPIILVVLVGVGGYVLFRPDLGSVTAMRWEGRGTTVAAVGTGLLVGLYDGALGPGTGSFFVLALVGLVGYDFLTASANARLANWATNVAALVIFVPQGAVLWGVGLVVGVANIVGSYLGARTAVSRGSGFVRVFFVVVVSGFVVRIGGELLGLWG
>2.A.102.1000.1000-OJJ22864
MLFTIFDLPTHFQLDWTSWLLAGLAIFTLGISKSGLKGISILIVTLMAVVFDAKASTGIIVPLLLVGDTFAVIYYNRHTQWKYLKQLLPSMMVGVVIGTWVGKDLPEQLFKQMMAVIILLTVVMMAWWDRRKDKRVPDHWWFGALMGLMAGFTTMIGNLAGTFTNLFFLALRLPKNHFIGTAAWLFFIINLFKLPFHIFAWHTITWDTLKLDLRLAPFILLGFFIGVKLVRKIKDQHYRRIILILTGIGAIVILLK
>2.A.102.1000.1000-WP_095548078
MGTLLLLAVASAAAGWIDAVVGGGGLVLIPVLMSATGMPTASVLATNKVAAVTGTASAAATLVRKVGVPRVTWGYAVAAGCASAGGALAVALISDSVIRPAIIALLLAVGVFITLKPEFGAEGNRLITRRRALIGLGIAVAVGFYDGIFGPGTGMFLIMGFTAVFTQSFLQSAAMAKVINTATNTGALVVFIAGGFVEWKLALVLAAANVVGAQLGARTLLSGGSKLVRIALMVLVVVLCLRLGWQELLTRS
>2.A.102.1000.1000-WP_058236534
MDLSAGAWIVLAIASIFVGLGKTALPGVVSVAVAMFAAVLPARESTAVLLILLLVGDIIAVWVYFKTCDWRTLFRLIPSVIIGVACGAAFLYFASDTVVRRSIGIIVLALTFLTLALMHAYGEKMKKAVARSGVRGIYGALGGFTTMSANSGGPVMSMYFLASGFDVQRFLGTQAWFFFLINLVKLPFSAGIGLVTREVVTIALILAPVVIASCAVGKLVANRINQNVFNAIVIVLTIASAAYLLV
>2.A.102.1000.1000-WP_072835116
MEVYHLALLCLIAFCAGFVDAIVGGGGLIQTPAALVILPSFPVASVIASLKIPSFSGTSLAMVQYLKKVNLNWRLITIICTIAFFSSFAGSQLLTIISNQFMKPVLLVVLALVAIYTFSKKKFGEHQAKELSDKKELLYAIFISVIIGFYDGFIGPGAGSFLILAFVSLLGFDFLHSSAHAKLVNLATNLGSITLFLLKGKIIWAIAIPMAVCNAAGGAIGANLAIAKGNRFIRTLFLFIVIATLLRFMYDIFVKA
>2.A.102.1000.1000-WP_063509016
MWELFLICLGVGVGAGLLAGALGLGGGVVIVPALIFLFHGLGFPADLVAKMAVATSLSTIMITSISAVRTHHKAGFVRWPVVLRLGVGIVLGAFAGAFIADAMKGELLTRLFGLFAMVIALQMALTGRKAPEANLPERVPGAAGLGVAGVLIGTGSAIFGIGGGSLTVPFLSWCRLRMQEAVAIASACGLPIAVAGTLGFAVAGWQETRLPEGALGYVFLPATAGIVLTSFPFARLAARLSHRLPSAMLKKVFAVVLFIIGLRLVLG
>2.A.102.1000.1000-KJS78854
MIIEMGLGLSVGVVLALTGAGGGILTVPLLIFVVGLDLPQAAPIGLMAVGLAAWVGAMVGLRDGIVRYKAAALMACSGVLLAPAGVWVAGRVAHDMLALLFALVMFWVAFRAFRRPPTDDSAPKAVPCRLKPQTGRFHWTYRCAAIVAASGTLTGFLSGLLGVGGGFVLVPALSRFSDLPMRSITATSLAVISLVSVSGVSSSALAGNIDWEVAIPFSVGAVAGMLMGLLISARLPGPLLQKGFGLIAIIAATALVIQSLAQ
>2.A.102.1000.1000-WP_051670450
MVGIAKTGVPGLSILTVPVMVLTVGDARLSAGWMLPILCTADLFAVYYWRHHPAAGKLLSLAPWVLLGMIGGALTLSLPEAYLRPIVGLIILIMLCLYLWRRRHAGEAPAAHPLPYGVAAGFSTTVANAAGPVMSLYLLSKRLPKEEFVATGAWFFFFINLLKLPIYVWQGLISKQSLSFGAMMVPAVIAGALTGRWVIQHIPPKVFEATIIVLTAVSTVLLFLR
>2.A.102.1000.1000-WP_044632364
MDVLNLFGYAGAFIIGISLGLIGGGGSILAVPVLAYLFSINEKVATAYSLFIVGASALLGGIKQHFKGYVDWRTALVFGIPAIIGVSVVRHYVVPALPDVIFTFGNYKFTRRMAMFGLFAILMIPAAFSMLKNTKTKTVTGKVKYNYPLILIEGLLVGGITGLIGAGGGFLIIPALVILANVEMKVAVATSLIIIAFKSLMGFFLGDALTMDINWDFLLLFTLLSFIGIFLGSFLSNFVDGSKLKKGFGYFIFVMAFFIFYMEFLTPHI
>2.A.102.1000.1000-WP_062204962
MPGIFDGLIATPLTLGLALMAAFFVGLSKGGLPVVGMLSVPILALAMPPLAAAALILPIYVVSDLVGIYLYRHRYNLRNLAILAPASFVGVAIGWATVSIIPDRAITFTIGALGLLFCLDAFAKRRRPVAARPADVPRGLFWGVLSGISSFISHAGGPPYQMYVLPQRLEKLEYAGTTTILFAFVNAVKVFFYWQLGQVSIAGNLEPTLVLLPISVAAAFLGAWATRRIDERLFFKLVEGVLFASSLLLVVKAIRG
>2.A.102.1000.1000-WP_022873652
MLGLDLTAWVLLCCGALIVGISKTALPGAGTLAVAVFAAAMPARESTATLLILLLVGDLFAVWMYRRDVDWGILRRLLWPVVAGVVLGTLFLGVSGDDVVRRVIAVILLALLGVTLWRRRQESSAPPGRMGGYAYGSLGGFTTMVANAGGPVMSMYLLAMQLPVKAFLGTAAYFFFAVNLSKLPFHAGLGLLNTTTLTIAVVLIPLVVITALIGRMIAERIPQKLFDRAVLVLTAVGALYLLV
>2.A.102.1000.1000-ODS60640
MEWILVTLASLLAGFIDAVVGGGGLILLPALFATFPNAPPATLLGTNKSASIWGTAMATWQYSRRVQVRWRALMPATAAGFGGAFLGAWAVTVLSPDFLRRMLPAVLFAVLVYTVAKKDMGRHHRPRYEGRAEWLAAACIGLVIGFYDGFFGPGTGSFFVFLFVRWLGYDFLNASASAKLLNVSTNVAALILFTAKGHVWWHFALPLAVANVAGSVLGTHMALKHGTGFVRAIFIFVVSVLILKTGYDAYLR
>2.A.102.1000.1000-WP_009830829
MKDVAVLWDFSFFAVAIPAVIFAGISKGGFGSGAAFAASSILALVLTPGEALGLMLPLLMLIDFATLRPYWRKWHWPSARLLLIGGVPGVVIGALVYRMTNDDVIRFLIGAMSLLFVIWQIARAWGVLKISSRPLPDSVGLIVGATSGFTSFVSHAGGPPSTMYMLSLKLSKTEYQANTVFVFWIINVLKAVAYGILGIFTLDLLLVNLALAPFALLGAWLGVKAHNLVPEKPFYATTYVLLVLTGTKLIFDALT
>2.A.102.1000.1000-WP_077427052
MFIDGSIIQTSLVLGLVILIVASFVAGYIDSISGGAGLILIPAFILTGLPPQLALGQEKLVSTIGTVAAIKNFFKNNAIVWKIVPAGIVSGLIGAYFGAKTILYLPTEIISYVIVVLLPVGLLAAFIKGKMQDNKNELKYSVFTTFLVCFVVGFYDGFFGPGTGSLFIIVLSLFNNLTLLQASATSKIFNFSSNIGAFIAFFISGNMAFLIGIPMIIASLLGNHIGSIHAIKTNGEIVRKVLIITVFFMMVTLLYQTLK
>2.A.102.1000.1000-WP_046325707
MKIFLLGLIGLVIGTFVILFGGGGAAIYLAILTGLFGLNAATASSTSLVTALPSLIIGAISYYHQRQINTKVGNQMLLTAIPAVIIGALVSKYIPAKIYKWLIGIVLVVLGINMLFKKKAQTAETVKKTQFARMEAGIYGILGGLMVGVAGMSGGAVIIGGLFLLGLQDFQATATSTYVLVFMTITGAIFHIADGRVDWTAGLPLMIGAIVGAIIAPRLAQILAKTKITRYMKPTIGILLILLGAKSLL
>2.A.102.1000.1000-WP_012332907
MQIYLPIAEMPVSVLMLLGLGAAVGFVSGVFGIGGGFLMTPILIVLGIPPAIAVATQTAPIVASSTTSVLAALRRGALDIRLGLVLVGGGLLGTALGVWFFAAMRRAGQLDLFITLAYVTLFSVVGGLMLRESLRDLWARRGGRAAPPRAGREHPAYMAWPLRMRFPRSRLYASVLPILGLALFVGFAGAVLGIGGGFILVPALLYLLRVPTGVVVGTSQFQILWTTFVALVLHAVQNQAVDIVLAVILIAGSVFGAQFGARLGRNLRADTFRLLLAVLVLAVDLRFVLELALHPAEPFSIAAVEGR
>2.A.102.1000.1000-WP_017025152
MEMLDPTMLLILGIVAFAAGFIDAVAGGGGMLTVPALLSLGLPPHLALGTNKLSATFASSTAAFTYYQKRLFTPNFWYRSFVATLIGAISGTLVINVISTAWLEKILPLIILATAIYTIFSKAPKDSHNALPPANKKVHKKQILQGLSLGFYDGAIGPGTGAFWTVSNMALYRMNILLASGVSKAMNFTSNFTSLVTFAILGHINWTLGLTMGLCLMAGAYVGAHSAIRFGAAFIRPVFVIVVSVLAIKLAYQAWF
>2.A.102.1000.1000-WP_040673706
MQLYLPIADIPVNVFLILAMGAAVGFVSGMFGIGGGFLMTPLLIFIGIAPAVAVATVTSHIAASSFSGALSYWRKRAVDPMLAVILLSGGIIGTVFGVSTFTRLRSLGQLDLLIALSYLVLLSGVGAAMSWEGLRAMLRARQGRTVPLRRSGGHGWVHGLPLKIRFKRSKIYLSAIPVIAIGLLIGFIGAIMGIGGGFILVPLLIYLLRVPTSTVIGTSMVLTLITMTFATVLHAATNHLVDAVLALILMTGGVTGAQFGARAGQRIRGEHLRLLLGLLILAVGTRFAIELGIRPADLYTVHDATGGT
>2.A.102.1000.1000-WP_078029831
MLTTGLVLGAVVMGAGMQRITGMGFALVAAPFLVLLLGPVEGVVLVNVCGAVTAGAIIFRVVRDIDWKRYAALAASALLGIIPAAFLIRLIPPAVLEISIGVLLAVGLTFLLGLKSATLPPRRRYLFTAGGLSGFMNTAAGVGGPAVSMYSIATRWQHKSFAATMQPYFFTIGVFSLISKALTAPATFPALPWGMWVAVAVACLAGLVLGDVAARFVPARAAQVLLIVLAYLGAAATIIRGVLDAIG
>2.A.102.1000.1000-KJS06568
MEIIGYIAAIFVGITLGLVGSGGFLALPILVYLFYITDPEIATAYSLFLVGVVSIVGVFLKNKQGFVSYKTAIYFGIPTVIAIFLTRKFLMPAIPEAIFSFNGFVITKRLIVMSLLAVTMMIASYFMIDRKKAESELPLSKKNKTMNFLGGMVIGSLSGIVGIGGGFIIVPALLKIGNLSMKMAVGTSLLIVALNSAFGFLGSISHFVIDWKLLLLFSIFSVSGMLIGNLISKKVDGKHLKVSFGWFVLFAGAIIMINELFFTNF
>2.A.102.1000.1000-WP_088722689
MYETVLLIVAALVVGMSKGGLSSAAAIAVPMLALFMNPVKAAATLLPVYIVTDWVGVWLYRHHFSKRNLFILVPAMLAGVAIATVITPYTPEWALLIFTGLIGIWHVGRAWLKRHDDSQAEAKVIPGLFWGTLTGIATFITHSGSPPAQAYLLPQKLPKLEFAGTIAIAFAIGNIVKLPAYWVIGQLDGLNWPLVAGLAVAGIAGTVAGRWLTARLSQQLYMRVIQIMLAVLSVLLLIRGATQVM
>2.A.102.1000.1000-WP_097277319
MDIYLPVANMTENVLVLFGVGWVVGVLSGMFGVGGGFLLTPLLIFLGIPPTVAVGTGANQVVGASVSGVLAHWRRGNVDVKMGMVLLAGGVAGSSLGVWLFAILTRLGQVETVVQVLYVIMLGIIGGLMLYESLQQMRRRRGGRRPAARKVHRHAWGQNMPLKVRFRRSRLYISVIPPLAIGGFVGVLSAIMGVGGGFIMVPAMIYLLEMPTAVVVGTSLFQIIFVAANVTWLQASANQAVDVVLAVLLLAGGVVGAQMGARMGYKLNAEQMRSLLALIVLAVAGKLLFDLVTRPDDLYSLGLPPVL
>2.A.102.1000.1000-WP_015065867
MIILGYIAAVLMGMVLGVIGGGGSILTVPILVYLMGVTPDVATGYSLLIVGATAAFGAVRYFKEGLVDVKASILFAVPSIIAVYLSRAYLMPAIPETISFQSLTIDKNLGIMVLFAALMLASAAMMLKKAYSKSTPATQVIEKKQPNIGLIVIEGAVVGVVTGILGAGGGFLIIPALVLILGMPMKNAVGASLFIIALKSLLGFVGDLQTGIQLEMPLLPLMLVATFIGMAVSTKVAGKLDGAALQKFFAFFTLVIAVFIMTKELL
>2.A.102.1000.1000-ODS83352
MKGLLNGQTEYILFYACAVLIGMSKTGIQGIGTLSVPILAFLCGAKTSTGVLLPILCLADLMAVVYYRREFRIGNIVSLLPWTVAGLGLALIVGNHIPSSGFRILMAVCIFLGLVVLFWSERKTNIESVTSSKFYAPFFGLMVGFSTMIGNAAGPIVTVYLLSMRLPKIAFVSTGAWFVMIVNMLKMPLQIWVWDNLDIPTLLLGLSTIPFLAIGAVVGIKLVRIIPEKQFRQVMIVLTVVATLMLLY
>2.A.102.1000.1000-WP_085935260
MEIYLPIAEQSMNVFVLLALGGAAGLLAGMFGVGGGFLATPLLIFAGIPPAVAVASQANQVIANSVSSLQVQWRRGNVDLRMGLILLLGGMVGSSAGVSLFTWLKRVGQIDFVIAVLYVVMLSAIGLLMLAESSRTYFKRRRNPEAPRGKLHTHYMVHRLPLKMRFYKSKLYISALLPLGLGFVIGILSAILGVGGGFVLVPAMIYLLGMPTGVVIGTSNFQILFVAANVTFLQAMTNRTVDVVLALLLILGGVVGAPIGARLAAKLPGVVLRGLMGLLVLAVAGQLLTDLVRTPASPYSLGTREVLP
>2.A.102.1000.1000-OQW43488
MDLYLPIANLSVNALLIILLGGGVGLLSGMFGVGGGFLTTPLLIIFGIPPTVAAASAATQVTGASVSGVFAHWRRRGVDVKMGLVMVAGGVLGALVGAALFRLLQAYGQSDTVIAILYVLMLGFIGVTMARESIQSIVALRSGKPLPARKRRHHPLVAALPMRTRFYASGLYISPLAPLLLGFFVGILTILLGVGGGFILVPAMLYLLGMGATVVVGTSLFQTLFVTAAATLVHALTTKAVDLVLAGLLLVGSVIGAQLGARFASKVQPEYLRLLLALIVLTLAIRVALGLGFRPDEIYSVELAR
>2.A.102.1000.1000-WP_011445481
MLLSDPTTLAACALAVILVGMAKGGFSGLGALGTPVAALALPPSTAAAILLPILIVQDVVSVWSFRHSWDRWIVAWMLPGAFIGVGLGWAMAALINEQALMAVLGAITLLFGLYRLWVERGGRIVAPSEAPGWVGALFGVLTGFTSQVAHAGGPPFQMYVTPRRLPHLAYAGTNSILFAAINWIKVPSYVLLGAFTHEVLVSAALLVPLAIGTTIVAVRVVRVLRPERFYTIIYLLMVLLGGKLIVDAVI
>2.A.102.1000.1000-PAW68170
MLDGTAAYSLALLAAFCIGMSKAGFSGISLISVFLMADLYGAKASVGITLPLLIVADLTVYPAFIKHGSWKPVWKLLPATVIGLAAGWWLLDAISDGVARKTIGVCILSMVALQAFRSWKPEAVGRLAASRAFGTTAGVTGGVTTMLANAAGPVIQLYLLSRRLPKMELIGIGARFFLLVNLLKVPLTRQLELITADSLMENAKCLPALFCGVFAGKWLIQRVSQRVFEWMIVGFSILAAGRLLFFS
>2.A.102.1000.1000-WP_070071476
MDIFLPIAHMDVNLLVILFFGGIVGFLSGLVGVGGGFLITPLLLFIGVPPLVAVASGAAQIVGTSASGSYAHWRLGNVDFRMALVLLVGSWTGGAVGVHIAKVLQAGGDFGTIVTFLYVGLLGIVGASMLIESVNALRGSRRNKQGKTDTTEASGNGGWMTRLPLQMNFPVSQLKLSLIVPVVIGFGVGILTSLMGVGGGFIMVPVMIYMLRMPTKVVVGTSLFQLLFTTAEVSILQAGVNHAVDPFLALVLVIGSALGTQWGTRLGTRLPGEQLRLILALVVVAVAVKMLFGILIKPHDVYSLVLAQ
>2.A.102.1000.1000-WP_012418161
MTASQHVIFLLAVALATYAQTMTGFAFGLVLLGLASLFALAPLPDMSNTVSILTLINALVAIGRNRPQVDWSLLRPALCSSLIGVALGVAALGFIDSGTSIWLQWLLGLTILGCAFMLVLQARQLKQVSGKPVFVFFGLISGLLGGLFSSAGPPMVYHLYRQPLPLAVIRNSLLVIFAVNSVVRLGLVSAQGSLHLNTLWMSLEAFPVVVLLTWLVRRFASADSIKTVKRMVFVLLIAAGLGLFLPTSQQLLQALF
>2.A.102.1000.1000-WP_095413938
MSGGVARLVWGGLSAVCMGFSKTGVPGASILAVVLMAQAYHEDAALSVGALVPVLLVGDLFAVYLYARYTAWDRLIRLFPSVAVGLIAGAVLLHYVRGNALRPILGALVVAMFVLEVYRRASANGHYGQKWWYVWLTGMLAGFSTMVGNAAGPVMTMYLLSQNLPKDKFMGTTAMFFFTVNLLKIAPMALEGMITPETMHFATYTVPMTLVGVGLGRWVFRQMSQNTFDMAALILGGIGGLWLLVG
>2.A.102.1000.1000-CDD08014
MELTPMTFLIICPLLFLAGMVDAIGGGGGLISLPAYLIAGVPAHAAIATNKLSSCCGTSLATWRFIRAGLVNFRLAVPAVIAAIIGSSIGANLSLMVPEKIMIYILTGILPIAVFLVLNKKLFNDSGTDKITLDKRTYLTASISAFIIGMYDGFYGPGTGTFLIIAFTVFAKLSIKTANAQAKVINLTTNITSLCIFLFNGQVLFLLGIIAAICNMAGGYIGAGLIMTNGAKIVKPSILFVLVLLAIKLFS
>2.A.102.1000.1000-WP_099370873
MWNSALDLIPSPAAWALYFFCAMLIGVSKTGIQNVGTFTIPLFALLFGAKFSTGIVLILLCMADLMAVIYYRKEFIWSEVKTMLPYAIIGLIIGLLVGDYIDDKAFKFIMGACIFISVVLMIWGTNKAKNNKQGNDFTNKWWYSPSFGLLVGFSTMIGNAAGPALTIFLLTRKLKKVTLVATGAWFIMILNFSKIPLQLLVWKNLTWEGIILNLLALPFIILGAYIGIKIVKVIPEKEFKIVILALVIISSLMLMFG
>2.A.102.1000.1000-WP_050792902
MFFMELLGYLGASLVGVSLGLLGGGGAILAVPLFVYFFSLPPSLATTYSLFVVGVSSLIGFARNFRQGQVDVKAGVYFAVPSFVGVLLVRRWLLPAIPDQWVWGPVLFNKEVVILSSFAVVMVMAALAMLLPRASSAQGPVAPAAFALKALGVGAVTGFVGAGGGFLIVPSLVRMSGLRMKVAVGTSLGVIAANSMLGFFGDLWARTPMDFVLLLKVGALAVAGIFVGSYWSQHTSEARLKPAFGIFVLLLGGLIIVQQALN
>2.A.102.1000.1000-WP_085063316
MDLNLTMIIIIILFGFIAAFIDSVVGGGGLISTPALLAIGLPPSVALGTNKLASSFGSLTSTIKFIRSGKVDLFVVAKLFGFVFLASACGAYIATMVPSQILKPLIIIALSSVFIFTLLKKDWGNTRTFTQFTFKKAIIFAALFILIGFYDGFVGGGTGSFMLFVLLIFGFDFLSAAGNAKVLNFASNIGALVLFMVLGQVDYVIGLIMATSMIAGSYTGAHFAIKQGVAYVKVLFIIITAILILKNAFDYIQQIVIKP
>2.A.102.1000.1000-OEU49048
MITDPSFYILAIPVVLMYGMAKGGLGPAVGAISIPILSFVINPVQAAAIMLPILCVMDIFAVWKFRNHFSSYHLSILLPAGITGIVIASFLMGHLHPDAIKFIIGITVILFCFDYWFRSDAGRKKMGGKLSGYLWGTVAGFTSTQIHAGGAPVSIYLLPQNLDKIVLMGTMAIFFTVMNYLKLIPYTFMGLLNLENLMTSLVLMPLAPIGVTLGHLILNKVEQKLIYRFLYIALFLSGIKLMYDSIS
>2.A.102.1000.1000-WP_003464385
MFDLTVWEWIIVLISGLLIGFAKAGIASMGILVVTIFMMLFPARESVGILLPLLIAADIFAVTYYRRSVVWRHLFSLVPWTLVGIMLGYFVLEWVTNEQLKPLVGIMVLALIVLHISREKLGDRFNELLPTSKLFTFSMGVLAGFTTMVGNASGGVMAIYLLVKGLPKKQFIGTGAWFFLFVNVIKVPFYIQLGLITTRSIAFNVWVLPAILIGAMIGVYVLKVIPQKTFQFLVLFFAAVGAIRLIIG
>2.A.102.1000.1000-WP_089730003
MNLETLLLFALIAAFAGYFQTVTGFGLGMIVMGATGGLDIVPVASMAAVVSLMMLINCAVALPGRLKHLEWRAIRAATLGIVPAIVVGVLLLDYLSGRAASVLRILLGLMVLYGGVSLVLRPSQRETLSSSTGFFISGTLSGLCGGLFGIAGPPLIYHCYRQPLPLSGIGNMLILLFAVTSGTRTLFIATQGRLDGEILILTAWAIPLVALATYVGRRWPPPLSPIGMRRVAMLTLIGLGIGILFGDATSG
>2.A.102.1000.1000-WP_033614516
MGKIGLYFIIIFFANTIGAVSGMGGGVIIKPLLDAFSGDRLATIGFYSSLAVFVMAIVSTAKNMSKPATKKLLDWTEVTCFAVGSLMGGSLGDFVFNAFRRWLLNEPLVNLIQIGVLVIILVISLIMSKPGKYEFGKIVRQLLFVVSGIFLGALSTFLGIGGGPINVALLIYVFSFSSKKAVLYSIVCIFFSQLMKLLVNLPFINGLGLSISIVVTIMIAAILGGYTGATITNKISDRQVLIFYKLVVIFVIGLNIFNGMKLIMWLT
>2.A.102.1000.1000-WP_081190721
MSEILLAGLALACGALVQGAVGYGMNLIAAPLLTLVDPRLVPVPLLVIALAHALLTVAREHRHVDWRGVGFVTAGRLPGTALGVLAVALLAPRAFAGAVAVAVLVCVVLSVVSWTPRPAPRSLLVAGLASGTFGTASSIGGPPLALLYQHSAGPEIRATLGACFALGSSISLLALGLAGQVNTGHLVTVAWLLPFLVAGFLLSGPARRFLHGRRMRVAVLSVATVSALVLLTRSVVG
>2.A.102.1000.1000-WP_094368010
MNILIYFLVGLIATTSGAISGLGGGVIIKPVLDMLGDYNIATIGVLSSFTVFSMSVVSLGKNIKNKVKLDGKRTVAIALGSILGGNIGKNLFTLFITILNNEVMAQKIQSVVLFLLMFIVLILYINDDKIKGFKVKNVFACALVGVTLGVVASFLGIGGGPLNVIVLMYLLGMDTKESSIHSIFIIFFSQGSKILSVMLGEGLGVYNLEVLIYMIIGGISGGFLGSYLSSKMNMKNVKSLFSWCMIIIMCFNFYNIIK
>2.A.102.1000.1000-WP_076497465
MFTDALFWLIAIPAVLITGISKSGFAGGVGGLTVPLLALTISPTTAVAIMLPLLIYMDFLSVRSWWGQHNPHHLRILLPAAIAGIIIGYLLFERLNEDYLRAILGCVSLGFGLYGLILGDKTQATPSFLVGRLCGLIAGFTSFVAHAGGPPLNAYLLPLRLAKSEYLATAVVFFAVVNVVKLIPYSLLGQITQENIIVSLLLAPLAWLGVKLGLFIQHKISDRLFKRIILILMVLVGVRLLWTAF
>2.A.102.1000.1000-WP_026530534
MGAVELSLGLILLVLVAGLAAGWIDAVVGGGGLLQLPALLLVPGITPVQALATNKLGSIFGTSTSAVTYFRRISPDLATAIPMACVALLGSFGGAIVALHLPQSVFKPIIVVALIAVALFTAFRPSIGAVSALKHRGRKHYGLAVLIGLAIGFYDGLIGPGTGSFLVIALVSVLGYSFLESSAKAKMINVATNLGALILFIPNGAVLWVLGLILGAGNLVGGYIGSRMAIARGNAFIRIVFLVVVFALIIKLGWDIATGA
>2.A.102.1000.1000-WP_095376480
MSEVLTGGIDVTLVMLLWLLAAGALAGWIDAVVGGGGLIQLPALLLVPGMTPVQAVATNKVGSIAGTTASAVTYLRRITPDRSATIPAAATAFLGAVLGAKLATLVPAGLFTPIILAALIGVGLFTLLNPSLGADVSLRYGETSKRHHALSWLIGLIIGVYDGVLGPGTGSFLVIAFVSIIGFSFLQASATAKVVNWATNFGALVYFVPDGQVVWLLGLVVAAGNVVGGIIGARTAIAKGSGFVRIVFVVVVSAMILKLGSDVVSDLIR
>2.A.102.1000.1000-WP_068071796
MLLSDPFTLAVCVLAVIVVGMAKGGFSGLGALATPLVALALPPTTAAAVLLPILIVQDVVSVWSFRHSWDRWIVAWMLPGAAVGVFIGWSFAASVDEKSLMAALGAITLGFGLYRLWVERGGRIVAASNSPGWVGALFGMATGFTSQLAHAGGPPFQMWVTPRRLPHLTYAGTNAILFAAINWLKLPSYLALGVMTREVLVAAAMLLPLAIASTLLSVRIIRRLDPARFYVIIYGLMVLLGGKLVWDAVA
>2.A.102.1000.1000-WP_085594199
MQIYLPIAEMSVNVLLILGLGGGVGFVSGLFGVGGGFLITPLLIFFGIPPAVSVATAANQIVASSLSGVIVHWRRGNVDVKMGLVLLVGGLAGSSSGVGIFAWLRSLGQIDLVISLCYVVFLGTIGGMMMIEASRAIFRTRRKIGTVRRSKKHQHGFLHRLPLKVRFYRSGLYVSALLPLLVGFLVGLLTALMGVGGGFVMVPAMIYILGMPTSVVIGTSLFQIIFVSANVTILQSIQTHTVDVALALLLVSGAVVGAQFGARFGAKIKAEYLRAGLAALVLAVCIKLALDLVITPNDLFSVAPGNL
>2.A.102.1000.1000-WP_019158125
MGPVIFLILLAVLIGSLSQRVTGMGFAMVSAPFLVLLMDPIAGVVLVNLCGIVSSVLVLSRTHREVDWSRAWRLIVTAIVGTVPGALLAVALPGHALEILIGALVVVSLTTSMVLTRYARPVRLGMPALAVSGLTAGAMSSAAGVGGPALSALALLTRWEQRSFAATIQPVFVAVSSSAVIMKLVFDHDAWPGLAWTTWVLIFVALGAGQLLGEWLSRIVPVSGARAGMLILAFLGGFLTIARGLGLM
>2.A.102.1000.1000-WP_085173529
MSPASYCILAVAVLLASALQSSIGFGIGMFAAPIVALIEPALIPGTLIMIATLVTLIVVVREREAIDLRGTGWALLGRVPGTIAGALLLASLPERGVAIMLAAVVLGGVILTSVGWIPAARRRNVVLAGAASGVLGTATAIGGPPMALVWQRSTGAQLRGTMSGFFLIGSLLSLVMLGFTGAIDQRTWWGFAVLAPGAVVGYLLSNVLNRHLNPKRLRWLAIAVSAAGAILLIARELLTF
>2.A.102.1000.1000-OGO22734
MTLTHVALLLITGAGAGFAAGLLGLGGAFIMTPVQYIIFTDAGLPSDVAVRLAFGTSLMVVLPTAISGAWRHHHKGVVWWRAAFIMGICGLIFAFVGATLSVYLPGAILKAAFGVIVILSAARMVIGRQPRIAPEPVTNHWILLAWAIPIGLISGIFGIGGAVLMIPVMVVALRFEMHKAVATSMAVIIFTAIGGTTGYIINGLGVPDLPPYSIGYVNLPSWVLLSVTSIGMAQVGAIAAHKLSANLLKYFFAVVMLYMGLRMIGVFDWLGWPI
>2.A.102.1000.1000-WP_093380982
MSLPVITSTYFYLVAVPAVLLLGISKSGFGAGFGSLAVPMMALAVPVPEAAAILMPLLFVMDVLGLAAFRRDVDLRLLKFLVPFGLLGTVAGTLLFRLLSPHAVAGIVGVFTLLFLAQRLLFPPKPDDPLPRRGLGALLTVASGFTSFISHAGGPPLNAYLIPLRMSPIAFTATVAYFFFVVNLSKWIPYAWLGLLDIRNMATSLMLMPLAPVGVWLGVKIARRIDAKTFYRFIYVGMLLAGLKLVYDGFIAH
>2.A.102.1000.1000-WP_023647539
MPDLGATTLVIIAIALMVGTVVQSVVGIGLALVSAPVITLLAPELMPGSMILLATMLPVVTLAREREDIDWRGLGWSLPARVAGTVAGVWIVASFDARQLGIGIGVVVLVAVLLTARTVVVPITRTSLSVAGAVSGITGTASSIGGPPFALLYQHRPARQIRTTMAVYFLVGAAMSVAGLAVTGEITREELVLAAWMLPALLVGFVVSGPLRRRLDPDVVRPAVLLVSGTSAVVLVVRSLIG
>2.A.102.1000.1000-ODT69891
MQVYLPIAELSVNLFFLVGIGGAVGFLSGLFGVGGGFLLTPLLIFSGVPTAVAVASVTGQVVAASTSGALSHYRRGGIDLHLALYLVLSGIMGAFGGVAAFALLRDAGQLDLVIALGFLILLGFVGIMMLQESVRALLKRRQGIVVRERLPHQHNWMHGLPWRVRFKKSRLYISVLPVLIIGLFIGFVGSLLGIGGGFIMVPALVYLLRVPGNVVIGTSLAQVVAMMAATTILHAVQSQSVDILLAFCLMVGGVAGAQFGAAAGKHLRGEQLRGLLALLVLAVAIRFGLSLVLTPSDIYSMAVTGIAR
>2.A.102.1000.1000-OBV29265
MDLSAGVVVFLFVAALVAGFIDSIAGGGGMITIPALYATGIPPHIALGTNKLQACFGSFSAALHFYQKDLLKIRENLFFIFCVFIFALLGTIAIQFFSADFLAKCIPFLLIIFAFYFAFSPKITQESSAQKVSRITLALLLGAIGAYDGFFGPGTGSFFMLAMISLGGFGITKALAHAKLFNFTSNIASLLVFALSGQILWALGLVMALGQFIGANLGSRLAIKYGITIIKPLVALTSIAACLYLLYRQYF
>2.A.102.1000.1000-WP_077147902
MSLLADPATLAVLIVAVILLGMAKGGLAGVGALATPLAALVLPPATAAALLLPILIVQDVVSVWSFRATWDGWIIGWMLPGAAVGIFGGYYFAEAVNEAQLMAALGGITMLFGLYRLWVERGGRVVAASRSPGWVGSLFGVATGLTSQIAHAGGPPFQMWVTPRQLPHLVFIGTSSILFALINWMKVPAYLALGAFPHEVVVAALLLMPLAIVSTLVTVRWLKRMDPARFYVIIYVLMVLLGAKLLWDGVHG
>2.A.102.1000.1000-WP_067977864
MLKGLLYFVVIILANSVGAISGMGGGVIIKPVLDLIGLDPVEQVSFYSTVAVFAMSLVSTYRQSKQGVDINWGNAGWLSAGSVAGGILGNSVFEMILNRYNGDTVQLTQIVLTVITLIFAYVYNRFDLPSFQLAGKEWFAGAGLFLGFLASLLGIGGGPINVSLLMLLFAMPIKPATVYSICTIFFSQLSKIITIALTTGFDRYDMGLMPYIIVAGVCGGFLGAKLSRVMADDKINLVFRAIIILVCAINVYNGFMLFS
>2.A.102.1000.1000-WP_042542797
MTLTLGLLVVLVTVVGAAAQRMAGLGFALLVSPIMVLLLGGHSGVLLVNILGVVSSLLILPRVWRAVDWAMFRWLSAFAIVGSVVGAWLAQRLSADIMAVSVGTIVLLALSLSVIFTSERFTTEAKAPRAAAGLLSGLTNALAGVGGPAVSAYAVLTRWPQASFAATLQPYFVVTGAATIGAKLILDPAGLPAADWWFWAMLLGAIVGGIALGERLMRFVTTTAVRRFVIIMACAGAAATLARGLIGLLA
>2.A.102.1000.1000-KJS40461
MHIYLPVAGVSENILVLLALGGGIGVLSGLFGVGGGFLLTPFLIMLGIPPAVAVGSGANQVLGASVSGMMAHWRRRNVDVRMGVILLIGGLVGSSGGVYLFAWLKAMGQIELIINLSYVLLLGLIGGLMAAESGFVLFKRKSPTLKRRKLHQHSLLHRLPLKMRFPRSRLYISIIPPALVGVAVGVMSALMGVGGGFIMVPAMIYFLQMPAEVVIGTSLFQIVFVTANVTFMQAVTNQAVDVVLAIFLLVGGVVGAQVGAQFGRRLNADQMRFLLALMVLGMAVKLAFDITLTPADFYNLASRLD
>2.A.102.1000.1000-WP_015867185
MVFPLITDPHFYAVAVPAVLLLGISKSGFGAGFGSLAVPLMGLAVTVPQAAAILMPLLLLMDLLGLAAFRNDFDRALLKFLIPFGLLGTVIGTLLFRTLSAHTVAGIVGVFTLLFLAQRLVFPPKPDDPLPSRAVGAALTAVSGFTSFIAHAGGPPINAYVIPLRLKPVVFTATMAYFFFVVNLSKWIPYAWLGLIDLRTLATSAALMPLAPLGVWVGIRIARRIDATWFYRFVYLGMLLTGLKLVYDGFFA
>2.A.102.1000.1000-WP_088270721
MIGILYFIVIVLANTVGAVSGMGGGVLIKPIFDFIGAHNVASISFYSATAVFTMSIVSTSRQLMSGRKINWQIVCWVSAGAILGGILGNVVFETFLRWFGNEDSVQLIQISLTVITLVFALLYTKYDWRNFHLTHVFWYLSCGFVLGFLASLLGIGGGPINVSLLMLLFSLPIKDATIYSICTIFFSQFAKLVMIACSTGFGRYDLTMLWFIIPAAIVGGLLGANLSNTLSSKKVTLIFQGVIILVLLINLYNACQLL
>2.A.102.1000.1000-WP_040271295
MELDVVFVLMAVAAAAGWLDAVVGGGGLLLLPALMVAAPGTPVATLLGTNKLSSIFGVSSAAVGYARTIKIERRIVVPTACLALGGSALGAGLAGVLSTETLRPIIMTVLLVAMAIVVLRPGLGKLPDPKPLTRGRVIAACAVAGIAVSFYDGLVGPGTGVFLILCFTAVTGLDFVRASASAKVVNVGTNLGALAVFAFNGQVLWLLGAGLAACSILGAQIGARTVLRRGTGFVRTILVVVVLALLVKLGYDQLIS
>2.A.102.1000.1000-WP_076700148
MDNTLILGYIGALVVGLVLGLIGGGGSILTVPLLVYLLGYNPIIATAYSLFVVGTTSLVGTFQKYRKGLVDIKTGLAFSFPSFLAVYLSRRFLVPNIPDTLLSLGNNLTLTKEMGIMIFFSIIMLISSISMIKNKRSNKTSKEKQAYYKTFIQGLIIGTITGIIGAGGGFLYVPALVLWANIPMKKAVGTSLIIVSINSLIGFIGDVQTLEIEWTFLILFTLTSVLGILIGVFLSKYISGKKLKKSFGFFTLIMAIYIIYRETN
>2.A.102.1000.1000-WP_096410094
MPLPIELSEWLIACAILLLGTVIQGSIGFGLALFGAPLLYWLNQDLVPGPMLVVGMSLPLLIVIREWRAMDVQGVKWTIPGQLSGAVLAGLVLAVVDESLLSLLFGVLVLLAVILSALAGAPRITPGRLLSAGTLSGFMATATSIGGPPLAIAYQSVSGARLRASLSAVFVVGAFGSLSALAVIGRFGLEEMLIGLSLLPPILIGFWVSIYTATIFDRQWLRAAVLGVSAVAGLAAIGQGVWG
>2.A.102.1000.1000-WP_034878546
MDFSVPLVPFLLVAVPAVLISALGKGGLGSAMGVMGVPLMSLVISPVQAAAILLPLLLIMDLFAIWGWRRFVDWHILKIILLPGLAGVGLGWLIFYQLPESAIRFLVGCIAILFCCHQFFSRNTKPGKPSRLKGIFWATVSGFSSFGVHAGGAPLSVYMLPLKLDKKILAGTSAIFFGVVNLSKMVAYDGLGELTLSNLKLSAMLLPLCPIGVYAGMKLVHRIREDIFYRVLYTGLFITGIKLIIDAF
>2.A.102.1000.1000-WP_011400343
MAFIDWSLIFVILAGAAAIQTWVGFGFGLVFLGGCTLLGLSDLKTLTLAISLLSLTNTTTALKGMTHHVQWRSLLCCLGAAVPGIAAGVWLLEHAQAYSAYIQLALGVALAVSSLVIAFKPHASPQPSHDATFAATGALAGVMGGLFSTFGPPAAFLMYRQPLPLDAIRSTLQAMFFTSSILRVTLALALQSISPESWWLWLAGLPVVWLSTLAAKRYRLPLADAPLRRMVFIGLLFIGVSIALSSLKTIAL
>2.A.102.1000.1000-WP_093145062
MELIELFGYISALFIGISLGLIGGGGSILAVPMLAYLFSINEKVATAYSLFIVGSSALVGGIKQYFKGYVNLKVAILFGFPAIIGVTIVRHFVVPALPDVLFSINSFEFTRRMGMFGLFALLMFPAAYSMLKGKKVSPIKTTEKVKYNYFLILIQGFILGTITGLIGAGGGFLIIPALVILANLKMKVAVGTSLIIIALNALIGFFLGDALLITIDWSFLTKVTGLSIVGIFIGSYLGNFIDGKKLKKGFGYFIIIMALFIFFMEFIIKS
>2.A.102.1000.1000-WP_097082215
MELDAFGWAMAIAAAISVGIAKGGLPMASSLSVPLLAGVMNPVAAAGLLLPVYIISDVFGLIAYRREFDARVLKIMVPATAIGVGVGWATASVVPEVAVTALVGIIGVVFALNALIRPHLGMSQRARVAPGIFWGTLTGFTSFVSHSGGPPYQAYTIPLGMPRTVFAGTSTILFAWVNAIKLVPYAALGQLNFSSIGLALKLAPFAALAVWGGVKLVRIIPHDTFYKIVTWALLLISLKLLWDVFL
>2.A.102.1000.1000-WP_069305860
MTEIGPGLIAAALFAAVFVGLGKGGLPAVSLLAVPTLALVMSPVRAAALLLPIYVLSDLVGLWIYRREFSRRNLVILFPATLIGIGLGWATASFVSERFVLLMIGAMGLAFSIDQWRKRKRSEIPPRPADVPRGVFWGTLAGFTSFVSHSGGPPYQIYTLPQKLPKMVFAGTTTILFTGMNIVKLVPYWALGEFTTDNLEVAVYLVPVAVIATIGGSRLTRILPEKIFFRIVQTALFLVSLQLLYKGIVG
>2.A.102.1000.1000-WP_090040941
MILVYFLIALLATIVGSMAGLGGGVIIKPLLDLLGNYDVSTISVLSSFTVFSMAVVSIIKQIRYKFKIEVRKTVLIGSGSILGGILGDSIMTLVLNNSSELNIALIQNIILALLLFFVYIYMNNKDKYKSYRIENSLFCIVIGIFLGAIASFLSIGGGPINVCILTIFFSMGTKEAAVNSIVTIFFSQSSKLTKVVLTKGLAAYDLTMLPFMIIGGILGGIIGAKLNRMLSSKIILKVFNIVLLLLITLNVYNVIIIICKIR
>2.A.102.1000.1000-WP_018368572
MIYVIYLLVVFFATCIGAVTGVGGGAIIKPIFDRLGYDSAVIIGAYSSIAVFTMCLSSLVRQLRIKPTVDSTVLVGLSLGSVCGGFFGEQLFHQMTNSVPNETVKAWQAGLLILVLLFTTGYHIKKESLPTYRVKNAWLIIFLGLAIGMLSIFLGIGGGPLNIAVLVILFSYTVKEAAMYSLAMIFFAQLPKIALIVWKWQSYGVSLGFVSMLIIAAIAGGLIGTWGHRRLTDKQVNVLFLALTMAIIGISVMNLVTNLI
>2.A.102.1000.1000-ODU19276
MDLYLPIANLSVNALVIVALGLGVGVLSGMFGVGGGFLTTPLLIFYGIPPTVAAASSASQVTGASVSGVFAHFRRSGVDVKMGTVMVAGGIVGTLAGAVLFRSLQASGQIDTFIALLYVIMLGGIGGLMAKDGIRALLAQRSGVPLPAGKRRHHPMIAALPMRWRFYRSGLYISPLAPLLLGFVTGMLTVLLGVGGGFIMVPAMIYLLGMATQVVVGTSLFQILFVTAVSTMVHATTTKAVDIVLAALLLVGSVVGAQLGAKFAQRMKADHLRLLLALLVLAVAVRMALGLAWRPDEIYSIQLAS
>2.A.102.1000.1000-WP_072365553
MHLLGYIASLLIGVSLGLIGGGGSILTMPVMVYLFGVSPVTATSYSLFVVGSTSLIGAARQYKEGTVNIRMALLFAATSVITVFITRKWLVPVIPEHIATVHGFVITESWLTMVLFAVLMLASSVFMMRNKTLPEGNDMKISFVKLVIYGTGIGLVTGLLGAGGGFLLIPALVLLLHLQMKEAVGTSLLVIALNSLIGFTGNLQDKGMDWRLLVTVTLLAMVGIIAGSYLNRKVPAGKLKRGFGWFVLVMGIYILVREVMAL
>2.A.102.1000.1000-WP_068840364
MEILGYIAAMLIGLSLGLIGGGGSILTVPVLVYLLGLSPVIATAYSLFIVGLTSLVGSYKFYQKGLVSMKTAVVFGLPSIVAVYLTRRYLVPAIPEDLFTVGDLEVTKGVLLMLLFAGLMVFASISMIRKKKEAPAEPAAVVDENMDTELDVEHTNPKETHPKPKFNYAGILAEGLVVGTLTGLVGAGGGFLIIPALVLFSKLDMKMAVGTSLLIIAVKSLFGFIGDVFNYEIDWMFLGIFSTISIAGIFIGTYLSTKIHADKLKTSFGWFVLVMGIYIIIKEIFFA
>2.A.102.1000.1000-WP_005770366
MVLDFLYGAGVGLALGMTGGGGVLAVPALMLGLGYTLPQAKPVALIAVGSAAFIGCLDGLRKGLGRYKAAAVMAVLGTLCAPIGLWLAKALSITMLMIIFCAVLLFISVRMFTQAVFPKKPEANQEQNLLSAKCLVNPSTGRFQWTNRCFASLSTIGGISGLFSGMLGLGGGFIIVPGVRQFSNLSMHGTVATALAVIAFISAGTVSAFLIAGGVIEPTAWRFIGAAVAGMLLGRTLAPKVSGSLLQIGFSLLVCVAAVMLLAKTLMPYLH
>2.A.102.1000.1000-SFU80996
MDIIAGPRMVYDWQFIALLIFAVLITGISKSGFAGGVGVVAVPLLSLKTSPTVAVALMLPLLIFMDAFSLKAWWRHRVDQLLRLLFPAAVLGVVVGYLTYGVFSEDILKILLGVFSILFGLWGLLKPFRGKHAMPGWAGAACGGLAGFTSFIAHAGGPPLNFFLLQRSLSKEAFLGTAVVFLAGINLVKLGPYAMLGLINVENLTVALLLIPVAWLGVRLGLVIQKRINGETFFTIILILLLILGIRLIVDGVT
>2.A.102.1000.1000-ASN40334
MELSLIFVVLGMVVIGAIAQRVAGLGFAMLVSPFLVIMLGAHEGVFLVNICGVVSSAIIMPRVYRDIDWSMFRWLCSFSVIGSIIGALLAGALPSAPLSIVVGAVVLAALLLSLILSRANVTVRGQLPKSSAGFLSGLTNAMAGVGGPAVSAYAVLARWPQRPFAATLQPFFVVTGLISIGMKFITTPAALPAMPPWAWIGVAVFIWVGVFIGERVQRVVSDKHARFFVLCIAFLGAITALISGLRAL
>2.A.102.1000.1000-GAU18771
MITGGAGATVLYNLKKRHPTLDLPVIDYDLALLFQPMLMLGISLGVAFNVIFPDWMITSLLIIFFTGISINAFLKGVSTWKKESLTKKEAKENSQLNDTRRIEDATLDLQAGESVNENQTNINLPRKKVSIIENVYWKEFGLLFSVWIMILALQIGKNYTTTCSVAYWILNLLQIPVAVGVSSYEAVLLYKGKRVIASKGDQQTNWSVKQLIVYCSCGIIAGIVGGLLGLGGGFILGPLFIGLGIPPQVSSATSTFAMTFSASMSVVEYYLLKRFPIPYALYFVAVATIAALVGQHLVRKLIALLGRASIIIFILALTVFVSGISLGGTGIASLIKRIENKEYMGFGNLCAYRVRN
>2.A.102.1000.1000-OPX37944
MIMHSPQIIALLITGICVGFASGLLGVGGCFIMVPVQYWVLKDIGVDPTIAIRIAFGTNLLVVLPTALSGSMTHHRKGAVLWKAGITLGVTGAVGAFFGAFLAAHLPAKVLTVAFGVAVILGAVRMLTAKPPKITDEPPESLAPYILWGVPLGILSGIIGIGGGVLMVPIMVFFLKFKIHQAVGTSTALMIFTAIGGALSFLLNGLGVQGLPPYSTGYLNWLQWALLAGCSIPMAMVGARAAHKLPAKQLKYLFIIVMFYMGLKMIGVFAWLHLPI
>2.A.102.1000.1000-XP_007159577
MGVHDVSQRWDVKWVAAKVLIALILVVTVSAENTTSESNHTLDVDSNLHYPHTWPSMKFGWKIIVGSIVGFLGSAFGNVGGVGGGGIFVPMLTLIIGFDTKSAIAISKCMITGGATATVFYNLRQRHPTLDLPVIDYDLALLFTPMLMLGISIGVAFNLIFPEWMLTVLLIILFVGLSIKCFFKGVETWKKETIMKKEAKKKNSRISDIATPEDAAHYIQTEDPAKEDTKEPRKKVSIVENIRWTELGHLFTVWFMILSLEIGKNYATTCSKVYWAVNLLQVPIAVGMSSYQAMRLYKGQRVIASKGDQQRKWRVWQLILFCGCGTLAGTVAGLLGLGGGFILAPLFLGLGIPPQVASATSILAMAFSASMAALEYYLLKRFPVRYALYLVAVATAASLVGQHLVRKMVAVLGRASVIIFILTFTLCVSAVLLGGSGVAHMIQKIEHKEYMGFGNLCTYKVKH
>2.A.102.1000.1000-KXK37847
MLNDVSPLTWAVSGICVILIGIAKAGFAGGIGVIATPLLSLVMSPTKAAAILLPLLCGSDIVSIYFYRRLYCLKNLRALLPGAFLGILFGSLFILHWTGDPGRAERELKAMIGWISLLFVIYQCFRKWIFKRIERYHPKGWHGWLFGTCSGFVSTLAHAGGPPVTMYLLPQHLDRQLFVGTTVWFFALVNAAKLLPYWWLGLFPNENLLLSFALMPLVPFGVGLGVWLNRITSERLFNPLVYGILFLTGIQLVTGWSPIDLFR
>2.A.102.1000.1000-WP_004067767
MIEYLVDFIIGFAIGTIAGLFGVGGGFLIVPTLTFIGLPIHTAIGTSLACIAISSLASAYTHIKKRKVLFKVVVIKEAFSMPAALIGAHVTTFLHESLLRGMFSMLLFYLAYKMATTPSKPHHGESLKINYKNVPIVGVLSGFVSGLLGISGGILNVPLFHVLVDIPVRYSIGTSSVALFFTALAGTYGHLKAGNVNIETALLLAPGLVIGAYLGARSAHTLHPEKLKRWFALILILIGVKMLI
>2.A.102.1000.1000-WP_036562466
MLEFDWVFFALAIPAVVFAGVSKAGFGSGAAFAATPILALVLEPAVALGMLLPLLMLVDAATLRPYWRQWDWRSSKHLILGAVPGVALGAVFYRLTNPDILRFLIGLMALVFVVFQVSVQLQWLRYRARPFSHGVGVFAGAFAGFSSFVSHAGGPPVAVYLLAQGKSKTVYQATSVLVFWAINLCKFIPYMLLGIFTADTLRADLYLAPFALLGAYLGVKAHHMVPERAFFVLTYVLLVLTGSKLIWDALA
>2.A.102.1000.1000-WP_049893810
MALFGMSVAMLALFVGFGLLIGILFGFFGMGGSFLVTPALLVMGYESSVAVGSGLAFVFGTSVIATLKHRDLGQVDYKLGVLMIAGTTAGIEVGKEIVLHLQELGLAGSVISVTYVVLLGGIGAFVTYEAIKGDGGGGVDHDVEDVDPDEDLSDDIPDIAKKIQSYHLPPMIDLRGGVSVSLWMILAVAFATGLLSGLLGVGGGFIRMPALFYLIGVPVPIAVGTDLFEIVFSGGIGSFLYAMDGGVNLGIVVPLLAGSALGARVGSAATSIVDEDEIKVYFGVMLLGGAVAVAVRQIGNATGIEELSIVSMVLILGSALLVSGAVVQSSLSALRESNRSGSTIAD
>2.A.102.1000.1000-OYT89818
MSNLITDPAFYLVAIPAVLLMGISKSGFGAGFGALAVPLMALAVPVPQAAAVMLPLLAIMDAMGLMALIRQADRPLLGLLVPAGLLGTVIGTVLFGLLSAKVVAGVVGAVTLAFLAIRLVFPPRADAPPPPRWLGFMLGTTAGFTSFVAHAGGPPVGFYLLPQRLAPVVFTATTAVLFAVINASKWVPYAWLGLIDTRNLLTSLVLAPLAPVGVWIGLKVVRHINPVWFYRLFHLGMGLTGIKLLWDGLH
>2.A.102.1000.1000-WP_100154005
MELLTYLLIGAVAGFAAGLFGVGGGLIVVPVLYVVFMRAGYDEAVTMHLALGTSLATIIITSISSMLAHNKNHAVLWPVVGRLTPGLILGSFGGTAIADALSGQKLQLVISIFTLFVGISMFRSSRTKISVQHRQSINSHWHWFAGAIIGIASALFGIGGGSLTVPYLNRCGLAMPQAVGSSAACGLPVAITGALGFMFFGAHEQTHIAHTIGYIHIYAFVGISVMSFITARQGAKVAHWLSPVMLKKSFACLLLCMSMYFLSKALPL
>2.A.102.1000.1000-WP_099998482
MSAFLENVPPLLIVAAFIAGFIDSIAGGGGLVTVPALLLAGFSPVESLGTNKLQSLFGSASATIAYAQQGHVHLKKQLPAALMSALGAVGGALLAGFLPGEVLRAFLPILLIAIAIYFALKPNMVDVDRAQRVTPFLFGLTVVPLIGFYDGLFGPGTGSFFMLSFVSLAGYGLLKATAHTKLLNFASNLGGFITFAFLGVINWKIGLLMGIAQFAGARFGASLAMKSGARIIKPLLIVVCLALATKLLYADNPWGAWLAALFRTAGSVG
>2.A.102.1000.1000-WP_011972059
MEVILIYIFLTILGAIIGLITGGLGLGGGFLMVPILTYIFQSLGISEDNSIAFAVGTSLSVIFVTSLKSAYEHHKLKNIIFNYSLLLGISGLFGTIVGVHIVTNYLDGGLHKMLFGIILIILSLNMALNTVTPENELDITQELKCDTTKYPLILAFGIIMGVLSSVFGIGGGTIAVPVLTLCLKLPIKKSVGTSLGMMSIVSLGGFLGYLSSPVEILDSYKYLNFVGYVSISSLISISISSIIFSKYGAELSNRLDAKSLKRFFAGILFIVGLKMVI
>2.A.102.1000.1000-WP_095939746
MEFALYMLLGAAAGVLAGLFGVGGGLIIVPVLVFSFAAQGFAPEVLTHMAVGTSLATIIFTSINSVLEHQRKGAVLWPIFIWMAVGILLGAGLGALTAASIQGPLLQKIIGVFAIIIAVQMTLDLKPKAARSVPGKPGLVAAGSVIGWASAIFGIGGGSLTVPFLTWRSVPMQQAVATSSACGLPIAIASALSFLVIGWGQPQLPAWSLGYVYLPAMVGIALTSMFFARFGARLAHRLPPRLLKRLFALLLLSVGLSFLV
>2.A.102.1000.1000-WP_090592936
MRKLIVLAVVGLLAQLVDGSLGMGYGVTSSTLLVAVAGLTPAAASASVHISEIVTNAASGLSHWRLKNVDWGVVARIAGPGAVGAFLGATVLSSISTEVAAPVMSTILLALGLYIIIRFVAGIRPRIGRPLGFRALGPLGLFAGFIDATGGGGWGPVGTPALLADGRLQPRKVVGSIDTAELAVSVSASIGFLVGLGAAGISWSFALALMIGGVVAAPLAALLVRHAPAHLLGVVVGGMIVLTNSRTLLRAGGVDETTRWGLYAVVVLLVAASLVWTVRRARRRTDQAPAAEVEDVSVS
>2.A.102.1000.1000-WP_034888631
MELLEIFGYISAIIIGISLGLIGGGGSILAVPVLAYLFSMGERVATAYSLFIVGASALVGGIQQHYKGYVDWKTAIIFGIPAIIGVTVVRHYVVPALPETLFYIQDFEFTRRMAMFGLFAVLMIPAAFSMLRKKSNDDQNNSEKQVKYNYPLILAEGLIVGAITGMIGAGGGFLIIPALVILANIEMKTAVGTSLIIIAFKSLLGFFLGDALTMEVDWTFLGVIVSLSFIGIFLGSYLSNYINGERLKKGFGYFIFLMAGFIFYMEFFVKNQETI
>2.A.102.1000.1000-XP_004309655
MMKNHKVVLLTLSLSILIFSPPSQAKQTQHISDVLTIDNLLNNTSEWLNLYRKPHETQLELSTPVVVAGVLCFIAASISSAGGIGGGGLFIPILTLVARLDLRTASSLSAFMVTGGSVANVMYNLCIKGSTKFGGKSLIDYDIALLSEPCMLLGVSLGVICNLVFPEWLITILFALFLAWTTSMSGRNGMAHWKIESRELEMRNGCETLENGVTKDEGGDETEENIGGTEPLLGVDTQESCMLRFPWMKMGILVLVWCSFCLVYLLRGNRYAKGITAIEPCGVGYWVLSSLQIPLAIVYTAWIVCRKENHQHQTSNQKNIEELTKVEPLNKLVFPLMALLAGILGGVFGIGGGMLISPLLLQVGIAPEVTAATCCFMVFFSSSMSAFQYLLLGIEHVDTALIFAVACFVASLLGLVVLQRAIKVYGRASLIVFSVSIVMALSTVLMTTFGVLHVWSDYKSGRYMGFKPPC
>2.A.102.1000.1000-CUO71465
MGEKVILVYLVVCFFVFLAGFVDSIAGGGGLISLPAYMIAGLPVHTAIATNKMSSFMGTSVATYHYMKKGFMKWKICIPAIFGAIAGSWMGSHLALLISDRVLKIAMVIVLPVILFYVLRSKALQGNDENTTDAVNGMLIFKCILIAVVIGIYDGIYGPGTGTFLMLLFTGFCHMTLNDAVGTTKAINLTTNITALVVFLINGKVLLPLGIAAGCCNMAGNYLGSHSFTSNGHKIVKPVMIVVIVIFFIKVVTELV
>2.A.102.1000.1000-WP_049833466
MDGTYFWMLGIAASFCVGLSKGGLPAFGMLGVPLLSLVISPVAAAGLLLPVFVFSDIFGIWAYRKEYSRDVVRIAVPGILLGALVGWFTASIVPEQLVRFLIGVIGTVFALSLLIRREVSGPPKTATWGKGLFWTSVAGFTSFVSHAGAPPWQIWVLPQRLSKLAFAGTTTIVFAIMNVSKIVPYYYLGQLELQNLRIAAMLFLPAVVAVFIGVRLVKIIPDKVFFTIVAWALLLVSAKLIWDGIFG
>2.A.102.1000.1000-WP_093363221
MSEALQLISSPYGWALYFSCAILIGMSKTGIQNIGTLAVPLFALLFGAKYSTGIVLILLCFADLVAVIYYRKAFLWSEIKKLLPLALVGLVVGLLLGNYINDKTFKTVIGVCIITGMGIMIWMERTSKERQDRLIENKWYSPVFGFIMGFSTMIGNAAGPALSVYMLSKRLNKITFAATSAWFIMILNFTKIPLQAFVWHNISWSGIYLNLLALPFILLGGFIGIKIVKILPEQQFRYLIMTLVVISAILLIIL
>2.A.102.1000.1000-WP_093973040
MILDTTFFMIAIPAVIFAGISKGGFGSGAAFVAAPLLALIVDPALAVGLMLPLLMLIDAATLKPYWKQWSWSDTRLLVLGAAPGVALGALFWRIADADLLRIFLGVISLAFVAFQLARARNLIRIPDRPFAPIVGLFAGAIGGFTSFVSHAGGPPVAVYLLARGLNKTTYQATTVITFWAVNIFKAIPYAILGIFTSQTLLAGLYLAPAALFGAWLGVKAHRIIPERPFFLITYVLLTLTGTKLIFDALT
>2.A.102.1000.1000-WP_072624128
MRKLVLLAVVGLLAQLVDGSLGMAYGVTTTTLLLAIGTNPVAASATVHLAEIGTTLVSGASHWRFGNVDWPVVLKIGVPGAVGAFAGATFLASLDTSTAKPIMSGILLALGLYVLLRFTFKGLRKDRLGTPLRKRFLAPLGLFGGFVDATGGGGWGPVGTPAILASGRLEPRKVIGSIDTSEFLISLSASIGFLAALGSQGINFSWVAMLLLGGVIAAPIAAWLVRTIPPRVLGSAVGGIIVLTNSKTILESVGITGTPTVTAYVLILALWIGAVAWSIRAHRAEVAADAAATDGETERELVGEPA
>2.A.102.1000.1000-WP_051896457
MTVFTFLSEHLLITLFVVAIFAGFIDAISGGGGLISLPAMLLLGIPPSLALGTNRLQASIGEATSFATYLRHGQLDRELVIGGMLFTALGALAGTGVALIASHALLDTLIPFLMLAILLYTLFSKQLRQDLPARKVMPTPVYLVAFGLLIGFYNGFFGPGTGALWVFSLLILQGMSIKHASMTSKPLNLTGNVVSLAFFMAAGSVNYAIGLAMGAGQILGAYLGSHLVMRNGSAIVRPLFIVVTGIMTARMFYQNL
>2.A.102.1000.1000-WP_069738079
MDWDVVLVLLAVAAMAGWIDAVVGGGGLLQLPALLIGASHLPVASVLGTNKLAATFGTFAAALAYGRKHPMSRKVVAVGGSAAVAGSAGGALVASAVSSDFLRPVILVLLVGVAGFVLLRPSFGAGQPGASAEGPDASRQAPERRRAALLVLLAGGGIGFYDGLVGPGTGTFLIVTFTTVLSLEFIRALSTVKMINVGTNLGALLVFASQGHVLWLLGLGMSAFNVAGALVGARMTLARGSGFVRVVLLVVVAVMILRLGYDQFS
>2.A.102.1000.1000-WP_009724683
MAAPDMMMLLGWVALATYAQTVTGFAFGLILMGGVVLSGLAPVAIVAILISILSLFNCALALYRNMGNLDREIVLLCSLSGFATLIFGVWVLDALSGHHVHWLQLILGVAILISSLMLVVHPLPRKTRASRASFLFFGGLSGFMGGMFSTSGPPLVFHFYRQPLSLAVIRDCLLLIFAINSLQRLVIVGIQGRLDASILLLAIVAIPVVVLFTWLGRRYPPPLTEANLRRVAFLMLFASGLSLCGSALLSA
>2.A.102.1000.1000-WP_014938380
MELLGYFFAIIIGLVLGLMGGGGSILSVPVFAYLFGLDAVTSTTLSLFVVACNGLVGSLGYFKEKQIHLNTALLFGIPSVLGVLFSRRVVVPHLPEYIINRWGICLTKDMFLLILFASLMLLASYKMIVGSKAEPHTLTASPARNMMLISQGLLVGIITGLVGAGGGFLIIPALVMILGLKMKEAIGTSLLIITLSSTIGFISSLDKVAIDWYFLLSFTGLSILGVLLGLALSKRVDGKKHKPAFGWFVLGMGVYILIKELILK
>2.A.102.1000.1000-OUU79138
MFELLSDPLFLCVAIIAVLVTGISKGGFGGIALLAVPLLSLVISPIQAAGIMLPVMIPMDVLSIWAHRKNWSGKLLAILIPGSVVGIIIGALTARWVNDDFVRLIVGLIAIVFSIYRWLEIQRLKKAKALEESKRKPNKVSGLFWGSCAGYASFLAHAGMPPYQAYVIPQNLGKKIYTGTSVIFFGTANAIKLIPYGMLGQLSITNLSVSLALLPLVPIGVFLGVWINKKLKEETFFAILLFSIFLVGLKLIWDGLFSVFLGV
>2.A.102.1000.1000-WP_093297012
MHVTIEAISFLLLIAFLAGGVDAMAGGGGLLTMPALLAAGVPPVAAIATNKLQSTIGTGSAVLAFLRAGRIDARAFALPAMGAFAGSALGATIVQHIDSSFLAAFVPVLLIAMGFYFLLAPRMSEEDRHGRLGRTGLTLVCTGIGFYDGFFGPGTGSFLTTALVALGGLGLVRAIANTKFLNLATNIAGLLAMIIGGKVLWLLGLGMAVANIAGNQLGAWAALRFGGRGVRPLLVIMSFALTAKLLANPDNPLWQWLRR
>2.A.102.1000.1000-WP_015488683
MFLLYLIVGAIAGVLAGLFGVGGGMVIVPVLIFTFAAQGVSDSVATHMAVATSLATIVFTSMSSVWEHHRNGAIDWSIVKAMTAGIVGGTFVGVLLITSVPGPVLQNIIGVFALLLSIKMYFNIEPGSTGKRPSAAGLMSAGGVIGFGSSWFGIGGGTFTVPYLSWMRFPMRQAVATSAACGIPIALTGAVSNVLTGWGHADLPEWTTGFLFWPAILGIAITSVPFARVGARLAHRLDAVLLKKAFAVLLFVVGIRFLAF
>2.A.102.1000.1000-WP_027967160
MSIDVLLPFVAIAVIAGYFQTVTGFGLGMIVMGATSGLSITSMASVAAVVSLMTLANCAVALPGKLKLLDLRVTAATVAGIIPSTIVGVLLLDYLSHSAASVLRIALGLVVCYGGLSLVLRPRPRETLSSRGSFFISGMFSGLFGGLFGIAGPPVIYQCYRQPMPLMAIRNMLILLFAATSGMRTLFVGMRGQLNPEILTLAAWAIPVVALATYVGRRWPPPLSALAMRRLAFATLMVIGGGLITSELV
>2.A.102.1000.1000-WP_090724331
MITDPWFYVVAVPAVLITAISKGGFGGGLGLLGVPIMALVIAPQQAAAILLPILCLMDLVGLWKFRGKSHLHSLQSLLPAACIGIIIGALTFKFFSADHIRIIVGLIAVIFSLNFWLQPSDRVPKKPSRLRGSFWGTIAGFTSFGVHAGGAPLNAYLLPLKLVKSEYVGTSIIFFSTINFIKLVPYTLLGQFTFETLTTAATLAILAPIGVLIGVRLHHKISDKWFYQLCYSFLFVMGVKLLFDAFY
>2.A.102.1000.1000-WP_041615962
MEQLLPFLLVCPLVFLAGFVDAIAGGGGLISLPAYLITGMPVHNAIATNKTSSAMGTAIATLRYARNGYIPWREASAGIVFALVGSTMGAKLALMLDDGIFRIVMLVILPLTAVYVLRGKALQETEEREEYPLRKTLTIVMAAALVIGVYDGFYGPGTGTFLILILTGAGHMDLRKANGITKAINLATNVAALSVYLFSGKALLSLGLTAGLFSIAGNYMGARFFSGKGARSVKPVILIVLVIFFIRELMEILG
>2.A.102.1000.1000-WP_083186278
MDEHQLLGAGLGAIIGAVLALTGAGGGILAVPLLVFGLGLSIVEAAPVGLLAVGMAAAVGAVLGLRQGIVRYRAAAYIASIGIVVAPMGLWLAHRLPNAPLALIFSTVLLYACGRMLIRAHRELRDGPAAPRTQVLPCVLNPLQGRLRWSMPCLRALTLTGIGSGVLSGLLGVGGGFVIVPSLTRYTDLDMKSVMATSLAVIALVSTGSVMTASLSGVMHWSIGLPFALGAIVGLMAGRQICRYLAGPRLQQLFALCGIVAAVMLAVSVWSR
>2.A.102.1000.1000-WP_091638849
MRKLLVLALVGLAAQLVDGSLGMAYGLTSSTLLLLVGVAPAAASASVHLAEIGTTLAAGAAHWRFGNVDWRVVRRIALPGAIGAFAGATLLSSISTEAAAPWMAGILFVLGGYLLVRFSRPLRTDRRGGRLRSRFLGPLGLVAGFVDATGGGGWGPVATPALLVSGRMEPRKVIGSVDTSEFVVASAASIGFLIGLGSEGFVLPIVLALLAGGLIAAPVAAWLVRIVPAQLLGAAVGGVIVLTNARSLIRAAGLDGPAPATVYVLLGLGWLTAIVLAVRVLRRTRRAGTAAAQPTDEDATAPQPAGVATSARQPADVDAAAPQPLAGVER
>2.A.102.1000.1000-SCX06242
MSELSLSGYAIIGIAVLIASCLQASIGFGLGMLAAPVVALVDPRLIPGTLIMLAAIVTLMVVLRERTAIDVTGTGWALVGRVPGTIAGALILTAIPERALAMLIAAVVLGGVALTSMGWVPAPRRRNLVLAGATSGVLGTATSIGGPPMALVWQRSSGPRLRGTMAGFFLIGSLMSLTMLTLTGAVDRHTVVACAVLIPATVGGYVLSRYANRLLNPRRQRWTAITASATGAVLLVVQQMGLI
>2.A.102.1000.1000-WP_049149020
MSAEIITALLVGSLAAGWVDAVVGGGGLILIPLILVLNPSMAPAQALATNKVAAIFGTSSAAITLSRRVPSALHALKYAPLALVGSAAGALLAASVDKQVMRPVIIVLLVAVGVFTVVRPSFGAAKGPSAGPAAASKGAEKNMAARRWVGLLALVGAIGVYDGVFGPGTGLFLIMGFVALLGTDFIASAARAKIINVSTNIGALITFGLQGEVLWLLGLALAVTNVVGAQIGARMVLGRGTGFVRVVLLVVVVVMAGKLALDQVGITG
>2.A.102.1000.1000-OIO01445
MSIPMELYLPIAGNSVNIVAVFGLGGVVGLLSGIFGVGGGFLMTPLLIMMGIPPTVAAATDSNQIVGASTSGTLAHLRLGNVDVKMGLLLLIGGVLGGTVGVQVIKLLRALGNADFLINITYVLMLGLVGGYMFLESLQAMRKAKAPVKKEPEKHVKSSAFGRMVGMLPWQMDFTRSGVRMSPVLPLLLGGLVGLLSAIMGVGGGFIMVPVMVYLLRMPMHVVVGTSLFQILFTCINVTVMQASTNHTVDFVLALILLIGSSLGAQIGAIVGKKLGGEQLKILLASLVLIMMFKILYELLARPDVLLAYIGGH
>2.A.102.1000.1000-WP_092340822
MGTTVLVIAAVLVGSSMQRITGMGFALVAAPFLVLLLGPVDGVIVVNVCGALTASIILLRVFRQVVWRRYGILAICAVIGIVPGSYVLQFVPAAWLEISIGVLVIAGLTISVNLGRVVLPDRTGFRVIAGMASGFMNTTAGVGGPAVSIYAIATGWPQRSFAATMQPYFLTIGLVSLASKFALGSADLPHLPVLVWVLIACACIVGLIVGDRLTTVIEPHVARRLLVIVAYLGSCATIVRGVLELLA
>2.A.102.1000.1000-WP_084590480
MLTDTGALNIGLILLVLGAGFLAGWVDSVVGGGGLIQLPVVLLIPGLTPVQALATNKVGSIFGTTTSAITYGRRVRPDLATSLGLALTAGLASVGGAAVASILPTEVFKPIILVALVVVFVFTLAKKNMGASTALKHASMKHHVRAWGIGIAIGFYDGVLGPGTGSFLVIALVGVLGYSFLDGSARAKIANWATNFGALCFFIPAGHVVWPLGIGLGIANMFGGYIGSRMAVSAGSRFVRIVFLVVVTALIISVGADTLRQLS
>2.A.102.1000.1000-WP_089955759
MADANYLIWAGLAAAMVGLSKGGLPTVGMLSVPILSLFMSPVKAVVMLLPIYIISDLVGLWLYRKNFSAINLKILIPAGVGGVLVGWLTASVVSDTAVKMMIGLMGVGFVLNAWRKRHAVQAPQPASWGQGLLWGSLSGFTSFISHAGGPPFQVYLLPQKLPKLVFAGTSTLFFACINLAKLGPYHALQPYGPNELMGALVLIPFALVGTVAGAYLTRKIADDWFFKWVQVGLLAISVKLIVDVIWA
>2.A.102.1000.1000-WP_095276248
MWLAVGVFVAIAAGAISQRVSGMGLGLIAAPALSLMLGPVVGIILINVLATINAVLNTWSMRADVDWGKFAPIAAALVVGAVPGAFLIRAVSPSALLVVVGIVLLIALSVVTLGKRYVPPIEGALPAAVSGAVGGFMNTLAGVAGPAITVYSQAARWPQRTYAATLQPIFMVSGAVSFLIKELTGAANLATIPVAFWGAAAAGLIVGQVAGTKLAPHIPSAKAHTVALSLAFFGGFTALVRGLVGMFGA
>2.A.102.1000.1000-WP_040167619
MLGAEELTTGLLILILAAAFLAGWVDAVVGGGGLLQLPALMLIPGLAPAQILATNKLASIFGTTTSSITYFRRARPDLRTALPMAFVALCGSFGGAFVATILPASAFKPIVIVALVVVAVLTAARPKMGREAALRFTGKRHLGLAMVVGLVIGFYDGMIGPGTGTFLVIALVGLVGYDFLQASAKAKIVNWATNFGALLLFIPHGAVIWPLGLVLGVANVAGSYLGSRMAIARGTGFIRAAFLVIVAALIVKLGVDVWNENLAPLFAAT
>2.A.102.1000.1000-WP_068175064
MTFDIAFFAAMAPAVILMGLAKGGFSGLGLLSLPLMALVVSPVQAAAIMLPLLIAQDVVTVWSYRREFDRRNLAMMMPGAVLGILAGYLLAARVSDAAVGLAVGVISIGFSLRRLLGANLATAPAKAAAIAPATFWGAISGFTSMIAHAGGPPFQIYVLPQRLPPAIYVGTNAIFFAAMNLIKVAPYLALGQFSAANLTASAALFPIAIAATLAGVWLVRRVPPERFYTIIYWLLLAVGAKLLFDGVRGLL
>2.A.102.1000.1000-ANK81509
MQIYLPIAEISVSIFLLLGLGAGVGFLSGMFGVGGGFLMTPLLMFLGIPPAVAVATEANQIVAASVSGALAHWRRRNVDVKMGLVLLCGGLVGSVIGTVIFTWMKTLGQSDLLIKLCYVVFLGIIGALMFIESARALFRQRRGGARRKKRQHYWIHGLPLKMRFKRSKLYISALPPLVIGCLVGILAAIMGVGGGFIMVPAMIYLLGMPTAVVVGTSLFQITFVTAAVTVLHSVNTQTVDVVLALLLLTGSVIGAQFGTRVGLYLKGEQLRFLLAAMVLLVCGKLAYDLIAVPSELFSIAIGAEAGH
>2.A.102.1000.1000-CCX50124
MTITFIQYIIVCPLVFLAGFVDAIAGGGGLISLPAYMLAGLPVHNAIGTNKLSSAMGATLTTARFAKSGFIELRFAIPCSAAALLGSAIGARIALLIPEHVFKIIMLFVLPLVAAYVMSKKSLKDRSELEPFPFTKAIIIAVLCALFIGMYDGFYGPGTGTFLLLLLTGAARMPLNDSAGITKVINLSSNIAALAVYIFSGNVLYPLGLAAGVFSIAGNYLGTRVFTAKGSRGVKPIMITVLGIFFIKLCYELFFAK
>2.A.102.1000.1000-WP_066746915
MDWLLSDGIYLLLFLVAIFAGFIDSIAGGGGLITIPALLSAGISPVQALATNKLQSLGGSFSATLYFIRRRVIDLKAQRFAILMTFIGAISGAMLVQFINPDVLRQALPVLTIAIGLYFLLTPSIGAQDSKQRLGYYVFGVVIGGGVGFYDGIFGPGTGSFFALAYVMLLGYNLSKATAHAKLLNFVSNFGSLLFFMVAGHVLWTIGLIMLCGQFIGARLGAGLVLTKGQKLIRPMLVIISFLMSIKLIHDNHGDTIAHWFSAIFN
>2.A.102.1000.1000-OYT90851
MELILASVASLLAGCIDAIVGGGGLILVPALFAIFPTTHPATLFGTNKGAAVWGTGIATVQYSRRVALPWHALGPAAATAAAGSLAGAWLVTVISPDFLRKVLPVVLLVVLLYTLAKKELGRTHAPRFSGRQEALAASAIGLLIGFYDGFFGPGTGSFFVFLFVRWLGYDFLHASAGAKLLNTATNLAALLLFTLKGHVWWHFALVMGVSNVVGSLLGTHLALKYGTGFVRVVFIAVVSALILKTGYDAFMR
>2.A.102.1000.1000-WP_092007993
MMLTLVYGAVVGLVLGLTGAGGGILAVPALVLGMGWPPQAATPVALLAVGFSAALGAFDGLRKGLVRWRAALLMASLGICFSPLGVWIAHALPQPVLMTLFAAAMFFAAARLLRQNLRGASPSGNLPAEAISAAEKNCVLDPSSGRLRWTSRCAATLSCIGSCSGLLTGMLGVGGGFLIVPAFRQWTDIRMHGVVATSLLVIALVSLGATVSALHAGAQVGSAGLVFILAAMTGMLAGRQLAPRVRSEILQISFASLSIAVAVALLYRTWLP
>2.A.102.1000.1000-WP_008658091
MSFLEILAQPETWQLVGVLCLGIFVQAAAGFAGGLVIVPLLLWAGYSIPEAQTSLLVATIPQNLWGVISFRDALDSKRLVWPGAARLLFLPLGVLTLQWMESFSMVTLRQIVGVAVLSATLATMLFRPKPRDQVASFWSYLVFPLSGFLQGLVGMGGPPMVLWVQAHDWDTRRMRGFLFSMYLISLAPGIAVLVWFFGSRMIPPALIAAAAIPILLAVTWVGLKVGTALGTQRLRRITMALLLLMGLAGLAAPWLSPA
>2.A.102.1000.1000-WP_011839499
MGLEVLMLIANIISGLVIAILSTMAGIGGGAFMIPYFYFIGLPINEAVGTSKFVIVFISLFGTINYLRLRKVMVKQGIMILIGMIPASYLGAYLVSIIDNRILRLIISVFILFYSIRLIYGFLKKKFGKIKTSTAQQHVGENYIVDKPSVAVLIGLLSGFVAGLTGTGGGVVNMPLFLSVMKIPVHFAVALSTFVIFPSSVAAAIRHALNNDINYFIGLPFVLGAVIGANIGPRIATKTHSQHLRLFIGLILFYAGIRMLYSTIF
>2.A.102.1000.1000-WP_013653969
MQIYLPIAELPVNMFMIFGMGGAVGFLSGLFGIGGGFLLTPLLIFSGIPPAVSVATVTSQVVASSASGVLAYWRRGAIDMKLAFVLMLAGIAGSALGVWLFELLQRLGQLDLVISLSYVTFLGTIGGLMLVESLRAIQRRRGGAVPAARRPGQHNWIHGLPFKMRFRRSKLYVSVIPIVLLGGAIGFLGTVLGIGGGFMMVPALIYLLRVPTSVVIGTSLMQILFTMAAATILHAIGTQTVDIVLALILMVGGVIGAQFGARMGQKLRGDQLRLLLALLVLAVGIRFAVDLLVVPDDLYSLAVVRGAGS
>2.A.102.1000.1000-WP_090716661
MFIEGSLLADYLLIGVLVLVVASFVAGFLDAVAGGAGLILVPAFILTGMPPQLALGQEKLVSTLGTFSAIYNYFKSSKIIWKVAGYGIPTALIGAYIGGKVILSIDESIVGQIIFFLIPIGLLVSFMPKKDTKDGAYQPSKKDIMIVLPLVCFIVGFYDGFFGPGTGSILILALHFLIHMPLVESSATSKIFNLASNVGAFVAFFIAGKMAFIIGIPMVLASIGGNYIGSHVTIKNGDKIIKPLIFSSIAILFISLGIKYVW
>2.A.102.1000.1000-WP_048532698
MLEFSPGFFAVALPAVVFAGVSKAGFGSGASFASASILALVLPPGLALGIMLPLLMLIDLASLRPYWRRWSWPEARALMLGALPGVALGAWLYRIADDDAIRLLIGVISLAFVIWQISLARGWVTLGGRPLPLRGGYLSGMTAGFTSFVSHAGGPPAAVFLLGRKLDKTRYQATTVIVFWVINLFKFVPYSFLGIFTIQTLIADLLLAPAALIGAWLGVKAHHMIPERAFFAVTYVLLSCTGVKLIWDALA
>2.A.102.1000.1000-WP_084311663
MEFVLYLVLGACAGVLAGLFGVGGGLIIVPVLVYSFTAHGFPVEVLTQMAVGTSLATIVFTSVNSIIEHHRRGAVRWPVFLWMTVGILVGSALGAVTAAKIQGPILQKIIGTFAILVSIQMTFGLQPRAAGTLPGRTGLGLAGGVVGWASAIFGIGGGSLTVPFLSWRGVPMQQAVATSAACGLPIAIAGALSFIAVGWHNAQLPELSFGFVYLPALVGIAATSMIFARFGARLAHRLPPKVLKRLFALLLFCIGLSFLI
>2.A.102.1000.1000-WP_096355871
MPTDTTFWIAVIFAVSVLGLSKGGFAGVGGIATPLMALFLPPLEAAALLLPIMILQDAISVWFYRRDFDKRNLMIMLPGAVIGIAVAWGLAAYISDSAVKFGIGFISLLFILQSWFAKAPEADAGLPSVPSGVFWGALSGFTSTLAQQGSPPFQVYVLPQRLPKLTFVGTVAIFFATVNAVKVIPYFALGNFSTRLFTVSLMLMPLAVLTNMFGFWVVRVMPTILFYRVAHVLVFVISLELIREGLVGMFWR
>2.A.102.1000.1000-OYX43845
MIGGADFWTLAVIAAIFVGLSKGGLPVIGMLAVPVLALAMSPVAAAGLLLPVYVASDMVGLYAYRRAYDRRVLAILAPAALIGIGLGWLTAAIVPEWLVTGIVGAIGVAFALTLLLRLRPEGAGRTARLGPGLFWGAVTGYTSFVSHAGAPPYQVYVLPLRLEKTVYAGTTTVLFAFVNAVKLVPYWALGQLSASNLKAAAILGLPAILAVLAGVRLVRILPEALFFRLVTWALFLVSAKHLWDAAAGA
>2.A.102.1000.1000-KPL20558
MIDLIGEYNLSALQWLVVLLCAMLVGMAKTGFSGVGLMVVPLLASVFGGRPSVGLLLPILIFADIFAVSYYNRHAEWKHIIRLLPWALIGIALGVLIGQIISDVVFNRLLAIVVLIGIGLMVWQDIRKKVNVPDYWWFAMGLGLLGGFATMIGNAAGPIMALYLLSMRLPKNIYIGTGAWFFFIVNVIKVPFHVGIWKTITVQSILFDVLMIPAIALG
>2.A.102.1000.1000-WP_067201562
MDIYLPIANLSVNAFVIILLGGLVGILSGMFGVGGGFLTTPLLIFYGIPPTVAAASASTQVTGSSISGVAAHMRRKGVDFRMGAILVAGGLVGTIIGTGLFQILQSWGQIDTVINVLYVLMLSSIGGLMFKESLQSVRALRAGKPMPARKRRHHPLVANLPFRWRFYRSGLYISPIAPFILGLLTGILTMLLGVGGGFIMVPAMLYLLGMGAQVVVGTSLFQILFVTIASTMMHSMTTRAVDIVLASLLLLGSVTGAQLGAKFAQRMRPEYLRLSLAAMVLIVAIRMALGLGFQPDEIYTVQLL
>2.A.102.1000.1000-WP_020173350
MASLALTDETAPDVQIYLPIAGLPVDVFTVLGLSVAVGFISGLFGVGGGFLMTPLLIFLGIPPAVAVASVSSQIAASSVTGALAYWRRRAVDFKLGTILTLGGIVGAVLGVVFFNAMRRQGHLDAVIVFSYIALLGSIGGLMLFESLKAILFPRIGDAAQPLAARHGWAANLPFKMQFHHSGLEISTIPLFLLAVFIGFFGALLGVGGGFILVPALIYIFRVPTAVVVGTSLVQQLITMVIATFLHAATNHSVDILLSLILMLGATFGAQFGARAHISIRPDYFRLLLGLLVFGVALRFAADVLIPPRDTYSATRTDVAR
>2.A.102.1000.1000-WP_078236788
MENLFTANSIIAEYFYLGLALLVIASFVAGYIDSIAGGAGLILIPSFLAVGLPPQLALGQEKLVSTIGTIAAIKNFMKSSSIIWAIVPVGIASALLGAYIGAEVILMLPTHVINYVIFAFLPLGLSATLFKGKLMKQQDEAVEIKKSAVAVFFTCLIVGFYDGFFGPGTGSIFIIALFLINKLSLLQASATSKIFNFASNIGAFVSFMLAGQMAFVIGIPMIIASLLGNHIGSQHAINSNGEVIKKVLVITVVLLMLTVGYKAIFA
>2.A.102.1000.1000-WP_002926164
MEIEFLFLALGLAALFAGFVDSVVGGGGLIQLPALFTALPNAAPATLFGTNKLASIVGTTSAAIQYGRRVSIPWRVALPGAAAALVGSWYGAKAVAYLDPAILRPLILVLLVAVAAYTFIRKDLGAVSAEPAHGARSALLAATIGAVIGFYDGFFGPGTGSFLIFLFIRFLGMDFLRASVTAKILNVATNAAAISFFVGNVELLWKLAAVMAVCNLAGALLGSRMALKHGVVFVRKMFLAVVTVLIARLAYDTFLR
>2.A.102.1000.1000-WP_065791992
MLELAFDPLTWALLCAVALAAGFIDAVAGGGGMLTVPALLTAGLPPHVTLGTNKLAASFGSLTASFTYYKKQLFNPRFWAASMLATAIGALLGTLLVDKLSIEFLNKLLPVIIIMVALYSLFGSLSKTEQHALPEKTKMLKVKQWAQGLSLGFFDGLAGPGTGTFWTASNSLLYKMSLLLNCGLARSMNFISNFISLITFVALGHVNFLLGITMGAFLMLGAWIGAHSAIKFGSKLIKPIFNTVVILLAGKLIFEAYVA
>2.A.102.1000.1000-WP_087534688
MVILGYLMAVFMGLILGVIGGGGSILTVPILVYLMGISPDIATGYSLLLVGATAAFGAIRYFREGLVDIKASILFAIPSIVAVYLTRAFLMPNIPDDILLSPIHITKNTAIMVLFAILMLASAVMMLRKAYKSQAVTNSAPSISNPSSKVALIMTEGAVVGLVTGVLGAGGGFLIIPALVLFLGMPMKNAVGASLFIISLKSLLGFVGDLQAGISLEVPLLPLMLVATFIGMAISTKVASKLDGASLQKFFAFFTLVIAIFIISKELI
>2.A.102.1000.1000-ODS80696
MEITTLLFLCLAAFAAGFIDAIIGGGGLIQTPIALVLLPNYAVSSVIGTLKIPAFSGTSFAAYQYLKKVTMNWRLLLLMAGLAFLAAFAGSTLLTMVSNDFMKPLLLAVLVFLAIYTFLKKDFGQRQEKTLSYKRQVIYAALISVVVGFYDGFIGPGTGSFFVVAFISLLGFDFLHASANAKMVNLATNFGSICLFLLKGKIIWMVALPMAACNALGGWVGAKLAINKGNGFIRIFFLIVVIGTLIRFGYDVFMKK
>2.A.102.1000.1000-WP_020559938
MLIDDPLFYLLAIPAILIAGISKGGFGGGLGVVSVPLMALAIDPVVAAAIMLPILCSMDLMGLKAYWQRWNIEQIKIIVPAAMIGIALGTLTAQYLRASDVKLLVGLIAVGFALYHWLKPYLLPHIQAAQTSATKGRFWAMIAGFTSFIAHAGGPPISVYLLPLKLPRTEYQATSILFFTLVNYIKLIPYTSMGQFSTTNIMTSLVLLPLAFLGMKLGFILHHRVSDTLFYRVAYILLFITGSKLLWDGVAGFL
>2.A.102.1000.1000-WP_076776854
MMYLWFLLAGAFAGTCAGLFGVGGGLIIVPVLMAIFKAYGYPSDVITHLAVGTSLATIVVTSISSMQSHNKRGGVRWDVWRNMSIGLVVGSFVGAYIADLLHGKVLAFLIAGMALFMGLKMLLAKKSEVVATTHLPSAPVQTGVGGLIGAASAIFGIGGGSFTVPFLSRFGLTMQQAVGTSAACGLPIAIAGALGFMFFGKDVQGLPAEAIGFVHITAFLCISVMSYLFAKVGAKLAHQLPANTLKRMFGGLLLIVGAKMMLNVLGVNLL
>2.A.102.1000.1000-PJJ24603
MLPKYKKDFNYKRKQFIIMKGEGNKKMKKLLTFAIIGFFAQLIDGSLGMAYGVTSTTLLLTFGIAPAVASASVHLAEVVTTAASGASHIRFGNVDKTTVLRLVIPGSIGAFVGACFLSNIPGDMVKPYISTFLLLLGVYVLIRFLFIFKVSEEREAKPLSAKQSIPLGLIAGFADATGGGGWGPIATPVLLTKRGLSARKVIGTVDTSEFAIAVSATLGFLISLGWEQVNWMWVAALMIGGIIAAPIAAWLVRIIPAHLLGALVGGFIILTNARTLLMSSSVSTPMQTAIYAFILIVWAASITLALRRGQKEKKEAGNLANKVVNN
>2.A.102.1000.1000-WP_017470492
MFILYLLIGFFTTFIGALAGISGGVIMKPVLDFFGHYDLASIGILSSVTVLAMSSVALMSSRRQGQQVEKKQSILIAFGSIVGGTFGKAIFNRILADPNMSNHVGWIQSLLLIIILIMIFIFIKYRQKFRTFKVKRPLVIILVGFILGLAAAFLGIGGGPLNVAILGWLFSMDAKSAALNSIFIIFFAQLSGVVVVLATTSLLSYDLTMLPYMVFGGIIGGLIGSRIRIWLSVKQVEQIFNGLIVTIILINIFNMFQY
>2.A.102.1000.1000-WP_017597665
MDPEILGLLLLVALGAGWVDAVVGGGGLVLLPALLVASPGTPLATLLGTNKLGAVFGTASAAVAYARRIKLEPRVVWPTAGLALVGSGLGALLATALTADVLKPVIMVVLAGVALMVYFRPAMGTEPNPRLRTRNRALAAVALAGLAVSFYDGLIGPGTGVFLIIAFTAVLGMDFVTASASAKIVNTATNTGALVVFALGGHILWGLGLALGACTVVGAQIGSRMALKRGSGFVRTVLLIVVLALLVRMGWDLFS
>2.A.102.1000.1000-WP_089343458
MLELTTQGWILAVLAAIAVGLSKGGLAMIGILAVPLLSLVIPPVQAAGLMLPVYVLSDIGGLLAYRRGFDMAVLRTALPGAMLGIGFGWATAHLVPDSGVTLIVGIIGLSFAANALIRPDISNGSRKPSLVKGSFWGALAGYTSFVSHAGAPPYQVYVQPLRLPSMVFAGTTTWFFAITNFAKLFPYAALGQLSLANLEAAAILTPVALVSVWVGLRIVRIIPQELFYKLITWGLLLISLRLIWQGIMG
>2.A.102.1000.1000-KJS01615
MSVPAFSIIGLGGLVGLLSGMFGVGGGFLMTPLLMMLGIPPAVAVASDTNQIVAASVSGTLAHGKNKNVDFKLGLIIVTGGLIGGSFGTVLVRILTAMGNFEVVLKAAYVVMLFVVGTFMFMESLSALNKNNSPSKAGKKPLASFILNRLPMKTYFEASGIESSAVALLALGLLTGVLSALMGVGGGFIMLPVMIYLIGMPVRNSVGTSAFVVFFTAINVTIAQSVINHTVDIILAMMLLIGSSAGVQIGARLGGKLNAVQLRMVFSVVVLLVMLKMIIDLVSAPSELIVPGGGH
>2.A.102.1000.1000-WP_069675032
MELIDLLGYCAALLIGLILGLIGGGGSILAVPVLAYLFLLDEKLATGYSLFIVGCSAFVGGIKQVQKGNVDFKTALIFGIPAILSVIFVRSTLIPIIPDEIFSIYGISITRRMGMFGLFALIMIPAALAMLNPLSTSINTNKTEQLNYNYILMPLQGAVIGMLTGIVGAGGGFLIIPTLVVITRIDIKTAIGTSLVIVTLQSLIGFFLGDAQSMAIDWGFLLLFTSIAVVGIFIGSYLNHKINEQKLRKGFGYFILLMAVLIFYMEFL
>2.A.102.1000.1000-WP_086479141
MIDDPLFYLVAIPAVLIVGISKGGMGGGLGMVAVPIISLAIPPFQAAAIMLPILCAMDLIGLWGFRGKYDKTNLKILLPAAILGIVLGALSFSHLTEQHIKLMIGLIATLFTLNYAWQKLHRKPEKVTQADAIKGSFWGALAGFTSFSVHAGGPPMNIYMLPQKLDKTLFVGTTVIFFAVVNFTKLIPYAWLGLLDSTNLMTSLALLIFAPVGVYFGMYLHKRINDFWFYMACYGLLFVTGVKLIAEGIAGV
>2.A.102.1000.1000-WP_025761877
MEIIGYIASLFIGISLGLIGGGGSILTVPVLVYLLGVDPVQATAYSLFIVGLTSLVGAWPKYRQGLVDTKTAIIFGIPAIAAVYATRKYLVPAIPDALFSVGQFEVSKSIFIMVLFAILMLAASVSMIREKKEECVDCEENLQYNYPIILLEGILVGTLTGLVGAGGGFLIIPALVLLSKLPMKKAVGTSLLIIGAKSLIGFTGDLSNSQMNWMLLGSITFLAIIGFFAGNALSKKVSAQKLKGGFGWFVLAMGLYIIVKELFLH
>2.A.102.1000.1000-WP_028021799
MPVITDPYFYLLSVPAVLIYGIGKGGLGGALGIIAVPLMALAVSPTQAAAILLPILLAMDVFAVRYHYKSADYGVIKRMLPGALLGVALAGFYIHAVPQAGLKLTIGVLSLWFCFHYVLSEVGLMKAAKKQNGRLAAAIWGGMSGFSSTTIHAGGGPASIYLLPQKLEKVTLVATMAVFFAMLNVVKLIPYAAIGEFDKTNVLTALLLIPLAPLGVKTGIWMLHRVSQKRIYQLCYLFLFLSGIKLSVDGLLSLM
>2.A.102.1000.1000-PIU54054
MEIYLPIAGISINFFLILGCGGLVGFLSGLFGVGGGFLLTPLMMMIGIPPAVAAASDSNQIVAAASSGAFAHWRLGNVDFKMGLVILAGGIFGGTIGVQLVKVLRAMGNFEFVMTVVYVLMLGLVGGAMFVESLRTIRRSKGATAEAVMAAPASESGLTRLFNKLPLKMNFHRSGLNTSAIFPFTIGTTVGIMAAILGVGGGFIMVPAMIYIIGMPTIAAIGTDLFQIVLTSANVTLQQAMVNHTVDLLLALILLSGSTIGAQFGAVAGKRLKGEQIRILLAIIVLALTVKLFLDLVLTPSDLVSLAPAKGGGH
>2.A.102.1000.1000-AQS53556
MGIVVLYFVVVLLSNTIGALSGIGGGVIIKPALDAVGAHDLTNISFFSDVAVFVMAVVSLFDQFKSGFKVKVPPTLAIALGSVVGGILGNYVFQGLLTIFPNQEIVLLVQIILTVISLALVLLYLKLPIQSLHIKNLSLIFLVGLFLAFLSTLLGIGGGPINVIMFMYCFSMTMKEASVYSIVTIFFSQLSKLTTIALVEGFGGYELNILWVIILASIIGGLWGAKLNQKMSEAHIMLYYSLGTFGVILLNIVNGVLLLF
>2.A.102.1000.1000-WP_009577815
MNELLGYLSALVIGFTLGLIGGGGSILTVPALVYLVGINPVLSTAYSLFVVGTAALVGSFSYMKKGLLSYKTALVFAVPSFISVFITRKFVVPAIPEVIFTVNNFQLTKDLAIMIFFAFIMLLASISMIWSGRKAMKVEADKKPVFNYPMILLEGTFVGVLTGLVGAGGGFLIIPALVLLAKLPIKLAVGTSLLIIAAKSLIGFIGDIGEQPINWTFLLSFTGVAIVGIFIGSYTSRFVPASKLKAGFGWFVLLMACYIFVEELFLRL
>2.A.102.1000.1000-WP_073725425
MPEITLTTLILLCLAAAVAGWIDAVVGGGGLLLLPALLLGLPHVPAAQILGTNKAVAIVGTSGAAVTYVRKAPVQVGTAVRIGLMALAGSMTGAFFAAGISSDVLRPVIMVVLLGVAAFVMLRPAFGTAAAAGGGTGRKVTRARTVTAIVLVGGGIGFYDGLFGPGTGTFLVLALSAVLHLDLVTASATAKIVNVCTNGGALAMFAYQGTVLWQLAAVMAVFNLAGGMIGARMALRKGSDFVRGVLLVVVFGLVAKLGFDQWTA
>2.A.102.1000.1000-WP_092787448
MQIYLPIAEMSVNVFVILGMGWGIGFLSGAFGVGGGFLMTPMLMFLGVPPAVAVGTGANQIVASSVTGVIAHTRRGNVDFKMGGVLLVGGLVGSTAGVWLFAVLHRLGQIDLAISLSYVVFLGVVGGLMFVESLQAMVRVHRRGSQRRNGAGRHNWIHGLPFKMRFRKSKLYISALLPAAVGFFVGVLTAIMGVGGGFVMVPAMIYLLGMPTQIVVGTSLFQIIFVTANTTFLQATLNQTVDVVLALLLLLGAVVGAQAGAQAGARLKSEQLRVLLALLVLGMGVKLAYDLVATPEDVFTLVLEAA
>2.A.102.1000.1000-WP_002711043
MHAIITEPLFYAVAIPAVILLGLAKGGFSGLGIASTPLLALYLPPLEAAALILPLLIIQDMISVYVYRRDWDAWNLKVMLPGAIAGMALAWLLASHLSDALVRIIIGVIGLAFVANTWLRRNRIEAHPATAVSGVFWGAVSGFTSFMTQGGGPPFQVHVLPQRLPKLTLVGTTTIFFTVVNLLKIGPYFALAQFTAKNFATSLVLLPIAVLANFAGIWLVRKTPTGLFYNIAYVLLFIISLLLLWQGIKAVI
>2.A.102.1000.1000-OYX25306
MQATEILGYIGALIVGLVLGLVGGGGSILTVPLLVYLLGFSPIVATAYSLFVVGSSSLVGVIQKYRKQLVDLKTGIAFSFPSFLAVYFSRRYLVHSIPESLFTLGNFVVTKNMAIMVFFAIIMILASFSMIKKTKEDALVYVNQPYYKTFIQGLIIGTITGIIGAGGGFLYVPALVLWAHLPMKKAVGTSLVIISMNSLIGFMGDLHNLYVDWTFLLSFSFLTILGIIIGGSISKFISNNLLKKGFGYFTLLMAIYIIYKEL
>2.A.102.1000.1000-OJU00510
MTDLLQNPIFYAVAVPAVVLVGLSKGGFGGALGVIGVPLMALAMPPVQAAAILLPILVLMDIAALWAWRSADRDWHTFRNLIPGAMVGIGIGWLMAAIVTEAAVKLIVGLIAFGFVLRWVWQKYAGRDKPHGHNAISGAFWGTVSGFTSFVAHAGGPPYQVYTLPLRQDPKLYTATSVVFFAVVNAVKLIPYFALGELDTSNLKAAAALMPFAFLATVAGAAVVKRMRAEIFYPITYALVFLLSLKLIWDGAVEVW
>2.A.102.1000.1000-WP_015333726
MTVQEVIGYAMAVLVGVVIGLAGGGGSILTVPILVYIFGIPAVLATTYSLFVVGATSLIGSINHIWKGRVDLRLTATFALPSFLSVYLSRRYLVPALPDPLFWLGTLPVTKSNAMLVFFAVVMLLAARAMIRDKQPEQGLAPDGRPRYVPLALDGLAVGLLTGIIGAGGGFLIVPMLVLLAGLPIHRAVATSVLIIAINSFVGFLGDVQHTQLNWNFILPFTGLSIGGIFLGMYLSRFVPPNRLRQGFGWFVLTVALYMIWKELL
>2.A.102.1000.1000-AQS41557
MEFLSDPLLWMLTGAAFLAGLVDSIAGGGGLITIPALFLSGLPPLTALGTNKLQSLFGSLSATIAYARAGHVHLKSQWLEALLALAGSIGGASLATILPTDILKAILPFLLIAVAFYFAFRPNLDNEDRARRIGTPLFTFTIPPLLGFYDGVFGPGTGSFLMLAFVSLAGYGLLKATAHTKLLNFSSNLGSFAVFALAGAMHWKLGILMGIAQFTGAQIGARLASKNGAGLIRPLLVIVCCALAISLLSRPDNPLRELLHF
>2.A.102.1000.1000-WP_064700607
MLPDYGWLTWTLIIVSTYLTGVSKGGFAGGFGTLSVPLMALAIGPIEAAGLLLPLLLVMDLFAVEAWWGEHDAREVRRLVPGMALGVVAGTLLIGSLDENHVRLLLGVVSLLFVAYMIVKPGASRPIHALWAWPAGMGVGLTSFLAHAGAPPMNLYLVPRRLSKRAFIATCTVSFAAVNLMKLPPYLWLGEINLTSAWASLALVPVAWFGVRSGLWLQHRVNERLFYRLVILAMAIVGVQLIVKALS
>2.A.102.1000.1000-WP_056156148
MRKLVMLALVGLVAQLVDGSLGMGYGVTSATLLVAGGLGPAAASAAIHFSEIGTSLVSGISHQALGNVDWRTVSILAVPGFVGAFAGATLLVNLEPSLTKPLVAVILLTLGVYVTWRFLALRTLRFQRRPSVRFLAPLGLLAGVVDAIGGGGWGPVGTTSMLSSGRLEPRKVVGSVDTAEFVVTIGASLGFLVGLGGQGINWAFAAALLAGGVVAAPIAATLVRFLPPRVLGVAVGGVIVLTNLKTLAEVAGVPGITIALLASLVFTMWVLWVAYAIKLEQAEREGGEGPPQERVRAHLAV
>2.A.102.1000.1000-CNG05400
MHAEQVLMLLAAAVAAGWVDAVVGGGGLIQLPALLLANPGQPVAAALATNKLGSIAGTASAAVAYARKAKPDVRVAVPAGALAVCCAAGGALCASAISSDVLKPVIMVVLLAVAAIVVLRPDLGRAPRTVLRTRRRAAAAVLVPGVAIAFYDGLVGPGTGTFLVVAFTALLGLDFVDASATSKIINACTNLGALVVFAAQGHVLWAVGLGMAAANAVGAQLGARMAIRRGAGFVRIVLLCVVSALVAKLAYEQFG
>2.A.102.1000.1000-WP_009759592
MTPITDPWFYAAAIPAVIIVGLSKGGFGGTLAMFGVPSMALVVSPVQAAGIMLPILVLMDAIALFAYKGEADNKTLLYLLPAAVIGIGIGWATAAYVNEIFVTLLIGVMSLIFVLDYLIKRKRDLAPADHDLKKGVFWGTITGFTSFVSHTGGPPYQLYTVPLRLTPTLFAGTAVIFFAVVNAIKLVPYFLLGQFDSQNLMTSLVLLPLAPLATLAGVRLVRIINQELFYKLIYAIMAVIGLKLVFDGLIGLIG
>2.A.102.1000.1000-WP_094890814
MLKYPLPNPPPQAGEGAHHRCRNDRVSFSSFLHPFTTPDIPRPSPLRIPLLKDAAIVPTIRRALRNRSVPPERGLSMQLYLPIADLPVNVFLVLAMGAAVGFVSGMFGIGGGFLMTPLLIFIGITPAVAVASVASHIAASSFSGALSYWRRRAIDPALAGVLLSGGVTGTALGVWTFTQLRALGQLDLMIALSYVVLLTTVGSLMFSEGLRALMRTRRGALPPRRTHNWIHGLPLKMRFKRSKIYLSVIPVVIVGIMIGFIGAIMGIGGGFILVPIMIYLLRVPTSTVIGTSMVLTLVTMLFATMLHAVTNHLVDAVLALILMVGGVTGAQFGVRAGQKIRGEQLRLLLGLLILSVGIRFAVELVIQPSDLFTIRELGASG
>2.A.102.1000.1000-WP_029963017
MDGQFTATGFIVAALAAFTVGLSKGGLPGVGTLAVPLLAWVMPPLSAAALLLPIYLLSDWVGLYLYRRHYSPENLQTLIPSALVGVAIGWVVSASLSGPFIGMMIGFVGVCFCLNIWLAQWIRPIASDKPRSSVAGVFWGTVSGLTSYVSHSGAAAFQIYVLPQRLEKLKFAGTATILFAIVNAAKVVPYWSLSQFPTMTVSAIAYLAPIAILGTIAGRRSLDAIPAKLFFSLVQIVLFSVSLSLIVRYAAELSPLKPIP
>2.A.102.1000.1000-WP_017182325
MDPEYLYYACAFIAVAISGLAKGGFAGVGALAMPIMALGVDPVRGAAIMLPILIVQDAVSVWAFRKSWDGHILRVMLPGAAVGVTLGYLFAAQVHETTVLGALGVISIVFGLQRLWVERGGAIVLPSTSPDWVGMLLGVASGFSSQIAHAGSPPFQMWVLPRRLPRDMLVGTTAVAFAVMNWMKVPAYAALGQFTRGNLTATAMLLPVAIVATLAGVALVRRVDAARFYTLIYVLMVLLGIKLVADALMA
>2.A.102.1000.1000-WP_056015176
MEIFGYIASVFIGISLGLLGGGGSILTVPVLVYLFGIDVFLATEYSLFIVGISSLVGSFSYFKNGLVNIRTALVFGIPSVISIFLTRNFLLPLIPDQVFAVGGFLLTKNLLLLLIFAALMIIASYKMIQKKGDSNEKNITSKNKTVLAAGQGSAVGIITGLLGAGGGFLIIPALVNLLKTPMKVAIGTSLVIVSFNSLIGFFSSMNSVDINWNFLGTISAISIIGILIGTELSKKIDGKKLKPVFGYFILIMGIYIIIKEVLF
>2.A.102.1000.1000-WP_056912321
MTVITDPLFYALAIPAVIALGLSKGGFAGMGQMATPMLALVMPPLEAAAIMLPIMIIQDANAIWVYRKDWSGRIVAIFVSGSLVGIGIAWLLATHISDAAVRILIGGFTIAFVAYSVVGFFRVPREPSQPGIPSGLFWGALSGFTSTICQAGSPPYQMYALRLRLPKMTFVGTTAMVFALINWIKVVPYVALGNFTTKGLGTSLVLLPLALAANWFGFWLVKVTPQERFYKIMLVVMLLLSIELTREGAIDLWFR
>2.A.102.1000.1000-WP_024922941
MSALLTDPWFYAVAVPAVILVGLTKGGVGGFGLIGVPLMALAMSPVQAAAILLPILVVMDIVSLWTWRGQQNKTTLVDMLPGALVGIGIGWATAAFVTADMVRFIVGAVTIVFVGRWLYLTYRHGSTHATQPNKIQAAFWGTIAGFTSFVAHVGGPPFQVYTMPLRMDPKVLTATGVVFFAIINAIKLIPYFALGQFDAANLAAAGVLMPLAPLSTLAGAWLVKRMRPEVFYPFTYGTIALVAVKLLWDGVVSLL
>2.A.102.1000.1000-CCX72185
MDITLTHYLIVCPLVFLAGYIDAVAGGGGLVSLPAYLISGLPAHYAIATNKLSSAMGTTLTTIRYARDGFIPWKQAVFCVIFALIGSACGADLALMLDADVFKIIMLFILPVTAIYVFKSKALVTEKPPLSFTKTTVLSCAIALVIGAYDGFYGPGTGTFLILLLTAAAHMPLTSANGVSKVINLTTNISALTVFILSSKVLYPLGLAAGVFSIAGNLLGAKHFEKGGGKSVKPIMILVLTIFFIKVLYEVAFT
>2.A.102.1000.1000-WP_038611316
MLQVVGVGVAVAVGAAMQRVSGMGVGLIAAPALSLLLGPVDGVLLVNLLAVINAATNTWGMRADVDWQKFAPIALAMVLGVVPGAWVVANAPTDVLLILVGALLLLALSIVTLGKRYVPQVEGALPAAVSGAIGGFMNTLAGVAGPAITVYAEAARWPQKVYAATLQPIFLVGGSLSFTAKVLSGAADITAIEPALWAATLTALVAGIAAGTTLAPRVPSTIAHRIALGLAFLGGATALVRGLFL
>2.A.102.1000.1000-WP_094711363
MLEFQFLLFLCAIALFTGFVKAGIPALGALISATVALMFPPKDALGITLMYLLTGDLVAVSLYWRQAHWQELKKMLPTILAGIAIGAGILYFLDNDTLGPVIGSLILILVSLEPFRPRITHWALNHPGKVRGTSGVLAGITTTVGNAAGPIISLYLLLLKIDKHGFVGTSAIFFFSVNLTKIPVYGALGIFKGYYLMTFLVTVPLVLVGAYAGRRFLHWIPQQWFNRVILIFTGIAGLTLVVRPLI
>2.A.102.1000.1000-OUS09666
MISDPFFYLCAIPSVLIFAMVKGGFGGGIAIIAVPLMSLAVPPVQAAAILLPLLIVMDGVAVWSFRGQWSKKNIEYTLPGAVLGVIVGALTFSYLSEAAIRLLIGFMCVAFCLNYWLRPGLKVKTEATPVAGSFWGAIAGFTSFGIHAGGPPMSIYLLPQRMDKTLLMGTFAVFFAAVNLVKLVPYTWLGQFDTTNLLTSAVLIPLAPIGVRLGYYLLHKVSEVLVYRICYFFLIIIGLKLLYDGGHDLLIP
>2.A.102.1000.1000-WP_019986611
MTSLQLAGFSASLLIGVSLGLIGGGGSILTLPVLVYLLGINPVISTAYSLFIVGVTSLVGSVNFMRKKLVDYKAGIIFAIPSFTAVFLTRKYIVPAIPDVLFTLGDLTVTKNIGIMVFFALVMLAASYSMLRDSRNGADTEDEEPRFNYPLIGLEGAVVGVLTGIVGAGGGFLIIPALVVLARLPMRMAVGTSLLIIAAKSLIGFVGDVANLHIDWAFLLEFTALSVVGIFVGMYLSRYVASARLKKAFGWFVLIMGVYIISRELFFSPDLRNKSH
>2.A.102.1000.1000-WP_066298694
MTTGLLIVVLTSIFIGAVAQRIAGLGFALLISPFLVIILGAHGGVLMVNVCGLISSLLIMFRVWKEVDWSMYRWLAIPAVIGSIPASMAAVYLPAAPMAVIVGGIVLVALGASLVLARNSVVVTGNKAKAIAGFASGITNAVAGVGGPAVSAYAVMARWPQRPFAATLQPFFVTIAVVTLSVKLTMDPGQMPPFSTLAWILIGVLIVAGIYAGEQLQKHISDEHVRFGVIVIAFLGAAAAMAKGLFDLYA
>2.A.102.1000.1000-WP_033463490
MPWLAYAPDPWLFAAMAATVFVAAVAQGIGGVGFAMLAAPVAGIFFPQLAPGPLLTLGGFVSLLTALRERAAIDWATVGYTLLGRFAGTLVAVYALTRFAPQLLSVLFAVSILAAVAISVAGVRISASPAQMSGAGLASGVMGTITSVGAPPLAIMMQHAAPPRLRATLGLILFIGASFSLTMLSLADRYGINEFLLSVGLLPFLLLGFSCSSRLKERMRPATVRRILLGICAIGALVVLARAALGA
>2.A.102.1000.1000-OYY69457
MVSVRLRSDDYLYSRFTKARQGILILPTDLLFYLVAAVAVILVGLAKGGFAGLGAAAMPLLALVMDPVAGAGMLLPILMVQDVVSVWAFRSSYDKRTLILTLPGAAIGIFVAWLLASVIHEDAVRGFVGVISLVFGTYRLLPLIGVQLQLAGPAPEWIGTVMGGVSGFTSQIAHAGGPPFQIWALSRNFPHLVFVGTSSIFFAIINWMKVPAYAALGQFNRDNMTLTAIFLPLAIISTIVGVKLVKRVSPARFNIIIQLLMVVIGAELIRQAIW
>2.A.102.1000.1000-ADL55752
MFILPIGLGLLIGLIMALTGAGGGILAVPALTLGLGWTMASASPVALLTVATAALIGMMSGLLAGAVRIRAALLISATGIIAAPFGQHLAHRLSERWLTGLFVCVMLIVAVRLFRSTHPSAKNSTRARTCVIDTKTGRISWNPLSFLKLSLIGLASGLSTGLLGVGGGFIVVPALLRCSDIAISGIIATSLTVITFVSAGAVISAFSSGHLALTEPALLFMAAAATGMLLGRLFAPKIPAIMLQRALAMLIFSVALFLLYRAR
>2.A.102.1000.1000-WP_029001420
MTLPDGTFALLMLVALGSWFQTLTGFGLGLIVVGAASALGLPLAGVATFVNLVSLPQNALALRGCGTHIDWRLAAAATLGLLPAVVLGLLLLEQLDATAALALQALLGALVLHAALGLLRRPRPLAQPSSTPSFVLSGLAGGLMGGLFGMAGPPLILHFYRQPLDVARIRSALLVVFTAMSLWRTLASAAQGHLDTTLALQAGAALPVMAVATQLARRLPPPLSQAGLRRLAYGVLWVLGAWLLIDALRRLVP
>2.A.102.1000.1000-WP_022595813
MELTLLLVIIAFGTYFQTVTGFGLAIIIVGLTSAFKLYSLPVVAAIISLITVANCVTALKAVGRRTPWRKWAFTVVGSIPGVYIGVWGLNHLSGDALSVLEFLLGGMILYSAISLFRRTAAKQELSSFASFSVAGFASGLSGGLFGLGGPPLIYHFYRQPMAIEHIRALLLSTFLCSSLSRTIILAWENQLTPEILTISAIAIPLVMVVTYLTQKYPSDIEPNTMRKGIALVLFLIAIRLMVPFFMDLIS
>2.A.102.1000.1000-EKD70029
AGYIDAVSGGGGLITVPMLLSIGLSPHVVLGTNKFAGTLGVFQSARVFVKNKIIRPKAWLIAILFSAFGSLIGSFIVQQISGRSLHKFLPILMIVVIFYIYKTKFWSDNAGHYNIATNKSLCAAVGTGIGFYDGFFGPGTASLGIATVMSVFKLNLIEASGVIKLLNFSSNFSALITFIYFGNVNYYAGLTLGLTYMLGSYLGAHFAIRIGSKYLRPLVMLIASIICIKLIINQWM
>2.A.102.1000.1000-WP_017133543
MVDIVVLCLFAFCAGLIDAAVGGGGLIQIPALFNVLPTASPAALLGTNKVAAACGTTFAARSFVRKVVIDWGLVVPAAGAAFVMAFCGAATVSAVPQSVIRPAVLVLIVLMALYTFWKKDFGALHKPLRIGIREKLLAILIGGAIGFYDGLFGPGTGSFLIFLFIRCFAFDFLHASASAKLVNIATNVAALVFFIPTGNVLYLVAIPMALFNILGALTGTWLAVHKGVPFVRALFLVLLVILISKLSYDLITQL
>2.A.102.1000.1000-WP_015806317
MDTIGYIASLFIGISLGLIGGGGSILTVPVLVYLFRVDASVATVYSLFIVGVTSVAGSFSYFRKGLVHLKTALIFGIPSIISVFITRTYIVPAIPEEIMSVGGFIITKDIMLMLVFAVLMIFASYSMIKKCTGADCFPSEDQKVKNTAVILHGALVGFVTGLIGAGGGFLIIPALVGLLKLDIKKAIGTSLFIISLNSIFGFSVSVSQFVIEWNLILKILGLAAAGVFIGSWLSTKIEGKKLKPAFGWFVLVMGVYIIIKEIVIR
>2.A.102.1000.1000-WP_098460544
MELITQTLAGLPGWAWLVLIGAALLVGFGKTAIGGVVMIAVVASAMVLPTKESTGFMLLLLLTGDVVAVWTYRHNVDWRLIGRLVLPILVGIGVGAGFLRWVDDLVLKRTIGVIVLTLLVAGFWPDKLAAHRPWVGRGYGALAGFTTMVANAGGSPMSLYLLAAKYDKWRFLGTTSWLFFAVNLTKLPVSIGLGIISPRTAVLAAVLVPVVLLGTWLGRLTIARIDQVTFDRLITAFVALAGLWLLLG
>2.A.102.1000.1000-WP_056295129
MMTDPLFYAVAIPAVIGLGLSKGGFTGLGAVATPLVALYLPPLEAAALLLPILMCQDLIAVYFYRRDWDAWNLKVLLPGALIGIVFGGLMASHVSDDAVRIIAGGIGLAFVAHAWLSRANVKLHNATALGGFIWGSISGFTSFVIQGGGPAFQAHTLPQRMPKLTFVGTSTLFFCAVNAMKVPPYFMLNQFSWANFSTSLVLLPLAVVANFAGFWLVSRTPTILFYRIAYALLLVISLGLLWQGLT
>2.A.102.1000.1000-WP_043110460
MDLLIFAATGVVAGVMAGLFGVGGGLTIVPILAVVMPRLGVPTEVVMQVAIGTSLGVIGFTSLSSARAHQRRGSVNWRVLSSLAPGLMLGAVIGAQVADLLSGAALRNIVGFGALAIAAQMALVTPKPVAADAKPPSRAELGIAGTVIGAAAALIGIGGGSLNVPYLNLRGVPIHQAVGTSAAAGIPIAWAGALGFVWAGWGTVGVPAPALGYLSLPALAGIGVFSVLTAPIGVRLAHAASPQTLKRAFALLLVGIGLYLLLGQH
>2.A.102.1000.1000-WP_018372723
MIGLVYALIIILANSIGAVSGMGGGVLIKPIFDLLGYHSVASISFYSAVAVFTMSIVSTYRQVKNGIVISWPKVFWIALGSLLGGYAGNAVFGYLLAVFGANVTQLVQIILTVLTLIFALIYSLFQLKQFQLKQWYWFVVCGTVLGFLASLLGIGGGPINVSLLMLMFSLPIKEATVYSICTIFFSQLSKLATIAITGGLVHYDLTVLIYVIPAAIIGGFLGAQLSKLLPAQKITQIFRAVIVLVILLNLYNGFGLL
>2.A.102.1000.1000-WP_067634114
MTLIYGVVVLIATTLGAMSGMGGGVIIKPALDLIGYHDVQSIGFYSSCAVLAMAIINMIKSFKREKNFDYNTVALISMGSIIGGFLGSKILNLLLMRYGERTVQLSQSILLIIILLLVVILVSTSILSYNFKSKLLVLSIGIVLGMLSAYIGIGGGPLNVAIFCLFFSVDFKTATFYSIATIFFTQISTLITIATTKGLSSFDLIFLFSIIPSACIGGFLGSKLNSLLSSKVLKIVFNCILLLLIVLNLFNIINK
>2.A.102.1000.1000-EPC69467
MTIILLFLGFLVGAFIMTMGGGGGAFYLGIMTGVAHLSPSTAAATSLFTAIPALAVGCYSHYRTGNMRFHAGNEILMTAVPATIIGSLAAPHIPEVVYSWAIAVIFVVLGVQMLRQSFARKVKKATQPAWFAYVLGAISGLMVGVAGLSGGGPIMAGLMLMGLDMPHAAATSSYALVALSVIGCLLHATQGTIAWQVGGLLMLGSLVGAAITPRILNRFDPRLLTAILRPILGIMLLIMAVAQVW
>2.A.102.1000.1000-WP_017260664
MLWIELIITGFIIGTLVISMGGGGAAIYLGVLTGIFHLPAAVAAATSLFTAFPSLCVGAYSHYRTGNVEAKVGNRMLLAALPATIVGSLLSPFIPTKIYTWVIAIILVLLGVQIIARQYLPHRNKTANGGTKRIQAIAFGILSGLMVGVAGLSGGGPILAGLLLMGLDTVHAAATSSYVLVGTTLIGLLFHMSSGHVDWSIGFGLMIGAIIGAALAPIIINRLNKRVLNLVLQPMMGLLLVIMGLRMIL
>2.A.102.1000.1000-WP_091909496
MNALLLDPWFYAAALPAVILVGLSKGGFGGAVGFIGVPLMALVISPVQAAAILLPILVLMDIVSLWAWRGVFDKQTLFDMMPGALVGIGVGWLTAAAVTVDMVRFIVGAVAIVFVLRWAWQQFRHGAEYSAASNRVAGALWGAISGFTSFVAHVGGPPFQIYTLPLRLDPKVLSGTAAIFFAITNALKLVPYFALGQFDTTNLTASAVLMPLAPLSTLAGAWLVRRMRPEVFYPFTYATVALIAVKLIWDGGAQLLQP
>2.A.102.1000.1000-WP_022723506
MSIILDPWFYAAAVPAVIILGLAKGGFTGVGIAATPLLALYLPPLEAAALLLPVLISQDLISLYVYRRHWDGENLKIMLPGALVGMALAWWTASIVSDDAVRIIVGSVGLIFVLNMALRPDLHVTKHSRPAGLFWGAVSGFTSFMTQGGGPPFQVYVLPQRLPKLVFVGTTTIFFAIINALKIGPYLALGNFTTADIGTSIALLPLAAVANLGGIWLVKHMPTELFYRLAYILLFGVSVALLIQGGSHLLLR
>2.A.102.1000.1000-WP_074925295
MAIITDPNFYFLSVPAVLIYGIGKGGLGGALGIIAVPLMAFAVSPLQAAAILLPILCVMDVFAVRYHYKNADYKVIKKMLPGALLGVVIAGVYINVVPQAGLKLTIGVLSLWFCAQYIGSMLTNRTSVAKPNNTVGATMWGAVSGFSSTTIHAGGGPASIYLLPLKLEKVTLIATMAVFFALLNVAKLVPYALSGEFDSTNVLTALVLMPLAPLGVSTGVWLLHRVSQTRIYQLCYLFLFLSGAKLSYDGLLAII
>2.A.102.1000.1000-OUW32112
MILLLILGFGVGLALGLTGGGGMLAVPALILGLGMTIQEAMPVALLAICFSAMIGTIDGLKKRIVRYKAAIIMAAAGIVIAPFGIFLANMLPSNILTSIFSLLLVSISLKVFWGLIKDTKPPTGHESLTKNCLINPSTGKFNWSPRCFFTMSGIGGFTGIFTGMLGVGGGFLIAPSIRYFSDLNTQSIISTSLLVITLISAGTVVQALSSGFTIEKDGLLFILTAILGVFLARKIAPFFLDVHLQLSFAILAMLAAMSLIYSQFLGG
>2.A.102.1000.1000-WP_067393880
MIGIIYFIVIILANTVGAISGMGGGVIIKPVLDFIGYHSVAAISFYSTVAVFTMSISSTIRQVKSGQTIRWRTVLWVSLGAVVGGILGNISFESLLGYFDSESTVQLIQIGLTIVTLLFAFLYTKYDWRSFHFDSIIGYLFCGFTLGFLASLLGIGGGPINVSLLMLMFSLPIKEATIYSICTIFFSQLAKLVTITVNTGFDRYDLTMLLYVIPAAILGGLLGAKASQQLSPKKVTTIFQAVIAVVLLINLYNGWRILIR
>2.A.102.1000.1000-SHH18813
MELIYFIIALLATTLGTMTGLGAGVIIKPLLDTFAHFDLSTTGLLSSFAVFFMAIVSTIKQWKVGFKFEKRLYVISAGAIMGGIIGNLLFGKFLLIVPEDIGKAIQALILALLLIMVIFRSKLPHFHIKNLIATFIIGIILGTIASFLGIGGGPFNVAVLIMFFAMDIKKAAINSVFIILLSQFSKLLTILITTGFSSYNLKMLWFMIPASIIGGHMGTKLNHHISSEKIHKIFILLVILMVALNVYNAIEFLFL
>2.A.102.1000.1000-WP_083591333
MTIDIILFLVAAAFVAGYVDAVAGGGGLITIPALLLSGVDPLTALGTNKVQSLFGSASATIAYAAKGHMNLREQAPVAVLSFGGACLGALGARVLPTEILQTGLPFLLIAVALFFAFKPGLSDVDAERRISPAVFAFTLVPLIGAYDGLFGPGTGSFFMLAFVSLAGYGVLKATAHTKLLNFASNFGGFTVFALAGAVIWKVGLIMGVAQFVGARLGAMTAMRFGATFIRPLLVVVCLALAIRLLWQ
>2.A.102.1000.1000-WP_019722128
MRIIPLHQDESNLWMKKAGNMNMQKLIVLALVGLAAQLVDGSLGMGYGVTSTSLLLAFGIAPAVASASVHLAEVFTTAASGVSHMKFGNVDKGIIWKLVVPGAVGAFLGATVLSHLPASTLKPYISIFLIALGLYILIRFLINARGALKIKKKTGSNVFFIPLGFVAGFFDATGGGGWGPIATPALLSRNDIEPRKVIGSVDTSEFAVSLASSIGFLLSLGAMQINWIWTIALMLGGLIAAPIAAYLVKILPAHLLAVIVSGMIVFSNVQTLLKMAGAGSGWYGVTYTAIAAIWAILIFYTIRKHKRTVASASVSVAE
>2.A.102.1000.1000-OPK09837
MELHSLVIILVAVAVGSYLQAFTGFALGIVVLAIAVLTHAAPIATVATTITIVAFPSIVIALSRHWRHIDRASFFQTFIGLVPGTLLGLWSLGVMGEKHTALLQLLLGGLIVAGGIALFMKPKPHPSRSSSASFVLMGVLGGLLGGLFSVPGPPMIYHYYRQPVSIQAIRTSLLALSGAMSLVRLIMQGLQGQLNAEVMSLGMLSIPVAMLASWLYVRFPPQLSDLSMRRGAFALFVVMGGFILLTAVLPSSLAAQ
>2.A.102.1000.1000-WP_027096729
MNLLYLFIALGATTLGSMAGLGGGVIIKPILDFLGDYNLSTISVLSSFTVFSMAIVSIIKQIRYKFKIEVRKTVLIGIGSIFGGLIGEKLVKFILTLMQPITVTIIQNFVLATLLILVYIYMNNKDKFKSYHIENSLACIAIGLLLGAIASFLSIGGGPINVCVLTIFFSMNTKEAAVNSIITILFSQASKLVTVATSSGFSGFDLSMLPFMVVGGILGGIIGSRLNKLYSSETILKVFNVVLIALIILNFYNILSVFI
>2.A.102.1000.1000-WP_016444709
MAGFTTGALIVLGLCAFIVGISKTALPGAATLAVALLAAVMPALQSTGVMLLMLLVGDVVAIVMYRKKADWPTLVRLVPGVLLGLVIGAVFLHVASDRVIRVSIGIILLVLIAVTTFVLKRNDNPNVEGPWARAFFGSLAGMTTMAANAGGPVTTMYFLAAKFPVKTFLGTTAWFYFLVNLTKLPFAVALGSVSGESLRVAAPFLPLVLVGALLGRLLATHMSQKVFEPVVTVLTVISAAYLLI
>2.A.102.1000.1000-WP_098484815
MTAALVLAVLVGAVMQRVTGMGFALVASPFVILALGPAAGVLVIALLGVLAALIVLGRVRQDVDWAVLGRLLPGALVGIVAGAAAAAVLEAAWAQVVAGVLIILGLIGSAVVVRARTMPRNLGLVGATGFASGAMGVVAGVSGPAMAVLAVLTRWDTVRFAATMQPYFVVTGVATVAARLLLEPAAGGQLDATTWALVAVALGAGVALGELVAKRLSAATAHRLVVVLATAGALTTIADGAARLLG
>2.A.102.1000.1000-WP_060600166
MNLYLPIAEISVNALILIGMGAAVGFLSGLFGVGGGFLITPLLIFYNIPPAIAVATGANQVIASSFSGALAHYKRGTVDIKLGLMLLIGGAAGSVVGVWLFTLLRRLGQLDLAVSLLYVVMLGTVGGLMLVESVQAMLRVHKGGSGEVRHASHHNWVQRMPLKMRFKRSKLYVSVIPVLGIGFVIGVLASIMGVGGGFIMVPAMIYLLRVPTSVVVGTSLMQIMFTAAVTTVLQAATNQTIDIMLGFLLMVGGVVGAQFGVEAGRKLRGDQLRALLALLVIAVAGRLLVELVVTPAELYSISLPSGVRE
>2.A.102.1000.1000-WP_094751990
MTEILLDPSNLLLLAGVGFFAGFIDAIVGGGGLLTVPALLSIGLSPHLTLGTNKLAASFGSATAALTYFKKNLFDPNFWRHSFYNTLLGALVGTIFINLIQANWLDKFLPVLIFIVALYTLFNRLQDIDNHVLPKKNQSFNFKQRCQAFVLGFYDGAAGPGTGAFWVISSMRLYKINILLASGLAKSMNFTSNITALLIFIYFDQVDWVIGFTMGACIMLGAYIGAHSAIRFGSKFIRPIFICVVLIMSIKLGYSAWFA
>2.A.102.1000.1000-WP_008254661
MEILGYIGAFIIGLILGLTGGGGSILTVPILVYVLLINPVTATAYSLFIVGTTSVFGATQNYFKGLVDIKTGFLFAIPSFVAVFITRRFLVPLIPNIVIEKPIIIEKSSFLMALFAIIMLFAAFSMLKKKKEIVTTDLKSSLFSLIIQNFIIGIIIGLVGAGGGFLIIPSLVLFAKLPMKKAVGTSLFIIAMNSLIGFMGDVQNLTIDWLFLIKFTSLSIIGIFIGIYLNRFINESQLKKGFGYFVLLMACFILLKEFYM
>2.A.102.1000.1000-WP_020088707
MTWLILLITGFLVGLLVISTGGGGAAIYLGLLTTVFHLAPGSAAATSLFTAFPSLLVGAYGHYRTGQIHFKVGNQMLIAAIPATIVGALISPDIPIKLYTWLVAIILFLLGVQILVKRFSHRQSKPVHHQGLQAACYGVLSGLMVGVAGLSGGGPIIAGLLVLGLDMIPAAATSAYVLVGTTLIGLIFHMSANNVNWSIGVSLMIGAMLGAFCAPRLLMHADPQKLNAYLKPFMGVLIIFMALKMVF
>2.A.102.1000.1000-WP_069637216
MEFDFLVYCVFFVGAFVGGFIDAIAGGGGLIIVPLLMAFGIDPHTALATNKLQGSFGSFTASLNFTLKGMINFKEVFICIFFTFVGACIGAKTILFLNTDILKIIVPFLLISIFVYTIFSPNITEQDRKSKIDPKVFYICFGLLLGFYDGFFGPGTGSFWTFSMVALLGLNIKKAVANTKIFNFTSNIVSLFIFILSGNILWFVGALMGVAAIIGAYFGSNLVIKKEIKFIRFVFLSVVAFTILKLLWDFFK
>2.A.102.1000.1000-WP_007138386
MEYFGYFASIIIGLSLGLIGGGGSILAVPILVYLFKVHPEQATSYSLFIVGITSMIGSFSHYRQGNLKIKSALVFAFPSILSLLLVRKVILPIIPETIFSIDGFDITKNFLIMVVFAFLMIATSISMIKKSKKIKEPKQINFPVLALIGFLVGLIIGFLGAGGGFLIIPALLFFANLPMKEAVGTSLFIIFINSLIGFSGDLLGGVKLDFTLLISITAMAMVGLFIGTQLSKKLDGAKLKPAFGWFVLVMGIYIITKEILFK
>2.A.102.1000.1000-WP_034811319
MLGLEYDPLQLAQLISVLMIAGLIAGFVAGLFGIGGGFVVVPALLLVFSFFGVDGEVLTHVAIGTSLATIIVTSSRSVHAHNKRGAVDLQIIKDWAPWLLVGVIGGIILAQFMDGRSLKWVFSIGVFLMGLHFIMPVLKDVKLSNEMPKGVALAGLASFLGGFSALLGIGGGTIAILTMTMCGRPIHQAVGTASGFGVIIAVPGAIGFALLGLGASQLPVGSFGYVNILAVVAITAMSFITAPLGARAAHALNGPALKRVFGVYLVATSAIVLWNSFT
>2.A.102.1000.1000-WP_079464926
MEIFGYIASVLIGVSLGLIGGGGSIFTVPVLVYFFGIDAFLATEYSLFIVGTSSIIGSVSYFKNGLVNMKTVLIFGIPSVISIFLTRNFLLPIIPDSIFKFGNFVMTKNIFLLLIFAGLMIAASYKMIRKNKVLEIKATSSQKNNAFLAVGEGSVVGFLTGLVGAGGGFMIIPALVNFLKMPMKVAIGTSLVIISVNSLIGFFSSVNHLKIDWSFLGSISAIAIVGIFIGTQLSKKINGEKLKPVFGWFILIMVVYIILKEIIL
>2.A.102.1000.1000-WP_064477813
MPLYEAGWLASAGLGSVVGLILALTGAGGAIVAVPLLIFGLHLSVSQAAPVALLAVGLSAGLGSVLGLREGKVRYKAAALMALCGVALSPLGVWAAHRVPNTPLTVLFAMVLAHVAIHMFLQARATAPAAPSPRHAAPPCHLDTVRGKLIWTLPCARTLASWGAAAGLLSGLLGVGGGFVIVPALRRATDLPMQTIVATSLAVIALVSVGGVLASAIGGHVDWHIALPFAAGALAGMLTGRGFSRHLAGPALQQGFAAFAGVVAIGLVVRALA
>2.A.102.1000.1000-WP_029942179
MIDAWLYPALTAVAVLTGFIDAIAGGGGLIMMPALLVSGVPPIMALGTNKLQSMCGTFVAMSNYGRKGLIDWKENLPTALLVFAGAGVGALLVQRIDTRTLSLVIPLLLLANAAYVLLSPRMTDEDAHQRVSSRGYAPVGGAIGLYDGFFGPGTGSFFTATLVGLRGLGLTRATALTKFLNWTSNVASVLLFALGGKVLWTLGLCMAGGAMLGGWLGSHTAMKFGARLIRPLLVTASIGLTIRLLWGWFA
>2.A.102.1000.1000-WP_031572846
MMFLNFADMGLGLAAGLAGFVDAVVGGGGLILLPALFASFPQAAPATLLGTNKAGAIWGTGAAFLSYVRRVRIPWKTVIPTALASLTGSLIGADMVTRINGDDFRRALPFVLAGVLIYTLMNRQLGQVHEPRFTQKTATFLGIAGGLLIGFYDGFLGPGTGNFLVFVFILVFGFDFLHASASAKMVNFSSNFAALVLFASKNHVLWHLALFLAMCNMLGSLMGTRMAMTHGTTFVRRLFIVVVLLLIARTAWEAFGG
>2.A.102.1000.1000-WP_095623705
MITDPFFYLCAVPAVLLYGLAKGGFGGNISILSVPLMALVVSPQVAAAILLPILCAMDLMALRTFRGRWDAVNLRIIIPASLAGVVIGALTFRMLNDAHIQIIIGVIALVFTLNIWLRRGEPPKRGPSRARGGFWGAVAGFTSFGIHAGGPPINVYLLPQKLEKTILMGTIAVFFAITNLAKVPAYIYLGQFNTANLLTALVLLPLAPIGVRLGFWLLQRSNEKLIYQLCYIFLFLTGGKLLYEGVTALV
>2.A.102.1000.1000-WP_092607151
MLDLPLAGWILLGVAAFIGGFSKTALSGATTVSVVLAAMVLPAKESTALMLVLLLAGDIWAILTYRRDADVRLLLRLVLPVVVGVALGGVFLGRVDDLVLRRTIGGILLGLLLVGLVTRRHRPGRTEAHLYGGLAGFTTMVANAGGPAMSLYLLSARYGKLAFLGTTAWFFATVNLVLKLPVMVSLGMMTRGVVLTGLVLVPLVWLGALVGRVVVNRLNEVWFARLVTAFVVASALYLVLS
>2.A.102.1000.1000-XP_016749435
MKIQNLLSWVSLIFLISQGQSHSTQKHPILDDNLTIESFIHKTLQWRKNTLHQLKLQGNRLELSTSTVVAAVLSFVAASISSAGGIGGGGLFIPILTLVGSLDLKTASSFSAFMVTGGSVANLMFNLGAQSAMFGGKSLIDYDITLLSEPFMLLGVSVGVVCNLVLPEWLITIMFAVFLVWSTIKTCGNGVRLWKKESGRHLGTLDGYGELENGESGEVKSLKEPLVGTEDKESSSRFPWKKLMVLIMVWFSFFAIYLLRGNRYGQGVIPLKPCGIGYWSLSLLQVPLAIAFTAWILRRKESIAGQGPNQQGVVNKLIFPLMALMAGALGGVFGIGGGMLISPLLLQVGVDPEVTAATCSFMVFFSSTMSAFQYLLLGMEHTGTALIFSVICFIASLLGLVVVQKAIERFGRASLIVFSVGTVMALSAILMTTFGALDVWDDYSSGNYMGFKLPC
>2.A.102.1000.1000-OGA10738
MITDPYFYLLAVPGVVLFGISKGGFGGGLGILTVPMMALVVPPAQAAAIMLPILLVMDIGAVWAYRNSWDHKLMKVLLPAGLLGIAIGALSFRWFSTAGLKLLLGVIALGFVASRWLRRAGAAPARPSAAKGVFWMTISGVTTFVAHAGGPPLNVYLLPLRLAPAIYAGTVTILFAVLNYAKVLPYWWLGLFNAEVLATAAALVPVGLVAVWVGLLLRRRLSETVFYRIVYGLLIVTGTKMLYDGVRGLA
>2.A.102.1000.1000-WP_023490796
MTLSLLLALCVGMVLGITGAGGGIFAIPALMMGMAWAPQQAAPVALVAVAGSAALGAIEGWRKGLVRYRAAIVMTLAGIPMTGVGLSVAQRASPTLLTLLFAAVLLTIAWRLMRTPMIAVTHTYPVVLDEQTGRFIWVLNTWLLFLAFGAITGFMTGLLAVGGGFIIVPLLRQFSPLSIHHCIATSLLVVAMVSLGGIVTAMMQGATLPLPFTLWFMISMVTGMFIGRRVSHYLPEPMVQKGFAGLLIIVALGMVFNAVITKPIG
>2.A.102.1000.1000-WP_054952419
MIPNLAPIAWTTLIIAALFVGIGKTALPGIVTLSVALFAAVLPARESTAALLILLIVGDIIAVRMYYQDVDWHALKKLVPSVTIGVVIGAVFLYFVSDGTMRRSIGIILLILTALTLLLMRRGSAETIRDVFAKRSIRSLYGSLGGFTTMAANSGGPVMNLYFIASGFDMRRFLGTQAWFFFIVNVIKVPFSASIGLMTGEIISTAAILIPVVLIGAYIGYLIVRRIDQKLFNIIIISLTIISALYLLFW
>2.A.102.1000.1000-AGL87579
MCFAHFTHRSGGYPSPSSGVRGGASVTMPIYFSDAPMEFLLYLLLGACAGVLAGLFGVGGGIIIVPVLVFSFTLQGFDVSVLTHLAVGTSLASIIFTSVNAVREHHRRGAVRWPIFAWMTVGILLGAGFGALTAEAISGPHLQKIIGVFALVVALQMTLELKPKASRQVPGKLGLTAAGGVIGWASAIFGIGGGSLTVPFLTWRSVPMQQAVATSSACGLPIALASALSFMILGWHDPLLPAHSLGFVYLPALLGIALTSMVFARIGARLAHKLSPRLLKRMFAALLFCVGLSFLF
>2.A.102.1000.1000-WP_096366419
MTPFELTLLVLLAFAGSFIQALTGFALGLIVMGLASLLGLASIPFLAAVVSMISMANGAWVLGRHPRAIDWPQLGWMTLGLAPMIALGMALLAWMNTATPVLLQQLLGAVILAAALVLFFRPHPLPRPSGAAAGLISGAAGGLLGGLFSTAGPPIVFHIYRQPWDMARIRSTLLAIFFLSTLLRLIVQILRGEFEPAMLEAAAWCLFPVLLAAQFGARLTRHVPIVQMRRLAFALLAISGLGLLLVRG
>2.A.102.1000.1000-WP_073218925
MELIEIFGYLSALAIGISLGIIGGGGSILAVPVLAYLFSIDEKAATAYSLFIVGASALVGGIKQHIKGFVDWRTAIVFGVPAIVGVTLIRYFVIPWLPDILFSINDFEFTRRMGMFGLFAVLMIPAGISMLKSKEEVTSNESEKVKYNYPLIILEGVVVGSITGLIGAGGGFLIIPALVLLAKVKMKVAVGTSLIIIALKSLLGFLFGDALTMAIDWPFLMIFTGLSFIGIFIGSYLSNFINGTKLKIGFGYFIFVMAIFIFYMEFFLNSAV
>2.A.102.1000.1000-WP_028099699
MQIYLPIAEVSLNIVVLLAIGGGVGLLSGLFGVGGGFLMTPLLIFIGVPPAVAVATQSNQVVAASVSGVLAHWQRDNVDFKMGGVLLGGGILGSSVGVLIFSLLKHFGQIDLVIAISYVVTLGSIGTIMAIESINSLRRVRRRQGAPAKLHQHNWAQGLPLKMRFRKSRLYISAIVPIAIGFVVGIMSAIMGVGGAFLMVPAMIYLLGMPTSIVIGTSLFQIIFVQAYVTVLQSIQNQTVDLLLALILTLGGVVGAQYGGRLGARLPAEQLRLLMALVVLVVAGGLLYQLVAVPRELYAVITLGGPL
>2.A.102.1000.1000-WP_083647885
MTPMTYLAIGFAAVMFGIDKSLASGAGLLSVATLTAVMPAHQASGLTLLMAICADWSAIWAYRGNVSVKSLVRLIPFVIVGICGGIAFLYVADNTAMRRTIGIILAIFVGMYFLNLIRKRLSGNTEVPTKKSPEETDGVSDAERGGKAATFSWLKRIVCGVLAGFTTMVANAAGPVTAIFFLSENLPVIRFLGTTAWFYLIVNLIKLPISIHLGMITWAGFLSMAWTIPLIIVTVMIGRAIASHVSQEVFTKLIYVLSVFAVIKLLI
>2.A.102.1000.1000-WP_055851599
MDILSLDMAAFVIGAAFLAGFVDSIAGGGGLVTIPALLIAGLDPITAIGTNKLQGLFGSGSASLAYARRGHVSPREVGAAALISFAGAVLGALLALVMPLDLLEAALPFLLVAIALFFAFKPGLSDKDAERRISPAAFALFVVPLIGAYDGLFGPGTGSFFMLAFVTLAGYGILRATAHTKILNFASNCGGFLVFAAFGSILWKVGLAMGLAQFLGARLGASLAMRLGAGLIRPLLVIVCLALATKLLFF
>2.A.102.1000.1000-WP_028869073
MITDIWFYIAAVPAVFFYGMGKGGVGGILGMLSVPLMAMTVSPIQAAAVLLPLLCIMDLMALIYHRENCNYAELKNMLPYAVVGVVIASYFMGSLPSHIVELIIGGLALTFLGQKFLLGKNQSTSAKRGYALSMISGFSSTLVHAGGPPASMYLLPKKLPKEQLIGTSVVFFALLNFIKLIPYSYLGQLDAENLKTSLVLIPVAFLGVRTGVWLVNIISQELIYKISYSVLFITGCKMLYSGLATIY
>2.A.102.1000.1000-WP_045464028
MSTPSLVLFLLIVAIGSYLQAFTGFALGIFVLGAAVIFQLVKLETAATAINIMTLVNTAVALRGNMKRLNRKLAVQTLLGVLPGVPIGLWLLHTLSARSAQSLHLCLGVVVLLGGAILSLKPHPRPSTSKPSSFLIAGGLGGVLGGMFSIPGPPIIYQFYIQPLEINEVRLTLLSIFGVVSLLRIFVLGIDGSVGVHSIYLGLLSLPVVAFVTVLFIRFPPPVSEVACRRIAFSLLATMGVCIIWVGLR
>2.A.102.1000.1000-WP_068753719
MTNLVQDPIFWLIAMIGLVLTGISKSGFAGGAGVVAVPLLSLKVGVLEATAITLPLLLLMDAKTLRYYCSHINWNELKRLLPGAFIGILLGGLSMGSLPERWLLIGLGVLSIVFATWASLQTIFAKLTRASWFWSTTSGLTSTLVHAGGPPINIYFISRRLEKLPWLATAAAFFAIMNVVKLIPYTLNEQWSKESFMISALLFPIALFGVWLGKGIQQRLSEQTFMQACRALLLLSGIGLIAKAI
>2.A.102.1000.1000-WP_052591796
MSDPSVLTLVLLVLAALTAGWVDAVVGGGGLVQLPALMIAFPGAAPVQLLATNKLGSICGTSTSSITYLRRVRPDLRTAIPLALLAFGGALVGALIASHIPRSAFNPVILVVLIAVGAYTILKPTVGEHTALRFSGHHHYVVASIAGFAIGMYDGALGPGTGSFLVFALVGLMGYGFLEASAKAKLANFATNLASLVIFVPQGAVVWSIGLLMGVANLAGGYLGARTAVAKGSRFIRIVFVCVVSAFVLKIGWDVIQQVRG
>2.A.102.1000.1000-WP_091872764
MSVASTFDISITSWAFAITAAFIVGLSKAGIKGIAIVNVTLMALAFEAKASTGLVVPLLIVGDAIAVVYYHRHANWWYIVRFLPWVVVGILLGVYLGNDLDEGVFKIYMAIIILVSVVMMYWWDRRKSTSVPTHWAFAGLVGTLAGITTMIGNLGGPFSNLYFLAMRVKKNEFIGTAAWLFLIINLIKLPFHIFVWETINAETLLFNLKLVPGILLGMLVGVRLIKIIKDDFYRKMILVLTALGAVMIMIR
>2.A.102.1000.1000-WP_018327892
MLPDFQFYAIAIPAVLLVGFSKGGMGEALSLMGVPLLSLAVSPVQAAALLLPILIAMDLVSLWMWRQHGDTKTLTMLLPGALVGIAVGWATSAYVPRDALRLIIGVITILFVLRYAYNVWRARRGIVIPAKPHRSLQASFLGSFAGYGSFVAHAGGPPFQIYALPLKLQPREYTGTMVRFFAILNAVKLIPYFALGQLDLSNLTTSMTLFPLAMLATMTGAWVVRRMQPQVFYPFMYTMAFLAGLKLAYDGLVVLAMGS
>2.A.102.1000.1000-WP_031471685
MELTWIQFAVILPLVGLAGFVDAIAGGGGLISLPAYMIGGLPPHAAIATNKLSSCMGTSVATANYIKKGFVNWKYAGAGAVCALVGSSIGANIALMISDHILKVAMLFLLPAIAVYLAKKKDFSPIGSEPSEKAKWLITAAAGLIIGMYDGMYGPGTGTFLLLILTGFAHMKLTEANGATKVINLTTNVASLAVYVLNGQTIILLGLCAGVCNMIGNYLGSNFFSSKGAGAVRPIMFIVLGIFFVKVLYDLHLFG
>2.A.102.1000.1000-WP_044564232
MQIYLPIAEMSVNVFWVLGLGAMVGFLSGLFGVGGGFLMTPLLIFIGVPPAVAVGTQANQLVGAGVSGVMYHWRKRNVDVKLGLVMQAGGIVGTVLGVMLFGMLQRLGHIDLVISLSYVIFLGGISGLMLMESVRALFRGRRKGATRGKLHHHTWLHGLPFKMRFPRSRLYISVLLPVGIGFIGGVLVAIMGIGGGFLLVPAMIYILGMPTTLVAGTSLLQIILTTGVAAVLQAATNHTVDILLALMLLVGGVLGAQMGSRASGYLKGEQARALLALTVLGVAVKLAVDLVLTPDDLYSITTTAGPK
>2.A.102.1000.1000-OYU48908
MQLYLPIAELPLNLFLLLGMGGAIGFISGMFGVGGGFLLTPLLIFVGVPAPVAVATSSVHIAASSVTGALNYWRRNALDVKLGSVLVSGGLVGTVLGVIFFNQMRRLGHLDLVITLSYVTLLMSVGCLMFVESIGAMIDTRRGRSVALRSPGEHRWYERLPFPMRFHRSKMSTSVIPLIALGVVIGFIGTVLGIGGGFLVVPALIYLFRVPTSVVVGTSLFQILVTMLVATFLHATVSQAVDVLLALTLVVGGVIGAQFGARAGQGLRGEHFRLLLALLILLVGIRFAFDIIADPNDRYSINATELER
>2.A.102.1000.1000-WP_015266098
MEINSLIGFGGAILIGISLGMIGGGGSILTVPILVYLLGIEPVLATAYSLFVVGSTSLVGAGSYLKRGKVSYRIALVFALPSFLAIFLMRKYVVHALPEVLFALGGFTVSKNLAIMVFFAAIMLLAAYSMIKNGTKLTPDSKAKTLNYPLIALQGLVEGSITGIVGAGGGFLIIPALVLIAKLPMRMAVGTSLLIIGIKSLLGFTGDLISQDIDWSFLLIFTGLSIVGIFMGGKLSRKVNESALKKAFGWFVLLMGGYILIRELAFG
>2.A.102.1000.1000-WP_083279493
MIVLIAVALAVVMGAGLQRISGMGLGLITGPVLSLLLGPVVGVLMINVIAMVNAVFNTWGMRRDIDWSKFWPIAGALIIGVLPGVWVVSHVSTSALLIIVGALLLIALSVVTLGKRYVPQIEGVVPAAAAGAVGGFMNTLAGVAGPAFTVYAHAARWPQRIYAATLQPLFFVAGALSFGAKELSGAADISSINPWLWVASFGGMLLGITAGKRLAPHVPSAKAYRIALGLAFFGGATTLVRGLAGLLYG
>2.A.102.1000.1000-OIQ29569
MDTSTLFGYLGALTVGLVLGLIGGGGSILTLPVLVYVMHINPVIATAYSLFVVGVTSTIGAYKNFKKGLVDVKTAVIFAIPAFISVYLTRRFIVPAIPDQLFTIGEFVITKDGFIMVFFAIIMLLASFSMIKSRKDQGDDGSEITYNFPLIAVEGIIVGVLTGIVGAGGGFLIIPALVLLAKLPMKKAVGTSLLIISAKSLIGFLGDLNSTQIDWPFLLTFTSISVLGIIIGVYLSKFVSAKKLKKGFGWFTLVMAIYIIIKELA
>2.A.102.1000.1000-WP_073002502
MIDFTLLQWLLLFCCAMLIGMSKVGVPGVSMAVVPVLALIFGGKASTGILLPILMMADWFGVGYYHRHAQWKYLWRLLPWAFGGVGVALWVGEVVNDEWFKNIIAILVFICIALMLWKDRRKGNRFFPDTWWFAAAMGILGGFATMIGNVAGPIFAIYLLAMRLPKNSFIGTGAWFFLIINISKFPLHIFVWKTIDWQTLKLDLILLPGIALGAVLGVWLVKKIPDKTYRTFVIVVTALSAFLLLI
>2.A.102.1000.1000-WP_070461796
MRSTATLLFIAVAGFAAQLVDGGLGMGFGATSTTILIMLAGLTPAAASAVVHTAELGTTLVSGVAHWRFGNVDWRTVAAVGIPGAIGSFTGALLLSSLSMEHARPVMSLVLAAIGFNLMFRFARGLTRRKLSPKPHSKGFLAALGLTGGFIDATGGGGWGPVTTSTLLSAGRSEPRRIVGTVNTAEFLVTAAATAGFVVGMWNQLLANLAAVVALLIGGVIAAPIAAWMVTRINPIILGGFVGTLITVLNLPVVLVAVGLDQQLWVVRVLLLCLGAVLCWRGAVKARANSKAASVAEGATPLVVDPPQCVAVAE
>2.A.102.1000.1000-WP_063327704
MEWIIVSLASMLAGFVDAIVGGGGLILLPALFATFPTAPPATLLGTNKSASVWGTAMSTWQYGRKVQLPWRAMMPAACVGMAGSFAGAWAVTQISPDFLRRLLPLVLLGVLAYTLARKDMGRHHTPHYSGRAETLIACAIGLVIGFYDGFFGPGTGSFFVFLFVRLMGYDFLNASASAKLLNMATNLAALALFALKGHIWWHLAVPMAVANVLGAMLGTHMALRHGTGFVRGIFIGVVSLLILKTGYDAFIA
>2.A.102.1000.1000-WP_066766418
MDVYLPIANLSVNGLVIVLLGGVTGLLSGMFGVGGGFLTTPLLIFYGIPPTVAAASAATQVTGASVSGAIYQHKRGGIDFQIGAVMVAGGVIGTGIGALLFKLLTALGQIDVAISVLYVVVLGSVGVIMAREAIPELFSGRLAKLGKTPVKRRHHPLVANLPLRWRFYRSGLYISPLAPLLLGMAVGTLTMLMGIGGGFLLVPAMLYVLGMSANVVVGTSLFQILFTTIATTMMHALTTNAVDAVLAALLLLGSVSGAQIGARFASDVRPELLRFILAMLVLMIAIRMAVGLTYRPEEIFTVVPL
>2.A.102.1000.1000-WP_027283584
MQVYLPIAEMSVDALLLVGIGFLVGWLSGLFGVGGGFLLTPLLILIGVPSAVAVASGANQTLGASVSGLIAQARRANVDWPMGGVLVAGGLLGSVAGVQLFALLRRLGQLDAAVALSYVLILGVVGALMVMESLRALLRRRRAVPARMHQHGWAHGLPFKMRFRKSRLYMSVLPPLAVGFGVGVLSAIMGVGGGFMLVPAMIYLLGMPTAVVIGTSMFHIVCVTAAVTFLQAVQLGAVDIVLTLLLLLGGVAGAQLGVAMGGKLRGEETRALLGLLVLAVAAMLLWNLIATPEALFTVGRAAW
>2.A.102.1000.1000-WP_055042240
MGYLAAIFIGILLGLIGGGGSILTVPVLVYLFRVDAVLATSYSLFIVGIASVFGSFSYFKKGLVNFKTAVVFGLPSIAAVFLTRAFIVPAIPQEIFSIGNFTVTKSILLMLLFAVLMLFASFKMIKKCTDCNEDEKQIQKINYPVSLLQGTFVGLVTGLVGAGGGFLIITALVNLLKLPMKIAVRTSLLIISINSLAGFSFSLPHTTIDWKFLLTISAISIAGILIGSSLSKKIDGKKLKPAFGWFVLVMGIYIIIKETLLS
>2.A.102.1000.1000-WP_041015733
MDVLSLVLFLLAVAIGSYFQALTGFALGIFILGGAIALQVSTVSSTATAINIMAMFNVAVALRGSWRSVNGPMLLRTLSGVVPGIFVGLWLLNRLSERNSVLLQVFLGLLIVAGGIMLFVRPEPRSSRSHSISFAAAGLVGGVLGGLFAVPGPPVVYHYYRQPLAIEGLRTTLLAIFGTVAACRFLLVSVQGQVTSDALRMGLLSVPVVSLATWLYVRYPPAISDLAARRSAFVLLVVTGVFIAAMAVLPASS
>2.A.102.1000.1000-SFG15061
MLISILVLGSVFIGALLQRITGLGVGLVSGPVLSSLLGPLPGVTMVNGLSTINAANNAWSVRKNTRWRAFRLLAGSLVAGTLPGLFVVHLINGPWLLVAVGGLVLMALAVATFNPKGAVFSQDAAAPMVITGLVAGFMSVIAGIAGPSMNVYCRLAGWDYREFIATMHPVILIGNFTSFMLKAVLLGGFDIHGVPTWIWFGAIAMIFVGAWVGDRVDRHLSTTMARRMATILATIGASAVLFQGVAQLI
>2.A.102.1000.1000-WP_087222855
MTFLFFLVSFLASTAGSICGIGGGVIIKPVLDAVHVMSVSSISFLSGCTVLSMTVISVGKSFRNSSEKIDWKTGTFLAVGAAAGGVLGKILFQSIKEAVGNENTVGMVQSFVLLFITATTFFYTLKKEKIHTYHIKNEGICMITGLLLGIFSAFLGIGGGPVNLMVLSLLFSMETKKAALHSLYVILFSQAANLLYAAVTHTIPEISPPYFLALASGGILGAMAGNWWNKKMDAKTVDRLFLILMVVIMAINCYNIYKFA
>2.A.102.1000.1000-WP_056919436
MIEALLLVVAALVVGYSKTSIGGLGSIAIAIFANVMPARESTAAILLLLITGDVVAVWKYRQHADWALLRRLVPSVLPGLALGAAFLAVVDDTVLRRSIGVLLLAMAALQLLLQWRSPDTSVIARSRPAALGTGLAAGFTTMTANAAGSVMTLYLVARGVEKSRFLGTGALFFFGVNLCKIPFSAGLGLFSIGTLQRTALLIPFVLLGTWAGLHTARRLSQARFEQAVLAATVVSAIALVVR
>2.A.102.1000.1000-WP_086614271
MLTMLSTPTWLILIVAAAAIGLAKTALPGAATLAVALFATVLPAKESTGTMLVLLLVGDVLAIIMYRRDADWGTLRRLVPGVLAGVVLGALFLRLASDEVTKRFIGVLLIALIAVTLLLMRLPHPPQLQGRVGRAIYGTLAGFTTMAANAGGPVTTMYFLASRFSVLTFLGSTAWFYFIVNLVKLPFSIGLGIIRPDTLWMDLVLVPVVVVAAFGGRWLAGRMNNKIFDPLVTVLTVLSAAYLLV
>2.A.102.1000.1000-WP_013043709
MQDLELWQYLIVALGALFVGLGKGGLPGVGNLTVVLFALVLPPKASVGILLPILISADIIAVTVYRKHALWAYIVKLAPWTILGILIGWAVFSRVDDQQVKVLIGIILLSMCAVHFFRKWQRRHHEEADQLPHHPLFIAATGIIGGFATMVANAAGPVAALYFIASGLPKYAYIGTAAWFFFLVNLFKIPFMMQLGIIDTSSLGFSASFMLYALIGAAVAPFIVKKINQRLFDFLIWFFVILGGLKLVF
>2.A.102.1000.1000-KUO62966
MEILGYILTLFIGVSLGLIGAGGSILTVPLLVYLFGLTPFSATSYSLFIVGLTSLFGAYNYYLKGLIKIKSAVAFAIPAFISVIITRSLFMPLVPSTVISFESFTITKNFMIMIFFSVLMLFSAFKMITDRSLEIDDDQRKDGKRLFISGLIVGFVTGTVGAGGGFLIIPALVIFLKIPMKSAVGTSLLIISLNSLTGFASDLILGFQFNWIFLISLSAIAIGGIYLGSFISKFIKGAQLKPAFGWFVLIMSVFILAKEFKLI
>2.A.102.1000.1000-WP_067577940
MNFATVAVLLPTAAFAAGWVDSVVGGGGLLQLPALMIAVPGAPVATLLGTNKLASAAGMSMAALTYTRRLAADRRIACTAGLLGIGAAAAGAACAGAMPSAVLRPMVLIVLTAVLAIVVLRRRFGATERAVPRHALRAVLAVTVAGVAIGFYDGILGPGTGTFLVLTFASIVGTDFLHSSALAKIVNTGTNAGALTVFALQGHVMWGAGLAMAIASAVGARLGSITTLRRGGAFVRTVLICTAISLILKLGYDQFH
>2.A.102.1000.1000-SEF15383
MPPIDVMIVLAVAVFLGAAVQGAIGLGLGLLAAPVATLLAPELMPGTLLWLSMLLPVFTLAREWAHVDWWGLRWAFAGRVPATVLGAWIVSVSSPRVLSVVVGLVILLAVALTVRTIRLPMRRGVLAAAGTVSGISGTATSIGGPPLALVYQGERGPLVRSTLAVYFLIGAAFSLVALAVVGELGRTQTVSALWLMPAMVAGFAAASTLRAVADGGRLRPAVMVVCAVSAVTLIVRAVVG
>2.A.102.1000.1000-PHR70636
MELSYLILFYLFLSAFLAGFSKTSVGGLGIIVVLLMALAFDAKTSVGILLPMLIVADAFAVFYYRKDCDYTLLIKIFPTTAIGVVLGYFIMDNIDKEVFEKTLGFVILLMLLLGFYLENKTIKPYQNNIILIVVGLGAGIATMLANAAGPLLAIYFLQLGLSKNTFVGTRSMYFLILNLFKLPFSIGLGLITFETLTLNMYFVPVIVLGAYLGVKFLKMIDMSIFKTLIRFASVIVALKFLLF
>2.A.102.1000.1000-ODT60917
MLELSQAGWALAVLSAFAVGLSKGGLAMVGIISVPLMSLVMSPVQAAGLLLPIYVVSDMGGLMAFRRNLDRRVLMLALPGAMAGIAVGWATASIVPVWGVTLIVGVIGLGFALNALIRPALDAAPRPPRGRAATIWGGLAGYTSFVSHSGAPLWQVYAQPLRLSPLVYAGTTTWFFAIGNLVKLVPYAALGQLSPANLATAAVLMPVSLAAVWIGLRLVRIIPAALFYRLITWGLLAVSLRLIWQGLRG
>2.A.102.1000.1000-WP_022975303
MPEFAELLTPTLIALCGFAFLAGFIDSVVGGGGLIQIPALFVLLPQLSPAAILGTNKFAAIWGTASATLQYARHVPISWKVVLPAGAVAALASFLGARTVSLIGNAELKPLILVMMIVVLAYTLWKKDFGKLHAPRLNDRQQLLTGLAIGAVVGFYDGFFGPGTGSFLIFAFVGLFGFSFLAASASAKAVNTITNFAALAWFVANSSVLYAYAIPMAIFNVAGSWLGSRLAIAKGSGFVRVLFIVVVTVLIARFGWDIAKP
>2.A.102.1000.1000-WP_057752181
MQVALLFLFGLLIGTVIIALGGGGGAFYLGVLTAVFQLDPAQAAATSLVTAIPSILIGVIGYWRGHKIDFHLGNQMLIAALPAVIIGALISPYIPKPLYKWIIGIILTWLGCRIFIKHSKKQTHDGKWAARLYGILAGLMVGVAGLSGGGPILAGLLILGEDLFRATATSAYVLSGMCLLGAILHTTSGQVNWPVGIPLMLGAIIGAILAPRLMDLLSKKPQSGKYIQTFIAILLIVMGVKTVL
>2.A.102.1000.1000-WP_093008905
MDLLSWPVFALAVPAVIFAGVSKGGFGSGAAFASASILAIVLDPGSALGIMLPLLMVIDVVSLPAYWKKWRWPEARLLIAAGLPGVVLGALFYRWTNDDAIRLVIGLVCLLFIAWQWAQKAGVIRIERQMGQRAGILAGLTLGFTSFVSHAGGPAAAVYLLGRSLPKTAFQATTVLVFWAINLSKVGLYAGMGIFTRESLLLDLALIPAAVLGTWIGIKAHHLVPERVFFGLTYTLLGITGSKLIWDALT
>2.A.102.1000.1000-WP_087116668
MFEIGIIYFLVILIANSLGAISGMGGGVLIKPIFDMVGQDSVAAISFYSAIAVFTMSVVATIKQSKAGSKINWQFIAWIAGGSIFGGILGSNLLTMLLKILANEDSVLLIQIIITVCTILFAFLNTRLQWQPWNLKGWYWYFVCGLILGLFASFLGIGGGPINVALLTLMFGIPLKEATVYSICTILFSQGSKLINIVMVLGIGNVNLSRLWFIIPAAILGGYFGASMSNFLTSKYVELVFQSMLLIVILINLYNGIKIFI
>2.A.102.1000.1000-WP_038439267
MLPDIDFYLVAVPAVLLVGLSKGGMGEALSLMGVPILSMVVSPVQAAALLLPILIAMDIVSLWIWRKHGDRQTLVMLLPGALAGIAIGWATSAYVPRDALRLIIGLITVVFVLRYVYTLWRSRNGAPIQPKPQRAGPAALWGSFAGYGSFVAHAGGPPFQIYALPLKLAPREYTGTIVRFFAILNAVKLIPYFALGQLDFSNLKTSATLLPLAMVATACGAWIVRRMKPQVFYPFMYTMAFLAGSKLVWDGLRSIISGGV
>2.A.102.1000.1000-WP_003798176
MLFLAYLIIGAIAGFFAGLFGIGGGTIIVPMLLLLLPQAGVPDAQLMAMALGTSFATIVFTSISSAWQHHKFGNVDLRVFRFFVPALMASVFVFGYLVSGLPKAKLMKMFAAMMLLLAIKMLIASKQKTAPLAKPLTARVQIIAGVVIGALSSFAGIGGGAFIVPFLNSRGFEMKRAIGTSSACGVLLAIGATIGFMLSGSRFADMPAYSIGFVYLPAFIGIVCASVVTSRFGAMAANRLPVSVLKKAFGAFLCCVAVMMFFK
>2.A.102.1000.1000-WP_027948437
MLSDPAFYLVSVPAVLLYGIAKGGFGGAVAILAVPLMALVMSPTQAAGILLPILVVMDAFVVRTYWGQYDRRALQLLLPGALVGIALGFLTAGAMDDNYMRVLVGLISMLFGLQQLLGFAGRASGQHRAGPAAVFGTLAGFTSFSIHAGGPPLTMYLLPKGLPPLLFAGTAGLFFAVVNLVKLVPYYWLGQFTAANLLYSLILVPLAPLGVWVGHALVKRSPAGFYYRVISFFLVVLGVKLLWDGLSGLLI
>2.A.102.1000.1000-WP_069000350
MDLSMDVVVMLGFVALVAGFIDTLAGGGGLITIPALLLAGVPPLQALATNKIQAVAGTFTSTSTLLRRRLLRWSQVRALFVSALLGSAVGALCVQFIDANSLDIIIPVVLGAIALYYLLAPRAGDVDTVPRVGPAFYRFCVVPVIGFYDGMFGPGTGSFFSTAGVALRGQALVKATLNAKVMNFATNLAAVLVFVFSGHVVWLAGLSMMLGQACGAWLGTHAVVLGGTRLIKPILVSVCLVMLGRYFWEQWA
>2.A.102.1000.1000-WP_066772572
MDVYLPIANLSVNGLIIVLLGGATGFLSGMFGVGGGFLTTPLLIFYGIPPTVAAASAASQVTGASVSGAVYHARRKGIDYQMGAMMIAGGIVGTGIGAFLFRLLQALGQIDVAISILYVVILAGVGIKMAIEAVPELLADRFERLKRAPSKRRHHPLFTSLPGRYRFYRSGLYISPLAPMLVGMAVGTLTMLMGIGGGFLLVPLMLYGLGMSAAVVVGTSLFQILFTTIATTMMHALTTNAVDIVLAALLLLGSVSGAQIGAKFASAAKPELLRVVLAVIVLLVALFMAAGLTYRPREIFTVAPL
>2.A.102.1000.1000-XP_020535206
MLTLVIGFDAKSSIAISKCMITGAAASTVYYNLNERHPTLEMPVIDYDLALLFQPMLVLGVSIGVTLNVIFADWMITVLLIILFIFISTKAFLKGIQSWKKETIIKKEAPRCLESNVVVPSPSPESLSNDAQTETNQAPKKEKVSVIKNVYWKALGFLFSVWLIILALQIAKVPVAASVTIYQAVRLHKGQRRIASKGAAGTDLRVVKLVMYCFCGFLAGAVGGLLGIGGGFILGPLFLEMGIPPQVSSATSTFAMTFSASMSVIEYYLLKRFPVPYAVYFFLVTTIAGLVGQSVVKKVIDMLGRASIIIFILSFTVLVSAISLGGVGLADMIKKIQRKEYMGFDTICS
>2.A.102.1000.1000-WP_098419832
MTDINLIQILLANIALLAGACLQGIAGYGIGTLSAPLMFLVSPLLIPGPLILNAVLLTIMMLIRNRASLSFRQVRFAIGGDVVGTVLAGMTLAVVSTQAFGLIFGGLILAAVALSVAGLRPTLTPRNSVIAGAASGYMGTITAVGGPPIALIYQNEQGPLVRANMSAFFLFASFASAIALVVSGHLGVREVMLFVVTFPGVLAGFLLSGLLVHRVPFGGLRPVILGIAAVAGAAAVIRGIWTY
>2.A.102.1000.1000-WP_052646390
MYDIINIYLPIAEVNLNIFLIISIGIGVGILAGIFGIGGGLILVPILVAIGVPSQVAVATSTNQMTAASFSGFLAYARRKRVDYKLGVLMLIGGLAGATLGVIVFDILTELGMIDIFISLSFLVLLGIVGFTTSKDAITLLYYKFKKLERPKHQPKKLFKNLSLPLKINFISTRQEMSIFSPVLVGLIGGFLVAIMGIGGSLIMLPAMIYLLRVSEAFTAGTTHFQIIFTTILATILHSVTSHNLDIVLSTILIIGTAFGVQIGARLGSKCNPDNYRLLFALIIFILCVKVACGLVVTPQSLYTVEHLIK
>2.A.102.1000.1000-WP_099793883
MLTVLGLGLVVGVILALTGAGGGILAVPLLVFGIVMGVAEAGPIGLMAVGMAAALGAMLGLREGIVRYRAAMLIAVSGMLLSPLGLWLAHRLDNRWLSVLFAAILLLVAFRTLRQVTRPEVVVKTDVPSPYPCKRDDGSGRFIWTSNCARALALSGTLAGLLSGLLGVGGGFVMVPALQRYTDLAMRSAVATSLAVIALVSVTGVITSAASGGIVWTVALPFSAGALAGMLGGRLVSTRLAGPQLQIGFALVSAAVAVGMIVKSLI
>2.A.102.1000.1000-OJU62343
MLTALFVGFSKTGIPGAGVLVVPLMATAFGGRLSVGALLPMLIMGDCFAMLWYRKHAKLDHVWKLAPWVIVGMLLGSVLLWALGERPGKDLLNPIIGWLVLAMLAVNLGRRWFGERFAPHSPGGVRVCGSLAGFSTTVSNAGGPVMTIYLQGMGLAKEQMMGTNGWYFFIFNLLKIPIYVVIYFLAPQNPIWTGHTLLFDLMAFPVIAVGAVLGRQLLPRMNQRAFDFTILFLAAVAAIKLIV
>2.A.102.1000.1000-WP_028233372
MTTSIDSLLLLLALAGFIAGFIDAIAGGGGMITVPALMLAGIPPVEALGTNKLQSLFGSSSATLSYARKGHVNIKEQLPQALMSGLGAVLGALLATYIPGDFLYGLLPILLIAIAIYFALKPNAGDVSRVQRMKPFLFGVTIVPLIGFYDGLFGPGTGSFFMLCFVSLAGYGLLKATAHTKLLNFASNFGSFLTFLAFGAINWKIGLVMGVAQMFGATAGAHLAMRVGAGLIKPLLIITCILLTIRLLMEPSNPLRLWIGF
>2.A.102.1000.1000-WP_055359469
MELLIVSLASLFAGMVDSIVGGGGLILVPALFATFPSAPPATLVGTNKSAAIWGTAFATYQFSKKVDMRWGALMPAASAGLLGSLLGAWTVTEVDPSFLRKALPFILLALLAYTLAKKDMGQRHEPRFKGRQEAIAAMVMGLLIGFYDGFFGPGTGSFFVFAYVRLLGYDFLNASASAKLMNTATNFAALVLFTLQGHVWWHLALPMALANVLGSLLGTRLALKHGAGFVRYVFLAVVAALIVKTTYDGFFR
>2.A.102.1000.1000-WP_070485141
MIGVETIGYILAVLVGVSLGLIGSGGSILTVPILVYVMGVNPVLATAYSLFVVGTTSLVGGVQNAMQKKVDFKTVFIFGIPSIAAVYLTRAYLIPLLPDVLLRIGDLELTKSIGLMILFAVVMILASVSMIRPCPYCQDQNKDEIQYNYPMILLEGGLVGVLTGLVGAGGGFLIIPALVLLARMPMKLAVGTSLFIIAIKSLLGFLGDINNGEIIDWQLLSIFTVLAVVGIFIGIFLSKKIAGDKLKTAFGYFVLVMGVYILVKELIL
>2.A.102.1000.1000-WP_060392334
MDIDLSIALILGMVALLAGFFDAIVGGGGLLTLPALFVAGLDPLSAMATNKLQASCASVSATAAFARRGMIDWRADAGPAIASCMAGAVGALSISMIPRGVLQAAIPLLLLAVAAYFALSPKVDERPRKSRISRYAFMLAVVPIIGFYDGVFGPGTGSFFMIAFMLLLAQPLLTAVCRSKLLNAACNVGALSVFMLNGAVLWPLALIMSVAAITGAQLGARCALRFGTHLIKPVVIIVCCLMALKLLWSAEHPVRLWIEALPG
>2.A.102.1000.1000-WP_088823348
MEVIIFLAIGAMAGFTAGLFGVGGGLIIVPILYVVFTHMGYDSQVIMHLALGTSLATIIVTSISSTRAHHQRGAVLWHVVKYITPGLLLGSFIGAGIAGQLSGYMLQLIIGVFALWVAYSMFFAKKAQVDEAKVLPSPVYQTAAGGVIGIASAIFGIGGGSLTVPFLNNHGVVMQKAVATSAACGLPIAIAGAIGFMFFGSHEHTHLANSIGYVHIYAFLGISSMSFFTAKLGAKVAHQLSPARLKKCFSVLMALVGCYFIYQGLK
>2.A.102.1000.1000-WP_064331548
MEHSPGLLAVAAIACFFVGMSKGGLPSVGTLAVPILAMAIPPITAAALLLPIFVASDFVGLYLYRKEFSRRNLLILIPAALVGVGIGWLFSANLSSLFIGMLVGLVGVLFCANAWFGKRFRKAARPADVGRGLFWGVLTGLTSFVSHSGGPTFQMYVLPQRLSKMNFAGTATILFAIVNAAKIVPYWQMRQFENFDIPLALWLAVPAIAGTVVGLRLTMMIPDGIFFRLIEITLLGLSLKLVWDYLATAL
>2.A.102.1000.1000-WP_024332388
MTATAWIILFIAGIGAGLSKGLIPGASMIAVALAALVIPAKESVGVLLVILLFGDILALTFYRKDANWQILRKLMPVVVLGVILGTVFLRLASNAVVQYVIGVALILLTLMQLAVTYLPKKEALPASGSARRISGIFYGTLSGFTTMVANAGSPPLTLYLLSRHIDVRTFLGTSTWFFFLVNVIKTPFSVYAGVLSTNTFSYALPLIPAVAIGAVLGYYLAKRIDQKVFNILAYVVTLGGGVVLLLA
>2.A.102.1000.1000-OJY14314
MQLYLPIADIPINVFLILAMGAAVGFVSGMFGIGGGFLLTPLLIFIGIAPAVAVASVSTHIAASSLSGALSYWRKRSIDPTLALVLLGGSVVGTILGVWLFTLLRAHGQLDLVIALSYVVLLTGVGGAMCYEGLRAIRRARRGGNATLRRPGAHTWVHGLPLKMRFKRSKIYLSVIPVNLIGLLIGFLGAIMGVGGSFILIPILIYVLRIPTSTVIGTSMALTLVTMVIATILHAVTNHQVDAVLALILMIGGVTGAQFGAQAGHRIRSEHLRLLLGLLILAVGVRFAIELGIRPEEIYTIRASGGAA
>2.A.102.1000.1000-OYU79237
MDVGIIILLCIGAFAAGFVDAIVGGGGLIQTPLALILLPGLPVATVIGSLKIPSFSGTLFAAKQYLQQVRMDWKLLSVMMLLAVPSAFAGSTLLTVVQNDFMKPLLLVVLSFMVVYTYAKKNFGQHKDKSHSTARQLLYAILISLTVGFYDGFIGPGTGSFFVVAFIALLGFDFLHASANAKMVNLATNFGSICLFISKGKVIWSIAIPMAACNAVGGFIGAKLAIAKGNKFIRLFFLLVIVGTLVRFAYDVFKRR
>2.A.102.1000.1000-OZI68718
MLSTPFPWLAGEPQAWQLLVMAGVVLAAAVAQGIGGIGFAMLAAPVAALFFPQLAPGPLLTLGGFISLLGALRERAAIDWRYVGYTLTGRCAGTLLAVYAMARFAPDLMGTLFALAILAGVAISVAGVRLPCSPRSLCGAGLASGVMGTLTSIGAPPLALVMQHETPARLRATIGIILFIGASFSLGMLNLTGHYGVPQFLLSVFLLPFLLLGFALSGRLKAVLAPGVVRRFLLAICAAGAVVVLVQARWPG
>2.A.102.1000.1000-XP_017179418
MLNFLWQLGRLFSYEHVWPEMTIGWKIVVGTIIGFLGSAFGTVGGVGGGGIFVPMLTLIIGFDQKSSTAISKCMITGAAISSVFYNLRLRHPTLDLPLIDYDLALLFQPMLVLGISIGVAFNVIFANWMITVLLIITFLATSSRAFFKGIETWKKETIVKKEAARRMQSNCDDASAEVEYKPLPGGPSNGTPTETGESKRTEIAKNYTTTCSAAYWAYNLLQIPVAFGVTIFEAVKLYKGHRVIASRAESNTNWTVNQLVLCSACGITAGIVGGLLGLGGGFILGPVFLELGIPPQVSSATATFAMTFSASMSVVEYYLLKRFPIPYALYFTAVATFSALVGQYVVRKVVSIFGRASIIIFILAFTIFVSAISLGGVGIADMIEKIKHKEYMGFENICTYDA
>2.A.102.1000.1000-WP_026418766
MSLAALFVAGVIVMVGATIQGAVGLGMNLLAAPFLIMIAPELVPVPLLVVGTLHAAMTLVREHRSTDWGGVGWAMIGRAAGTAVGVWAVVWLPQREFSVVVGVSVLVCVVLSVLSWRPSPTRGALLVAGTAGGVFGTASSIGGPPVALLYQREKGPKVRATMGAYFCLGSTLSVLALAVGGQVGTTELVAAAALLPFLLAGFALSGPLRRVVDAGLLRRALLGVTAFSAVLLIARSLFW
>2.A.102.1000.1000-WP_041373600
MDIYLPIAEVSVNAPLLVALGLAVGFISGMFGIGGGFLMTPMLVFLGIPPAVAVASMSNHVAASSMSSVIAYGRRRAVDLRMGGVLAAGGVVGAFLGVELFRLLRLLGQADLVVSVSYLVFLSIIGGLMLTESLGAILRRRRGEPNPPRRDRRPPWLYGLPLKMRFPRSRLYISVIPPLVLGAFVGVLSAIMGVGGGFVLVPAMVYILRMPAGVVVGTSLLQIIVTAVLTGVLQAGRNQTVDIVLATLLLLGGIVGAQYGARASARFRAEELRAVLALIVLFVGLRMGLGLFIAPEEPFVLMSGRLG
>2.A.102.1000.1000-OFX36097
MELLSSFELEPFHWVLLGICGMLIGMSKVGVPGVSMIVVPVLAYIFGGKLSTGVLLPILIMGDFFGVAYYRRHARWGYLVKVLPWAFAGIALGLWVGVLVNDEQFKNLIAILVFVCIGLMLWKDRKKDQQFFPDKWWFAASMGILGGFATMIGNVAGPIFAIYLLAIHLPKNNFIGTGAWFFLIVNLVKFPLQIMVWKTIDWSTLMLDIFTLPAIALGAVLGIRLVKIIPEQAYRYVIIVITVLSAFLLLI
>2.A.102.1000.1000-WP_066798069
MLADWHFWALAIPAVILLGLAKGGFAGMGALSLPMLALVTDPVRAAAIMLPLLIVQDVVGVWAFRRSVDWFVLGWMLPGAALGILLGYVFAASVSPDAVMAAVGAISILFGAYRLWIERRELPEARNSPGWVGALAGVAAGFTSQIAHAGGPPFQLWVLPRRLARDVLVGTTAIFFAVVNWIKVPAYLALGQFTPANLLAAAALVPVAILSTLSGVWLVRRVSAEHFYGAIYWLMILVGLKLLWDALV
>2.A.102.1000.1000-WP_045775929
MQVYLPIAEMSINLLVLLALGGGVGFISGLFGIGGGFLMTPILIFLGVPPAVAVGTQANQLVGASLSGVLGHWQRGGVDARMGGVMLGGGVVGSALGVWIFGLLQRLGQIDAAISILYVIVLGSVGGLMLIESVKAYRAARNPTLPLRRLHQHLWMHGLPWKMKFPKSRLYISVFVPITIGFLSGIIVAIMGVGGGFFMIPAMVYIVGMPPSVVAGTSLFQIIFVTAITATLQAVTNQTVDVFLALLLLIGGIVGTQVGLRFGLKLRGEQSRMLMSLLILAVAVKLFFDLILTPADMFALEVLR
>2.A.102.1000.1000-WP_076575505
MEMEWMTLIMLFGVALIAGFIDSIAGGGGLLTVPALLSTGMPPALVLGTNKLQSSFGSFSATVYFARRGMLEWPRIWPAVLCTFIGAAFGALAVQTIDASVLQRILPFLLVVFAFYFMFSPRVSDAESQRRLAPWPFALLAGGGVGFYDGFFGPGTGSFFAIAFVALAGYGMARATAHTKLLNFTSNIASLLFFILGGKVVWSVGFCMALGQFIGARLGSRLVVAKGVKLIRPLLVTVSLVMSVKLLVSQYPQLLAWLH
>2.A.102.1000.1000-WP_043748141
MDPIFLLIPAALLVGTSKGGLASAGSLAVPLTALLMNPVEAAALLLPVFIVTDWVSVYLYRRDFSPRNLKILIPSALLGVVIAAFIVTWTSEAFLLIATGLIGFWYCLRAWLTRPDPSPRPARLVPGIIWGMLAGITSFITHTGGPPAQAYLLPQNMPKLVFAGTISITFAAINLSKLPGYYVTGLFEGLNWSIVAILIVTGVMGTVLGRRLTMILPQAAYVRVIQVLLFGLSVVLVTKGGADLIG
>2.A.102.1000.1000-WP_095012774
MDVYLPIANLSVNGAVIVLLGAMTGILSGLFGVGGGFLTTPLMIFYGIPPTVAAASATTQVTGASVSGVIAHSRRGGVDYQMGAVTVVGGILGAGIGALLFNFLESIGQIDTAISVLYVVLLGTIGVIMARESWTAIRASRSGESRPRAAKRRHHPLVASLPLRWRFYRSGLYISPLAPLLLGMFVGILTMLMGVGGGFILVPAMLYILGMSAGVVVGTSLFNVMFVTMVSTMMHALTTKAVDLVLAALLLLGSVTGAQLGSMLAQKAKPESLRFILAAIVLLIALRMLYGLSVRPDEIYTVIPL
>2.A.102.1000.1000-WP_008149499
MDFSIWIQSPYDWGILFLSALFVGISKTGIQGLSLLAVPMMAVTFGAKPSTGLILPILCLADLMAVWYYRRIAEWQYVLKLLPSALVGFAVALFVDKLVPPTEFKHLMGSCLLVVLLVMFWSDWKGKENSLSNHWWYGPLFGLMGGFTTMIGNAAGPVMAIYLLSVKMPKYNFVGTNAWFFLVVNYLKIPIQVFAWDNITLSSLMLDACTIPFIIIGGVLGIILVKKLPEKGFRYFTTAVTCLSVLMLLI
>2.A.102.1000.1000-WP_083362765
MLALVVVSVLVGAFAQRITGMGFALVVSPALVIILGPFDGVLIVNLCGVLSSLLIIPRVWRHIEWRTLVWLAVPALLAIVPGSLLAANLAGPQLQIGVGLLVIAALTASLVVTRTAQTVPRRPAAIVAGAASGFMNTAAGVGGPALSVFAVLTRWPQAQFAATLQPYFVLIGSTSLLTKFAFSGGTLPALDAASWVFVVVALVAGLGLGELLHTRISHHAARVAVIWIAYAGGAVALIDGTLKLLP
>2.A.102.1000.1000-WP_011469390
MTIFDLPASAWLLLTSAAFLIGMAKTGVHGAGMAAVPLLALAFGGKASSGIALPMLIMADIFAVAYYHRHANWGLLLKLFPWAAGGVIIGTAMGTFIDDQQFRFLMGIIIFISLGIMLWMERGNKERVPNSLAFTASMGLLGGFTTMVGNLAGPVMALYLLSSRLPKNEYIGTAAWFFMVVNVFKVPFHIWGWHTITTESFLLNLSTLPLIAVGALCGIWIVKRIAERFYRIFVIATTAVAAVLMVL
>2.A.102.1000.1000-WP_012611852
MNIPLHMYLPIAGNSVNIAAILGLGGAVGLLSGIFGVGGGFLMTPLLIMLGIPPTVAAASDSNQIVGASTSGTLAHFRLGNVDFKMGLLLLVGGVAGGSVGVRIIKLLRAMGNADFLINVTYVLMLGLVGGYMFFESLQALRAPRAGAASKPAPTGESLYERCIRSMPWQTDFPRSGVRLSLLMPLGLGALVGVLAAIMGVGGGFIMVPVMVYLLRMPMHVVVGTSLFQILFTCVNVTVMQSVENHTVDFILALLLLIGSSVGAQVGTRIGKKLQGDQLKILLATLVLAVMGKMLFDLLARPDVLLAYAGGH
>2.A.102.1000.1000-WP_100080390
MVDLQSTVLQPVFLAVAIPAIFSVGLSKGGLTPVGGLAVPLLAFVVPPTTAAGIVLPLLCFSDLIAMWTFRHHVDVKLLWPLVLSAVVGVVIGFLTFHLLDEKTIGLLIGLITVVFTIRHWLGALVERLASARPTTRDGVMWSIVSGFTSFVAHAGGPPLMFYLLPLKLDRMTFTSTSVFFFGIVNYAKLPFFAVLGLLSADNLMTSLVLTPVALIGVAVGTWLLRVMNEALFYRLSYLLTFLAGLKLIWDGLGL
>2.A.102.1000.1000-WP_007077236
MGDLGVWTFVAIAAALLVGTFVQSVVGLGLGLVAAPVITLLAPQLMPGAMLMLASVLPVVTLSREREEIDWHGLGWSLPARVVGTGVGVWVVASLSERQLGVGIGLIVLAAVLLTARTVVVPITRRTLGVAGFVSGVTGTATSIGGPPFALLYQRRPPRQIRTTLAVFFLVGAAMSLVGLGISGELTRDELMVAVAMLPALLVGFAISGPLRRRLPTEVVRPLVLLVSGASAVVLVVRSLVG
>2.A.102.1000.1000-WP_092425320
MEDGSGFWIAAVLATFCVGASKGGMPVIAMLGVPMLTLFVAPAAAAGLLLPMYILADVYAIWLFRRDFSPRNLKILIPAAAVGILLAFLCISRVPPEIGKLIVALVGLYYLGDTLRKWLARDHAARPADVPRGLFWGALSGFTSYISHAGGPPYQAYTLPQMMPKMTFVGTQAIVFACINWMKLPPYIVAGQVTWESLQRVAMLAPVALFGAWSGQRLVRWLPERIFYGVVRAALGLLSLRLLWEVAQAWGWL
>2.A.102.1000.1000-WP_055862806
MLAAVAISVLVGAFAQRITGMGFALVASPALVILLGPFDGVIVVNLCAIVSSLIILPRVWRYVEWRRFAMLALPALAGTVVGALIAAHVPGAPLQVVIGALVIIALTITLLVTRAEHVVSGWPPALVAGAASGVMNAAAGVGGPALSVYAVATRWPQPRFAATAQPYFVAIGTASLVLKLAQTGWAIPELAPGSWPIVIGAVLAGLVLGEVLHRRIPHHAARIAVIAIAYVGGAAALIDGAIEIWFSA
>2.A.102.1000.1000-WP_092561361
MALPDPMTLTLLLGASLLAGFIDAVIGGGGLILIPAMLVAVPGLAPATALGTNKVAALSGTIAAAVSYLRSIPLPKRPLVAAAVTAFGLAALGALTATLVNPDIMRPVIIVAVLAVGTYVALRPNFGKEGRSMPRATQKWYIVALIAVAVIGYYDGVFGPGTGMFLIIAFTSILGTSFLHSAAAAKVVNVATNAGALLVFGLGGHIWWSLGLVLAVANIAGSLLGSRLVLSKGTALVRVALLAIVVALSVKLLIDQFA
>2.A.102.1000.1000-KHN19060
MSTLSLTFLVLTFFIAFNPSNAKQTQPFSGILNVDHFLEKIYLLGSEAQSQILLSGPLVLAGVLCFIASAISSAGGIGGGGLFVPILSIVAGLDLKTASSLSAFMVTGGSIANVMCNMCITSPKFGGKSLIDYDIALSSEPCMLLGVSLGVICNLVFPEWLITVLFAIFLAWSTSKTCKSGLLFWKAESEVIRKNGLINEELEKGLLENETIEQRKVYIENNEPKSIEVSLLAPQGNSKVRIPWFKLAVLLLIWFSFFSVYLLRGNRYGEGIIPMEPCGVGYWILSSVQVPLAVVFTAWIVFRKESLRDRTLIPKVTAATCSFMVLFSATMSGLQYLLLGMEHVQAALVLAIMCFVASLLGLLVVQRAIRKYGRASIIVFSVSIVMFISNVLMTSFGAIKVWTDYESGEYMGFKLPC
>2.A.102.1000.1000-WP_045922942
MQSIILGMIGLFIGTLVILFGGGGAAIYLGILTGLFNLSAASASSTSLVTALPSLIIGAGSYYRQGKINTKIGNQMLQAAIPAVVLGALAAHIIPTNFYKWLIGIILILLGINMLIQKNKHSTTTYRQPHARLQASLFGILGGLMVGVAGMSGGAVILAGLFLLGLKDFQATATSTYVLTFMTITGALFHIAGGQVDWAAGLPLMFGALVGAVIAPKLAQLLAKTKVTAYIKPVTGILLILLGTKSLF
>2.A.102.1000.1000-WP_024953213
MEPWQLVAIMMSLALASYIQTLTGFAFGLIVMGLLATLDVLPIESAALLCTLLGLFNNGMAMRGHWREINPRLARRLLVTSLPMLPVGYFLAVWLGSERAPLLGMLLGIVILIACLALLAQPGPRATTSPRRHFHTAGVLSGLMGGLFAANGPPLVVVLYRQPMTLIAIRCTLFGVFIVTGIVRMGLSIAAPGRIGDTLPQLLLVGLSGALVVMLFTELARRFPPPLSDNRLRQVAYAILLVSSVNLIIKGLI
>2.A.102.1000.1000-WP_074254952
MEFWIVAALAAFMMGLSKGGVPMLAMLSVPMMSLFMDPALAAGLLLPLYIVADWYAVYLFRRAFSARLLKIMLPGAVAGIVAAFFAVSLVPGDAIKLLVAGIGFYYLFGSVKGRFARQAPAPREADVPRGVFWGTLAGFTSYISHAGGPPFQAYVLPQKLDKMVYLGTVTIFFSVVNLLKVPPYIMAGQITGASLGDAVWLAPFALAGAWSGSRVARWLPEKAFYLLVEVALAVVSGKLVWEVLVG
>2.A.102.1000.1000-PHX60604
MEVAGLDLATIVLLCVAAATAGWVDAISGGGGLLQLPALLIALPATDPATALGTNKLSSIIGTSGAAWTYLKQVKPDLRTALPMSVAAFIGSGIGASFASRIPPGTFRPVILVLLIFVWFWTLLRPQLGQVQALRWHGQRRHYAIAVIAGFVIGGYDGLFGPGTGSFLLILLVSVLGYSFLQASATAKIVNVGTNAAALIVFGITGSVIWLLGLVMGLCNLIGALIGARTAINRGSGFVRAVFLVVVALLISRLGWEVLTGR
>2.A.102.1000.1000-WP_021797679
MSAFPDLTAAQWSVLVIAAVFVGIAKTALPGLATLSVALFAAVLPARESTAVMVPLLIAGDLYAIWMYRHDVDWRTLGRLAPAILVGLGTGALVLWRIDDAGMKRMIGIILLLLTAATLWMMRRRGRRGPGRGAGTARTFSRSPVARWVYGSLGGFTTMIANAGGPPMTMYFVASGFDVMRFMGTQAYFFFLVNVTKMPFQIGLGLISAHSLRLDAVLLAPLVVGALAGGFVIRRMSTTVFDVLVIALTVFSSVFLLF
>2.A.102.1000.1000-WP_096165444
MSIAVSISLLALVLIAAVIQRVAGLGLGMLFAPYAVVLIGAHEGIMLANFLGTLMPVLLLPRIWSQIDWRTVAWIGLPAVAVMPGAAWVSSISPPGPLYLVVATLVLLSLVVSVALARVHTTVEGRGAQVITGIGSGLGTVLGGVGGPAVTVYAVLSRWPVLPMVATLQPLWVLISSVSFATKWAWDGGQLPDMPAGMWIAIVIIVGASLFLGEAVQKRLSERTIQRLVMLLGFVGALLALGTGVRLLLG
>2.A.102.1000.1000-WP_057150582
MSVAGYCVLAVAVLLASALQASIGFGMGMFAAPIVALVEPSMIPGTLIMVATLVTLIVVIREREAIDLSGTGWALVGRVPGTIAGALLLAALPHRALSMVLAAVVLGGVVLTSSGWIPAPRRRNVVLAGATSGLLGTATSIGGPPMALVWQRNSGSRLRGTMSGFFLVGSVMSLIMLSVTGAVDHRTLWGFAVLIPAALAGYLLSTLVNRHLNPARLRWLAIGVSAAGAVLLIGRELLTL
>2.A.102.1000.1000-WP_095627033
MFGDLAISWYVVLFVGSIFGGFVGSLSGGAGMITMPLLLLSGLNPIQALATNKLQACVGSFTGVAHYYKSGLMDLGQSRIYMIIALIFSAIGVALVQVIPLESLSKILPFAMIIVGIYFLFSPNISDDDTIKTTHAFLPYISCAIASAYGGLLGVGIGSFMLAIFVGLAGYGLSKALAYSRSIVFVINLVSTLLFIIGGNVLWGLGAIMCIGQMIGASLGAKLAIKSGIKVIRPMVICLCLVMSAQILIKEFL
>2.A.102.1000.1000-WP_062555283
MTVYLPIAELSVNIFIILGMGAAVGFLSGMFGVGGGFLITPLLIFYNIPPVVAVATGANQVVASSISGAISHFRRGTLDVKLGSVLLIGGLAGATVGVWIFSWLRRMGQLDLIISLLYVVFLGTIGSLMLMESLRAMRRAAKNQPVTLKRPGQHNWVHRLPLKMRFKKSKLYLSAIPVIGLGFGIGILTSVMGVGGGFIMVPAMIYLLRIPTNVVVGTSLFQIIFVTAYTTIVQAATNYSVDIVLATILMVAGVIGAQYGVRVGQKLRGEQLRALLALLVLAVGVRLAIDLIITPADLYSLQIGGGRG
>2.A.102.1000.1000-WP_092759433
MLASFPLITDWHFYAISIPAVLLLGISKSGFGAGFGSLAVPMMALVVTVPQAAAILMPVLLLMDVLGLAAFRRNFDAPLLRFLIPFGLLGTVLGALLFKLLDAKLVAGLVGGFTLLFLAQRLLFPPRPDSPPPPRWVGALLTITSGFTSFIAHAGGPPINAYAIPLRLSPLKFSATMAVFFFCINLSKWIPYAWLGLLDWRNLATSIALLPIAPVGVWIGVRIAKRISPVLFYRLLYLGMLLTGCKLLWDVVK
>2.A.102.1000.1000-WP_070596564
MSVLAIPLVVLFTVLAGSCLQRVSGMGLGLIGGPILTLFLGPVEGIMVINVLACLNAVLTTYSMRENVDWGKWLRIGPFMILGSIPAALLIARTDTAALLVLVGAALLIALGVVVFGRKFVPEMRGTGPAISAGILGGFTNTLAGVAGPVITVYAQAARWPKEVLAPTLQPCFFIGGLSSVLTKFFLGSGGFEGLHWLVWPCGVVGMCIGIFLGKKIAGRVSRDKAHKLSLSLASLGALSALLRGLFTLGA
>2.A.102.1000.1000-WP_013695468
MEFDPTYLACTIPAVMLYGIAKSGLGGSMALIAIPLMTIVMPLSQALAIILPILILSDLVAFYKFRKYYDSKTIKLLMIGGAAGVVIASFTYTYFSEELLKALIGVMGFGFTAHYFIFKRKKMVPLKRSIIKGSISSVVAGFASFCVHAGGTPTSIYLLPLRLKKEIYVGTRVIFFTFLNLVKLPFYANLSFLNVDTLKQSLLFFPASVLGILIGYQILKRVDEALFYNVIYSLILISSTRLIIDYAFKW
>2.A.102.1000.1000-WP_052639276
MPLDLTFFLAAIPAVILVGLSKGGFGGAFALMGVPILALVVDPLQAAAIFLPILIVMDIVALWAWRNDNDRRTLLILLPGGIVGIALGWATSAYVSPNVLKFVIAVSTILFAARYFYQAWWPHAGGEAPPLPHRPVRATLWGTLSGYASFVAHAGGPPFQIYVLPLKLDPRAYTGASVRFFALVNAIKLIPYFALGALDAENLVASATLFPVALVATMLGAWIIRNLKTEVFYPLTYGLALVTGLKLLWDSLA
>2.A.102.1000.1000-WP_036574715
MVFLLCIFIGIITAFIGALMGLGGGVVLIPSLLFLAQISEAFSWVTPQSVVGISLIAMVFTALSSTIAYLKSGRVDYKTGLLFLVGSVPGGMIGSWLNQYIETDNFLLYFGLLIIVVSMVFFLKRDPSQPKTLQGKPSRQMELNGEVYTYHVPIWTAFFVSLVVGALSGLFGIGGGSIMVPVMILLFGMPAHIAIATSMFMIFFVSIIGAGSHITLGHIVWEYAFLFIPGAWIGGKLGAKVNQLLTGKILEGILRIVLIVIGIRMIYQGLM
>2.A.102.1000.1000-OUV81495
MIDSTSGWFLVSFAAMCVGLGKAGFSGLGLIAVFIMAELFGKASVGVLLPMLIVADVSVYPMFRKHASWAPVWKLVPPALVGMAIGFFLLDWMPEQWAKPVIGGIILFMVALQLIRQGASEFFDKLAHSNGFGAAAGSFAGIATTIANAAGPVFQLYFLARRLPKMELIGIGARFFLLINLIKLPFMGGLNFTTPESLLLNVKLVPLILLGVFLGRHLLQLISQRVFEWMIIGFAILAGVRLIWTG
>2.A.102.1000.1000-WP_022824655
MITVTTIAALCVVAFAAGFIDSMVGGGGLIQLPTMLLLLKGVPVPTIFGTGKASSLMGTAAALRRYAGQVPMQWRSVGTAAVVAGGFAFLGARVISLFPPELLRPMVLGLLVVIALYTFWRKDLGSIHAPRLTPRREVWVAIIMGAIIGFYDGFFGPGTGSFLLFMFVGLFGYDFLTASASAKLVNVATNLAGLAYFAYTGQVLWIVALPMAASNILGSTLGANYALKKGTGFVRILFLVVVSGIIIKLAWETFR
>2.A.102.1000.1000-WP_040072426
MGLELAASGWGILIAGAAVAGWIDAVIGGGGLVLIPLILTVMPQLAPVTALASNKLAAVTGTASAAFTLVRRVKPDKKLLALYVLVAAVCSGAGALAASLIDKQIMRPLIIVLMLVVGLIVVFKPNFGTGESKALPTGWKRWAAIVAVGLIAAYDGIFGPGTGMFLIMAFTALLSQNFLSSAAMAKVVNTATNLGALIVFIIGGHMWWTLGLVLAVANVAGAQLGARTVLGGGTRLIRYALLTLVVVMSVYLTWQQIQGM
>2.A.102.1000.1000-WP_068738475
MPAIITDPFFYAVAIPAVIFLGLSKGGFSGVGIAATPLLALYLPPLEAAALLLPVLITQDLISIYVYRREWDASNLKIMLPGAVAGMTLAWLLASYISDNAVRITVGLIGLIFVIDVWRKRARIEPTRMGPAGGVFWGAVSGFTSFMTQAGGPPFQVYVLPQRLPKLVLVGTTTIFFAVVNALKIVPYFALGQFHAGNFATSLALLPMAIIANFMGIWLVKHTPTNLFYNIAYALLLVISLVLLWQGCSVLWRG
>2.A.102.1000.1000-WP_023927515
MAFDFHITTLLLLALVALVAGFVDSIAGGGGMITIPALYMAGIPPHEALGTNKFQAVFGSFSAALHFYKKGHLHLPKCALFVLFAFVFSLCGTLLVQAINADFLRKAIPFLLIFFALYFLFSPKIKQSSQEQGAISTLDSRISRKAILALSIGGIGFYDGFFGPGTGSFLMLALISLGNFGIKDALAQAKLYNFATNLASVLVFMAFGHILFAVGIAMALGQFVGANIGAKLALRYGITIIKPLVVIVCLAMCAKLLLFG
>2.A.102.1000.1000-WP_085882240
MPIYLPIAEMTVDVFLLLGMGAVIGFLSGMFGVGGGFLMTPLLIFIGVPPAVAVASQANQIVASSVSGVFAHWRRGNVDFKMGLVLLAGGIAGSFVGAGIFTLLEKIGQVELLISLSYVFFLGIIGFMMLFESVGALVKQKRGTMKRRKLHQHTFLHGLPFKMRFRRSKLYISAMLPLGIGFLVGILSAIMGVGGGFIMVPAMIYLLGVPTNVVVGTSLFQIIFVSANVTFLHAVATQTVDAMLALLLLAGAVIGAQFGTRFSSRLRGEYVRGLLALMVVIVCGKMAYDLVATPLDAYSISVIGDE
>2.A.102.1000.1000-WP_048544853
MGISGVPTEVWLGLAAGFAGWLDAVVGGGGLVQIPALLLGVPGATPAQVLATNKLSSVTGTISSSITYYRRVRPDLRTALPMAAVAFLGAIGGAFIGVHIPKSAFNPIVLVMLLLVGAYTLLKPDLGSVTALRHNGIRHTGRAMAVGFLIGIYDGALGPGTGSFLVFALVGLLGYAFLEATAKAKIVNLATNFGALAVFIPGGHVMWRLGLIMAAANLVGGYVGARTAVARGSGFVRVVFIVVVGAFVTKLGWSMLA
>2.A.102.1000.1000-KFK43429
MEFSFSLTIAASLSFLAASISSAGGIGGGGLFISIMTIVAGLEMKTASSFSAFMVTGVSVANVGVGVICNRVFPNWLVTSLFAVFLAWSTMKTCKKGVFYWRLESERDSRREEGVRSLLMSKEGGERRERRFPWKKLGVLVIIWLLFFFINLFRGNKYGQGIISIKPCGALYWLLSSLQIPLTIFFTLWICFFDNVQSSHTSLNQDSEKEFGDDVRTSYGARMNKFMLPVMALLAGVLGGLFGIGGGMLISPLLLQIGFAPEVNRSNMFFHGFVFFINVCNPIPIIRHGTRWNRCDIRYVGIVMALSTVLMTTHGALNVWDDFVSGRYMGFKLPC
>2.A.102.1000.1000-WP_055464133
MEWFSDLSVWTVVALFFIAFFAGLIDAIAGGGGLITVPALIAAGVSPLEALATNKLQGCAGTLSASYHFVKTKQVSLSEMRFPIAMTALGSFAGTILVSYLDSNLLIKMIPAILIAVAIFFYLLPKIQPMIAKFVRISMAQFALFAGFTIGFYDGLIGPGTGAFFSTAFICLMGFSIISATVHTKILNATSNLSSLILFSFTGHVLWGIGLIMGLGQWLGAQIGSRLVISRGSTLIRPMVIFMCIALSIKLLTAS
>2.A.102.1000.1000-WP_068463348
MNIYLPIAEMSVNAALLLGLGGAVGFLSGLFGVGGGFLLTPLLIFLGVPTSVAVGTGSMQILASSVSGAMAQYRRNNVDVKMGMVLVAGGVVGSFIGVSLMRILRQMGQFELFVSLCYVTFLGAVGALMLIESVGSIQRQRSGQPVPTRQTGQHSWVHGLPFKMRFHRSKLYISAVPPAMIGAFVGFMAAIMGVGGGFVMVPAMIYLLRVPTSVVIGTSLFQIVFVMAVTTLLQAIENKSVDVVLALILIVGGVVGAQFGAAAGGKLKGEQLRFMLAALVLLVCLRIAWDLMVTPAEIFSIGPLIGGGL
>2.A.102.1000.1000-WP_094367946
MVGGECMEFIYFIISAIASLIGAISGIGGGIIIKPLMDSLGTMSVSTLSFLSGCTVLTMSTVSLIRNRKEETKINMDITLYLAIGACIGGILGKELFDKSRMIFGNDSLVGMIQSILLLLINVAIIFYMKNKDKIETHNVEDKKSCVLIGLSLGVLSSFLGIGGGPLNIAAIYYFFSMKPKETAINSLFVIFFSQISSLVRTVLSNDIPEFGIMTLVVMCLGGVLGAIYGGYRSKKMSDDITQQFFAKVLILLVFINIFNIIKFTGASL
>2.A.102.1000.1000-WP_009194902
MEVMTILGWISAIIIGISLGLIGGGGSILTVPALVYLLSVSPVLATAYSLFVVGATSLAGAFSFMRKGLVNYKTAAVFATPSFIAVYLTRKLLVPAIPDTLFTVGDFVMTKNIGIMVFFALIMLAAAFSMMRNGAKADSQEEKEIQYNYPLIGLEGAVVGVLTGLVGAGGGFLIIPALVLLARLPMKMAVGTSLLIIAVKSLIGFLGDIGNQPIDWTFMLLFTGLSLVGIFIGSWLSTKIHGSHLKKAFGWFVLLMALYILAKELLF
>2.A.102.1000.1000-WP_051040200
MFELTPEIIALLGVASVIAGFIDAIAGGGGLISLPALLSVGLNPVAAIATNKVQGSVGTASALWNFWRKGRVDFRLIRWPLVLVAIGSGLGAFAVTLVDTRWLMILLPVLLVGIALYFLLGPKAADEDAHARLTPLAYAFVAGGIGFYDGFFGPGTGSFFALSLVMLLGMGLTRATAHTKALNLMSNVVGIVVLAVGGHIVWVLAGIMAVGQFIGGRMGSHAAMRFGPRLIRPLLVVISLAMTARLLSDPANPLRAMIAGWLGL
>2.A.102.1000.1000-ODT22741
MADGFFGSPLELAVTVVAVFLVGLSKGGLGGMSLLGVPLMALAMSPITAAAILLPILVVMDIVSVAAWKKWVNWKILVLVLPGALGGIGLGWLTAEVTSDAVVRLIVGLVSLTFVLRVALGRTVTGAVTGERPLAASFWGTLAGYTSFVAHAGSPPLQVYMLPLRLDPKVFTGTTVMFFAITNAVKLVPYAALGGLGVENLSRAAIMMPLAIASTWLGAWAVRRMDAAVFYPMTYISVAAVGVKLVWDGIVSL
>2.A.102.1000.1000-AMS09747
MTLNLLVVVCGFLIGFFVISTGGGGAALYLGVLTGLCGLSAAHAVDTSLLTAIPALCFGALSFYRHGNVNVKLARQFLYFALPTVIVASLLARYIPEKIYAPLIGLVLVVLGVQMYFRKVRQTEDIHVDRVKAAYYAILSGLMIGIGGLSGGGVIMAGLLAMGEDMLGTVATSSFILVWTSLIGAVMHMTGGGVSYFYALLLIIGSVTGALIAPRVLSRVNQATFDRICKPVISLIVILMGLQMIF
>2.A.102.1000.1000-OLE33816
MDIYLPIAEVSMDVFVLLGLGAAVGFLSGVFGVGGGFLLTPLLIFIGVPAPVAVASSANQLVGASLSGVIAHWRRGNVDFKMGFVLLIGGLAGSVFGVWLFTWLKRLGQIELTISVCYVVLLGTLGFLMGFESVRALLRQRRPGGARRKLHQHNWMHGLPLKTRFRRSKLYISALLPIGLGVAVGILSAILGVGGGFVLVPAMIYMLGMPTQVVPGTSLLQIIFVAANVTFLQAYTNRTVDAVLTLVLLLGGVLGAQFGTRFGMRLRGEQLRFLLALMVLAVAAKLAHDLTIRPPSLWVISTEQT
>2.A.102.1000.1000-WP_085114102
MELNFLFFITVIPAIILYGIAKSGLGGSMTLISIPLMTIVMSLNEALGIVLPILIFSDFIATYKYRKEFDLSTLKLMVPFAAIGVVIGSLTFSYFSEELLKLIIGLMGFLFAGHYFFLKKDKEAKSEKNFLKGGICSTISGFTSFCVHAGGTPLSIYLLPLRLKKEIYVGTRIIFFTFMNLIKLPLYINLSMTNFVTFKQSVVLFPVAFIGILIGYKLLKIIDEKIFYNILYALILVSSTKLIFDFVSL
>2.A.102.1000.1000-WP_024290925
MLSDLSWSALVLAAAAILTGSALQRLSGTGVGLVVTPVLSLLLGPVAGVLLTNAVTTVSGFTIMLSVRKRVDWGRAGIVVASALPGAVLGALLVLWLEASWLQIGIGVLVLIALSLTVATPELPHVTNRAALPVAGAVGGLLNTTAGVAAPAMVIVSRLTRWEQKAFAASLQPIFMSMGLMSVVLKSLMGATGDQGLPPWWVLPAVIALVLGGVGVAAALESRVTPERARTLALTLAGLGGAAAVVKGVLGLL
>2.A.102.1000.1000-WP_003498820
MEITMTHYLIVCPLVFLAGLLDSIAGGGGLISLPAFMIAGVPPHMALGTNKMCSTMGTSMATYRFAKNGYIHLKKVIWFIAAALVGSTIGSNLTLLMNEKIVEYMMIAVLPIVAFYVLRNKRMGDDSQAGTIPAKKSFIIAAAAALVVGTYDGFYGPGTGTFLILILTGAAKYTMKEAAGTTKAINLSSNVAAIVTFIINGKVLYPLGLAAGLCSIVGNYIGSGLVLSNGQKIVRPVVLIVLTILFGKILLGG
>2.A.102.1000.1000-WP_047440359
MEIFGYIATVLIGVSLGLIGGGGSILTVPVLVYLFGIDALVATEYSLFIVGISSVAGSLAYLKKKLVNFKIAVVFGIPSVISIFLTRNYLLPIIPEEVFKINSLIITKDIFLLLIFAGLMIIASYKMIQNNMELKDQKLTNKNNTLLAAGEGSVVGVLTGLVGAGGGFMIIPALVNLLKTPMKVAIGTSLVIISVNSLIGFFSSIHNTAIDWIFLSSISAIAVFGIMIGSYLSKKIDGKKLKPAFGWFILVMGFYIIIKEIFL
>2.A.102.1000.1000-WP_007600751
MIEHTSLILAIALVCAFFVGLSKGGLPSVGTLAVPLLALVISPVTAAALLLPIYIASDMVGLYLYRRSYSGRNLAILVPASLLGVVIGWTFSAYLSSMFIGMIVGLVGVMFCLNAWFGARYRTVAKEANVPAGIFWGTLTGLTSFVSHSGGPPYQMYVLPQRLEKMKFAGTSTILFAIINAAKVIPYWELQQFSNFDSTLVLWLLPAAIIGTVVGKRLTQILPEKLFFRIVEITLLLLSLKLIADYIFSI
>2.A.102.1000.1000-WP_071942694
MVYDWQFIVLMVVAVLITGISKSGFAGGVGVVAVPLISLKASPTFAVAVMLPLLIVMDVFSLRAWWRHRAGSLLWLMFPPAILGVAVGYLTYGLFDDDLLKVLLGIFSILFGLWGLFKPFRGRVMPGWIGGLCGGIAGFTSFIAHAGGPPLNFYLLQCRLSKEQFLGTAVVFLAATNLVKLVPYGLLGLLSVENLTVALLMIPVAWLGVRLGLVIQKRLSGELFFRVILTLLILLGIRLIVDGAG
>2.A.102.1000.1000-WP_072741189
MGWLYFCIIIFANTLGAISGMGGGVIIKPLLDTIGIHPVYAISFYSSVAVLTMSVASTIKQIKNGIALQLNFALLISVGSILGGILGDNTFEKILDVYPSGKEVLLVQISLTVLSLIFSWVYSIYPFKKFCFTSTWLKIGVGLILGFLASLLGIGGGPINVAVLMCFFNLSIKESTVYSIVTIFFSQLSKVSTIAISTGFSRYDLSLLMYIIPAAILGGFIGAMLSGRLGSKYVTRVYQIVIIAVLIINLFNAWQII
>2.A.102.1000.1000-WP_048884796
MELGIDLIALLMLAAFLAGAIDAIAGGGGLITIPALMAAGIPPVQALATNKLQATFGTGGAVLAYARKGHIDFRRFAIPTIAAFLGSALGAYILMRIDPAFLEGLLPLLLIGMAVYFALARKLSDEDRHSKAGPLSLIAVALGIGCYDGFFGPGTGSFLTAALVAMFGFGLLRAVAHTKLLNFASNLAGLMVLMAGGHVIWITGIAMALANIVGGQFGAHGAMKFGAGIARPLLIVVSLALTIKLLADPQNPLTQTVLSWLT
>2.A.102.1000.1000-WP_058274071
MPETMLLAQMLGLLLVIGALAGVLAGMLGVGGGIVLVPAFFYAFQTLGYGGPQLMQLCLATSLATIIITSLRSVLAHNKKGAVDWDILRGWGPGIAVGAIVGVLVASALRTEALQALFGVLGMVIGAYLGLGKSEWRLGYAMPKGVKRAVLSPSVGFLSVLMGIGGGSFGVPLMSLFNTPIHRAVATAAGFGVVIAVPSVLGFLFLDIAPEHRPPFTIGAVNLIAFAIVVTMTMITAPWGVKLAHAMDPKPLKRVFAVFLTLVALNMLRKALGL
>2.A.102.1000.1000-WP_062372293
MLHYLLDFILGLGIGFIAGLLGVGGGFLIVPTLVLLGEPMHLAIGTSLACIVLSSLSASITHIKRGAVLYRVVLLKEIFSVPFAVLGAYLSSMIAGEKLKLIFALLLLYLAYKMARRDKNIEGNGSEIHYSRVPVVGILSGLVSGLLGISGGVLNVPLFHTFVGIPMRYAVGTSSFALFFTALAGAIEHYQLGQVDVRTAVLLAPGLIIGGRLGALTAHSVRPETLRRAFAGVLILVALKMLL
>2.A.102.1000.1000-WP_084357958
MKSLVTGNCVLDLTPTTILVTFAGVFLICFMKGAFGGGFAIVGIPLLSLVMDPITAGGLLAPLFIAMDLFGLRYWKPSTWSTADLKLLIPGLLVGIGIGYLFFRVVDHRMVAIVMAAITLVFVGLWFKAGGEVKVRPRSSPKAVAAGFTSGITTMVAHSGGPPLAIYLLPLGLSKQLYAGTTSMFFTVGNLIKAVPWLLLAKPTGSVLGLMGICLMAVPSGVWLGWRLHERLDQRQMYRACYGLLVVTAGKLLWDGVTGYLA
>2.A.102.1000.1000-WP_065397174
MEILGYAASVLIGISLGLIGGGGSILTVPVLVYLFGFDALIATEYSLFIVGISSLVGSVSYFKKGLVNLKMALLFGLPSIISIFLTRMYLLPLIPDVLMSVKGLTFTKNIFLLLVFAGLMILASYKMIRNTVKVGIPDEENTLLAMGQGSIVGVLTGLVGAGGGFMIIPALVNLLKIPMKTAVGTSLVIISFNSLIGFIASAETEKTDWKILISIAAIAVAGIMIGTHLSKKIDGKKLKPVFGWFILIMGIYIIGKEVRHLF
>2.A.102.1000.1000-OHB59356
MCPEEITGLFFFGFIVGTTGTLIGAGGGFLIMPAFLIFYKEKEPTVLTAISLAVVCANAVSGSIAYAKMRRINYRAGLLFALAAVPGAIAGALIINYIPIRAFDILFGITLIFVGTYLFISVQKRLNTQHADAKSIPPYNVKVGMAISTVVGLLSSLLGIGGGIIHVPMMVYVLNFPVHFATATSHFTLAIMAMAGTIVHIYQGDLAGQWPLVLMLAAGVIVGAQIGAGISQRFTSSWIIKFLAIAILIVGLRIIYQGFTL
>2.A.102.1000.1000-PHQ61738
MTSEISMTAWAMALAAAFVIGLSKAGIKGIAIINVTLMALAFETKESTGIVVPLLIIGDLFAVIYYNRHAQWSYIFKFLPWIILGILVGVFIGNDLDEKTFKISMAAIILLSVVMMYWWDKRKSKSIPSHWLFASTVGMMAGVTTMIGNLGGAFSNIFFLAMRVPKNQFIGTAAWLFLIINIVKLPFHIFVWHTISVETLVINLKLLPVIFIGFFLGLRLVKIIKENFYRKMILVLTALGAILILFQ
>2.A.102.1000.1000-WP_050741105
MGIFPDLELVQWIWIVFAALLIGVSKTGISGLLTLVIPILAAVFGGKASTGIILPMLIVGDIFALLYYKRNAKKEDILKLLPWTFLGLILGLVIGGYINDEQFKSLIAISVLLCLFLLIYFEKKADQIKIPDKTWLYALVGILAGFTSMIGNAAGPIFSVYLLAKGVKKENFLGITAWFFFIVNITKLPMQVFVWKNITVQTFALTGLMIPFIGIGAVLGAFIIKRINERLFRYLIIGMTAIISIKLFF
>2.A.102.1000.1000-WP_096110510
MSFIWLIFIGIIVGTFVIALGGGGAAIYLGILSSAFHLAPATAAATSLVTALPSVIIGTVGYIRQGKVNFHIGNQMLLTAIPAVIVGAFIAPFIPTPVYRWVIAIILMVLGIQIFFKRQSSQANQANHFAAAMYGIVSGLMVGIAGLSGGGPVLAGLLLLGLDTFHATATSTYVLVGMSLVGAALHLSNGQVDWAAGLPLIVGTIIGALLAPLVVKFLSRKGHGRYLNRIVALLLIFMGIKSLF
>2.A.102.1000.1000-OQW88740
MDFVVVSLASLFAGFVDAIVGGGGLILVPALFATFPTAHPATLFGTNKGASIWGTGMATWQYSRKVQMRWSALWPAALAGLLASFAGAWLVTVISPDFLRRALPFVLLVVLLYTLSKKELGRTHTPHFSGGQEQLLAAAIGGLTGFYDGFFGPGTGSFLVFLFVRVLGYDFLSASAAAKLVNTATNLSALALFVAKGHIWWHFVLVMAIANVVGSLLGTRLALKHGTGFVRVVFILVVTALILKTGYDAFWR
>2.A.102.1000.1000-WP_010147634
MLEALDLEPRVLVFLALAALVAGFIDAVVGGGGLIQLPALLVALPGASPVQLLATNKVGSICGTTTSAITYLRRIRPDLRTALPLAGAAFCGGASGAVLAFSISKAAFNPIILGVLVAVGAYTLMKPSMGQMQALRFGHSRRRHVGSTVLIGLAVGTYDGALGPGTGSFFVFALVSVLGYGFLEASAKAKIANLATNLAALVVFIPQGAVVWSVGLLIGAANVLGGYLGARVAVSRGSGFVRMVFVVLVAAFVVKIGYDTWVQFTG
>2.A.102.1000.1000-WP_028470967
MGLETLIPFIAIIAFATYVQTITGFALGMIVMGAVTAFNLVPIAFTSVVISAVTLINGLIAIKGNFHALDIKRVMITCAGIFPALLAGLLLLDYLSESFNSLLQLLLGITIFTGGMLIMLRPDPLKEPSPNAVFAASGATAGFLAGMFSMAGPPLVYLFYRQPFELKTIRLCLVSIFLVCSTARIIMVGFQGGLTLDMLTFSLLCIPMVMFFTWVGKRYPPPLSTTNMRRFAFSLLIIIGISLMVGAL
>2.A.102.1000.1000-KEP69479
MILDLGTLGWSLALISAVMVGLSKGGIPMAASISVPMLSVVMNPIEAAGLLLPVYIIADMFGLWAYRKHFDKRVLAIMIPATTLGIAIGWATAEIITERYVTLMVGVIGVVFALNALLRRRLGERRTAKVVPGVFWGTIAGFTSFVSHSGAPPFQAYTLPLNLPKRIFAGTATVLFSYVNLAKLGPFIALGEVNLHSFGTAVLLAIPASASVFLGVWLVKRLPTELFFKIVIWTLLLISLKLIQQSLMG
>2.A.102.1000.1000-WP_005276195
MDIDVAQWAVLLVGAAGAGWIDAVIGGGGLVLIPLLLAVVPGLAPATALTTNKLAAVSGTASAAVTLVRRVRPPAGELVRYALIALVCAGLGASVAANLNSDIMRPLIIVLLVVVGVFVTFKPSFGTTESPGIRGGWRTWAGLVAVAAISFYDGIFGPGTGMFLIMAFTFIFSQNFLKSAAMAKVVNTATNLGALVTFILGGHVWWTLGIALAAANILGAQVGARTVLSGGTKLIRYALLTLVVVMSSYLSWQQWG
>2.A.102.1000.1000-WP_027773434
MPDIPLSTLVMLCVAAAAAGWIDAVVGGGGLLLLPALLLGHPHLQPAYLLGTNKAVAIVGTSAAAVTYARRSPVDVRLAVRIGAAALAGSALGAFFAAGVGSDVLRPVIMGVLLAVLAFVALRPSFGTDAPATGPVTPRRVAAAVALAGLGIGFYDGLIGPGTGTFLVLALTAVLRMNLVQASATAKIVNVCTNVGALVMFSAQGTVLWSLAALLAVFNLGGGWLGAHMALKKGSGFVRGVLVVTVVGLVAKLAYDQWA
>2.A.102.1000.1000-WP_096805038
MELVHELIGGNLLTPHFMGMVAMVFVAAILQGVGGLGFAMFSAPLSALFFPELAPGPLLVLGGCLSVMVVLRERSAIDFKSAGTMISGRVIGNFIAVFIMAMLSTNSFYILFAVLILIGVALSYSGWRIVANWRTLGFAGVMSGIMGTITSSGAPPYAIVMQNTPPATLRSTLNFTFFFGATTSLILLASIGRFELRQLMLGLLLFPALLLGFTVSTPLARHVPKGAIRHVLLGLSALSAVGLLMRALL
>2.A.102.1000.1000-WP_009749146
MIPTVSTAGWCLLVVAAIAVGIAKTALPGAATLAVALFAAVLPARASTGALLILLLVGDVVAIAAYRHDADWATLRRLVPGVVLGLVLGAGFLTLAGDRATAVLIGALLLVLIAVTLTLMRRAGTSVARGRTSRLLYGTLSGFTTMTANAGGPVMTMYLLASRFAVAPFLGTTAWFFFAVNVVKLPLSIGLGVIRVETLRLNAVLAPVVIVSALAGRRLAIRMNQNLFDRLVTALTVVSAGYLIVGAM
>2.A.102.1000.1000-WP_068720710
MDIIAYLIVCPLSFLAGFIDAIAGGGGLISLPAYIIAGVPIHNSIATNKLSAAMGTLLTTAKFAKSGLIPWRTALPGVVFAILGSSLGAHLALLLDAEIFLFFMLIILPLTALYVTQKKSMEEKKSYPFTKTALISCFIAFILGIYDGFYGPGTGTFLILLLVGLAHVKLSQSNGITKVINSTTNVAALAVFFMNDTVWITLGLISGFFNMAGNYLGATYFEKSGPKNVRPVIMFVLTIFFIKVLYELFMK
>2.A.102.1000.1000-WP_022528864
MTDVVLLLIGLLIGIFVISLGGGGGAIYLGVLTAFFHLAPAAAAATSVVTALPALLLGAFGYYRQKTINFRVGNQMMVAAIPAVVVGSLLSPFIPKVIYTWLIAVILVLLGVQIMVRALRHQQAPAAGKGSTLKAAGFGVLAGLMVGVAGLSGGGPIIAGLLIMGLDMMHAVSTSAYVLVGTSIVGAILHAFGGQVDWSAGGFLMVGALAGALIAPVMMRKLTASKAGQYVQPVMGLLIIVMGIKTVL
>2.A.102.1000.1000-PIF06640
MHSFDFTLLQWILLAFCAAFVGMSKVGVPGISMIVVPTLALIFGGKASTGVLLPMLMMADLFGVGYYHRHAEWKYLWKLFPFAFLGVGLALWVGEVVNDIWFKNIIAILVFVCVALMLWKDRRSNTGFFPNTWWFAALMGVLGGFATMIGNVAGPIFAIYLLAMHLPKNSFIGTGAWFFLIINFSKFPLHILVWKTISLHTLLLDVILLPAIAIGAYTGIILVKKLSDKFYRTAVIIVTVLSAFLLLI
>2.A.102.1000.1000-WP_026737835
MIILIYTVIIILATTLGAISGLGGGVIIKPLFDAVGFHNMSTIGFYSSVAVFTMSIVSIIKQLRKGFSFEIKTVFWISFGSLVGGIIGENVFNEVTRAYENSTVKIIQAVCLGITLIGILIYTLNKNKMKSYCLKNILYIFASGFFLGSISVFLGIGGGPLNIAVLMLLFSYEMKEATVYSIATIFFAQISKLGSVLVGGKLMNYDLSLLPFICFAAVIGGFMGTLINQKLNSSKIEKIYLGIIIGLIFVSIYNTYSAIV
>2.A.102.1000.1000-WP_022909577
MLWFTLVVAALLIGVSKTSVGGLGSVSVALFALVMPTKESTAAVLLLLIVGDIVAVLRYRSHADWKLLVKLLPWVLPGLALGALFLRAVDDHVLTRAIGAMLLVMLAIQLVTRWGPGARRRNAGTPPGVDAPEHQSWAQTKLAAGGAGILAGFTTMTANAAGPVMTLYLLAARIDKLRFVGTGAWYFLIINLTKVPFSAGLGLFTRHTLVTDLVLAPVVLVGTWFGSRLLAVMPQKVFENVAILASAIGAVSLLLK
>2.A.102.1000.1000-WP_015768845
MPIAGIDHSLLLLLAVAALFAGFIDSVVGGGGLVQIPALFNALPQESPATLFGTNKFSSIFGTSNAAWSYARRIRMPWRTTLPAAMAAFACSYLGAMAVAWLPVAMLRPLILILLIGAAAYTFARQDFGAVHRPQHRGRREFAFALILGGAIGFYDGFFGPGTGSFLIFLFIRFFGFDFLHASAASKVVNVATNLAALGFFVPNGHILPVLAVLMATCNVLGSLLGTHLALRHGSGFVRKAFLGVVGVFILKFAYDSFA
>2.A.102.1000.1000-WP_023386435
MLGLDLMELLMLMLAAMLTGFSKTAVSGATLPAVALVAYSFGGKLSAGIMLTMLMVADLFGVYNYGRYGKLKDLLKVLPPAIAGVLLGVAVGSYLNDAQFKFLIGMTVIFCLVLLIYMETIGKNARIPSGVLFHGATGVVNGFASMVGNAASPIFSVYMLSMGFTKNRFIGTAAWFFFVVNIVKFPFHVFVWKTITLETARYTLYMLPFIVGGALLGVFMIKRVSEKTFKYIVIGMTALAALRLML
>2.A.102.1000.1000-WP_024304638
MEIAFLCLMAFFAGMIDSAVGGGGLIQLPALFNTLSTQAPATLLGTNKFASVFGTASATRSFVKRVRMAWELILPATGAAFALSFVGATAASYVPKEVMKPIVLVLLIAMALYTLKKKDLGRLHKPTAITRREKRLALLIGGGIGFYDGIFGPGTGSFLIFLFVRCFAFDFLHASAAAKVVNLATNLAALSFFVSTGNILYAVSIPMALSNIVGAQVGSRIAIKGGAGLVRVLFLILVTGLIGKFAYDMLS
>2.A.102.1000.1000-WP_009834306
MLFDLNILFLLVVFALGSYVQATTGFAFGLIVISSISALGLAPIEVTAFVVSFLSLFNSMIGLQGGQWRKANFKAILWFSIPCLPATFLGIWLLGFLGENALNLLQLILGLTIVVSSLLMMLQTNLAKQGSSIPVFLLGGMSSGVIGGLFSTFGPPLTYIMYRQPDSLRTIRITLLLVFALTSIMRLSFVILTQDVSMQTYLLSAIGFPAVILAAIAARYYPLPISANAMRRFAYAILLASGVSLIIQGW
>2.A.102.1000.1000-WP_025803373
MEFEIWQLVLLFGVALAAGFVDAVAGGGGLICIPALLAVGVPPHAALATNKLQGSFGTLSASINFIKKGYIKFSDIYIGIIFTLIGAVLGTVIVLLVKAEFLNYIMPVLLLGIFLYTLFSPAMGEKDKDAKMSKNAFYIIFGLLLGFYDGFFGPGTGSLWVFAFLALLGLNMRQAVANTKVMNFTSNIVSLAVFLVGGHILWMVGLVMAAGQIIGGYLGANLVITKDTKYIKWIFLTVVGATILKLFIS
>2.A.102.1000.1000-ALB28631
MDKIILYVLVIVFSNTVGAISGMGGGVIIKPVLDAVSHDPLVAINFYSSFAVFIMSIVSTIKNTKKNIDMNWGEVLYLSMGSLFGGKLGDWLFMFLKGILDNDKMLNLVQIIVVVISLILALLFSKNSGWKFSKRTSTILFLLSGVFLGTLSTFLGIGGGPINVALLIFVFNFDAKKAAIYSIASIFFSQFMKLSSLVPVLHKLPIDLHLLPFIMVSAIVGGYLGSTISAKASNKFVLNLYKVVVVFVIGLNIYNGLIILNII
>2.A.102.1000.1000-WP_044056800
MQFILDNLTVILSLIGTGVFAGLLAGMLGVGGGIVIVPVLFFLFQALGVSPESAMVIATATSLATIVPTSVSSIRAHHSKGNVDFALLKAWAPFILVGVLAGSYLVTVLNATYLTLLFGVIATLSAINMLLGKKDAIFSSLPGRIGQWIMAACIGLFSSMVGIGGGTLTVPTLTFCNYPAHRAVGTAAAVGLIISLPAAITLLFAGTTPIDAPFATYGYVNLLGFICIVPLTVFFAPIGATIASKLDAAMLKKVFAVVLIITGLRMLAQVFL
>2.A.102.1000.1000-WP_062061494
MISDLSFYLLAVPVVILVGMSKGGFGGGLGMLAVPLLSLMIDPRFAAAILLPILCSMDAFSLWSFRGTWDKLNLKILLPGALLGTVAGALTFEMTNADWVRFMIGVLSIYFVAHYLWGKHFLEQLTQRKPNKIAGSFWGSIAGYVSYIAHAGGPPIAIYLLPQHLSKSVLAGTTILFFAIINFIKLIPYVWLGQIDSSSFFTSLALLPLAPLGVWLGVYLHHRVSDRIFYWLSYGFLLLAGIKLTYEGAVGLLSN
>2.A.102.1000.1000-WP_093095014
MEFLGYIASIGIGISLGLIGGGGSILTVPVLVYLFQIDPLLATSYSLFIVGSTSAVGAVPYFRNNLVDFQTALYFGLPSIITVFLTRLYIIEAIPNHLFQIGSFEITKNMGIMLLFAILMLFAALKMIKGNQVDESKKISQRSVLPLVFQGAAVGFISGLVGAGGGFLIIPALIIFNQMPMKKAVGTSLLIIAANSLFGFIGKLDFHLINWTFLLTLSGIAITGILIGSKLSQKIDGKKLKPAFGWFVLLMGIVVIIQEISK
>2.A.102.1000.1000-WP_010769346
MIYFLYFFVIIFANTLGAISGMGGGVIIKPLLDLIGAHSVAAVSFYSSVAVFTMSIVSTARQMRQGISLKLPLVLWISIGALVGGMIGNVAFEALYQFVPTESYVQLIQIILTIITLLFAFFATKFDWAPFGLRHVFWYLFCGLILGFFASLLGIGGGPINVALLMLFFGMPIKEATVYSICTIFFSQLSKLLTITVTTGFERYDLTILYVIIPAAILGGLIGARFSHVLSPKKVTIVFQLVILIVLAINIYNGFIILFH
>2.A.102.1000.1000-WP_024538886
MDSILVALASLLAGFVDSVVGGGGLILLPALFATYPAAIPGDLLGTNKSAAIWGTGVATAQYARRVQIRWQAMLPAAATCFVAAFLGAWVVTLVSAEVLRKLLPIILIGLLVYTLARKELGRVHAPLLSQAHERLVACAIAAVIGFYDGFFGPGTGSFFIFLFVRFLGYDFLNASVSAKLLNLATNASSLILFAAKGHVWWHLTLWLAAANVLGSVLGAHMALRHGAGFVRTLFIAVVSLLILKTGYDAFLR
>2.A.102.1000.1000-WP_086948832
MMILGFILALLVGVTLGLVGSGGTILTVPIMVYALEVDPVLATTYSLFAIGVTSLVGSIRGVYNKEVDFNKISLFGLPSLLMVFVTRSYILPLVPEIIVIGRWEFMQDLVLMMLFACVMLVAGLVTIRGANVKTGQVVLPGNVKTSMLVVQGLIVGLVTGVVGAGGGFLIIPALINFNGMSMKRAVSTSLVIISINSFFGILGDVEKFPTFDWSILIGYTSLAIIGIFVGFKLSIVVSGTKLRTGFGVLLLFVAMYIILRELYLGH
>2.A.102.1000.1000-WP_093990272
MQIYLPIAEVSVNAFLLLGVGGLVGILSGMFGVGGGFLITPLLFLAGIPPAVAVATSANQIVASSVSALMAHLRRRTVDMRMGSVLLVGGLIGSALGVFLFNMLKALGQVDLLVKLCYVVFLGTVGGLMLWESINAMLRARRTGRAATRRKHNWVHNLPIKMKFRVSGLYISVLPPLMVGLLVGVLAAIMGVGGGFIMVPAMIYLLGMPTKVVVGTSLFQIIFVTAFTTMLHATTNYTVDMVLALLLIFGGVIGAQFGTRIGARLKAEQLRILLAILVLAVCAQLAFELALRPSELFTLEPLAARR
>2.A.102.1000.1000-WP_070469449
MDFVLSWEVLLLLFALAMLAGFVDTLAGGGGLITVPVLLLSGLPPIHALATNKIQSAFGTMVATGNMLRSRLIQFETIRFPFMMSLIGSALGTLLVQQLNVAVLDIVIPIVLVLIGLYFLLAKGAGAVERKPRMAERPFNLSVVPIIGFYDGLFGPGTGSFFSLANVALRGEKIIQATARAKAFNFASNIASAVVFIVGGKVVWSVGIAMMIGQVIGATLGSKVMISHGAKIIRPIIVSVCFLMVLRYLWDKF
>2.A.102.1000.1000-WP_013214454
MSLYLPIAEMSVSVAVFLVLGVAVGFISGLFGVGGGFLMTPLLTFLGVPPAVAVATCNAHVVASSVSGAVVHYRRNNVDVKMALVMLVAGFAGTAVGVEVVRLLRKAGLFELTVSLTYVTFLGVVGTLTLIEGINSWRQVQTTGVASPRKSGQHSWVDRLPFKMRFQRSKLYISVVPPIVIGAFIGFISAIMGIGGGFIYIPAMIYILRMPTSVVVGTSLFQIVFVAAFATLLHAWQNQTVDIVLAAILLVGGVVGAQFGTVASEKLRGDQMRILLGLLVLFVVARIAYDLVATPNELFSLGSLKGS
>2.A.102.1000.1000-WP_066647673
MTGEFWFYALAVPAVILLGLAKGGFSGMGALSLPMIALVISPVRAAAILLPILIVQDVVSVWAFRKSWDGYVLGWTLPGAAVGIALGYLFAARVSADAVLGLVGGISIVFGFYRLWIEGGGMPRASTAPGWMGAVAGIASGFTSQVAHAGQPPFQLWVLPRNLPRDVLVGTTAIFFAAVNWIKVPAYWALGQFTPANLAVAAMLMPVAISSTLAGVWLVRRVPPERFYTAIYVLMIAVGVKLVWDAVS
>2.A.102.1000.1000-PIZ21614
MALPETYPFITDPYFYGVTIPAVLLLGVSKSGFGAGFGSLAVPMMALAVSVPQAAAILMPVLLLMDLLGMAAFRKDFDLKLLKFLIPCGLVGIVVGALLFKLLNAHTVAGIVGLFTLLFLAQRLLFPPKADSPPPPRWLGAMLTATSGFTSFIAHAGGPPVNAYMIPLRLSPIRFTATMAFFFFVINLAKWIPYAWLGLLDWRNLATSLVLLPIAPIGVWVGVRLARRISQVLFYRFLYAGMLLTGVKLLWDAVR
>2.A.102.1000.1000-WP_051615553
MSLSNLDLAHISQLIAVLLAAGLVAGFVAGLFGIGGGFVVVPALLLTFNVFNVDSDVITHLAIGTSLATIIVTSLRSLHAHNKRGAVDFKIIRDWTLWLVIGAVLGILIARYMDGRSLKWIFSLGVFLMGVHFIAPVLQPKKAITTDMPQGPLLAAIATFLGGFSALLGIGGGTIAVLVMTACGRPIHQAVATAAGFGVIIAVPGAIGFAILGLGEPGLPFGSIGYVNVIAVLAITAMSFITAPLGARAAHSLNAVALKRIFGIYLVATSAIVLYNSFTS
>2.A.102.1000.1000-EGD59627
MNNPINFDRKPFSRHPPPRAFPIVATKAWRGAPKPASVPGRMDVYLPIANLAVNGLVIVGLGALTGLLSGMFGVGGGFLTTPLLIFYGVPPTVAAASAASQVTGASVSGALAHARRGGIDYQIGAVLIAGGVIGTGIGALLFRVLQALGQIDTTINVLYVVMLGSIGSLMGVESFGAIRARQTGRAQKARRRRHHPLVASLPLRWRFYRSGLYISPLAPLLLGIATGILTMLMGIGGGFILVPAMLYILGMSVTVVVGTSLFQILFVTMATTMMHALTTRAVDLVLASLLLVGSVLGAQIGALFAQKAKPDVLRLVLALIVLAVAVRMALGLGWRPDEIYTVVGL
>2.A.102.1000.1000-WP_027133755
MELYLPIAEMSVDMVVLLGLGAIVGFLSGMFGVGGGFLMTPLLIFMGIPPAVAVGTQALQILASSFSSVLNHIQRGSVDLKMGAVLVGGGILGSSLGIVIFRIVRDLGYIDVTIAFSYVILLGTVGATMLNESLRTVLQTIRPRGSSQPKRSQRHGFAHRWPLKLRFPRSRLYISALLPALIGGAVGILTAIMGVGGGFVMIPAMIYLIKMPASIVVGTSLFQITFVAALTTFLQATFNHTVDIVLGLLLIVGGVIGAQIGTRVALQLRGEYMRLALALLIILVCLKLVWDLISTPTFPFELVN
>2.A.102.1000.1000-WP_079575502
MHVDPAAVCLLVAVAFAAGWLDAVVGGGGLVQVPALMLVLPGAPVATVLGTNKLVAITGTSGAAVTYVSRVGLDRRRALAAAALGLPTALVGAVTASHLPRDVITLVVAATLVGVGVWAVVARPGRASAGTAAAEGPPGTGCVPPAPPAADGVPARRPALVLAAGASVVGFYSGVVGSGTGVLLVALFVSALGTDFLRGSAMAKVVSIGSDLGALALFGALGHVLWLLGAGMAVANVAGGIVGARTALARGAGFVRAVLLLVVVALVTKIVCDQWLAA
>2.A.102.1000.1000-WP_084074429
MLPDLPTAAWVLLAAGAAVVGISKTALPGASTLSIAAFAAVLPARQSTGTLLALLIVGDVFALWAYRRHADWGALVRLVPAVIAGVLLGVAFLALADDDAVRRVIGVTLLLLIAFTLWRRRTSAPERPHGGRVLYGTLGGFTTMVANAGGPVMSMYFLAARFPVKTFLGTAAWFFAIVNIAKLPFSISLGLLTPSGLLLDLVLIPAVLVGAFGGRLIAERLDQAVFEAMVIVLTVIGAAYLLV
>2.A.102.1000.1000-WP_091697299
MDAGLVTVIVLATFAGAVFQRIAGIGFAMMLAPFMVVLLGPHGGVLFVNLLGAVAPAMIIPRVRSRIDPVILRRLVIPAVVATVPGVLLTLVLPTAPMSIAVGLLVIVGLGVAVGMRASGRPRTGIGLQYATGAAAGLTSAVAGVGGPALTAYALVSRWDLRTFAATIQPFFVVIGVVGFGMKLLLDPAQMPELPWWGWVGSIVAIVAGIWVGEKLEPHLPDRIVRILVIVIGFIGAALALVQGVLGLLA
>2.A.102.1000.1000-EEW24486
MAGPWRRFSRQGADAGRLILWPGKGAVVEGLGFWTLAVLASVLVGMSKGGLPVVGILGVPVLSLVISPVVAAGLLLPIYVVSDAFGLWAYRHAFNVRVLAILAPGMTLGVGFGWATASVVPEALVTVLIGVIGAVFALTLLLRRTVPAPREARVVPGLFWGMVTGFTSFVSHAGAPPYQVYVLPLRLEKAVFAGTSTIAFAYVNAVKLIPYYALGQLSVSNLKVAAVLALPAVLAVFAGVWLVRILPEKRFFQLVTWALLAVSLRLIWQGLA
>2.A.102.1000.1000-WP_082460855
MCVEQLTKLSLGSGDRTSSRRIRLSMIDPVFVTVAVIAVLIVGLSKAGLLGGLGVVGVPLLALVMPARDAAGMMLPVLLCMDAVAVWMYRKEFDRNILKIMLPGAAIGTLLGWALWAFVSDAVVLLMVGVVTLLFVIDAVFPIRKKLEGLPPSKPWGIFWGGVAGFTSFISHTGGPPFQIYVLPRKLPPLVYSGTTAVFFAIVNTAKLIPYFFLGQLNVHNLTLSAALAPVGVIGVFLGIYLVRRISMKLFYRIAYWLVFLLALQLIWDGTNRLLAG
>2.A.102.1000.1000-WP_075651185
MDALFITDPWFYCTAIPAILIFGIGKGGLGGALGIVAVPLMSLTIAPVQAAAIMLPILLLMDAFAVKHHYRSIDWQIVKQMLPGMVIGVAAAGMFMLSFSEALIRVGIGLLCLYFSARYFLSYRRRDEENAHLMATPWGFLSGFASTAIHAGGGPASIYFLSLKIDKVVLIASMAAFFALTNVCKLVPFYLLGELEIANMATALLLMPIAPIGVKMGVWLLHRCSNETVYTLCYSLLVLSGSNLFIDGVAAL
>2.A.102.1000.1000-OJV13232
MEILAYVASVLIGISLGLIGGGGSILTVPVLVYLFGISPLLSTSYSLFIVGSTSLIGAFNSYKKGAVSVRTALLFGVSSITTVFVTRKFLIPLIPKQLFKIGDFQVTEPILTMILFALLMMGASFGMISSEGQKTQRPDKAGDNYIRLFVFGVGIGLTTGLLGAGGGFLLIPTLVLLLGMPMKKAVGTSLLIIALNSLIGFAGDIGHFEIDWPFLLRITGIAIAGILFGGMISKYINSDQLKKGFGWFILVMGIYIITHEIIAL
>2.A.102.1000.1000-WP_021070687
MEVLGFLSAILIGLSLGLIGGGGSILTVPVLVYFFHIDPVLATAYSLCVVGTTSFVGSVTYFKQHLVNLRTALIFGIPSIIAVMVTRVWLLPLIPSVIYTSDMFIITKDMLIMILFAILMVLASYHMIKNREEKQVVENDRHSFGVLLLQGIWIGGITGLIGAGGGFLIIPVLVNNLKTPMKEAVGTSLLIISVNSLLGFVSSLHTISVDWAFLVKIILLAVVGVLIGTYLAKGIDGHKLKPAFGWFVLIMGGYILAKELLKW
>2.A.102.1000.1000-WP_014216221
MSQILLILIGFLVGFIVIAMGGGGAAIYLGILTSGFGLSAVSAAATSLFTAIPALIVGAYSQYRSGNINFKIGNRMLLSALPATIVGSLISHYIPANIYTWIVALILILLGAQVLWQTHSSKNDETQDRSSSTGKAIFFGILSGLMVGIAGLSGGGPIVAGLLLMGLDMIQAAATSAYVLVFNTLVGLLFHMSAGNINWNFGIYLMIGSVIGAAFTPFLLKKMSTPGRTNSILRPLMGIILIFMGAKMLF
>2.A.102.1000.1000-WP_083971635
MIVTLLIAAAAAGWVDAVVGGGGLLLLPALLVAAPQLPLPTALGTNKLAAICGTSTAAVTYARRTKIDWAVAGPSAGLALLCAGCGALLAGQIPASAYRPVVLAVLIAVAVFVTVRPAMGLTEHAEKRTTLRRGLAVAVAGGLVATYDGLIGPGTGTFLVLAFTTIVGADFVHGSAMAKLVNTGTNLGALIVFAATGHVAWLLGAGMAVCNVAGAVVGARMALRKGSGFVRIVLLIVVLALIIKLGVDQFRMM
>2.A.102.1000.1000-WP_050740534
MQIGILYFLVIVLANTVGAISGMGGGVIIKPMLDAIGVHSLNEISFYSSIAVFTMAIVATWQQFKNPIDVKIKLALLISFGSFLGGVLGQSAFSQLLDFFASESTVQWIQIILTVLSLVFALLYTIKKWKSWKLKKMGWYLALGLFLGFLSTLLGIGGGPINVALLMLCFGIPIKDATVYSIITIFFSQLSTLITIGLTTGYEAFDLSLLAYIIPAAMIGGFLGARLSGVLSEKRVLRVYQLVVMLVIILNIANGLGLE
>2.A.102.1000.1000-WP_025257938
MDEHQLLGAGLGAIVGAILALTGAGGGILAVPLLVFGLGLSMVEAAPIGLLAVGLAAALGAFLGLRQGIVRYRAALYIAGIGVLMSPLGLWLAHRLPNTPLALIFAVVMVYACGRIFLKATRELKYGPPACRKEVLPCVLNPLQGRLRWTMPCIRALTLTGMTAGLLSGLIGVGGGFVIIPALTRYSDLNMKSVVATSLAVIALVSTGSVISASVAGVMHWSVGAPFAAGAIIGLIGGRQVSGYLAGPRLQQLFAIAGWIAAAMLVFSALKAVL
>2.A.102.1000.1000-OYW73247
MSWETIALLFFAGLSAGFIDAIAGGGGLISVPALLWAGLPPQMALGTNKMQSTWGTLMAVRKYAKAGLVSWPQVRLTVCITFVSAMSGALVLMLISNAVLKMIVPWMLLGIAVYVLLSPGLGKTAAKARLGMGTFACLAGSGLGFYDGFFGPGTGTFWTMACISLLGLELTRATAFTKVANLTSNMASLIIFVLSSRVNYEVAGVMIAGQLIGGRLGAGMAIRHGAPFIRVIFISVVLAMVAKLLWDQFV
>2.A.102.1000.1000-WP_050929139
MLELNFEFFAIAGPAVLFAGISKGGFGSGAAFAAAAILALVVEPGLALGVMLPLLMLIDVATLRPYWRKWSFPDAKVLILGGVPGVALGAALYSVADADLFRLLIGGISIAFVGWQIAQARGLIRPAKKRLPIWAGWVAGAVAGFTSFVSHAGGPPAAVYMLSQRLSKTQFQATTVLLFWVINIVKFLPYAFLGLFTLETLKANVVLAPFALLGAWLGVKAHHLVPEWLFFRITYVLLVVTGSKLIWDALT
>2.A.102.1000.1000-PHS01907
MTFSIELLTLFFFAAMIAGCIDAIAGGGGLITIPALLMCGVPPAQAIASNKVGAVGGSMASTIHFVRRGHIDLNSAKLMIASSFIGSFLGSMLLTRIDSSFLAVIIPFLLIGFSLYFLFSPNLGALDRKHLISGLVYSLFVASVIGFYDGFFGPGTGAFFAISFTLLLGYNLIKATAYAKLLNFCSNLAALIYFIMSGSIIWEVGIAMFLGQIIGGAIGARLVVKNGQMLIKIAMVVMTIGVSIKMLALDS
>2.A.102.1000.1000-KPL52194
MTADLLFYLLAIPAAALVGGSKGGVPMVGMLAVPLLTLVVPPIQAVGMLLPIYVVSDMFGLWVYRHAFDRRNLAILIPAGIAGVGVGWATASLVSEAAVTLMLGLIGLAFCLDRWLRPATLEKKQADIPRGIFWGMLTGFTSFVSHAGSPPYQWYVLPQRLDKYVYAGTTTILFAVINLTKLVPFWMLGQLNLGSLETALTLAPAAVIATFAGARVVKMIPEGAFFRLVEFGLCAISLKLIWDGAHALAG
>2.A.102.1000.1000-WP_009014980
MIEFSWVHLGFLMLAGFVGSFIDAIVGGGGLITLPAWMATGLPMAYALGSNKMASVVGAITSFTTFMRSGRVDRRMLRYMPLSVIGSVLGAVIASSLPEMLLRYIVIAALVIVALYTFFKKEWGGADQIASFSTKDLAGILFMILFLGAYDGFFGPGTGTFLIFGFLYFGYNFVTAAGNAKAMNLASNLGGIAAFLFLGKVYFIYAIPMALCEIIGAHLGAKIAISRGVGFIRTLYLIVTVLLIGKQVYEVFLR
>2.A.102.1000.1000-WP_013624127
MGINMDDFLQLLNLTQMQCIIVMVTAFLVGFSKTGISGVLMLVIPMLASVFGGRDSTGILLPMLLVGDVFAVWSYRRSVNWKKVIAPLPWALIGMVIGAVVGKVISDQIFVILIGIIVLFCLGILLYTEKMGKNFEVPTQTWFYITAGILSGFATMIGNAAGPIFSVYLLALGLQKNHFMGTNAWFFFIINSIKVPVQIFAWHNMGMQLLILTAVVLPVIALGAVLGFFIVKKINEKFFRYLIIGMTALSALRLFM
>2.A.102.1000.1000-WP_012081475
MTDYVFLAAAAFVAGMIDAVVGGGGLIQIPALFSAFPNASMGTLLGTNKLASVCGTSAAAVGFARKVKLQWSTAAPAAMAAFAFAFLGAFTVTQIPSEFMRKLLPFILVAVAIYTYKKKDFGSIHAPMHIGAKEKWIAILVGAGIGFYDGFFGPGTGSFLVFLFVRFFGFDFLGASAVAKIVNVACNIAAILWFGYSAELLWKLAAVMAVCNVLGSLLGIRLAIRHGSGFVRKIFLVVVTALILKSIYDAFLA
>2.A.102.1000.1000-WP_058377354
MTLPAILPLLPLLLLLGFATYFQTVTGFGLGMIVLGGASGFGLAPVASVAILVSLVTLVNSALALPGTWHHIDWRAVGAATLGIIPSVVVGVLLFDYLNGMASNVLHLLLGAVVLYGGIGAALRPAPKPERSGDKGFFLSGIFGGLLSGMFGISGPPLIFYFYRQPLTLVQIRCALILLFAVTASIRTVYSAFAGQLPAPVWWQAGMALPVVALATLLARRHPPPLSGVVTRRIAFTTLMLLGAHLMISALLAMI
>2.A.102.1000.1000-WP_047239346
MSLGVGSSAVLVGGAAVAGWVDAVIGGGGLILIPLIMAVMPQLAPAVALATNKLAAVSGTASAAYTLTRKVDVDKRRLLVYVPVAMLCSGVGALAASMIAKEVMRPIVIVLMLFAGIFVALKPDFGEGESLDAPARVRRIITVVLVGCIAFYDGIFGPGTGMFLIMVFTGVLSQNFLASAALTKVVNTSTNVGALVVFIIHGQIWWQLGLLLAVANIAGAQLGARTVLGGGTKLIRYALLTMVVVMSCYLAKQQWG
>2.A.102.1000.1000-WP_050353430
MFVAYFLIGLVACTVGAMAGLGGGIIIKPLLDMLGHYDLSTIGVLSAATVFSMAVVSLIKARNSNLGIDRGNSFFIAIGSIIGGFTGKGIFNHFVVNSGMSTIIGIFQSALLSGLLIIIYVFMRYNHRIKTYHVQNRFVILCVGLVLGLLSAFLGIGGGPLNVAVLVFIFSMNTKDASINSIFIIFFSQLSSLILVATSTGFAPYDLSMAWFMIPGGMLGGIIGTNLVSNISNRWVERIFNGTLLMIILITLYNIVIQLI
>2.A.102.1000.1000-WP_005978927
MVELNLMFFAVAIPAVIFAGISKGGFGSGVAFASSSILALILDPGQALALMLPILMVIDLATLRPYWKRWSWPDARLLMLGAVPGVVLGAWLYRATDEDLLRLLIGGISVGFVIWHIAQTRGWVRGFANRLPPPAGLFAGLVAGFTSFVSHAGGPPAAVYLLSQRLTKTEFQATTVLVFWVINIAKFVPYAYLGMFTLQTAWADLLLTPFAILGAWLGVRAHWMMSERLFFGIAYVLLTLTGSKLIWDALT
>2.A.102.1000.1000-OJY08503
MPSLITDPLFYAVAIPAVIFLGLSKGGFAGVGTAATPLLALYLPPLEAAALLLPVLITQDLISLYVYRRDWDGWNLKIMLPGAIIGMAIGWLTASYVSDNAVRAIVGIVGVAFVANVWLRRAVDEARTMSQASGVFWGGVSGFTSFMTQGGGPPFQVYVLPQRLPKLTLVGTTTIFFAVVNALKIGPYFALGQFTTENFATSVALLPMAIAANFAGVWLVRRTPTGLFYQIAYVLLFLISIVLLWQGIGGMLRR
>2.A.102.1000.1000-WP_031405439
MPWPFLLELMVLGCFTGFMAGLLGIGGGMLLVPFLTLMFTREHFGADLIVHMAIATSLTTILFTSASSVRAHHRRGAVRWGIAVWMGAGAVLGTFIGAQVAGLLKSGWLAMFFAVFVGLSALRMLLSGHTPTAEVPESLPPRPALMGAGSLIGFISSLVGAGGGFLTVPFLSWRGVHMRNAVATSAAMGFPIAAGGLVGYVLAGQHASGLPPYSLGFVYLPALFACAATSVLMAPVGASVAHRLHVRALRRVFAVLLLGLASYMLWKGVHALSWIAH
>2.A.102.1000.1000-WP_088858725
MRALVWSAYFLVGVFIGVLAAMFGLGGGFLIVPTLNFLGVEIHHAVGTSSAAIVFTSLSAAVAYHRQGRIHYKAGLLLASTAVIGAYIGAWATSYISSSQLKVIFGAVLFLVAVRLYRKRSREPYEVDLSGVELDYRVVPIGGFIAGVASGLLGIGGGAINVPFLTYMGLPIHYAVATSSFAIVFTATSGAIKHYTMGNVEVGWLLLLVPGLIIGAQLGAKIAKKTKAAHLTKAFAVVMALLAVRMVLKGLGYAVP
>2.A.102.1000.1000-SNV92697
MSAALITAHVLAILVGITIGLFGGGGAILMVPILSYIAGWPTQDSITGSLFIVGLTSLFSTFLHARPTKEQRERGHKKGNVRWGTGVVFGGLAMLGAFAGGQLTALLPGIVVMTIFAIVMIASGIGMVRGRKPSAPAPPSATDGKATPSSVGTAASLPLTRAQKVKIVLAALGIGVISGLVGAGGGFLVVPALALLVGFTMPAAVGTSLLVVAMQSASGFLSHILHVDVDWQALGSLTGLAMAGTILGTLLGSHIPAAKLKRAFGVFVLLMAAVVLAQEYLLA
>2.A.102.1000.1000-WP_052848499
MSDISLTVAVALCITAFLAGWIDAVVGGGGLVQLPALLIGLPAHLPPTYALGTTKVVSLCGTVVSAVTYARRAPLDVSVALRFSAVALASAAGGALFASAVSEEVLQPVIMVVLLGVAVFVVVRPRFGAAVAAEAPSRRRRAAAVLVAGVGVGFYDGLIGPGTGTFLVIALVTLMRMSLLTASATAKVVNVGTNVGGLLVFAADGAVLWGLVPFMAAFNMAGSWTGARMAVKRGNGFVRVVLLVVVTALVARLAYDQWWA
>2.A.102.1000.1000-WP_086938807
MDIDVIVLSALALAAGCFVQSSIGFGMAIVAAPIIFLLEPRFVPGTLTVMGFILAVANTYQYRKNISYKGLGAAFLGRVPGTLIGGYLLAIATTQQLSLVMGLGVLMAVVVSIGKFNIQPTNTALFAAGVVSGITGTTTAIGGPPIAIVLQNAEAGKIRANLSAFFVFSNITSLVMLSYTGHFSLWHVKYALLMAPPCLFAIWLAARVQHLIKPEWMKAGTLILCSICGASALYRGFGF
>2.A.102.1000.1000-WP_017618225
MPDMTFLLVAGIAVMLGAVVQSSVGLGLGLVAAPVVSFLDPTLMPGAMLIATAVLPVLTLATEWRHIDWRGLGWAVPGRVPGAILGVWVVSTLDPTMMRVAVGSMVLVAVVLSIRSVRVRVTPSSLFCAGALSGLTGTATSIGGPPMALLYQHEEAAKVRGTLAGFFLIGVVISLTLLAAGGQLDAHEIRGGAALIPFLGAGFLAGRPLRRVVDAGLMRAALLVVVTASGLTLIGTSLLS
>2.A.102.1000.1000-OYT66109
MPVSFFIAAIVLLITGLGVGFASGLLGVGGCFIMIPVQVWAYTALGIPFNTAVAIAFGTNLFVVLPTAASGAYGHTKKDAVWWKAAIFLGVSGAAGAVIGATIAATLVEKELGWILSIAFGSAIIAGALRMLTAKPPEVTGKKPVDNPLLWILWGIPLGIVTGIIGIGGGVLMIPVMVVALSFGIHRAVGTSTALMIFTAIGGLIGYIYNGLKAGIPFVFHNLHMLGYMNLESWILLAATSVPMAQVGVRAAHRLPAKQLRYVFIAVMLYMGWVMIRNGLGIKLPIPI
>2.A.102.1000.1000-WP_057002354
MTYLFLGIFGLVIGTFVVLFGGGGAAIYLGLLTGLLGLPAASAASTSLVTVLPSLIVGAWTYYRQGKVKVKLGNQMLITAVPAVVIGSLVSKLIPDHLYKWIIGIVLIILGLNMLFQKSQASGPSNKLSRSIQIKAGLFGIVGGLMVGVAGMSGGAPIIAGLFLMGLPTINAAATSAYVLVFMSAIGTIFHIAGGQVDWSVGISLMIGSLVGAAIAPTLLNKLTQTKAGNYLKPLIAIFLAALGLKTLF
>2.A.102.1000.1000-WP_011299896
MKLELLMPVLGLQALLGAGTYFQTVTGFGLGMIVMGATSGLGLAPVATVAAVVSLVTLANSAFALPGKMQHIDWRAVFAAAIGILPSVVAGVLLLDYLSSTAATLLQLLLGAVILYGGLSAALRPEPLPRRSGDGSFLVSGIFGGLLSGMFGVSGPPLIFQFYRQPMKPVEIRCALILVFTVTSSVRTLFSAWQGQLDAQICLQAAIAVPVVVLATVLGRRFPPPFSPTTTRRIAFGVLMGIGASLMVPALVSQLG
>2.A.102.1000.1000-WP_009563021
MDGYGFWALAVIASVLVGMSKGGLPVVGIMSVPLLSLVISPVTAAGLLLPIYVVSDMFGLYAYRHEFDLKVLKILIPGATAGVFLGWLTASVVPEAAVEGLVGLIGAVFAANLLLRRTDPPAKPARLLAGLVWGTATGFTSFVSHAGAPPYQVYVLPLKMPKIVFAGTSTILFAYVNAIKLIPYAALGQLSTENLRVAAWLMVPAAVSVFFGYRLVQVVPQALFFRIVTWALLLISLRLIWQAVA
>2.A.102.1000.1000-WP_020016513
MDALDLTLTVVVGGTIAALLMGLSKTGLPPLGALGAAIIASVLPPVQAAGVALPLLIVGDLVAVSTYGRDVRWRILRGLLPSVTVGLLVGFAALRWAPPEVSARIVGALLLLAGLGELVRQLAAHRARRRPPRPADAEPDVGSDAEATPGATRASLRDRLARATLGATAGVSTMIANAGGPPMSLYLLRTGVSRAGLLGTVALFFLTVNVAKLPFSASLGLVSADSLLVSLALLPGMVAGLLLGRVVAHRISGPVFSTAVLIATALAGARLLLG
>2.A.102.1000.1000-WP_056987835
MEIVSLLLIGLIVGFFVISMGGGGAAIYLGVLTAVFHLAPAAATATSLVTALPSLILGSFGYYRQHAIKFKIGNQMLLATIPAVVVGSLLSPYIPESIYKWVVGLILVLLGINIMRNKQSKTAELPTHSRLKASSFGVLSGLMVGVAGLSGGGPILAGLLLLGLDTVSAVATSSYVLVFMTIVGAIFHTVGGQVDWHAGIGLMIGALIGAAIAPYIMKRFVGNSKNGGGKLKPVMGILLILMGIKTIW
>2.A.102.1000.1000-KXB29612
MEFLESGLLALVLAAFLAGAIDAVVGGGGLIQIPALFAVHPGESAATLFGTNKCASVVGTANATWRYALRVKMPWRTILPAAIAAFAFSYLGAAAVAWLPKDAIRPLILLLLILAAVYTLKRKDFGQLHRPAHAGPQELIYAVLLGGVIGFYDGFFGPGTGSFLIFLFVRFFGFDFLHASAGAKVVNVATNLAALAYFMPNGYVLPVLALTMAVANVSGSMAGTWLALKHGSGFVRQVFLVVVGVLIVKFAWDTFRLL
>2.A.102.1000.1000-WP_063493556
MNMILLGFIGLIIGTFVILFGGGGAAIYLGILTGIFGLKASVAASTSLVTVLPSLVMGTLAYHRQGQINTKVGNQMLMTALPAVVIGSLCSTFIPNWIYKWLIGFILILLGVNMLVQYLSSSHRTESNAGIKKRARLRASLYGILGGLMVGIAGMSGGAVIIAGLFLLGLKAFNATATSTYVIVFMSAVGTLFHIAGGQVDWQAGIPLMIGALIGAIIAPRLSVLLAKTKITAYMKPAIGVFLALLGIKTLL
>2.A.102.1000.1000-WP_046017035
MLDVTHILLLVFLILASYIQASTGFAFALVVMSGVTAFDLAPIEVTAFVVSFLSLVNSSIGLQGRLWRKVDKLALGYLLIPCVPATFLGVYLLAYFGESQLALLKLILGCCILISSLAMLIKVSEKTSKTSKFGYLLSGLISGVMGGMFAAFGPPMTYIMYRQNISLETIRATLLMAFTFTSVIRLAFVISSQEVSEQAYLLSAVGVPVVILATLAVGYFPLPFSSKRMKQFVYFILFASGFSLIIQAL
>2.A.102.1000.1000-OKZ81610
MMFVVYGVIIFLASGIGAFLGGGSGVIIKPLLTLLVDDTTEVINFISSVSVFAMSCSSTVKHLRAKTKVDFKTVLLISAGSILGGFAGKHIFDLFNRLLSDNLAMAYQAVLLACLLAVALWYVNKGKKSFHLKNPIAILLGGAVLGILSSFLGIGGGPINIMFFLLFFSMSMKEATVYSVAVIFFSQLSKLVTYVATATVPKFDYRILLVAAPAAVIAGIIGAALNKKANNKIVTRVFSAVLGVFICLNIYNAITGFMAG
>2.A.102.1000.1000-WP_087466702
MEFSTDILLLLFFIAICAGFLDTLAGGGGLITIPALVLSGVPPLMALGTNKLQACVGVATSSILLFRRGKLDWPALRGLMLAAFIGSVVGTLIIQFVDPAVLGFVIPCVLAIIAVYFICSPFLKLETGKAKLGEAAYRRAVIPVIGAYDGMFGPGTGSFFALAGVSLRGLELIKATAMAKPLNFSTNLASLLVFLLAGQVLWVAGLVMMVGQGLGAWAGSHYLFKVNPILLRVVIVTVCLLMLARYLYQRLVV
>2.A.102.1000.1000-WP_026125830
MGIDLIAILLVAAAAAGWIDAVVGGGGLLLLPALMVAFPGAPVATLLGTNKLAAIFGTSSAAITYTRGVRLEPRIVGPTAGLALAGAGGGAALAGSISSDALRPTVMLVLAVVLVLVIARPALGAAADPARLTRSRIVTAILLAGGGIGFYDGLIGPGTGTFLIIALTTVTGLDFVNASASAKIVNTATNVGALAVFAWNGNVLWLLGLGLAVCNIIGAQIGARMALSRGTGFVRGVLVVVVLALLVKLGLEQFG
>2.A.102.1000.1000-WP_056755665
MTVTSLVLLGVAALLIGFAKTAIGGVASIAIAIFAFVLPTKESTAAILLLLLIGDVVAVWHYRRDADIGLLKRLLPAVLPGLVLGALFLSWVDDTTLRRAIGGLLLVLAALQLVLTWRSPDTTRVGSSRAAALGTGAAAGFATMTANAAGPVMTLYLVAQGVEKRRFLGTGALFFFGVNLCKVPFSVGLGLFSVETLWRTVLLAPLVLVGTWIGLHTARRLSQTRFDQAVLAATVVSALALVVR
>2.A.102.1000.1000-WP_058817378
MYLDDPWKLAACIAVVLVIGVSKGGFAGLGALATPIMALAFPPMIAVGIILPVLISQDILSVWSFRREWDRWIIAWMLPGAIAGIAVGWLFASRVDERIFTVALGAVTFVFALYRLWVDSGHKVAAPSTSPGWVGALFGFGTGLTSQVAHAGAPPFQMWVTPRKLPHNVYVGTNAVLFAVINWLKVPAYLSMGALTRPVLETAALLIPLALIVTFLTLRYVRRLASGSFYTAVYWLMALLGAALVIRQI
>2.A.102.1000.1000-WP_038370232
MPVLDDLSPWILLFLLGAAFVAGWVDAVVGGGGLVQLPALLTGLPAGTSTGTVLGTNKVASAAGTAISSLTYMRRVRPVLATVVPLVVCAALGSAAGAMIASFIPRPWMSPIVLVALLAVGVHTLRRPVMGLEHSPRHHGAPHVLRTAGIGLGVGVYDGVLGPGTGSFFIILMVALLGYGFLEASVHAKLANLTTNLGALLVFGVQGHVWWLLGAVMALANIAGGYLGARLALRFGSAFVRVVFLVVTGGLSLRLAWDTLQLLI
>2.A.102.1000.1000-WP_030812028
MNMMTLWHISGWEFAALALAALLVGFSKTAVSGANTVSLAVFAAVLPARASTGVLLPLLIAGDTFAVLTYRRHAHWPTLWRLFPAVAAGVVVGTLFLARVGDGIVRISIGAILLLMTGITLWRRRQEATEDVSTRTGRATAGAYGVMGGFTTMVANAGGPVMSMYLLSAGFRKMGFLGTSAFFFLIVNVAKIPFSAALGLIDGNSLLLDAALLVFVVPGAFLGRWAVHKINQRLFDRIVIVATVAGALELLLT
>2.A.102.1000.1000-KPV51687
MHLELWQWALGALGAFLVGLSKTGIPGLGILNVAIFALVFPARESVGLVLVILIFGDLVAVSSYRRDASWPHLVKLFPWAAAGVVLGFFALGRVNDGQMRHIIGIILLALVVFQFIRSRRPPSAEEDALLARPWVAPLTGITAGFTTMVANAAGPVMVIYLLATRLPKILFVGTAAWYFLVINLFKVPFSASLGLINPSSLGVSLWLAPFAVVGALIGRPIVERLNQRVFELIALALTFVAALGMLR
>2.A.102.1000.1000-WP_044433441
MITDAVFYAIAIPAVLLSGISKGGLSGLGALAVPMMALVISPAQAAGLMLPILCLMDLFGLWAYRKTWSRSQMRVLLPGSLMGIGIGVLAFGHLNDDAVRVLIGLIAVLFSINQWLKPLLQQQLLEASPPSGAKGLFWSGVAGFTSFVAHAGGPPVLIYLLPLRMEKMLLAGTTVMFFGVVNYVKLIPYFWLGQLNMANVSTSLALAPLAPIGIWMGVWLTKRVSEKLFYRVSFFMLFLAGVKLLYDGMTGLGAI
>2.A.102.1000.1000-WP_031510460
MNIDFWGFVALAAATVLVGFSKTAVSGANTVSLAIFAAVLPARESTGVLLPLLLVGDVIAVITYRRHAHWPTLVRMFPAVAVGVVVGTVFMAWAGDTLIRRSIGVILLFMVAVTLWRRRVDGRRAREGRAQGSDAQGNGGRENGGGGGRTGRHAMRSYGVLGGFTTMVANAGGPVMSLYLLSVGFRKLGFLGTSAWFFLVVNAFKVPFMLGLDLINAESLRLNATLVALVVVGAFVGRAVVARIDQRLFDRLVIAATTLGGLQLLLR
>2.A.102.1000.1000-SHG42371
MDTWLLLQMALVLIVIGGVAGVLAGLLGVGGGIVLVPAFFYAFQTLGFDGPQLMQLCLGTSLATIIVTSVRSVLGHNKKGAVDWEILRNWGPTIAVGAAIGVTIAAQLRSDVLQAIFGLLGIVVGIYMGLGRSDWRLGEAMPTGGKRIALGPMVGFLSVLMGIGGGSFGVPLMSLYNTPIHRAVATAAGFGVIIAVPGVIGFLLVDIPDSQRPAFSIGAVNLVAFGLVIVMTLLTAPWGVKLAHSMDAKPLKRVFGLFLTLIALNMLRKAIWG
>2.A.102.1000.1000-WP_069831609
MDGTQILGYIGALIVGLVLGLIGGGGSILTVPLLVYLLGYNPIVATAYSLFVVGTTSMVGTYQKFRKGLVDFKTGLAFCFPSFIAVYLSRRYLVPNIPNTLFTFGDYPLTKEMGIMIFFAIIMLLASISMIKKGKDKNAISKKQPYYKTFIQGLIIGTITGIIGAGGGFLYVPALVIWASIPMKKAVGTSLIIVTINSLIGFTGDMQTLNIDWFFLLSFTGISIIGILIGVFLSKFISSEKLKKSFGYFVLIMAVYIMYKELNS
>2.A.102.1000.1000-WP_085587747
MEFGVDLLLILFAVALIAGFVDSIAGGGGLICIPALLWAGITPTQALATNKLQSSCGSFSASINFMRRGLVNPGDMVLAIILTLLGSVLGTTLIQMIDPGILMTLLPGLLIAIALYFLFSPRASDIDAHQKIGKTLFAFTAGFGIGFYDGFFGPGTGSFFSIAFVALLGFNLTKATAHTKVLNFVANVASLATFIVGGEVVWEIGLTMAVGQVIGATIGSHMVMKIGAKLVRPLLVFVSIAISIKLIIEQYGDMIGAYWHSLATAFA
>2.A.102.1000.1000-WP_044277513
MFSSLSLWQWILAAVGAYLVGISKTGVAGLGVFAVAIFASALPARESVGIVLPILIAADVVAVISYWEQGSWPHLLRLFPWAAAGIVIGFWVMDRIDAVMTQRLIGAVLIVLVLIHFWRRLRTQAPATLEAEMRPHPFLSGVTGVSAGFTTMVANAAGPIMVIYLLAMRLPKYIFMGTAAWYFFVLNVFKVPFSYSLGLINASSLPISLALAPAAIAGALTGRMLIRHINQQAFEFLALVLTLIAGARLLM
>2.A.102.1000.1000-WP_085787484
MTLEFLLGWTGFAAIVAVFIAGAVQGVTGFGFNMLAAPLLAVISPVFVPGPMLVMAGAVCIGATLRDWRDVDCSDLGFSLLGRFVAAIGAALAIGTLSPHAFSGVFGLAVLLAVILSLLGTTFKASPASLFGAGAVSGFMGTLTSIGAPPMALVYQNAPPARMRATLNAYFFVGSLISIAALAATGGFGRDDLVLGAFMTPFAMLGLLASGFARGLLTKARVKPLIIAISFVSALVLLARAWKGLL
>2.A.102.1000.1000-OFZ87907
MQFVENPWFYALAIPALILSGISKGGLGGGVGGVSVPMMALVIPPTQAAAIMLPILCLMDLPAIHAYFGRWDKAQMRIIIPAGLLGIVVGTVTFRYLNDNWIRVLLGFIAIGFVLNSMRKKNPDAAPPTRAKGWFWCSISGYTSFVAHSGGPPLAVYLLPQKLDKTVFVATSVIFFSVGNYLKIVPYMWLGLFDTRNLATSAVLFPIGIGGVYLGVWLHRRISQGLFYRIVYALLLATGAKLLYDGLTRL
>2.A.102.1000.1000-WP_090698231
METFIIICMLGSITGIVLGLTGAGGAILAVPLLIFGLGMNMSEAVPIALLAVCLSATIGALIGLKQGRVRYRAAGLIALTGSLAAPAGFWLSQKLPHEPLTLLFALVLVYVAISMLRKRKSNNHDIQTDVMHLHPYPEIPCMLGSDSGRLIWTWPCARALALSGTLAGFLSGLLGVGGGFVVVPALNKVTLLQMQAILATSLSVIAVVSAVGTVSAVLLGTMNWWVAAPFAVGALAGMMIGFALSTRFSSTKLQQGFAWMAICVALAMVVKLFV
>2.A.102.1000.1000-WP_047545512
MNTVEILGYIGALFVGLVLGLIGGGGSILTVPILVYIIGLNPIIATGYSLFVVGVTAVIGAFQNFRKGLIDFKTAIIFATPALIAVYLTRLYLVPRIPKVIFTVNDFEVTNTIFIMMLFAIIMLLASFSMIITKKNKGEVLETQDVVYNYPLIAIEGIIVGILTGLVGAGGGFLIIPALVLLAKLPMKQAIGTSLLIVAVKSLIGFLGDLQNIDIDWPFLLKFTFVSIIGIILGVYFSKFISGKKLKKGFGYFTLIMAFYIIYKELLS
>2.A.102.1000.1000-WP_028638070
MFALVFLAVLLGSTVQAVVGLGIGLVAAPVITLLAPQLMPGVLISLAFVLPIITLVEERRDIHWFGLTWSLPSRVLGTGIGVWVVATFSADQLGVFIGTIVLLAVLLTWHAVEVPVNRGTLGAAGFVGGVTGTATSIGGPPFALLYQHRPPRQIRTTMAVYFVVGAAISLIGLTLSGELHRHQVAVAGLLLPAIVLGVVAGAPLRRLLPTHRVRGAVLLVSGASAVVLVVRSLL
>2.A.102.1000.1000-WP_073018144
MEYLGYFLSIIIGLSLGLIGGGGSILAVPILVYLFKIHPEQATSYSLFIVGITAMFGSYSHYKLGNLKIKAALIFALPSVVSLLFVRDFILPKIPSIVFTLNDFSVTKNLMIMVVFAFLMIAASLSMIRESIPKERVKRDDSLRIAIIGLLVGFITGFLGAGGGFLIIPALLFFGNLPMKQAIGTSLLIIFINSLIGFGGDVLNGSEINYNLLFTISSIALLGMFIGTYLSKKIDGEKLKPAFGWFVLVMGIYVIIKEFFIK
>2.A.102.1000.1000-WP_022940980
MTELLLDPSSWALLLIIGLLAGFIDAIVGGGGMLTVPALLSLGLPPHLTLGTNKLSACFGSATASYTYFKKQLFNPQFWKQSLYSTFLGAFIGTVIINFISTDWLDKLLPAIIILVALYTLFNRMKESDTEQLPAQNRSLRLKQQLQGFLLGFYDGALGPGTGAFWVISTMRLYKLNILLASGIAKSMNFVSNLTSLLVFIYFGQVDWIIGLIMGSSLMLGAYIGAHSAIHFGAKFIRPVFILIVMIMALNLGYNAWLS
>2.A.102.1000.1000-WP_034978525
MEIYGYIASVFIGVSLGLIGGGGSILTLPVLVYLFGVDAFLATEYSLFIVGVSSMVGSASYFKKGLVNFKTAFVFGLPSIVSIFLTRKYLLPLIPDDIFSLGNLIVTKNLFLLLIFAGLMIIASYKMIQKQVEITTEINHSENHKTLLAAGEGSIVGVFTGLVGAGGGFMIIPALVNLLKIPMKVAIGTSLVIISFNSLIGFFSTFNAMKIQWNLLGTISAIAIGGILIGTQLSKKIDGKKLKPAFGWFILVVGIYIIIKELFL
>2.A.102.1000.1000-WP_087200051
MVFAFFAVSILSSIVGSICGIGGGVIIKPVLDAVGIMSVSCISFLSGCTVLAMSIVSVYKNIKAKSTKLNVKIATALAIGAAVGGVLGKSMFQALKKTVGNENLVGMTQAIVLILITLGTLVYTIYKNKIRTRQCRQIWVCVMIGIILGIMSSFLGIGGGPINLVVLAYFFSMSTKEAALSSLYIIMFSQITSLMQTIVTGTVPDVKAVYFIVMVAGGILGGTIGSRINKKISEENVNKLFIFLMAVIICINIYNAVKFGMA
>2.A.102.1000.1000-WP_088812774
MEIDLFNWGTLLLLFAAGCAGFIDAAVGGGGLIQVPALFAALPQSMPATLLGTNKLASIGGTLIAAKKYLKAVKLPYFILIPCIVTAFVGSFGGAYVVRNIASGQFRVALPVILFALFIYTLLRPSIGLTHAPSDLGVKKIFQAIAMGGVIGFYDGFFGPGTGSFLLMGFIRIFGFDFLHASAASKLVNAATNLAAIILFGAFGHIVVFLGLAMMLANMVGGYAGSHYALRYGNGYIRALFMFVVALLILKTGFDALGTLKL
>2.A.102.1000.1000-WP_096272869
MDVALLVVAAAAAGWVDAVVGGGGLVLIPAMLIAQPGLPTATALGTNKLAAVFGTASAAWRYVRHVRVDLRRLVPVFLAALVFSALGALVAISLPTEIFTPIVLVMLVGVGLFVALNPGFGGDTSSGPRSRLSTIAGLVIAGVVVAFYDGVMGPGTGAFLIISLTALVGTTFLESSAMAKVINTGTNLGALTVFGLQGNVLWLLGLGLAVANIVGAQIGSHMAIGRGSSFVRWVLLAVVVVMVGKLGYDLITD
>2.A.102.1000.1000-WP_073284717
MQLTLHMFLIVCPLVFLGGFVDSIAGGGGLITLPAYLLAGLPAHNAIATNKLSSSCGTLVACIRFLKNKTVIMRLILPTVVSALIGSSIGARLILLVSDQYIKYLLLFALPIVAYFVVFRRNTVQVTEHSSVSTKKQYTIAMIVSFIIGAYDGFYGPGTGTFLVLALTGLAKIDVKKASGNTKFINLASNIAALITFFINGKLLIPLGLCAALFSMAGNYLGSGMVLKSGEKIVRPIIIVVLILLLIKILL
>2.A.102.1000.1000-WP_067550683
MDGTLFWVLATLSAISVGMSKGGLPVVSNLAVPLLALVIDPVVAAGLLLPVYIVSDVVGVWTYRHEFNKRVIVIICAGATVGVAIGGLTASITPKGWVTILVGLIGFVFALNLIWRRNREVPAKAPHTPSGLFWGVLTGFTSFVSHAGGPPYQVWVLPQKLSKLAFAGTSTIAFAYINWIKMIPYVMLGQVNFSSLKIAGFLMVPAAISVVVGARLVRILPDAAFFKIVTGALLLISVKLLWDGFGQI
>2.A.102.1000.1000-WP_036192418
MEFGIEAIALLMGVAFVAGIIDAIAGGGGLLTIPALMAVGVSPVQALATNKLQSSFGTASAVVAFARKGRIDFRRFARPAMGAFVGSVLGAWTLQRVDPAFLAGLVPVLLVLMVIYFTFGPKASEEDRHSRFGPGVLVGIVIATGFYDGFFGPGVGTFLTTILVAFFGMGLVSATAHTKLLNLSSNIAALITLMIGGHVLWTIGLLMAISSVAGGQVGAHLTLRVGGKMIRPLLVVIALALTAKLLSDPANPLTAWVLKLALGGP
>2.A.102.1000.1000-WP_047822362
MLTSLMLGLAVGLILALTGAGGGILAVPLLVFGTHIGVAQAGPIGLMAVGMAAALGAILGLRAGLVRYRAAALIALTGMLLSPAGLWIAHRIDNRWLSVLFALVLLYVAFNTFRKARGRKSAAAEGQLRRPVCVRSPGTGRFIWTRPCARALTLSGSAAGLLSGLLGVGGGFVMVPALQRYTDLAMQSAVATSLAVIALISMAGVASSAAAGALAWGIALPFSAGALAGMLGGRRLSARLSGIHLQTAFGAVSALVALGMIAKALL
>2.A.102.1000.1000-WP_017320046
MDLIWGNFLAICIGISLGLIGSGGSVLAVAILIYILDVPPKSAIAMSLLIVGVVSLIGVIPHWQQGNINFQTAVLFSPTAMLGTYLGARIASLPIISSQLQLFALKSVMIAAAIFMMRNHGQELDPSDRHNNYRWLIIPTEGLGVGILTGFVGIGGGFLIIPTLVLLGQTPIKQAVGTSLLIIAFKSVTGFAGYFGNVSVDLNLIILLTVAASAGTITGAYITKFTQPKHLEIGFGFLIIAVAMYIVTKEFILKMI
>2.A.102.1000.1000-WP_068016597
MTIITDPLFYAVAIPAVVFLGLSKGGFSGIGMVSTPLVALVMPPLEAAAILLPILLVQDAFSVFVYRRVWDPWNLKVMLPGCVIGIGVAWLFAAHVSDAAVRLMVGVIAIGFIIYALIRHLLPGEPPKPRASHGVFWGALSGFTTTLIQIGAPPYYAFVLPQRLEKMVYVGTTVMFFAAANAMKVVPYVALGQFSTAGFATSLLLFPLAIATNYLGIWLVRVTPEDIFYKITNVLVLLLGLELTRQGVMGLLK
>2.A.102.1000.1000-WP_076353935
MEIIGYTASVLIGISLGLIGGGGSILIVPVLVYLFGIDALLATEYSLFIVGVSSVVGSFSYLKKGLVDLKMSLIFGIPSITSIFITRTYLLPLIPDELIQIKSFLITKNIFLLLIFAGLMILASYKMIRNNSSTVSPENHSDKNSLSAAGEGTVVGIVTGLVGAGGGFMIIPALVNLLKVPMKTAIGTSLVIISLNSLIGFASSINHSVIDWKLLMSITFIAVIGIVIGIHLSKRIDGKKLKPAFGWFILVMGIYIITKEIYHILII
>2.A.102.1000.1000-KQC03615
MVLEYLIGLLLGVIIGIIAALIGVGGGFLYVPCLIYICGLEPRIAIGTSLSIILFTTLSGSIAYLRQKRIFFRSALCLIVPSMIFSVLGAWSTIYISDRLLAIIFSLVLLVIGIKMIVPTLPIVSPITHGPYHDESLRDFSSMDVKNRLYYIHTSTWGAIAGFMSGLTGIGGGIINVPALVIGGMPIHFAIATSTAVILFTSLSATFTHMRLGNISLPHFAVFSAGSIVGAQIGARIAPGVNSDKLKTAIGILLLLTSISVLLQNSGLIP
>2.A.102.1000.1000-WP_093917920
MELLSPFDLTSFQWFLMALCGMLIGMSKVGVPGVSMLVVPVLAFLFGGKQSTGVLLPILMMADLFGVGYYRRHAQWSYLVKILPWAFVGVGLALWVGEIVNDEQFKDLIAILVFVCIGLMLWKDRKKGQQVFPDKWWFAASMGLLGGFATMIGNVAGPIFAIYLLAMHLPKNNFIGTSAWFFLIINFFKFPLHILVWKTISWSSLTTNILTLPAIALGAFLGIWLVKNIPEKTYRAFVIIVTAASAFLLLI
>2.A.102.1000.1000-OJV34390
MDLYLPIANLSVNALVIVALGAGVGLLSGMFGVGGGFLTTPLLIVYGIPPTVAAASAASQVTGASVSGVFAYFRRDGVDVKMGGVLVAGGIIGSLLGAWLFRLLQAVGQIDTTIAITYVLLLGTIGGLMLKESIEAIRVVHGKAVARPKRRRHHPLVASLPFRMRFYRSGLYISPLAPLLLGVATGILTILLGIGGGFVLVPAMIYLLGMATQVVVGTSLFQILFVTAIATMVHATTTKAVDIVLAGLLLLGSVAGAQVGARFAERARPEYLRLALAIIVLLVAIRIGMGLGWRPDEIYTVELS
>2.A.102.1000.1000-WP_076378442
MLTIIAGYLSAILVGLSLGLIGGGGSILTVPILVFCFRIDPVLATTYSLCIVGLTSAVGAFRHYRNGNVILPIALLFGIPSLITVFVMRKWIMPSIPRHICNIGHHELIKPDMLMATFACLMIFTALAMIRKKKTEDPINENIAPNKPLLVGQSILVGGVTGFIGVGGGFLIIPSLVMFARIPVKKAIGTSLLIMTMSSLLGVLGDVSRHVDMNMSFLVSFSACTITGILAGAYASKFIQDKALKQSFGWFVLCMGLFMMGRFLLHG
>2.A.102.1000.1000-WP_082785705
MMLYVWFVIAGAFAGVSAGLFGVGGGMIIVPVLVWIFTAYHFPPEVITHLAIGTSLATIVVTSISSLTAHHKRDGVRWEVWRSMALGLVLGGLVGAGIADMIDGKVLQIIIGIGALLMALKMLFLSSKEQVDKPLPHAGVQFGAGTGIGMASSIFGIGGGSLTVPFLNWAGLPMKQSVGTSAACGLPIALAGAVGFAWFGQDVVNLPEGTIGFVHVSGFLYVSVASFAMAKVGAKLAHVLPALMLKRAFGVLLLFAGGQLLLSGIGVL
>2.A.102.1000.1000-WP_041798962
MSSIILDPWFYVAAVPAVLLLGLAKGGFSGIGIAATPLLALFLPPLEAAALLLPVLISQDMISLYVYRRHWDARSLKIMLPGALAGMGLAWWTASIVSDDVVRLIVGGVGVAFVLNVWLRPQLSPAKGSTAAGVFWGGVSGFTSFMTQGGGPPYQVYMLPQQLPKLVLVGTTTIFFAILNVLKIGPYILLGQFNTANLATSIALLPLAAAANLAGIWLIRRMPTALFYRIAYVLLFVVSLALVLQGLANILRGAN
>2.A.102.1000.1000-WP_097803776
MEYWIVAGLAAYLMGLSKGGVPMIAILAVPLMSLFMDPAQAAGLLLPIYIVADAYAVYLFRKAFSVRNLKILMPGAIAGILLGYVAVAHVSGDLVKLLVAAVGFLYLANALRGRLSKGDVPAKPADIPRGIFWGTLTGLTSYISHAGGPPYQAYVLPQRLDKMVYLGTTTILFSAINLMKVPPFIIAGQITWDSFTQAIWLAPMALAGAWSGATVSKILSERMFYLLVEIALGLVSFKLLYEVIFG
>2.A.102.1000.1000-WP_072342002
MPDPLFIAVVMLAGVVVGMSKSGIVSNLGAINVPLLSLVMSARDAAGVLLPVMLVTDAIALFIYARHFDRRILAIMLPGCLAGIGIGWALSAVVDESAVRLAVGLVTLGFVIDAIFPLRKKLSGLPPSRLWGSIWGGVSGFTSFVSHTGGPPFHIYVLPQRLEPAVFAGTVAVFFAIANAVKLVPYYFLGQLQTANLLLSALLVPTALLSMAAGVFLVRRISGKAFYRIAYTLMAVFSLKLIWDGATGLIGLA
>2.A.102.1000.1000-WP_008792910
MITLLYTLIILIATTAGALGGLGGGVIIKPLFDALGVHDASTVGVYSTLAVFTMCIVSIGKQLKNGFSFDLKMVISISLGSLCGGLAGEKIFSVIADNFSNSTVKIIQATLLAICLVAILGYTINKNKIKHYHLKNIIAIFAVGLFLGSISIFLGIGGGPLNVVLLMILFSFTIKEATIYSIATIFFSQISKIATLLITKELFTYDLSLVPYICVAAIVGGMMGTIINQKMSESRITQFFNGLMAGLLALSLYNIISNIM
>2.A.102.1000.1000-WP_020043152
MDFAFWFAAALATFFVGMSKGGLPMVAMLGVPILSIFIAPAAAAGLLLPMYILADCYGIYLFRGSFSARNLCILIPATAIGILLAFLFISRIPVPATKLLVGAIGLGYLIDALRKRLRQDFRAKPADVPRGLIWGALAGFTSYVSHAGGPPFQAYTLPQKLPKMTFAGTATILFACVNWMKLPPYILAGQVTLNSLSQIAVLAPLALLGAWSGFRVTKWLPEKVFFTLVNAALLAVSVKLLWEGATGWS
>2.A.102.1000.1000-WP_067842839
MFVIYLLIGFLATFAGAMAGLSGGVILKPVLDFFGHYDLASIGVLSGACVLAMSSVSLISSNKQGQQVKRVQSFLIAIGSVIGGTLGKSIFNRIFTSVQLSQHVGWIQSSLLIVILVIIFIFIKYRQNFKTYQIKHPLVILMVGLTLGLAAAFLGIGGGPLNVAILSWLFSMDAKAAALNSIFIIFFAQLSGMLVVFFTTDVSDYHLTMLPVMIVGGITGGLLGSRLRIWLTVRHVELIFNTLIVGIIFLNAYNLLVYAGLAN
>2.A.102.1000.1000-WP_042431861
MDDLLLQIIVVCTCTFLGGFIDSISGGGGLITLPAYLAIGLPPHLAMGTNKLSSTAGTLTATIRYLRGGKIHLRTAGIAGVMALFGAVLGARLNMVLNEEYLRYLLLGVLPVIAFITLKKKKKNHGETDEHTLLNPSLLTALSMGIGFVIGTYDGFFGPGTGTFLIFLFTGLTRFDSTTASGNAKVVNLMSNISSLLTFALAGKVLFVLGLPGALFGILGNYIGSGLALRYNTKVIRPMLIVSLVLLFCKVAYDIVLPS
>2.A.102.1000.1000-OJV70323
MESFFGYIGAFCIGLVLGLTGGGGSILTVPVLVYLLGIQPVTATAYSLFIVGTTSSFGAFRNYFKGLVAVKTAVLFAIPSFIAVFLTRRFLVPAIPETIISTSGFTLSKDTFLMALFAVIMFFAAMAMLRKKAAVSDTESNSGSINYRYLIPQVFLIGILIGMVGAGGGFLIIPTLVFFARLPMKKAVGTSLLIIAINSLIGFTGDLENLNVDWNFLLTFTLLSVFGIFAGIFLNKYINETQLKKGFGWFVLIMAVYILLKEFLHM
>2.A.102.1000.1000-WP_085412847
MMVHEFFGYAAAVLVGLVIGLAGGGGSILTVPIFVYIFGIPTMLATSYSLFVVGTTSLIGSLNHIWKKRVDLRVTGAFAGPSFISVYLSRRYLVPALPDPLVRFGDINVPRSDAILFFFAVVMILAARAMIRDKRPSEGIAADGRPRYGSLALDGLAVGLLTGIIGAGGGFLIVPMLVLLAGLPIQRAVATSVLIIAVNSFIGFLGDLQHISLNWNFLLPFTGLSIVGIFLGMYLARYVPAQVLRKGFGWFVLAVATYMIARELL
>2.A.102.1000.1000-WP_033080303
MEFASLTIEIALFLFTVAIVAGFLDTLAGGGGLLTLPALMMSGMPPLSALATNKLQSCMGTATASVMMLRGRRVRWHQVKYLMLCAFIGSAIGTLIIQFIDAQMLTMVIPIVITIIGLYFLFTPTIDEDNKPAKVSSVNYKRFVVPIIGCYDGIFGPGTGSFFTLAGRALRGQKFLEATAIAKTLNFSTNIASLIVFIFAGQVIWMVGLTMMVGQFIGAWLGSHCLFKIPVNYLRYLVVFMCFAMLAKYISQ
>2.A.102.1000.1000-WP_079687741
MITLFSFHFTTAQLFIFFLVAVFVGMSKTGVHGTGMVAVPLLASVFGGQLSSGIMLPMLCLADVMGVWYYHRHASWEHLKKLFPWAVIGTILGTVVGGMIDDHIFRMIMAVIIVGSVVIMLWLERGHKEDIPDYKWFAGLTGTAGGFTSMVGNLAGSVMAVYFLSMRLPKNSFIGTTAWFFMVMNWFKIPFHVFAWHTISWHTFLLDLTMLPLIAIGAFLGVFIVSKIPERMYRWFIIGMTLVAAFMMLV
>2.A.102.1000.1000-WP_011044377
MILTVLISCIVLGSVVGFLAGLLGIGGGLIIVPALVYLLPMVGVSSDVVMPMALGTSLGAIVITSTSAAYAHHRKSNIPWQLAKQLMILVAVGALVGAFIADSLSSEALTRFFSFVVILLAAYMLLSINASKERSLPATYVLQLLSFITGIISSLMGIAGGAILVPSLSFFGVPVRHAIGIATACGVMVALFGSLGYIITGFNLPNLPDLSLGYLYLPALLGIVISSSIFAPIGVKYASKLPVKTLKKFFAVFLIFVAIKMMIG
>2.A.102.1000.1000-PCI78789
MDLSSLAYLYVGLAAFLVGFTKTSVGGVGILAVLLMALAIPGKASPGVLLPMLIAADIMAVIYYRRACQWHVLIRLMPAAFVGVVLGYFFLKLIPDVNFEQIIGWIILSMLAMDLGLSTAIKRHVKGRLVTAIVGMVAGATSMIANAAGPVFGIYLLQMGLNKSEFVGTRSWYFLVMNMAKLPFAIGLGLVTPQTLTLNLTYLPVILIGAVLGYKFLNYINIRVFGVLIRVAVLASAARLILY
>2.A.102.1000.1000-WP_077559991
MDLIVVSLASLLAGFVDAIVGGGGLILVPALFAVFPSAPPATLLGVNKSASVWGTSIAAWQFSRRVHMPWHALGPAAVAGFGGSLAGAWTVTLLAPDYLRRALPFILLAVLLYTLAKKELGRHHTPRFSGQRETLAACTVGLTLGFYDGFFGPGSGSFLVFVFVRWLGYDFLSASASAKLINSATNIAALILFTLKGHVWWHFALALGAANVIGSLLGTRLALRHGAGFVRGVFIVVVSALILKTGYDAFMR
>2.A.102.1000.1000-OFZ98016
MIGDPLFWLAAVPGVLLFGISKGGFAGGFGIVTVPLMALAIAPAQAAAILLPILLVMDVGAVWAYRKHWNRSLIKVLLPAGLVGTAIGTLAFRELSSNSIRLFLGALAIGFVLWRTLRRERSATPGRPSVVKGAFWATLSGLTSFIAHSGGPPLSVYLLPLRLAPSVLVGTVAVLFAALNWAKVLPYWWLGLFSAQNLLTSAALAPVGVAGVALGVWLHKRVSETLFYRLVYAFLLLTGAKLLYDGFS
>2.A.102.1000.1000-SEQ75577
MELSATLLALCGFALLAGFVDAVVGGGGLIQIPALLVLLPQMEPVTLLGSNKFASVWGTAMASWQYTRRLPIEWASTLPTILTALLFGFLGARTAALIPRDWFRPLVLALLLAVLAYTLARKNLGSLHAPRLGRGASFWLALATGAVIGFYDGFFGPGTGSFLIFAFVGLFGFSFLAASASAKLVNLATNLAALSFFISHGQVRYEIAAPMALCNLAGGYLGSHLALKRGSGFVRALFLLVVSLLIARYAWDILRSA
>2.A.102.1000.1000-WP_068369335
MDIDIIAILTAVAFCAGFFDAIAGGGGLITVPALFLAGMDPVAALATNKFQASAGSVSATVAFARKGLVEWKTGRVLAAFSMMGGILGALFVSYMDKNWLEASIPVLLLLVAGYFAFAPRLDDDKRKKRMTLLMFAILVAPLIGFYDGVFGPGTGSFFMVGLTLLCGLPVMRAVSFTKLANAACNLGALFIFLLKGAIFWPLAISMAFGAFAGAQLGARCAVKVGTRLVRPMVVVVCCALAIKLLSSAENPLRMAISTLF
>2.A.102.1000.1000-WP_019016043
MQVYLPLAEMSVDVLLVVGIGLAVGLLSGLFGVGGGFLMTPLLIFIGIPSAVAVATSANQTMGASISGLIAHWRRGNVDAKMGAVLTAAGLAGSALGVQLFVLVRSLGQLDLVVALFYVVVLGIVGSLMAAESVRALMRRRRQIRRRLHEHFWMHGLPLKMRFRQSRLYISVIPPVLIGFGIGLLSAIMGVGGGFILVPAMIYLLGMPTGVVIGTSLFQVVFVTAAVTVMQSVSTQSVDIILSLLLMAGAVAGAQFGAAMGSRLRGEETRGLLGLLVLMVALELGINLFRRPEAMFVVEPLL
>2.A.102.1000.1000-WP_067552688
MYVHLPIAEMSVNVILILGMGGLVGFLSGVFGVGGGFLMTPLLIFLGIPPAVAVGTQSAQIVAASVSGVLAHWRRKNVDLKMGLVLLAGGLFGSTVGVWLFSLLQGLGQIDLIISLLFVLLLGTVGLLMLQESVRAIIRRRRGVAQRGKLHEHNWLHGLPLKMRFRRSKLYISALLPFSLGVIVGILSAIMGVGGSFIMMPAMIYLLGMPTAMVVGTSLFQVIFVAANVTFLQSLQNQTVDIFLALLLLVGGVVGAQIGSKFGTYLRGEQLRALLALMVLTVCGKLLVDLVAMPGDLYSLQFPVIVR
>2.A.102.1000.1000-WP_035835818
MWITILVLVAVFVGSSMQRITGMGFALVAAPFLVLLLGPVDGIILVNACGVLTAGLILPRVFRHVDWRRCAVLSGFALLGIVPGAVVVQHVPGAWLQVSIGLLLIAALTVSVSLRRATLRDSPGVRAAAGAASGFMNATAGVGGPAVSIYAMATHWSQRGFAATMQPYFLTIGVASLVAKLVFGGAEPPQLGILTWLLIAAACVAGLLLGEFLARVIEPHVARRMLVVIAYVGAAGTIVRGFTQL
>2.A.102.1000.1000-WP_097152497
METISSYLPLLAFMLAIGAFAGVIAGLLGVGGGIVLVPAFFYLFSSLGYGGDQVMQLCLGTSLATIVVTSIRSLHSHHKKGAVDWDILKIWSIFISVGAIIGGFTASELRSDVLQAIFGGLGILVGLYLGFGRQSWQIAEQMPTGILRSILASILGFLSVLMGIGGGSLGVPLMSLHNVAIHRAVATAAGFGLAISVPSLPGFMMVDIAQTVRPPFTIGAINLPAFFIIIAMTLITTPYGAKLAHALDPKPLKRVFAVFLIIVAMNMLRKAVGF
>2.A.102.1000.1000-WP_089234468
MNAADIWSFLPLAMAGALCVGLAKGGLPAVGMLAVPLLAFRIDPLTAAALLLPIYLISDWVGVWLYRHHFDLRNLKILIPAGLCGVLVGYLLAPHLSTDGMSIAVGVIGIFHCLRHWFFTPKNAAPRPARVVPGLFWGTMSGLTSFISHAGAPPYQIYVLPQQLPKLVFAGTTQFVFTAVNIAKLPPYLALGQFPEMDLKAIALLALTAIFGAWGGSRLIRIIPDGIFFSAIRLALFALSISLIWRAVT
>2.A.102.1000.1000-WP_073467340
MLDLVTVTLASLFAGFIDAIVGGGGLILVPALFSVYPSAPPATLLGTNKGAGVWGTGWATAQFAKRVELQWSALLPAAVAALVGGLSGAWTVTLVSADGLRKALPLILIGVLAYTLARKDMGRTHAPLHTGRTQALLASGIGLVIGFYDGFFGPGTGSFFVFLFVRLLGYDFLNASASAKLLNTATNLAALALFAIKGHVWWHIALTMAVANVIGSLLGTRLALKHGAGFVRGVFIAVVSALILKTGWDAFLR
>2.A.102.1000.1000-WP_089413199
MQIYLPIAEMPVDPFVVVMLGGAVGFLSGMFGVGGGFLMTPLLIFYGIPPAVAVGTEAAQIVGSSVSGATAHLRRKAVDFQMGWILVAGGAAGALTGVAIFRSLREAGQIEVFISLAYMIFLGLIGALMLAESLRKLLRSAEPGARKRRRRRTAWMAALPFAMRFRRSQLYISPLPPLVLGYFVGVLSAVMGVGGGFIMVPAMIYLLQMPTNVVVGTSLFQIMFVTAVTTVLHAAANYTVDIVLALLLLAGGVIGAQLGARIGVLLKAEQLRALLALIVLAVCVRLAFGLVLPPPAPYVVEAL
>2.A.102.1000.1000-WP_069710396
MSSAPEAWVVAAIAAFLIGMAKGGLANVGVIAVPLMSLVKPPLTAAGLLLPIYVVSDAFGVWLYRHRYSASNLRILIPSGFFGVLIGWLLAGQISDAIASVIVGFTGCGFVAVLLARRGVPSVPRQANVPKGWFLGVATGFTSFLTHSGAATFQMFVLPQRLDKTMFAGTSTLTFAAINLFKIPSYWALGQLSTSSVMSALVLIPVAVAGTFAGVFATRRLSTSWFFILVQAMLLVVSIQLLWRGMSDILN
>2.A.102.1000.1000-WP_015392357
MQLIQGLNLLQDQWLWLILAAFFIGFSKTGISSFTMPAIPIVASVFGGKDSTGIILPMLIVGDIFALYYYNRHAEWKNIRKLLPWTLLGLILGVIVGIYVNDKTFKACIAVSVLICLVILIYTEKKGENFKVPQSTLLYALTGILCGFTSMIGNAAGPIFSVYLLAKGFKKNDFMGTTAWFFFIINLTKVPLQIFFWNNIPIKTIYLTGLMIPAIAVGAFLGVVIIKKLNERLFHLVILGVTALAAIRLLIP
>2.A.102.1000.1000-WP_075591323
MIESILNPLSTDWQTWTITGICALVAGMSKSGLKGFAMINIPILAHLYGGMASVGLLLPFLIFGDIFAVIYYRRNAEWKYIKRLFPFAIVGVIIATFIGKYVSDTQFRITIAISILICLAIIIYKDMTGGKNSFTDKKWFSVSLGLSGGFATMIGNAAGPIFNLYLMSMRLPKNVFIGTGAIFYLILNFLKIPIHVFYWKSITLESIQLNFIFLPILIIGAFIGKYIVKFIPEKAYRIFVMLVIGLSAILLFFK
>2.A.102.1000.1000-WP_091145838
MDVYLPIANLSVNGLVIIGLGLITGLLSGIFGVGGGFLTTPLMIFYGIPPTVAAASAASQVTGASVSGVFAHSRRGGVDYQMGSVMVAGGILGTGIGSALFNLLQSLGQIDTVINILYVLLLGSIGGLMAKESIQTIRAERSGVPIAARKRRHHPLVASLPMRWRFYRSGLYISPLAPLLLGVATGVLTMLMGIGGGFILVPAMLYVLGMSANVVVGTSLYQILFVTMATTMMHALTTHAIDIVLASLLLLGSVTGAQFGAQFAQKASPVTLRLILAAVVLLVAGRMALGLGYRPDEIYTVAPL
>2.A.102.1000.1000-WP_089846661
MESSAAFWIAAGLATWFVGASKGGLPMIAMLGVPILSVFTTPAAAAGLLLPMYILADLYAVWLFRGQYSARNLAILIPASALGIGAAFFFVSRVPPEAGKLLVALIGLGYLADALRKRLARDFRPRAADVPRGLFWGALAGFTSYISHAGGPPFQAYTLPQKLPKMTFAGTSTILFACVNWMKLPPYILAGQVSWDSLAQIVWLAPLALFGAWSGYRITRILPERLFFAFVNLALLLLSLKLLQEVAVAWL
>2.A.102.1000.1000-WP_008128106
MSDLLMNPWFYAAAVPATILIGLSKGGLGGAMGQVGVPLMALVMPPVQAAAIMLPILIIMDVASLWTWRGHRDPTTLKLMLPGALLGIGIGWLTASFVTDDMVKLIVGLVAIIFFARYISASAERRAKAQPHNVVSATFWSAIAGFTSFVAHAGGPPYQVYALPLRQDPKVYNGTSVIFFAVVNAVKVIPYFALGQFDTTNLQASAVLMPLAPLATFAGAWIVKRMRPEIFYPFMYGMILLMGLKLTYDGIVALLYS
>2.A.102.1000.1000-WP_062940012
MSAAGLAGLLVLAGVAAYMQTLTGFALGLIMMGGIGLSGLMPLPEAAVLVGCMVLVNAAQVLARGWRDIAWAEFWPVIISSLAALAAGYWLLGVMVSASIDWLKLVLGIVIIASSLQLALKPQPLAVRSSTASFVFFGGVAGLMGGLFSTAGPPLIYHLYRQPLPAVSIRETLVAVFAVNAVIRLAMVASAGEVPHSGFWWGLLCIPVVMIMTFVAKRWPPPLSALSIRRMAFGLLLLSGLSLAVPALWKIIGDHAL
>2.A.102.1000.1000-WP_086449139
MLILGYISSFIMGILLGMIGAGGSILTVPILFYFFEQDVNFATTNSLFVVGTAALVGSIIQSKKGNINIKVGVYFAVPSFFGIYISRYLLLPSIPKIIVSIFGLTLTKPLLVMIIFSIIMVFSSWAMIRTNNFFITKTTEPNTIPSNFLPIGFKGFIVGMITGFVGAGGGFLIIPALVILLRIPIKQAVGTSLAIIAANSLFGFVISSRSVQTENCPLLLIISSLGIAGMFLGQNLSSRMNERNLKIGFGYFVLVIAALILWDQGLRL
>2.A.102.1000.1000-WP_018623816
MQSNNTLACMGLEPEFLLLLLALGLLNGILAGLFGIGGGLVIVPAMVWLLPQIGVPDQHIMHMALATSMATICFIAVSSALSHYRRGSVSIRLLKLLVPGIMFGALLGSYLAKLMNTEWLAWIFGFFSILMGLRMMIDRLPVAKGERLHWQQAAPSAVVMGALSSLVGIGGGSLVVPYLLFHKEKLVLSIGTAAACGLPLAIMAAVGYIALGWNVAELPDYHLGYVYLPAMIAIAVGSIVTAPFGAYLAHRLPTKVIKRFFALLLIVVGIKIITEYL
>2.A.102.1000.1000-WP_006769404
MDAAAIFGIVLLGACVQRVSGMGLGLVAAPILAVLLGPVEGILVSNVLAVINASMTTVVRRRDVDWRQFVLISPVLVVGAVPAAWLLTVADTPVLLASVGVLMLCALGLSTFGQSRIPPVRTRAAPLIAGVAAGFMNTLAAIAAPALTVYAQATRWEQRSFSATLQPIFLMAGIIAVAVKVLGGAADLDNTDVWVWPAGIGGMICGILLGSLLSTRIPTTTARRIALMIATAGAVVVLVRGISGAIG
>2.A.102.1000.1000-WP_044018031
MLPTLGYFAAIFIGLSLGIMGGGGSILTVPVLVYLMGVSPVLSTAYSLFVVGSTSVVGATGYFRKGLVSIPTALVFLLPSLAAVFAVRKLLMPAIPHELFTVGGLTVTKDLLVLVAFAVLMVVAATSMIRSKQAEEVLDHELGHRAPLNYPLVLGIGLVVGTLTGFVGAGGGFLIIPALVLGARLPMKLAVGTSLAIIALNSLIGFTGDLSAGTPIAWSFLLGFLAFALVGIVLGTYLARFIPGAKLKPAFGWFTLAMGTFILLRELVFRHG
>2.A.102.1000.1000-WP_088280909
MLELIAVLAASALAGFVDAVVGGGGLVLVPALFSAYPGAAPATLFGTNKAAAVWGTAWSCAQYFKRIQLSVRSLLPAVAMAGAGSWVGAGLVSRVDATDLRRALPLVLVGLLAYTLTRKDLGSQHAPRWRGGRQAMAAAAIGLVIGVYDGFFGPGTGSFLVFLFVRVLGYDFLHASAAAKLLNTATNSAALVRFSIAGQVWWEIGLMLAVANVAGSLIGTRLALRHGSGFVRGMFVVVVSALILKTGYDGYLR
>2.A.102.1000.1000-WP_015029043
MTIITFFACLAAFVAGFIDSIVGGGGLVQAPALFILFPHYSVPQIIGTNRFASFMGTAVAGYQYSKKVKIPLKTVLFAGVGAGVMSYSGALISSHMSEKILKPTILILMTLIAIYTYRKKDLGQHDRHKFELSKIPIYGLLIGMTTGFYNGFVGPGTGSLLVFGFVSIVGYNFLTASAISKVVNVVADICSLIFFVAKGYVVFGVALPMMVCNMAGSFVGSRMALLRGNGFIRVLFLVVVFGLILRFGYDILKMYGFYQ
>2.A.102.1000.1000-WP_018631307
MSPEALFWTAAVGAAVVSGVSKGGFAPGAGFLATPMLALTSEPAIAAAVMLPLLCLMDLFAVRSFWGLWDARQVKSMALGALAGVGAGWAAFHHLDADSLRLMLGALALGFVVWNLVKGRLKPRPAVFSAKRAGFWGALAGFASFSAHAGGPPATIHLLSQNLDKTRFQSTMAAFFAFANLIKLPPYAALGLFRADVLTMALVLAPLAPLSVWAGAWAHRRLSDRWFFGLTQMCLLGAGLKLVWDGAGLGG
>2.A.102.1000.1000-WP_079345395
MVGWIYFFIIIFANSIGAISGMGGGVIIKPLFDTLGFHDVLSISFYSTVAVLSMSIVSTIRQVQNGIKINWSFALWLSFGSVLGGIFGSLGLDKLVGIMPSERIVSLVQIILIVATLLFSYAYSKKHWKGYHLNSTISILGCGLFLGAIASFLGIGGGPLNVALLMMLFQVPIKDATVYSIITILFSQLSKVITISVSTGFSQFDLSLLIYIIPAGIIGGFLGAYLSKIVSSEKVTTIYQFVIIGVLFVNFYNAYKLFL
>2.A.102.1000.1000-WP_043747672
MDATNLMAMLALIAVIGAFAGVLAGLLGVGGGIVLVPAFFYAFQTLGFGGEKLMQLCLATSLATIIVTSLRSLQSHHRKKAVDWDLLKTWGPGIAIGAVIGVLAASALRSMALQALFGVLAMIIGLYLAFGRSEWRLGADMPKGLGRAILSPLVGFMSVLMGIGGGSFGVPLMTLYGRPIHRAVATAAGFGVIIAVPSVIGFLFMRLPEEATPPFTIGAVNLPAFAVVIAMTLITTPYGARIAHAINPKPLKQVFGVFLLLVAANMLRKALMG
>2.A.102.1000.1000-WP_028221840
MMHEKVLVLIALIGAASYFQTITGFGLGMIVMGATSGFDLAPVASIATLLSLVTLTNSATALHGKLHHIDWRAVGAATLGALPSVVVGVLLLNYLSASASGVLQLLLGGVVLYGGLSAALRPTPLAQRSGDRSFFVSGLCGGLLSGMFGVSGPPLIFQFYRQPLKLVEIRCALILIFAVTAFTRVLFSVYEGKLGSSICVQAMLAAPVVMLMTLAARRYPPPLSSIATRRLAFGVLMAIGASLVLCAVRALTR
>2.A.102.1000.1000-WP_066252286
MEILEIFGYISALLIGIVLGLIGGGGSILAVPVLAYLFSVNEKVATAYSLFVVGVSALVGGLKQHKKGLVDWRTAIVFGIPAIIGISVVRHFVIPALPEVMFTIGNFEFTRRMVMFGMFSILMIPAALSMLRDVKIKPENSQVSYNYPLIIIEGLLIGAITGMIGAGGGFLIIPALVLLANVDIKVAVATSLIIIAMNALSGFFLGDALTMTIDWKFLLSFTAISLVGIFIGSYLGNFVDGKKLKKGFGYFVFAMAIFIFYMEFFVKA
>2.A.102.1000.1000-KZZ51007
MIFLLFLAVGAVAGLLAGLFGIGGGMVIVPVLVLTFAAQGISEAVLTHMAVATSLATIVFTSISSVREHHKNGAVDWPLVSMMSVGIIAGTAVGVSLITSVPGPVLQKIIGVFALLVAIKMFFGLDPKSDGSRPGHAGLITAGGVVGFGSAWFGIGGGTFTVPYLTWMQTPMRRAVATSAACGLPIALTGAISNVFAGWNHSDLPAWTTGFLYWPAIGGIVLTSVPFAKVGARLAHKLDQKLLKKAFALLLVVVGLRFLLS
>2.A.102.1000.1000-WP_036158424
MHDISIWLLLLFVVGSYVQSLTGFAFGLIVMSFAGLFSLVSIEVAAFSVSVLSMTNAATGLYGGVWKQVNPRNLIVYFIASTPAIALGVYLLNYFGQNALNWLQLFLGITIVLACLMSLIKPKQGAEPSRPWVYFVFGGISGIFGGLFATSGPPISYLMYRQPISISVIRATLLSVFFISCLMRIAIMGVGGQITAPMIWVSLLGLPCVLITSLLAKRYPPNISPQVIKRIALILLLLSGVSLTLKALL
>2.A.102.1000.1000-WP_029349807
MMGPDIAFALAAGAAAFAVGTGKGGVPMIGMLAVPILSLVMPPIAAAGLLLPVYVVSDMFGVWAYRREYSGRNLAILAPSAAVGIAVGWATASIVSEAFVLLMVGIIGVSFCLASWFGRRSAEPHRADVPRGLFWGAVAGFTSFVTHAGGPPYQMYVVPQRLPKMVYAGTSTILFAAINWMKVPPYWALGQFSPGNLKVALLVMPVAIVATFVGVRLTRTIPERLFYRLVMAALFLLSLKLLYDALRSFAGA
>2.A.102.1000.1000-WP_007554833
MDPIFQYLFICPLVFIAGFIDAIAGGGGLISIPAYIVSGVPVHAAIATNKMSSSMGTLWATYKFSRDGYIPWKLALSCVVFAFIGSIFGANIALAIDARTFLFCMLVLIPITGLYVLRSKSLIKEKIPFSFSKTAILSIVTSSLIGVYDGFYGPGTGTFLILILTGVSHVSLKQANGITKVINSTTNLAALSVFLLNNQVLLPLGVVAGLFGIAGNHLGATYFKGKGAKGVRPIILTVLTIFFFRVVYDLFIK
>2.A.102.1000.1000-WP_061449725
MSIYLPIAELSVNIFVILGMGAAVGFLSGMFGVGGGFLITPLLIFYHIPPVVAVATGASQVVASSVSGTLTHFRRGTLDMKLGTVLLTGGLVGATIGVWLFSLLRDLGQLDLVISILYVVLLSSIGGLMLVESIRAIRRSASQKPVSFRKPGQHNWVHRLPFKMRFKKSKLYLSVIPVFLLGGTIGVLTSSLGIGGGFIMVPAMIYLLRIPTNIVVGTSLFQIIFVSAYTTVVQAVTNYAVDIVLATILMLSSVIGAQYGVRVGQKLKGEQLRALLALLILAVGVRLAFGLVATPTDLFSVVFEGAPE
>2.A.102.1000.1000-KUK41942
MEIYLPIAGMPVNVFLILGLGALVGVLSGLFGVGGGFLLTPLLIFAGIPPAVAAASDTNQIVAASASGALAHKRLGNVDVKMGIIYLIGGVLGGTAGAQLVRVLRGVGNYDVTMKIVYVIMLTLVGGFMLIESINALRGKKKEADPNKPSAFKRFVQRLPLQTDFKVSGVRTSIIFVVGLGFVVGVLAALLGVGGGFITMPAMIYLLGMPTIVAIGTDLFQIVFTSMNVTIQQAIANHTVDVVLAILLFCGSTIGAQFGARFSKRFRGEQLRIILAAIVLCVMAKLVFDLVTTPESLITLTAGKGGH
>2.A.102.1000.1000-OIQ16141
MTYLIYLLLGIFAGTLSGLFGIGGGLVIVPTLLFCFKYTSAIPNDLAVYMAIGTSLAIILVTVSNSTYRHYKKGGVDKAIVLKLIIPIMIGTAIGAQFSNTLSPRTLEIIFGVYVTLVSLKMLFDKKIEGEMKKTSLLLYSLVGFVIGFKSAILGIGGGTISIPFLSWRGVAMKKAVGVSASLGIPIALIGSTSYILSGMKVESLPEMSLGYVYLPGFFGVVLTSAYFTKIGAKLSHSLPQERMKKIFVIFLFIVAFKTFYSLS
>2.A.102.1000.1000-PCS07934
MMIGILYVIVIVLANTIGAISGMGGGVLIKPIFDLINVHSVSEISFYATLAVFTMSIVSTTRQIQSGQKANWRIVFWVATGAIMGGILGNITLEYSLNRFESEDKVQLMQIILTVITLLFAFCFTKYDWPTAKLMRCKWYLVCGLCLGFLASLLGIGGGPINVSLFMLMFSFKIKEATFYSICTIFFSQLAKLLTILFTTGVMQYDLSMLYYIIPAAMIGGIIGAKLTHLLSEDKVTLVFQSVVICVLVINCYNAYDLF
>2.A.102.1000.1000-WP_079717855
MIAYSSALVIGLIIGLTGSGGALLAIPSFVYLFHINPLLATTYSLFMVSTTSFIGVASKWKAQLVDWRMVWAFGLPSVASLYLTRKWLLPRIPDPVIHIGGFPLEKPMGILLLFASLMLGAGFSMVRRKPAVQAVIPKSLAKTWPLFIVEGIIIGALGGLVGNGGGFLIIPALIFLGNLSVQQAMGTTLFIVAVNTFIGFLGSLPNPAIEWPFLLTFTALATLGVSLGLMASSKVSGPQLQKGFGWLVIGMAVFILLQELR
>2.A.102.1000.1000-WP_047883572
MSIETLFTLLAIIMVGTYFQTVTGFGMGIIVVGASSALGLTTVAVIAAVVSLITLVNCAVALPGVARQTDWRVVFSVVLGVLPGIAAGVWLLDMLSDSATNLLQGLLGSMIVYSAVNFFMRPEPGQRQSGRSSFVVSGFGSGLAGGLFGMAGPPLIYQFYRQPFDIKTIRNLLLISFAFTSSIRSVFIAVQGKLDTEILILAGIAIPVVTLSTYLARQFPPPLSAEAMRRMVFGILMLIGLYLLVIAFSSWA
>2.A.102.1000.1000-WP_095916765
MEFLGYFLALLVGVSLGLIGSGGSILTLPILVYLMGVDPILATAYSLFVVGITALVGGINNALQGQIHFKSVVIFGLPSIVAVYLTRAYWLPFIPETIFQWNHFTFSKSMALMILFAVVMILASVAMIKPCKNCSESENSTLKYNYPMILLEGLIVGVLTGLVGAGGGFLIIPALVLLARMPMKLAVGTSLFIIAIKSLLGFLGDLQTSYTLINWRLLVYFTLLSVIGIFIGMLLSKKIKGNRLKTAFGWFVLIMGTYILIKELMM
>2.A.102.1000.1000-AKH32819
MEYIGYLLTSIIGIMLGLTGGGGSILAVPLLVYIFNIDPVLATSYSLGLVGLTSLLAVIPKYRSGQIDIKTGVIFGIPSLIGVTLVRTYMIPLLPETISIINYNISKGAIIMIVFSIIMLLAAFSMIKPQQQEKETTPSHSYLNNKYLRYLLIIGEGLIVGGITGFVGAGGGFLIIPALVFFTKMPIKTAIGTSLLVISIKSLLGFIGDISHLTIDWRFFSIISIISILGMLLGNYIQRFIDDKKIKVLFGYFILIMGGFIIIKELLL
>2.A.102.1000.1000-SCF01604
MADLGGWPFVGLLGVIFLGAIIQGTTGFGLGLFAAPVMVVVEPGLLPAALILVSIPLPLLMALREPVAARSAGLGWAFIGRITGTAVGVAAVAWFSPRVLALVVAGAVLLAVGLSVTSWRPSVTPRSLLVAGFLSGAAGTATAVGGPPMALLFQRSTGAEVRSTLGWFFFFGTSLSLVGLLLAGQVTTMHVRAAAWMALPMVAGFAVSGRLRSIIDNGRTRLALLSLATISALALLGRSVAGT
>2.A.102.1000.1000-WP_087458611
MIDALLLFFTGVLAGVTGSIVGLGGGFIVVPVISFLYTMVPAHIVGTSMAVLFFNSISSTITYARQKRIDFAAGISFAAASIPGSIIGAFIAEGMASKTFFVGFGCFLIFISLFLVFKPKKPVRLPLEPTVHRKFVDASGTEFEYSYHRPLGIIISFVVGFISSLLGIGGGSILVPMMAILFAFPPHIATATSMFTIFLSAIIGTSTHWYLDNIDWMKVLFLAPGAFVGGLIGARLAPKLLAQTILRILSAMLIIVAIRLITK
>2.A.102.1000.1000-WP_094435582
MEWIIVSLASLLAGFVDAIVGGGGLILVPALFATFTSAPPATLLGTNKSASICGTAMATWQYSRRVQMPWRAMLPAAGAGFTGSFFGAWTVTVVSADFLRKLLPLILLAVLLYTLAKKELGRHHEPRFAGRMETALACLIGLSIGFYDGFFGPGAGSFFVFAFVRLLGYDFLNASVSAKLLNLATNVAAIILFASKGHVWWHFALPLAVANVAGSLLGTHMALRHGTGFVRAIFILVVSLLILKTGYDAFLR
>2.A.102.1000.1000-WP_008995891
MIYLDDPWKWAACLLAVALIGMGKGGFAGLGTLAMPIVTLVLPPVIAAGILLPVLISQDIVSVWSFRREWDRWVVAWMLPGAIIGIGLGWFFAERVNEEILAAAVGLVSVIFAGQRLWAERGHVITAPSNSPGWVGLLFGIGTGLTSQVAHAGAPPFQMWVTPRKLPHTVYVGTNAVLFAAINWLKVPSYIALGALTPQVLLTSAVLIPVAIVCTVASLRLVRRMPGPGFYRAVYWMMLALGLYLMSRIL
>2.A.102.1000.1000-WP_073140332
MITLFSFQFAYAQVALVCLVAIFIGMSKTGVHGAGMLAVPLLATIFGGQHSSGVLLPILVLADVMGTWYYHRHASWEHLKLLFPWAALGVVVGTVIGSYIDDKVFRIIMATVIVGSVIVMLWLERGHKEAVPHNKAFGITTGVLGGFTSMVGNLAGTVMAVYFLSMRLPKNTFIGTTAWFFMVTNWFKVPFHVFAWHTITWNTFLLDLLTLPFILLGAVAGVWIVKKLSEKAYRWFIISMTLVAAVVMLLR
>2.A.102.1000.1000-WP_082908577
MGTVAIIVAAILVGTVLQRISGTGVGLVVAPTLSILLGPALGVLVTNMTTVVSGFLIMIAVWSRIDWRRFWLIGPAAILGAIPGALVVGALPPGWLSILVGAIVVFALLVTVGMRTLPRVDGNPIAMLSGFVGGFFNTTSGVAAPVMVIYSRLARWQQLRFAATLQPIFMTMGAASVASKLATGVTADAGGADLHLGWLAPGVIATVLVGIAVGTWLGTRVPVAQARRLALLLAALGGVGAIVRGALEVI
>2.A.102.1000.1000-WP_036737963
MDMGILGWVLACIAAFAVGLAKGGLSMVGMLGVPLMALVISPVQAAGILLPVYIVSDIGGLIAFRRSFDRRVLATLIPGMITGVMLGWATASLVDESRIGLIVGLIGLGFCLNAFLRPSLAGQFGRGASWGAGSAWGIVSGYVSFVSHSGAPPYQIYVQPMRMEPMLYAGTTTIFFAITNAVKLIPYASLGQLSAQNLAVSAALIVPALLGVAAGLWIIKRLPATFFYKFITWALAVVSLKLVWDGLQ
>2.A.102.1000.1000-SLN21670
MGVFAIGVFATLFAGVSKGGFGSGAAFAGASILALAVPPGQALGIMLPLLMLIDVVTLRPYWRQWSWPDARLLVLGGVPGVLLGAAFYRVADADLLRLLIGFISIGFVAWQVGARAGLIGALRPLPVWGGALAGLVAGFTSFVSHAGGPPAAVYLLSRKLTKTQFQATTVLVFWLVNIAKAVPYGFLGIFTAQTLLFDLALAPFAVVGAWLGVKAHQIVPERMFFSITYLLLCVTGAKLIWDALS
>2.A.102.1000.1000-WP_066630964
MEILHIFNLSIEQWLWIMVAAFFIGFSKTGISAFSMPAIPIIATVFGGKESTGVILPILLVGDVFALYYYNRHAKLNNIKKLLPSALIGIILGVIVGNCISDKQFKAVIAISVLICLITLIYTEKKGDNLKVPKNTFFYSLTGITCGFTSMIGNAAGPIFSVYLLATGFKKNDFMGTTAWFFFLINLFKLPLQVLFWHNIPIKTIFLTFSMVPAIAIGAVLGVLIIKKLNEKLFRSIILAVTAIAAIRLFI
>2.A.102.1000.1000-WP_054007186
MDGFAFWALAVLASVFVGMGKGGLPVVGMLGVPVLALVPGIHAVTAAGLLLPLYVVSDMFGLYAYRREFDRRVLAILLPAATLGIAIGYFTATLVSEAWVTVLIGVIGVVFALNLLIKRRVVVERKQAEVAPGVFWGAVTGFTSFVSHSGGPPYQVYTMPLGLSKAVFAGTSTIAFAYINAVKLIPYYLLGQINLASLEKVLVLMPIAAASVFLGVRLVKWLPEKLFFQLVTWALLLVSIKLMWDGYKAI
>2.A.102.1000.1000-WP_015400757
MLPGLLLLFVIVAIGSCLQRVSGMGLGLIAGPVLSVVMGPVEGILVVNALAVVNAAATTVTVRQNVDWRKFGLIASVLILGAVPGALLVREVSPPLLQALVGGVLLVALAVVTFGQDKVPRVSGRAPAVVAGVAGGFMNTLAGIAGPALTVYAQASRWPQQTYAATLQPIFMVAGFISFGIKLLTGAGSLADTHWLIWPVGVAAMALGIGSGIVFSRYIARGRARKLALALAAMGGVVVLVRGISGLV
>2.A.102.1000.1000-WP_018304443
MAGLVFDTPAAVAVALIAVILVGLSKGGLGGAMALLGVPIMALVIPPVQAAGILLPILIAMDAVSLWSWRGWWDRRTLVLMLPWAVVGIAVGWATAALVSDGAVRLIVGTIGLLFVARWVWLTLGRKASPHGHRPALAALWASVAGYTSFVAHAGGPPYQVYTMPLRMDPKVYTGTSVVFFAVVNVVKLVPYAALGQLAADNLVTSAALMPVAALATLAGAWLVRRMKAEVFYPFMYAMVTLVAGKLVWDGIAAL
>2.A.102.1000.1000-WP_053400390
MKKLIVFIIVGFFAQLIDGSLGMAYGVTSTSLLLAFGIAPAIASASVHLAEVVTTAASGVSHIKFGNVDKNIIKSMTIPGAIGAFIGACFLSNISGDIVKPYIAIFLFLLGIYIIYRFVYKKVSQSAPAKPFTKKRLVPLALVAGFADATGGGGWGPISTPVLLAHKGTETRKIIGSVDTTEFAVSLAATIGFFISLGWQDVNWFWVGTLMAGGLVAAPIAAWLVKIIPSHYLGILVGGCILLTNSRTVVHSIGFSSAGIYTIYAGVFVFWFVSLIYLLQKRKRHVFHEVSNSNS
>2.A.102.1000.1000-WP_066565396
MLDLVSIGAIVFFGATLQRVSGLGLGLVAGPVLAVILGPIEGIFVVNVISTVNALLNTLSTRSAVDWKKTKLIGGVLIFGSIPAAVLLNLVPVAAILSLVGVLLIIALGVVTFAQDKVPQVTGRLPAVLAGVGAGFMNTLTGAAGPVLTVYGQASRWEQRSFSASLQPLFLIAGAISVAVKIVLGTATLSHTSIWVWPLSAVAMILGIFMGSWLSKHISKAVARKFALLVALAGSISVLYKGITGLMS
>2.A.102.1000.1000-WP_097147393
MTDTLLLIFAALIVGASKGGLASAAAIAVPMLALVMNPIRAAALLLPVYIVTDWVGVYLFRHSFSRRNLAILIPSMLAGIAVATVITPYTPEGALLIFTGAIGLWHCLRSWLRRGQSEKVEARVVPGLFWGVLTGIASFITHSGAPPSQAYLLPQKLPKLEFAGTVAIAFAIGNAVKLPAYWSLGQLEGLDWPLIAGLAAAGIAGTVMGRYLTHRLSEALYMRVIQGMLFLLSVILLARGGQTLLVG
>2.A.102.1000.1000-OUV72900
MPELSAFSWFLLVLGATGVGISKSGLAGVSLVHVIVFAYVFGAKASTGALLPLLIVGDCCAVWLIGKEVDWRYVLRLLPPAFIGVVIGWSLLGRLDEATFKPLIGVIIILLCCGQLLRMWRPNVFVTIPHTRPFAWSMGILGGITTMLANAAGPVIALYLLAVSLPKLRLVATGAWFFFVLNIAKIPFSANLGFITAESLLINLILAPCVIAGLVFGLMVVRRLPQKLFDTFLLAFTAVAAIRMVFM
>2.A.102.1000.1000-WP_025164943
MSLQVHVFFLLCVALATVAQSLTGFAFGLILLGLVATLQVLPLTEVAVVISILTLGNALGTLGGPKPQLDRAVLMPVLISSLLGVSLGIWGLGALEGGQIVWLRLLLGGLIVVASLMLVVQSKPQAQLSGQPSFWLAGGLCGLLNGMFSSGGPPIVYHLYRQPLGYEVIRNTLITVFAANAAARLGLVMAQGQLTLSTLWLSAEALPLVLLLSWLVRRYPPKLSLRTVRWLVFVLMALAGVSLIWDSLPGVLAARAV
>2.A.102.1000.1000-WP_017443708
MDLIFILMFLASGVVAGILAGFLGIGGGLVVVPLLSFVLPMVGVPEQNLMVIAVGTSMATIIFTALASTNSHRKNHNVVWPAVFSLFPGLMFGALLGGTLGSQMSNNSLALFFGVFCSFLALYVVFGQRYIRPVSDYAQSRVWLSLIGFITGLISSLVGIGGGTMLGPALIWLGLEARRAVGTSATCGLLIAVFGSLSYVINGANAVDLPPYTIGYVYLPAFFAIITTSMLFAPLGAKMATHFSERVIRICLGIALAASALKMFISF
>2.A.102.1000.1000-WP_009003158
MLLLLFFAICFLASLVGAVCGIGGGILIKPFLDAFQMMDVVTISFLSGCTVLSMSTYSVMKSKLSCRSNLNSKIIFPLSMGAALGGIVGKWLFSFLIANIQNSDRVGAIQAVCLILVTLGTLVYTLFKNKINTYQMTSPLCCISVGVVLGNLSSFLGIGGGPVNLVALFFFFSMTSKEAAENSLYIIFFSQIASLLSSLISGKIPELHFGIFLAMVMGGVAGGILGRAVSKHMEDRTVDRLFVKLMISIIFINIYNVYKFMS
>2.A.102.1000.1000-WP_076439640
MGAGQVVLLLLAAVAAGWVDAVVGGGGLLQLPVLLLAGLTPVQALATNKSAAIFGTGSAAVTYASKTKLDRAVAVPAAALAVAFAGLGAASAALLDADVLKPLVMVVLLGVGAFVTLRPGFGRLPHPHLRTRARVMTGVAVAGVGIAYYDGIVGPGTGTFLLIAFTSILGMDFVHASATAKVVNTGTNLGALVVFAAQGHVVWALGLAMAVCNITGAQIGARMALNRGTGFVRVVLLCVVAALVAKLGYDQFVSR
>2.A.102.1000.1000-WP_013240809
MTNNLIFLCIICFFSAVVDSISGGGGIISLPAFLLMGIPPHLALGTNKFTSCCSTLSSPIKFTQSKKVDFKILKYLLPFSFIGATLGANVVLSIKSHYLNVIVLILLLFVGLYSLFSKNIGLEDKFKHISPKNICLGIILALSLGFYDGFLGAGVGTFLIFGLVSIYKFDFVRASGNCKIMNFIGNVASVLVFAIRGEINYKIGIPIALCMIIGANLGTRIALMKGSKLIKPIFITMSLTVAVKLLYSMVL
>2.A.102.1000.1000-WP_068064345
MMEFALEPSLWLVLCGVAFMAGFIDAIAGGGGLLTVPALLTAGLPPHLVLGTNKLAATFGSLTASVTYYRKKLFDPRYWRHALLATAIGACLGVLVVDQISKQTLEKVLPVLILVAAIYSLFAKVQPDDQLMLPKENRKNRWTQRLQGLTLGFYDGIAGPGTGSFWMVSTMALYKINLLLTSGVARSMNFVSNGFALVTFAMLGHIHYQLGLAMGLCLMVGSYFGAHTAIRFGSKLIKPLFIVMVMAIALRLIWQTWFST
>2.A.102.1000.1000-WP_095676372
MLENLTALNLILLGVAMFASGFIDAIAGGGGLIQTPAMLLSFPDRNPVEVVATSKTAAFFGTTTAAIQYRKFIKTDPKLLIAMVIPAFIGSGIGAHLASRISAGSYKSSIFFVMIAIFFYTLVKPELGKEHVEKHSPQKLMVIGSVAAFIIGFYDGLIGPGTGTILMIALVALMGFAFVGASAIAKVVNATTNLASIIVVGLTIGVMWKLGLVLAVANLAGGYMGSHMAIKKGSSFIRIFYLIVTGLLILRLGYSLYLE
>2.A.102.1000.1000-WP_056281163
MILGIDISLIATLFAVAVAAGCVDAIAGGGGLITVPALLLAGLDPVAAIATNKLQGSAGAVSSTIAFARRGLIHWPAAWKIALCAGIASVAGALCVSLLPRAVLDAAVPILLVGIALYFAFAKRMSSEDAAARLTPGVFALSVAPAVGFYDGVFGPGAGAFYMIGFVTLLGLGVVRATAHTKLANAASNLGSLALFAAGGHVVWPIGLAMALGAFIGAQIGSVLAIRLGARLIRPLLVTIACAMALRLLSNPENPLRQAVTAALSAG
>2.A.102.1000.1000-WP_073143107
MDFDATFFALALPAAFISGVAKGGFGGGAAFVATAILALFLPPATALGIMLPLLMIADVATLRPFWGKWHWPSAKALIIGGVPGVLLGAALYKATNPDVLRVLIGSISLGFVAFQIARARGWLSVEQTGFNQRNGLIAGVVSGFTSFVSHAGGPPTAIFLLAQGMGKTTYQATTVITFWVINAMKAVPYTFLGVFSWDTLRADLFMLPFVLIGVALGVYAHRAMPERYFFLLTYALLLGAGAKLVFDGLT
>2.A.102.1000.1000-WP_094998319
MEFLHILGYVSALIIGISLGLIGGGGSILAVPVLAYLFSVNEKVATAYSLFIVGASALVGGWKQHLKGFVDWKTAVVFGIPAIIGVTLVRHYLVPVLPDVLFHIGTFEFTRRMGMFGLFAILMFPAAYSMLKTKKEILKEGKREVKYNYPLILAEGLLVGAITGLIGAGGGFLIIPALVILANVEMKVAVGTSLIIIAIKSLMGFFLGDAITMEINWQFLLVFTGLSFLGIFIGSYISNYIDGNKLKKGFGYFILVMAVFIFYMEFFIPH
>2.A.102.1000.1000-OJY40792
MAPYLSDPLFYAAAIPAVIFLGLAKGGLSGVGTAATPLMALYLPPLEAAALLLPILLTQDAISAYVYRREWSAETLKIMLPGGLIGILLGWLFATYVSDDAIRILIGVVALTFVLNVWLRRAPVEPKPQRRGPGLFWAAISGFASFASQGGGPPFQVYVLPLQLPKMVFVGTVTIFFALINVMKVIPYLALAQFSGANFVTSMLLIPVAVVANFVGIWLIRVMPTKLFYRITYILLFILGSIMLWQGLSHLLR
>2.A.102.1000.1000-OGA71645
MELIQEPWFWALALPAVVITGVSKGGLGGGGGGVAAPLMALVIPPPAAAAIMLPVLCVMDLAGIRAYLWRWDLRILRIIVPAGLVGGVLGALTFRHLNDNWIRILVGAVALGFLAWSAFPRKIPAGKPGDAAGWFWTTLSGFTSFITHSGGPPLMVYLLPQRLDKVVFVATSLVYFAAMNYAKILPYFWLGLFDARNLGTSLVLVPAGIAGIYLGVWLQRRMDPRWFYRFIYALLFTTGTKLLYDGITGL
>2.A.102.1000.1000-WP_034200120
MTADKLAILIAVIGAGSYFQTVTGFGLGMIVMGATSGFGLAPLATVATLMSIVSLANGATALPGRLHHIDWRAVGAATLGILPSVVAGVVLLECLSRSAADLLQLILGAVVLYGGLSAALRPAPLTARSDNRSFFVSGLFGGLLSGMFGVSGPPLIFQFYRQPLTLVQIRCALIVLFTTTSATRVLTSACEGQLDRDIWLLAALATPVVMLTTVAARRYPPPLSAVALRRLAFGVLTAIGVGLIATALPPLLHGA
>2.A.102.1000.1000-WP_063332834
MDTASLLLLLFIALGSYIQATTGFAFGLIVVSGVSALGLAPIEVTAFVVSALSLTNAAVGLYGGQWREMNFRAFGWMIVSCLPTTLFGVWLLGYLGDNGVNLLKLCLGGFIVVSSLVMMAQSHRRRAASSSFAFASSGVLAGVMGGMFATFGPPLTFMMYRQPDSLAKIRATLLSIFCCTAAIRVMFVSASQPIEIQTWWLCLIGFPVVVVSSLMARRFPLPLSSRAMRLFAFSLLLFSGGSLIWQAV
>2.A.102.1000.1000-WP_073580327
MNIEFIAELMLLGSIVGVLAGLLGIGGGLIVVPALLYLLPHAGIPDGLAMQIALATSLSTIILTSGSSALNHLRFGNIDIFAIKWLVPGVVCGGFIGATLAEMIPAEYLPKVFGIIVLILSVQMFRSIRIQTFKPMPGPVMTSLSGILIGVIASLAGIGGGALSVPFLNRHGVEMRKSVGSSSVCGCIIAVSGMLGFILHGVTVSDLPPYSLGYVYLPALLFISCTSIILTKFGAKLATELPTPILKKIFSVFLMFVSVHMLTR
>2.A.102.1000.1000-SHL62182
MMELSALLGVLAIMAVAGYLHTVSGFGLGMIVMGAAGGLGVASVPVLAAVVSLVTLVNSAVALPGGWRGLGRSRVVALGVGILPSIALGVWLLEWLNTEWKSVMTLLLGILVFYGGLSIALKPRPRQQVSPTWTFAFSGVLTGLCGGLFGVPGPPVIYHCYRQPLSLETIRLLLILCFAMTSGVRTFFVALQGGLTTEVWSLALWAMPAVGLATWLGRRYPPPCSAATMRAVAMLTLMGLGISIVIGVVAG
>2.A.102.1000.1000-WP_046469560
MPDLSFFLIAGLAVLAGAAVQSSVGLGLGLVAAPVISFLEPALMPGSMLIATIALPALSMVREWRHIDWHGLTWGLPGRVPGSLAGAWVVAVLGPEMLGAAVGVMVLIAVVLSLWSVRVRITPGSLMAAGTLSGVTGTATSIGGPPIALLYQHEPAPKIRGTLAGFFLFGAVISLGVLAAAGQLSAAEVQAGLLFVPVVVAGFMAGSPLRRIVDVGRMRVALVTVVTVSGLALVARSLL
>2.A.102.1000.1000-AJA80155
MWLGLALIGFLVGILVLSTGGGGAAIYLGLLTSVLGLAPAVAASTSLFTAFPSLVVGAHGHYRTGQIHFRVGNQMLLTAIPATIVGALLAPYIPGKLYTWLVALILMGLGLQILIKRFLSHNDRPAPHQRAQAAIYGALSGIMVGVAGLSGGGPIIAGLLVLGLDMLPAAATSAYVLVGTSLVGLLFHLSANNIDWSVGLSLMIGAVLGALCAPRLLMHIDPQKLNQYVKPFMGLLLIVMGLRMIV
>2.A.102.1000.1000-WP_068631011
MIADWGLWEWILAAACALIIGISKTGLAGLGMLAIVMFANLMPAKLSSGFVLPMLIMGDCVAVAAYRREAQWGMLLRLFPWTGLGVLCGYFAMGRFSDREAGFFIGAIILVFIAVHVWRQRRAAQQRAARPAAGEGREGGTTGEAAEPEHGLWFVATFGIMAGFTTLVANAAGPIMAIYLLAMRLPKMQFMGTAAYFYLLMNCFKVPFMIDLGLINWASAKGNLLLAPAVLIGTVIGRAILHRINQRLFENIALLLSVAAGLNLLYRSWSG
>2.A.102.1000.1000-WP_052869017
MPDISLTTLLLLCLAALTAGWIDAVVGGGGLILLPALLVGLPHVPAAFVLGTNKSAAVVGTTGAALTYVRRTPLDVPSAVRIGLAAAGGSLGGAFLAAGLDSAVLRPLIMIVLAGVLAFVLLRPSFGTAPAPAGPVTRQRVLAAVLIAGLGIGFYDGLIGPGTGAFLVIALAAILHMDLVTASATAKVVNVCTNIGALAMFTYQGTVLWGLGALLAAFNLAGSTAGARMALKKGAGFVRGVLVVVVAALLCSMAYDQWLA
>2.A.102.1000.1000-SEG84132
MSSFLAIDNLAWAILPVFVAALVRGYTGFGYAAIAITGLNLIWPPQQSVPVILILDVIGTLGLLRGAWPDADRGVMLRMGSGALVGIPLGLTLLIQLPELALKIGISVAVLVMTLMLLRKTEKTAVERTLVTRFMGVLSGGFTAAASVGGLPIVSYLLSMPLTPKVQRATMVIFLACIDLLALLLLWISGVIDAGIWVPLLALLLPTWIGVQLGQMAFHRRQPSSFHPVAVPVLVMLSLSGLGTGLYQLV
>2.A.102.1000.1000-WP_068307459
MEYWIVAGLAAFLLGLSKGGVPMIAMLSVPLMSLFMDPAHAAGLLLPIYIVADMYAIYLFRRAFSVRNLKILLPGAIFGVLTGYVAVAHVPGDLVKLLVAGIGLSYLFNALRQRLSRREVPLKPADVPRGLFWGALAGLTSYVSHAGGPPFQAYVLPQKLDKMVFLGTTTIFFSIVNLLKLPPFILAGQITWDSFQQAAWLAPLALTGAWTGASISRVLPEKIFFLLVEVALAVVSVKLLYEVLVAG
>2.A.102.1000.1000-WP_075296651
MSGAALFHHLTFALCVALATFTQSLTGFAFGLVLLGLVAVFHLAPLPVAANVVTVMVLANAALLVRRMPPLPRKIIAPTFGSSLVGVALGAFLLAWLSDNAIGVLRFVLGIAILACSVLLVVQTKPRAQMSGAGSFTFYGVLSGVMGGVFASAGPPMVFHLYRQPLDRLVVRDTLVLIFAVNAVLRLFIVLQQGRFGADSLALSLEALPVVLTVTWLARRYPPGWSPAAVRRVVFVLLACAGASLVGPAVTSTLAAQHAQSQPSS
>2.A.102.1000.1000-WP_099788991
MIVDPLFYAAAIPAVLLTGISKGGFGSALGGIGVPLMALTISPVHAAAILLPVLCFMDLVGVRVYYGKWDKENLKIMIPGALLGIALGTLTFGVLSENAIRILIGCIAVAFPLNAWFGFSAQQQPATRSALKGTFWSAVSGLTSFLAHAGGPPVMVYLLPQRLDKTSYVATISVFFMVVNAVKLVPYAWLGQFSAANLITSLVLAPLVPIGVWMGLWLQDRINTVWFYRIAQGGLLVTGAQLIYQSIGV
>2.A.102.1000.1000-WP_070575251
MTGAAIVIGLIAVFCGAVLQRISGIGVGLVAAPVFTLLVGPQLGVFVTNTATIISGLLIGLAVLSEVDWKRFGFLVGFAVLGSWPAALLVRDADPAILTIFIGSIVLIALMTTFSAPRLPQVSSSALTAATGITASFLNTAAGVSAPAMVIYARVSRWPQRSFAATMQPTFMMLAIMSVVTKLIAGVGAVGNLPPWWFFAVLIAAVIGGVAVGSAAAQRVSAAGARRMAVVLVSLGAFAAVVRGIILL
>2.A.102.1000.1000-WP_087241685
MQYVLYFLIAIGATTVGSLTGMGGGVIIKPLMDVLHGFDVQTIGVLSSLTVFSMSVVSIGKQMLARTKIPFGTAIPLALGSVVGGLAGEHLLQLIVDALQANAAVTVVQNVVLGLLILAVFLYMKNKSRIPSRQLRGAAVALLVGVFLGVCSSFLGIGGGPINVALIIYLFSFDTKTATVCSLVTILFAQISKLATVALTTGFAVFDLSIAPVMIVGAIAGGFIGASLNKKCSEAAVEKAFNAVQLVVLAIAVFNIVRNLMA
>2.A.102.1000.1000-WP_019965131
MFLSPISDPLFYAVAIPAVILAGLGKGGFGGPIGMLAVPLMALVIPPIQAAGIMLPVLLVMDAVGLAAYRGTFDRKAIAILLPAGILGVGLGWLTAAFVENAHVTLLVGVISLAFVADRFRPGRRGGGALPHNLPSGIFWGTLSGFTSFVSHTGGPPYQIYMVPRGLAPALFAGTAVIFFTTVNVVKLVPYFLLGQFDTTNLATAAVLLPLAPLATLAGWRLTRVVRPQLFYGVVYAVMAVVGTKLVWDGLSALTGAG
>2.A.102.1000.1000-WP_095376251
MEPVVVLILAAVFVGALSQRVTGMGFGLVSGPFLVLLLDPVSGVILVNLCGIIASGTVFARTWREVEWPVFWKLAVGTVAGTVPGALLTTALLTAPLQILIGALIIASLAVSLIIGRFGATIPANFGTQFTSGFVSGTMSAAAGAGGPAVSAYAVLTRWEQRPFAATLQPFLVVGTGSAILAKALLDEGAWPRLDPTIWVGIGIVLVAGLLGGDLLARRLPPTTARIAMIVLAFGGGAATLAKGLGLFG
>2.A.102.1000.1000-WP_044212938
MDIYYLYYLIAGAFSGLLAGLFGIGGGIVIVPILIYIFTAQGIPEVALTHICIGTSLATIIVTSISSLRAHHSKNAVNWNVWKRMAPGLIIGSLTGAGIASMIHGKPLQAIIGIWVFLVGLKMLFMKNKMVEENDFSKLPSPVGQTIIGGLIGMISAIFGVGGGTLTVPFLSNYGLKIQNAVGTSAACGLPIAVAGVIGFLVFGQFIDANVKEALPSGILGFVHIYAFISLSVASFFTARIGAKLAHKLPAATLKKAFAVLLLVGGIKLVLNSDVFFV
>2.A.102.1000.1000-KYH28952
MFTTPMALKIIFLCGAGFLASFVDSIAGGGGLISVPAFLFAGVSPHLALGTNKFCSSSGAFTSAFKFVKSKKINSNLLKFLIPFNLIGAILGVKAVLKLDESFLYPIVLAMILFVGIYTIFSKSIGSENKFKEITKLNLILGILLAFSLGFYDGFFGPGTGSFLIFGLIKIFGFDFVQAAGNGKLLNFTSNITSLVVFAVNRQIDYMIGIPVALAMILGARLGTSLAINKGSKLIKPIFITMSLAVAGKLIIQNFL
>2.A.102.1000.1000-PJB73744
MQIYLPIAEMAVPAESIFLLGTLVGFLSGVFGVGGGFLTTPFLIFMGIPPAIAVGTQANQLVAASLSGVLGYWKRGNVDVKLGLVMMGGSMAGSVMGVIIFRLLQYIGQIDTAIPILYVVLLGTMGLLMLGESITAMIKKAPETKDRSRFYHHPFFLALPFKIRFPRSRIYVSALIPAGIGFIGGLLVSIMGIGGGFILIPAMIYILGMPTLLVAGTSLFQIMFTTIFATILHAVTNHTVDLVLAALLIAGGVIGAQTGVRVARKIRGVYARIILSLLLLFVSFQLMGALFIRPPDLYSTVLQ
>2.A.102.1000.1000-WP_066569314
MDIHIWWLLAIGFAAGLMDAAVGGGGLLQIPGLFNTLPAHTSVPQIMGVNKFASANGTLMATIQFVRRIRVPWKMLLPAAVLAFVFSYVGAKLVAYIPTAWMKPAILIILLVMVVYTFCKKDLGQVVRTEKLTQKENALGLLFGALIGFYDGVFGPGTGSLLAFIYVRFYAFDFVTAIASSKIINLTTNLAALTFFIPHGYVVWQWAIPLAIANFSGGLIGARLAIKGGSSWLRYGFMLLLCIMIGRFIWELWRSHFGV
>2.A.102.1000.1000-KNZ31998
MGLALIADPWFYAAAVPAVLLMGLSKSGFAAGFGALATPIMALSIPVPQAAAIMLPLLFIMDAMGLKLLFMQRDKALIRLLLPAGLLGTVLGTVLFGVMSSKTVAAVVGALTLLFLAQRLLFPPRPDSPPPPRWLGFTLGIASGFTSFVSHAGSPPISAYVLPLRLAPVTFSATMATFFAVINLSKWGPYAWLGLIDWRNMATALVLVPLAPLGVWLGVKLTPHVRADVFYKVAYAGMFLTGAKLLWDGLR
>2.A.102.1000.1000-WP_069320630
MISDPVFYAVAVPAVILLGLSKGGFAGLGSLSLPMIALVTDPVRAAAIVLPILIVQDVVGVWAFRRSIDRFVLGWTLAGAVVGIVLGYVFAASVSADVVLLLVGVISMLFGIYQLWKRRGGELPASRSPGWVGGLFGVASGFTSQIAHAGAPPWQLWVLPRRLPRDVLIGTTAVFFALVNWIKVPAYIALGQFTNENLMTAAALGPVAIASTLAGVWLVRRVSPERFFTAIYWLMISVGVTLVWKAMA
>2.A.102.1000.1000-WP_050810858
MAFTSIFLLGVSKAGLKGLSIFNVTLLALAFGAKESTGILMPLLLVGDIIAVIYYNRHTEWVYIRRFLPWMITGILIGVVIGKDLPELQFKIGMVIVIFLSLAILIYWDQRKSKQVPTHWTFAGGVGILAGICTMIGNLAGAFSNIFFLAMRLPKNVFVGTAAWLFLITNAFKLPFHIFVWKTITWQTLLIDLKLLPAIFIGMFLGIKAVRIIKEKNYRRFILIVTAIGAVAILLK
>2.A.102.1000.1000-WP_012049732
MDLYLPIAGLSVNMLVIIGLGGLVGVLSGMFGVGGGFLTTPLMIFYGIPPAVAVASSAPQITGASVSGVLAHGSRDGVDYHMGAVLVAGGAIGSLAGGFLFRLLQEAGQIDTVVTVMYVVMLGGIGAVMARDAIGAILAEWRGESPPGSGRRHHPLIAMLPFRWRFYRSGLYISPLAPFLLGFLTGVMTVLMGVGGGFILVPAMIYILGMSARVVVGTSLFQILFVTAATTMVHAMTTRAVDLVLTGLLLIGSVTGAQLGARLALKMKPEYLRLALAFIVLVVAIRMLLGLTWRPPEIFTVQAL
>2.A.102.1000.1000-WP_009105127
MLTAITPNEWACLIIGAMGIGVSKSGFPGISMLHVVLYAFVFGALESTGVLLPMLVVGDICAIHFFGREADWPHVRRLLPPTIVGILIGWVMMDQLDAGQFKVIVGGIILTLTCVQLIRTYRPNWFDAVPHQTWFAVVLGLLAGVTTMLANAAGPVVALYLLAVALPKWELIGTSAWLFLVLNVLKLPLSFQLGLITAPTLLVGAVMAPAIPLGMLAGRWLVGRVPQKWFNLILLGFTAIAAIRLIGWI
>2.A.102.1000.1000-WP_068141255
MLPWEMLPPLMLILTLGIFVQASAGFAAGLLTIPLLLWSGYGIPEAQAALLVATIPQNLIGVWAFREHVLPRELAFPASLRLAALPLGAYLLVSLESLPKSQIHQVVGAVVFLVTLGIIVMRPQPRHSLPIGWAWLAFSSSGFLQGLVGMGGPMMVLWIQAHDWDTKKTRAFLFAMYLVSMLPALLILWLLFGNRILAAGLSTLLLVPWLLAVTWAGLHVGTWLGRARLRTLTLGMLLLIGLAGVCSPWLKGEG
>2.A.102.1000.1000-WP_025600664
MPMEKVVLLLALMAAASYFQTVTGFGLGMIVMGVASGAKLAPVASVAALVSLVSLANSAVALPGKLHHIDWRAVGAATLGILPSVVAGVLLLDYLSGEASGFLQLLLGAVVLYGGLSATLRPAPLRVRSGDRSFFVSGVFGGLLSGMFGVSGPPLIFQFYRQPLSVVQIRYALILVFTATATTRTLFSAYNGQLGADTWMQAALAVPVVALATVAARHYPPPLSAVATRRVAFGVLVVIGCSLMLCAVHQLSG
>2.A.102.1000.1000-WP_065340748
MLLGFTLGAAVGAVLGLTGAGGGVLAVPALVLGLGLSLPEAAPIALVAVGGAAAMGCIAGLRRGLVRYRAAALMAAVGALCAPLGMWLAHHLPVRVLIVAFCAVMVVIAVRMLRQAGAAGRAADDAHAEHNCMINRLTGRFRWNLRCSATLAGIGATAGLFTGMLGVGGGFLIVPAFRQFSDLTMQASAATSLAVIALVSSATVAGSLAAGASLAPSAWAFIAGTAGGMFAGRLTAARLPWQWLQRIFAWTVLAVAAALFARHFV
>2.A.102.1000.1000-WP_083921782
MIYLTGLTTVPPELLPAIALILFIASLIQGAVGFAFGLFALTFLTLLGLELTTSVPLLLTSGLAQLLVGVIKLRDHIQYPPLIKGTAIRYITLPLGIIALGYLTSTIDKSQIEQLVGALIFLIVLTQIIIRPAPQQNLHAFWTWLAFSASGFIAGMIAVGGPPIVLWVMAHEWTNRQIRSFLFASFLTTVPVNAVVLYLVLGDEILTPMFYGLAFSPLIALGSHLGVKIGHAFSTERLRSIAFGILAISSVSSIAGPLLH
>2.A.102.1000.1000-WP_054686540
MEIGALLGLEQLTWVTLVLILFAAFAAGWVDAVVGGGGAIQLPALLLIPGITPLQALATNKLGSIFGTATSSVTFYRRARPDLRTALPMAFVALAASFGGAAVATVLPAALLKPIILVALLAVAVFTALRPQLGQREQLRYRGRHHLLAAGATGTAIGFYDGLIGPGTGTFLVLSLVTVLGYDFLQASAKAKIVNFATNLGALLLFIPHGAVLWLLGGLLAIANMGGSYLGSRMAIARGTAFIRVVFLVVVLLLVAKIGVDVWNENVTPALAG
>2.A.102.1000.1000-WP_004165305
MNIGITYFLIIIFANTLGAISGMGGGILIKPLFDFVGHDSVAAISFYSAIAVFTMAVVSTFKQIKDGTQLNWNFANWIAGGAAVGGMFGNSLLNFLLQLFPNERHVTMIQIVLTILSIFFSLGVTTRKKANFRLAGNYWYCFSGLILGICASFLGIGGGPINVALLILLFNIPLKEATVYSICIILFSQGFKLINITMTGDFSSINFYQLIFIIPAAILGGYLGALFSKFMLTKYVAMLFQIMLLIVVIINVYNYLQLLD
>2.A.102.1000.1000-WP_035605518
MLDTPAEYAMALTAAFCIGMSKAGFSGISLISVLLMADLYGAVPSTGIVLPLLIVADIAVYRSFVKHGSWKPVWKLLPATIVGLGIGWWLLTVMKDHPAAARPAIGGCILAMVALQALKAWKPAFFDRMAASRSFGTAAGAAGGITTMLANAAGPVIQLYLLSRRLPKMELLGIGARFFLLVNIIKLPLSGSLNLITPVTLMDNVKCLPGIFVGILVGKWLIVRVSQRAFEWMVIGFSLLAAMRLIFVK
>2.A.102.1000.1000-WP_055143674
MTEIIGYALASVIGISLGLIGGGGSILTLPILVYLLGINPVLSTAYSLFVVGSTSLVGSFNFMKKGLVSYKTALIFAIPSFLAVFLTRKFLMPAIPDELFTLGGFTVGKDFAIMILFAVVMLMASYSMITDNKPESEEGAELKFNYPLIAAEGFVVGTLTGVVGAGGGFLIIPALVLLVRLPMKMAVGTSLLIIAAKSLIGFLGDLGNQVIDWKFLLIFTGLSIVGIFVGTWLSKFIPGQKLKKSFGWFVLIMAVYIIMKETVLK
>2.A.102.1000.1000-SEG69232
MEWITFLILGSVAGVLSGLFGIGGGLVIVPILVYMFTAQGISPEILTHLAVGTSLATIVFTSINSVMAHHKHGAVRWPAVAMLSVGIVGGSVLGGYTASFLSGEVLQRVIGVFAIVIAVQMFFQLKPASHEEKPVGRVFLGGSGIFIGWASAIFGIGGGSLTVPLLSWRGFPMKIAVATSAACGLPIALSGSASFIWFGMQAEGLPEWSLGYVYLPALIGIGATSMLFARFGAKLAHRLDQVLLKRLFSALLLIVGINFLV
>2.A.102.1000.1000-WP_068328744
MDWGIALAMLMIFIGSYVQSTIGFGLAIVTAPILFQISPAYVPGPITITALFLSLINAHKFRANISIKGLGYALIGRIPGIIAGGALLYFIAPKVLSLWIGGIVLAAVAISLMPIRLQPTNGRLAVAGFFSGLFGTSTGIGGPPMALLLQHQQADLIRANLSAFFVVSSLLSLIAQVPAGHMGMQHLYLSLPLLPASFLGYVLAMRTVNRINKKTIRIVSLGVCCLSASAAIISALTMQ
>2.A.102.1000.1000-GAP69877
MSFDFTILQWTILILSAMLIGMSKVGVPGVSLIVIPALAMIFGGKPSTGVLLPMLILADIFGVTYYHRHADWKNLIRMFPWALGGLFLGVWIGDIVNEYWFKKIISVLVFLSLGLMLRKRKESLNYPNRWWFAPLMGILGGFATMMGNVAGPVFAIYLLAMDLPKSRFIGTTAWFFLVINFTKFPLQMFVWNNIKVDYILINLLLLPAIGIGAYLGIHLVKRIPEQSYRTFVILITGVSAFLLLL
>2.A.102.1000.1000-WP_014681684
MEIIGYLGAIIMGLTLGLIGGGGSILTVPILVYLFHVDTVQATAYSLFIVGLTSMVGSVSHFKQNNIDWRSVLLFGVPSVLSVFITRTYLVKLIPETVVSWGDVTVNKSLFLLLVFAVVMLFAAFSMIKKPKYQTIENQQPEPNNTLLIAQGLFVGEVTGLVGAGGGFLIIPALVIMANLPIKKAIGTSLVIIVLNSLIGFLSNHVGVQPSDWSFMLKFFGIASVGILIGSGLSKKISGENLKPAFGWFVLIMGSFIIIKELLIK
>2.A.102.1000.1000-WP_029918667
MTLTLAALCGFAFLAGFVDAVVGGGGLVQIPALFVLMPQLSPALLFGTNKFAAVWGTLSAALQYARRVPPIWHTVLPASAAALLFSFLGAHTVSAINPALLRPLILILLLSVLGYTLWKKDFGALHAPRLSRAQQLWIGLATGALIGFYDGFFGPGTGSFLIFAFVGLFGFSFLAASASAKAVNVVTNFAALAYFVSHGNVLYATALPMAACNVAGSLAGSRLALRRGSAFVRVLFIVVVGALIARFAYDIFSRG
>2.A.102.1000.1000-WP_028291022
MDLQQVVTYLGAFIIGGILGLIGGGGSILTVPLLVYFLGFNPIIATAYSLFVVGSSSLVGVIQKHQKKLVDFKTGLAFSFPSFLAVYLSRRFLVPAIPENLFTIGGFIVTKAMAIMIFFALIMFIAAFSMIKTKKEVVNHKASQPYYKTFIQGIIIGLITGLIGAGGGFLYVPALVLWANLDMKKAVGTSLVIVAINSLIGFTGDAQTLDIDWYFLLSFSLLTIIGILIGGYFSKFVSGKKLKKSFGWFVLVMSIYIILKELVLK
>2.A.102.1000.1000-WP_095062698
MLFLAYILIGVVTGFFAGLFGIGGGTIIVPMLTILLPQAGVPDDKLMAMTLGTSFSTIVFTSVASAWQHHRMGNVDFRVFKVFVPTVMLSVFGFGWLVTFLPKAVLMKMFAVMMLFLSVKIIVSSRQSGQTVVKPLTAKVQMVAGTVIGALSSFAGIGGGAFIVPFLNSRGFEMKRAIGTSSACGALLALGATVSFMLSGSHLENMPAYSVGFVYVPAFLGIVAASVGTSKFGALAANKLPVPVLKKAFATFLCFVAIAMFFK
>2.A.102.1000.1000-WP_014451769
MDITFQDLIILYPLIFLAGFVDSIAGGGGLISLPAYLFVGLPSHNALATNKLSSTIGTIFSTLRYAKGRAIVYLIAVPSVVGSLIGSHIGARLALVLSDNILKLVLAFLIPLAALIVLLANPRKERTLEVENISKTRAVVVSGLIGLTIGTYDGFFGPGTGTFLIILYVSFLSLDHVSASGTAKIVNLASNIGALLTFIVGKKVLYSIGLPAAVFGIAGNWLGSGLALKKGAKIIKPVMLGVLAILFAKILMDLI
>2.A.102.1000.1000-WP_014218354
MECLSRFRFHDYIMTIDLILLCIFAFLAGFTDAIAGGGGLIQTPAALVLLPQYPLATVLGTLKIPSFSGTSIATAQYVRRVPVNWLLIGLMAIMAFCAAFAGSTLLTHVNNSFMKPLLLFMLIVVAIYTFTNKKFGDHLEKDHSFKQQVIYSLLISLIIGFYDGFIGPGAGSFLILAFIGLLGFDFLKASAHAKFVNLATNLGSITFFMLSGKIIFAIALPMAACNALGGWVGARLAILKGNSFIRIFFLIVVCATVIRFAYDVWFK
>2.A.102.1000.1000-PIQ48492
MLNELSVVDWVAIIGSGFVLGVSKSGLKGISIIIVALMVFVFGARASTGILLPMLIVGDIFAVIYYNKHAEWKYLIRLLPFMMLGVIIGTWVGESMSETVFRKSMAGVIFISVIVMFWWDQRKSKNVPQHLAFAGVMGLTAGFTTMVGNLAGSFANIFFLAMRLPKNAFIGTTAWLFLIINLFKVPFHVFSWGTITIETLKVDAVLVPAIFLGLYVGIKILKKVNDAVFRKFILVMTGVGAILIFFSS
>2.A.102.1000.1000-WP_029163552
MIEYIIICPLVFFAGFVDAIAGGGGLISIPAFMISGVPVHLAIGTNKLSSSMGTTIATYRYAKNGYIKMKLAACSAACALLGSPIGAEIALKISDFYFKILMLAILPITAFYVLRKRNFKDNEDIKTLSTTKTYLICMIIAFCVGLYDGFYGPGAGTFLLLLLTGIAHLGLNLSAGTTKAINLSSNVAALITFIINGKVLLILGLVAGLFNILGNYIGAGYFTQKGTKIVRPIIMTVLTIFFVKVLFDILPVQF
>2.A.102.1000.1000-WP_073250084
MANLTLLYFLMAAATVFAGISKGGFGSGAAFASSAVLALILPPAQALGIMLPLLMLIDVATLRPYWRGWSWPEARLLILAGIPGVVLGAALFSVANDDVLRVLIGAVALGFVAYRLWPLSAPRGEMPLWAGWIAGLVAGFTSFVSHAGGPPVAVYLLSRGLSKTTYQATTVLIFWAINVAKAVPYTFLGVFTLETLKIDLWLAPFALAGAWLGVKAHHMVSDRLFFGLTYAMLFVTGLKLIWDALT
>2.A.102.1000.1000-PCJ93954
MEIYALYLCLGVVAGLISGLFGLSGGVVIVPILIFTFTTQGFSQEILTHLAIGTSLATIVITSISSIFAHHKRGAVLWPVVIWLTPGIIVGAAFGATFAVSIGGPVLQLSFGVFLCLVAMTMALSLRPDGARSLPGVVGKSVMGAVIGFVSSIFGIGGGSLSVPGLSWFKVPMKNAVATSAACGLPIAVSGVFIYLIQGWGEVDLPAGAWGFVYLPAFIGIVCASAFSAKWGAKLAHQLPADILRIGFAVLLLVVGVRFVWRNAGALF
>2.A.102.1000.1000-WP_058887227
MTVLGMTAVIAAAVLIGTILQRVTGTGVGLVVAPVLSLLLGPAFGVLVTNMTTFVSGCLIMIAVWSHVSWRRFWLIMPASVLGAIPGAWVVGQLSAGWLSIIVGAIVVFALAVTVALPRLPHLPGRSAGLTAGLIGGFFNTTSGVAAPVMVIYSRVSRWDQRSFAATLQPIFMTMGAVSVIAKLAMGSVEVNGQAGPPLGWLFPVIVVTVIAGILLGTQLAKRVPIPTARALAMTLAGLGGAGAIIRGTLDVMA
>2.A.102.1000.1000-WP_026715627
MLSEIFGYVGALLIGLILGLTGGGGSVLTVPILVYVLLIDPVLATAYSLFIVGTTSAFGATQNYFKGLVDIKTGIIFAIPSFIAVFVTRRFILPRIPDTIVETATLLLTKDKFLMAFFAIVMLFAAYSMLKKPKLVLREITRKKYLLNLVIQNSIIGVIIGLVGAGGGFLIIPSLVLFAKLPMKKAVGTSLFIITINSLIGFLGDASNPSIDWDFLMIFTSISIIGIFIGIYLHRYINEKQLKIGFGYFVLAMATFILFKEFYFV
>2.A.102.1000.1000-WP_018308981
MGALVFAGACLQGVGGIGFAMLSAPLGAIFFPDLVPGPLLAMGCCLSLMGAVREREAIAWPIAGFALIGRAVGGAVAVLTMAWLAPGPLAVLFSLSVLAAVALSLLGWRLLPSSRNVAIAGTLSGFMGTITSAGAPPFALVMQHMAPAPMRATMGCILSGGAVLSLAMLTVAGRFSWQQLMLAAALMPFVLAGFALSNRLRGHVSPGAVRRLLLGLCAAGALGVLGRAAIS
>2.A.102.1000.1000-WP_010168416
MLRGFLYLLVGLCSTTIGAISGLGGGVIIKPVLDALGQYDMATIGILSGCTLIAMSIVSLTKKFISGVKFEYIKLISLSVGAILGGFVGKAAFQNFEKIIPVDTAKIIQSICLALLMIVILLFSIYKSKIKTFNVTNPIICLIAGLILGSVAVFLGIGGGPINVAVIIILFSCDAKDAAIYSIFTIFFSQTTTILTTLFTTGFEPYNLEVLGFMIVGGVLGGFLGDKISTKLSNRQVEKLFNITMAAIIAINIFNVFKVALF
>2.A.102.1000.1000-WP_037336962
MITDPIFYVFAVPATLLYGLSKGGMGGGLGLVAVPMMALVISPSQAAAILLPILCVMDLFAVWGFRGVYDKANLRIILPASLLGIGVGAATYQYLSDDHIKLFVGLIALVFALNWVLQQLRGRPPEAKPVSKIAGWIYGSIAGLTSFSVHAGGPPINMYLLPQQMNKTVFVGTTVIFFTVVNYVKLIPYAWIGLLDSSNLMTSLALVILAPIGVRLGMYMHHRINEGLFYWVCYVLLVAAGGKLMYDGLMGLIQ
>2.A.102.1000.1000-WP_099372580
MEIFGYLSAIAIGISLGLIGGGGSILTVPVLVYLFHVEPLMATSYSLFIVGTTSSVGAIPYFKSKSIDFQTALYFGLPSIITVFLTRHYLLDLIPETFMLTRGWEFDKNQAIMLLFAVLMVFAAYKMIKGKASEEVSKNSKGNIFSLIIQGSSVGLISGLVGAGGGFLIIPALIIFNHMSMRNAVGTSLVIIACNSLFGFIGNLDIQRIDWHFLLTISVIAIIGIIIGARMSQKIDGKKLKPAFGWFVLIMGLVVIIQELIK
>2.A.102.1000.1000-OJX56353
MTFLVLALAGIIGIILGLVGAGGAIIAVPILVYLMGIDQSVASGYALFTIAIASAVGAVPYVRRHEVYWTAVYSFGSVALVTTGMVRRFVVPMIPQSFIVAGDRVTDDTFLMIAFALMMFIAAIGMIRAGTGSETREPAPASRLAIAGFVVGLLSAVLGVGGGFLIVPALVLWSGIDMKRAVGTSLVLISANSTIGVLADMTSGMDYDWSFLLTFTGLMSAGILVGARLSRHIDGQRLKTGFGWLVLCIGTIVVSLEFWKLVIAIVE
>2.A.102.1000.1000-WP_033448193
MAGGFLGILIGLTLGLTGAGGGILAVPALVLGLGMDMPQAAPVALMAVGLAAAVGSAEGLRRGTVRYKAAALMSVVGGLAAPWGAQLARLAPGPWLSGLFAMVMLLVAGRMLRQSLAAPAGAQAQAERPCHISPQTGKFVWTPRAAATLGGIGAISGLFTGLLGVGGGFIIVPALRQFSDAPMHAIVSTSLMVIALISAVTVGHAVAGGLTLDAAAWTFVAAAVLGMVLGRVLAPRLPTARLQQLFALVCVVVAGVLLWRTGWQA
>2.A.102.1000.1000-WP_073134130
MEIVGYLASVCIGLILGLLGGGGSILSIPILVYLFQVDAVYASAYSLFIVGTTSLVGTIPKYKEQLVNIKTGFQFGIPSILTIFTTRRWIVPAIPDVIWQTDSVVITKRLLLLGLFAVLMVLASISMIRGRQEFKSDERPYAAFFIVLEGILIGFLTGLVGAGGGFLIIPALVLLTGLTFKAAVGTSLFIIAVNSLTGFLGDVMNYHIDWKFLLLITALAVAGVLIGSRLSHKISSAKLRKAFGWLVLVMGCWILFHEIVLV
>2.A.102.1000.1000-WP_018714650
MDWFIVIAASLFAGFVDAIVGGGGLILVPALFATFPNMVPATLLGTNKSASVWGTSFATWQFSRRVRMPWRAMLPAALAGFAGSFVGAWLVTMVNPDFLRKALPFVLVLILAYTLVKKDLGTQHTPRWAGRHEMLAASLIGLALGVYDGFFGPGTGSFLVFLLVRVLGYDFLHASAGAKLINVSTNVAAIALFASKGHVWWQLGLAMAVANVAGSLIGSRMALRHGSGFVRIAFILVVLALVLKTGYDAFVQV
>2.A.102.1000.1000-OJW64013
MSLVIFDAAFYAVAIPAVIALGLSKGGFSGLGAIATPLVALYLPPLSAAALLLPIMICQDLISLYVYRKDWSPRNLKALLPGALVGVGLGYLFAAYVSDAGVRIVAGGIGLAFAVTAWLRRGSLASYNATVTRGAFWGTVSGFTSFVVQGGGPAFQAYVLPQRLPKMTFVGTSTIFFFIVNALKVFPYFLLGQFSPHNLTTSLVLLPLAVASNFLGFWLVRHTSTTWFYRIAYTLLVLISLGLLWQGVGDLLQA
>2.A.102.1000.1000-WP_036473161
MEVLIPLAVVGLVLLAAVIQRLVGLGFGMVMAPFLVVLIGAHEGVMLVNFLSIFAPMLVLPRIWSDIEWRKVLWLGLPALAVMPAAAWISVNSSAGPLYVVVAALVIIGLITSMLLSRITFEADGAATRVIAGIGSGAGTVIAGVGGPAVTIYAVLSRWPIMSMIATLQPIWIMLSLGSFGIKWSFDDGALPGLPWWAWAGSVVAIVLGIVIGEWLQRRIDEALVRRLVLILAFIGSIMALITGLRLMIG
>2.A.102.1000.1000-PCJ73747
MNVYFPIAEISVNIFVLLGLGGIVGVLSGMFGVGGGFILTPLLFFIGIPPAVAVATGSNQIVASSFSGVLAHFKRKTVDMKMGYILLVGGITGSLIGVQIFSYLKSIGQVELFVTLTYVVFLGLIGALMFIESLSAIVKSRKAVKVGKARHHTWIQGLPFKTRFRTSKLYISVIPPVIVGFIVGVLSAIMGVGGGFIMVPAMIYVLGMPTKVVIGTSLFQIIFVAAFTTMMHAMENQTVDLALALVLIVSGVIGAQIGTRLGLKLKAEQLRILLALLVLAVCFKLAFGLIIEPSELFTAK
>2.A.102.1000.1000-WP_013891028
MDFGLFDYAIFFVAAFCAGLVDSIAGGGGLISVPTLMAMGVPVHMVLATNKLQSSFGSFSAAFNFWRKGLVSLQEIWLGIVFVFVGACLGTYVILLLQANLLRLLIPIFLGVIFLYTLFSPKIGEQERPPKLKPALFYGVFGFILGFYDGFFGPGTGSFWTFLMLALLGLPMKKAVAHTKVLNFTSNIVSLSVFIWGSPILWGVGLLMGLGQMLGAFVGSHLVMVKEVKFIRTIFLGVVGVTILKLLWDYVVKI
>2.A.102.1000.1000-WP_002686892
MDTVGYIASVFIGIALGLIGGGGSILTVPVLVYLFRIDAVLATAYSLFIVGATSVVGSVSYFKKGLVNTKTAVIFGIPSIVAVFLTRAYIVPIIPQELFILGSFVVTKSIFLLLLFAVLMLFASYSMIKKRNTPAMETPQKQQFNYPMILIEGIVVGMLTGLVGAGGGFLIIPALVILSKLPMKEAVGTSLVIIAAKSLIGFMGEGAGTAMDYIFLLKITTFAVAGIFIGMALSKKIDGTKLKPAFGWFVLMMGIYIIIKETLLH
>2.A.102.1000.1000-WP_055395895
MTLESSLVVWSMAATAAFLMGISKAGLKGLSIFNVTLMALAFGARESTGLIIPLLLVGDVFAVVYYNRHTQWSYIIKFLPWMVLGILIGVFIGKDLPEKEFKLSMVVVIFISLAVLVWWDKRKSQAIPKHWLFSGSIGIVAGICTMIGNLAGAFTNIFFLAMRLPKNEFVGTAAWLFLITNLFKLPFHIFVWKTISTESLLINLKLFPSILLGLFAGVAIVKLINDKNYKRFILIVTAVGAIAILFK
>2.A.102.1000.1000-WP_090776817
MEVIAYLAAAFIGISLGLIGGGGSILTMPVLVYLFGINPLLATSYSLFVVGSTSLIGALSNYRKGQVNLKAAFFFGAASIVTVFLTRKFIVPVIPEHLFSIGSFRVSSALATMVFFGVLMLMASISMITRKQIEGEEQECKDCIKFFKLLGYGIAIGLVTGLLGAGGGFLLIPALVFLLKLPMKKAIGTSLLIIALNSLIGFAGDLGHFVIQWKFLLSVTAIAIIGLLIGTLISKKLPGEKLKKGFGWFVLIMGIYIILKEILK
>2.A.102.1000.1000-WP_051213623
MSFFDIDPNLYMVAALTIFLVSLSKSGLIAALGIIGVPMLTLVMPAREAAGMMLPLLLFMDAIGIIALRKQVSWPNIRILLPAALVGIVLGWLFYAFITEAMVRLMIGIITIIFCLDAWLPLRQALPDKPPSKPWGWFWGSLAGFTSFVSHTGGPPFQIYMLPQRLAPVLYAGTTVIFFTTVNLVKLIPYAALGQLSVSNLTLALSLLPVAAIGMAIGIFLVKRINAKLFYNIAYVLAFVLALKLVYDGTMAFI
>2.A.102.1000.1000-WP_070068166
MEILGYTASVIIGISLGLIGGGGSILTVPVLVYLFGIEPVLATAYSLFIVGVTSLVGALPKYRQGLVELKTTVVFGIPSIAAVFVTRKFLVPRIPQYLFSISNFEITKPVFIMAMFAFFMTFASYSMIKKEKNENEGQQPQRFNYPMIVLEGTFVGALTGLVGAGGGFLIVPALVVFSRLPMKMAVGTSLLIIAAKSLIGFTGDLGHSTIDWEMLLFITITAIGGIFIGNALNKKIHGESLKKWFGWFVLGMGIFIIIKEITR
>2.A.102.1000.1000-OUX44113
MDYSVVLFFLAVVLFGSYFQSVTGFAMGMIIVSVLGGLRVVEIPLLTAVISLLTILNVLLALRGQYHLIDRRLFFWLGLGQVPAIFLGLSLMNWLDEHSTWALEMCLGLFITLGSLSMVVKPEPNAERSGALVTWIFGSFGGLVGGMFSASGPVLGWFGYRQPLAMAVTRATLLACFILTTTTRTILVGLEGGLTQSVITFVSVGLPAVIFGTWLGRRYPPRLTENNLKRSAFGLLLLLGMWIAVSAFLRGII
>2.A.102.1000.1000-OFW72213
MFQVYLPIAEISVNLVVMLGLGAAVGFLSGMFGVGGGFLLTPFLMLSGIPAAIAVATGANQIVATSVSGALAQWRRNNIDFRMGAVLIAGGVAGALIGVFLLKAVREAGQAGLIVSLTYVALLGVVGALMLAESIRAIRRARAGKPASGRKPGQHNWIHGLPLKLRFPRSRLYISAIPPLVIGWVVGLLTAFLGVGGGFIMVPAMIYLLRMPTNIVIGTSIFQIIFVTAVVTVLHASFTHTLDVVLALILAAGGVIGGQFGVRAGQRLRGEQLRALLAMMVLAVAIRLLLDLVLKPSELFSIAPLAAGA
>2.A.102.1000.1000-WP_061993671
MVGELIIIVPLVALAGFVDAIAGGGGLISLPAYLLSGLPTHYAVATNKLSSSLGTTVAATGFLKNGDVKWRLALPSMILAVLGSTIGSKLALILPSKDFTIFLLVVIPLTGLYLLFNKGALIGTEDSDQPVKRRTLALVSLIAFIMGIYDGFYGPGTGTFLLLLSVGLAKLSLDTAAANSKMINLTTNITALLIFLISGKVLVTIGLIAGAFSIVGNYLGMVYYRHYGSAIARPIILVVLAIFMVKMLISL
>2.A.102.1000.1000-WP_084350038
MDLAALTYFNDLPTLMLGVLAVFLVGLSKGGLGGAMALIAVPLLAFVMPPMQAAALLLPVLLAMDAMSLWAWRGYYDKQLLLQMLPAAVLGIVIGASAVSITSDDFVRLLVGLVALLFVLRVAIGARGKTGGVPARRNGLLATIFGTLAGFTSFVAHAGGPPFQVYAMPLRLDPKIFTGTSVIFFAVVNAIKVIPYAALGEFTAQSLWSALVLLPVALVSTFVGAAIVKRMRAEVFYPLMYGMVAIVACKLIYDGLSGMMTGGA
>2.A.102.1000.1000-WP_062696969
MEIIGYTSAVLIGISLGLIGGGGSILTVPVLVYLFGLDALLATEYSLFIVGISSAAGSLNYFKKGLVDLKTALIFGIPSIISIFLTRHYIVPLIPAELFNIRGLTLTRDIFLLLIFAILMIVASYKMIRKNKDENKTVRKESSFLAAGEGSLVGILTGLVGAGGGFMIIPALVGLLKMPMKTAVGTSLVIISLNSLIGFSSSVNHTVIDWEFLIAVTGIAVIGIIIGSYLSGKIDGKKLKPAFGWFIMVMGVYIIFKELFF
>2.A.102.1000.1000-WP_034271907
MTTTLVIAGLVLLLGALVQGVVGYGMNLVVAPMLTLLDPSLVPVPLLLIASVHALLAATRERGHADWHGVGWAIAGRLPGIAIGVAVVALLPPSPFAVAVALSVLICVGLSLLTWRPTPTPRSLLVAGVASGTFGTAAAIGGPPIALLYQHATGPTIRATLAVYFAVGSLISVGGLALSGQVHGEPVLHAALLLPFLFGGFWLSTPLRRFIDGRWMRPAVLVVAVSSAFALVGRALLG
>2.A.102.1000.1000-WP_034741481
MEIFGYIAAIFIGISLGLIGGGGSILTVPVLVYLFGIDAFVATEYSLFIVGISSVVGSFSYFKKGLVNIKTALVFGVPSIISIFLTRNFILPLIPDEVLTISTLVVTKDILLLLIFALLMILASYKMIQSRVAPQIESIHFNKNNNLLAAGQGSVVGVLTGLVGAGGGFMIIPALVNLLKTPMKVAIGTSLVIISLNSLIGFFTSMHNVPINWKLLATVSSISIVGIIIGAQLSKKIDGRKLKPAFGWFILIMGIYIIVRELLM
>2.A.102.1000.1000-WP_072558475
MEIYLPIANLSVNALLIILLGGLVGILSGLFGVGGGFLTTPLLIFYGIPPTVAAASASTQVTGTSVSGIAAHMRRGGVDVHMGLVMVVGGLVGTLAGAFLFSWLESLGQIDTVINIIYVIMLGWIGGMMAKESWLAIKAERLGTRVSAAKRRHHPLVASLPFRWRFYRSNLYISPIAPLFLGFITGILTMLLGVGGGFIMVPAMLYILGMGAQVVVGTSLFQILFVTIAATMTHSLTTKAVDIVLVVLLLVGSVTGAQIGARLAYKFRPTYLRFALAVIVLLVAIRMALGLGYQPDEIYSVHLL
>2.A.102.1000.1000-WP_040641575
MELIIFFIIGAIAGFAAGLFGVGGGTIMVPLLFIVFTQMGYSADTTMHLALGTSLATIVITSISSLMAHNKNGAVMWPVFKNLAPGMAIGCFFGAGIAGWLSGTHLQIIVGTFLLWVAFTMLTGGKKRVEANANRSLPSTPKQLGAGAGIGVASAIFGIGGGSLTVPYLNRYGVVMQKAVGTSAACGLPIAIAGALGFMIFGLNEQVDVPNAIGFVHIYAFLGIGTMSFLTAKLGAKAAHTLSPQLLKKSFAWLLVIVSIFFLFKALS
>2.A.102.1000.1000-WP_077275712
MIGILYILVIILANSVGAVSGMGGGVIIKPVLDFIGFHSIAEISFYSTVAVLTMSVVSTSKQIKNGISVNWTSAGQLSVGSVIGGVIGTTAFNALLKQFPDGMVVQLTQIILTLLTLLFAYWYSRGERRRYNYQSGIIKIATGFLLGFLASLLGIGGGPINVALLMLLFNLPIKAATVYSIIIILFSQAAKVITIFLSKKWIGIDMTMLWYIIPAAIVGGYLGALISKKVSNQRVNQIYQVVILLVMALNIYNAWRLF
>2.A.102.1000.1000-OJY84502
MDLLPDYSIANWMLLSLAGFCIGMSKAGLKGVDMLNITIMAIVLGSKSSTGVVLPLLCVADFLAVVYYRRHVNWSHFRKLAPWITAGILIGVLLGQDMNELYFKKVMAVIIVLAVIIMIFLEVRKSLVLPSNKLFAATLGLVAGITTMLGNLGGSFANIYFLAMRVPKNGFIGTAAWLFFCVNLFKLPFQFFFWNNINASTLSTDLVLIPALLLGFWAGIKVVAMIHDDGYRKIVIAMTLIGAIFIFLR
>2.A.102.1000.1000-WP_056697678
MITDPLFYMVAIPAVILVGLAKGGFGGAISMLGVPLMALTISPVAAAGIMLPILLLMDAVGLFAWRGTYDGPLLKLILPASVLGVGLGYLTATTISTDGVRFLIGSLCLLFAAHWFLAARHRPKPKARDKVRGFFWGIVSGFTSFATHAGGPPFQVYVMPLRLEPSVYAGTTVIFFAVTNALKILPFFLLGQLSADNLATSAVLLPLAPLATLAGVWLVKRVDRERFYLVTTALLIPVGLKLVYDSVAPFL
>2.A.102.1000.1000-WP_028357017
MDLQIGWEILLLLFLVAALAGFIDTIAGGGGLITVPVLLSCGLPVINALATNKLQGSFGTFVATLTMARRQILNIRESWVPAVTSLIGSALGTALVYSINPSALDVIIPIVLIVIGLYFLLAPAAGKVERAPRLSNTAFNATVAPAIGFYDGFFGPGTGSFFSLANVALKGQQIIKATANAKFFNCTSNIASVVLYIAGGKVIWFIGLSMMLGQWLGAFYGSRVVLSHGTRFIRPMIVIMSLLLIVRYLYQKFY
>2.A.102.1000.1000-WP_057170805
MTSVLGYAIVAIAVLFASCLQGSIGFGMGMLAAPVVAIVDPGLVPGTLIMLATLLTLMVVIKERGSIDVSGAGWALLGRVPGTVAGALLLAAIPEHTLAILIAAVVIGGVAVTGLGWVPAPRRRNLVLAGATSGVLGTATSIGGPPMALVWQRSEGPELRGTMSSFFLIGSVMSIAMLTLTGAVDRHTVAMFGVLIPAALLGYVLSRYANRILNPIRQRWTAITVSMIGAVVLIIQQTGLL
>2.A.102.1000.1000-WP_050984141
MIVQSPLLIFVAVVSAFFVGLSKGGLPTVGNLAVPLLALVISPVAAAALLLPIYVASDMVGLALYRRTFSKRNLAILVPSSLVGVLIGWAVSSHLSSEFVGMMVGIVGVAFCLNKWIWSRNRSPARGTIPAGLFWGAMTGITSFVSHSGGPTFQIYVLPQYLQKMTFAGTSTILFAILNAAKIVPYWEMGQFNGIDMTIALWLAPSAGLGTMLGKRLTEILPEKVFFRVIEVTLLLISAKLIADYVLTGLIPASALSDLVWFLNKTRI
>2.A.102.1000.1000-WP_036788682
MYVIGYLASVLIGLSLGLIGGGGSILTVPVLVYLFGVNPVLGTAYSLFIVGATSAVGSVSYFRRSLVDVRTAVVFGIPSIVSVFLTRAYIIPAIPQEILRVGGFVLDKSMFLMLLFAVLMLAASISMIRPGGKRESKADNGRKFGRFPYLLILIEGAVVGSLTGLVGAGGGFLIIPALVVLGGLPMKQAIGTSLVIISAKSLLGFLGESNFPGLDRTLLLSVTGFAIVGIFIGMKLSQYIDGAKLKPAFGWFVFVMGIYIILKETIFA
>2.A.102.1000.1000-WP_073625606
MDIYLPIAEIPLNLFLILGMGAAVGFVSGLFGIGGGFLLTPLLIFTGVPSAVAVATVTPQMVASAASGALSYWRRKLIDFRLSGLLFVSGAAGTALGTWTFSVLSGRGQLDVVIAISYMVLLGIVGTLMVVEAARAVIRSRAGARPQGRRPNSHNWIQRLPLKMRFRAARLYVSVIPIVVLGAGIGFIGSLLGVGGGFILVPALIYLLRVPTSIVIGTSLIQTLGTMVVATVLHSVTSVSVDGLLAFIMMVGGVIGAQFGTQVGLRLRGEYLRGLLGLLVLAVGLRFGVQLVVHPADLYSLAVLEWGGRP
>2.A.102.1000.1000-WP_008045086
MLIVDPLFYFCAIPAVLIFGMAKGGFGGAVSIVSVPLMSLAVSPPVAAAILLPILCVMDLLALKKYWGQWHVLNLKIMIPGALVGIFIGALTFRYLSEAHIRILIGGIALVFALYFWRKQVSGKVSQPSVVKGSFWGTVSGFTSFGIHAGGPPVSVYLLPQKLHPSIYVGTNAVLFAVINYVKLIPYFWLGQLNTANLTTSLVLLPLAPIGIGLGVWAHNRVSSFVFYRVINFFLMLAGGKLLYDGLVQLTTVA
>2.A.102.1000.1000-SDQ84205
MTRGAQVRSSVFTRGAILQIYLPIAELPINVFMIFAMGGTVGFLSGLFGIGGGFLLTPLLIFSGIPPAVSVATVTTQIVASSGSGVLSYWRKSAIDFKLGSVLLCSGIVGSALGVWLFGILRSLGQLDLVISLSYVTFLGTIGVLMLGESVKAIMRRKSGKKPVGRKPGQHNWVHGLPFKVRFRRSKLYVSVIPIFVIGSSIGFLGSVLGIGGGFMMVPALIYLLRVPANIVIGTSLFQILGTMAVATFLHAINTQSVDIVLALTLMIGGVIGAQFGAQIGQGMRGEHLRLGLGLLVLLVGLRFAYNLIVEPTDLYSVSVIEEPVK
>2.A.102.1000.1000-WP_068512535
MINIYLPVALTSINVFLPALAGFAVGILSGLFGVGGGWLMTPLLMMMGINPVVAAGTDANQIVAASASGCYAHWRRGNVDFKLGFHLLIGSFTGGLLGVQLVKILRAMGNADILIKLCYVIMLGIIGTLMFFESLSALRKKEEEASQEKESQKPGGFKETLKNLPLQTFYSKAQIYQSVITTILLGFVVGILAAIMGVGGGFLMVPVMVYLLEVPMHVVVGTSLFIVLFTCIEVTILQSVMNHAVDIILAILLLLGSTIGAQIGTTLGAKLKGEQLRIILACIVLLVTIKMILGLTLTPSIFIAPKGGH
>2.A.102.1000.1000-WP_073627792
MLDDPWFYAIAVPTVILIGISKGGVAGGLGMLGVPLLSLRIPPLEAAAVLLPLLIVMDIHGVWEYRRDFDRRNILQMVPGAVVGTVIAAATAHIVTDDQVKLMVGLISVVFTLNAWFSIVGRFVRTRQDKAREQDGLRTGLGGGLFWGAIAGYTSFLAHAGAPPVQVHLLPQRLPTRTYVATTVVFFFFTNAIKVPPYLMLGTLDRSTLLTSLVLAPLAPIGMKIGFWTVKAIPVELFYRISWILVFIIGLKLMLDGLGLRLF
>2.A.102.1000.1000-WP_007651330
MDLHTIFGYLGALVIGVVLGLIGGGGSILTVPVLVYLLSVNPVTATAYSLFTVGFTTLIGAVQNIKKGLVDFKTAFVFATPAFIAVYATRKYLVPAIPQHIGTVYGFVITKDMAIMMFFAIIMLLASISMIRNNQKISLEGNKVSYNYPLIVAEGIVVGVLTGIVGAGGGFLIIPALVLLAKLPMKKAVATSLLIIAIKSLIGFIGDIENLKINWLFLLAFTAVSVVGIFIGTYLSNFIDGKKLKKSFGWFVLIMGCYIIYKELTH
>2.A.102.1000.1000-WP_018581802
MILAAVVFLTVLAGAFLQRVSGMGLGLIGGPVLMIAMGPVDGILVLNVLAAVNAAMSTLTVYKDVHWRNFAIISAVLVLGAGPGAWLIRSVSPDWLLIVAGVLLLIALSVVTIGKRHVPQVSGTAPMALSGVVAGFMNTLAGIAGPAITVYATAARWPQRMYAATLQPIFMVSGAISFGIKLVTGAADLSAVDPMVWPVGLVAMAVGIFLGMKVAPHVPRARAYQLALGLAVFGGVVALGRGLVGLIA
>2.A.102.1000.1000-WP_044498186
MITDPLFYLCAIPAVLLYGIAKGGFGGNIAILSVPLMSLVMPPQQAAAILLPILCTMDLVALRTFRGRWSGPNLKIIIPAALVGTVLAWLTFRWMSDAHIRLMVGIIAVVFTLNIWLRKGEPPPRGVSAWRGGFWGAVAGFTSFGIHAGGPPINIYLLPQKLDKTVLMGTIAVFFAVVNLAKVPAYIQLGQFDTSKLLTALVLLPLAPIGIRMGFWLLQRSNQELIYRLCYIFLFVTGCKLLWDGTRMLLA
>2.A.102.1000.1000-WP_085900053
MLPDVSYSFYVVAAIAVLITGISKSGFSGGMGALTVPLMAMFISPFKAAAIMLPILCCMDVLSIWAYRKNFHRKNLVVLVLGALSGIAIGALTYSYVDADDIRILLGLLTLLFGLSYFVGNQKEKKQARASTSIGVGCGLVAGFTSFVAHAGGPPVKFFLLRQRLDKTVFVGTNVAFFLIVNQVKLIPYTWMGQFSAENLLLSLLFVPIVPLGIWLGLKLHKIIAPDLFYQISYLMMIFAGVKLLYDGMSPLVW
>2.A.102.1000.1000-OJW00358
MEIMGYAASLLIGLSLGLIGGGGSILTMPVLVYLFRISPLLATSYSLFVVGSVSLFGFIGHYKQKLVDLRVGFLFGSSSIATVFLTRHFLIPRLPAVLFTIDGFQVSTSLTTMVLFALLMIAAAAAMIFSKKQTAPQQDADKRNPLWLVVYGMAVGLVTGVLGAGGGFLLIPALVFFARLPMKMAVGTSLMIITLNSFFGVVSDLGYFEFDWWLLIRIIAIAFSGLAAGMYLSRFIPSWKLKKGFGWFVLAMGIYILLAELTK
>2.A.102.1000.1000-WP_045968298
MEFYVILLLCLASFIAGFIDAIVGGGGLIQTPAALILLPNISVAHVIGTLKVPAFSGTSIATYQFLKKVKINWKLFGIMALVSFVFAYVGSSLLNVMKNDFMKPVLFIILVLLLIYTYLKKDFGQFQISKLSKKRQYIYTMLICVVIGFYDGFIGPGTGSLLIMAFIAILGFDFLKASAYAKLVNLATNIGSITLFVIKGKIIWAVAIPMAICNALGAWIGARLAISKGNGFIRVLFLVIVGIALLRFGYDVFLK
>2.A.102.1000.1000-WP_035707944
MSIIAQYGPGFWALAVLASMLVGMSKGGLPVVGMLGVPILALVLPPVMAAGVLLPVFVVSDMFGLWAYRRAFDRRVVTLLAVGATFGVALGGATASIVPEWIVTLLIGLIGAAFAGSMLLRRAATPVARPARTGPGLFWGLLTGFTSFVSHAGAPPYQVYVQPLGLPKAVFAGTTTVLFAYVNAIKLVPYYLLGQLSGENLHIAAVLLLPAAAAVFFGVKLVKIIPTALFYRLVTWALLLISLRLIWQGLHG
>2.A.102.1000.1000-WP_084621164
MDFWEWVVAILAAISVGLAKGGLSMVGTISVPLMALVMSPVQAAGMLLPVYILSDIGGLLVYRKHVERAVLLRLLPGAVLGIGLGWATASLVSDQVVELVVGVIGLAFALNALLRRGVEARARRPDWGRGSFWGMVAGYTSFVAHAGAAPYQVYAQPLKMQPLVFAGTTTVFFAICNWIKLVPYAAMGQLSAENLKVAAILTLPALVAVRLGIWIVRRMSPGLFYGLITWMLLAVSLRLIWSSVAALI
>2.A.102.1000.1000-WP_026686458
MTIEWFILAPAAFFAGMVDAVVGGGGLIQIPVLLSAFPQTSIPTLFGTNKVASITGTSAALWRYARAVSIPWRLVLPATGAALLGAWLGAAVVAWIPRDAMRPLVVVMMLAVAIYTFLRKNLGQEETHAARPGDLWRGALFGLVIGFYDGFFGPGTGSFLIFGFVRLFGLDFVRASASAKVVNVATNLSATAFFISHGPILWLVGLTMAACNLAGAYLGTHLALKHGAGFVRKAFLGVVSVLIIKQLLELF
>2.A.102.1000.1000-WP_028873550
MDITQVLGYFGALLVGIVLGLIGGGGSILTVPILVYLLILNPVTATAYSLFVVGVSSAFGAIQNIKKGLVDFKIAFVFAIPAFISVYITRKYVLTAIPTEIISFGNFTLTKNIAIMVLFAIVMLLAAIPMIRGRKETNQTSEAMKFNYPLIIVEGFVVGLLTGLVGAGGGFLIIPALVLLAKLPMKKAVATSLLIIAVKSLIGFIGDVENLEIDWTFLLTFTVISVIGIFIGSYLSNFIDGKKLKKGFGYFVLIMGVYILFKELF
>2.A.102.1000.1000-WP_098482996
MPELSALAWSLLVAGALLVGLSKTAVPGAATISVALFAAVLPARASTGALLVLLMVGDLFAVWSYRAHADLATLRRLVPTVLLGVLAGTAFLAVAGDDGVRRTIGVILLGLLALTVARRARSRRARRTGEGSPRPAGGGLRRRITTGTYGVLGGFTTMVANAGGPVMALYFLASSYSINRFLGTAAWFFFAVNLAKTPFSVSLGLITADSLRLDLLLLPAVVLGALVGRPLARRLDQQLFERLVMALTVVSALYLLLG
>2.A.102.1000.1000-WP_069800425
MEILGYFFALIIGLIMGIIGGGGSILGVPIFVYLFDMNALTATTLSLFVVGVASAVGATGNAKQGNVDFKTALLFGIPSVLSVIFVRKIILPHLPDPLFSIGTFPIEKNLFILVLFAALMLISSIKMIVGNQKIETTNQSPHYPMLVTQGIAVGMITGMIGAGGGFLIVPALVMLLNLEMKKAIGTSMMIISMNSLLGFLSSQKTEINWQFLLIFTSIAVIGMLIGIQLAKKIDGKKLKPIFGWFVLMMGIYIIIKEVFFH
>2.A.102.1000.1000-WP_022946729
MFELALDPSTWAILCAVALAAGFIDAIAGGGGMLTVPALLTAGLPPHLTLGTNKLAASFGSLTASVTYYRKRLFDPKFWAASILATAIGATLGTLLVDSMSTEFLNKLIPVVIIAVAIYSLFGKLSPQQSNDLPLLSGAMRIKQWLQGLALGFFDGMAGPGTGTFWTASNSLLYKMSLLINCGLARSMNFVSNFISLITFVALGHVNFLLGATMGLFLMLGAWLGAHSAIRFGSKMIRPVFNTVVIVLALKLVYEAYL
>2.A.102.1000.1000-WP_039054588
MFVLGLILAVIVGITLGLVGSGGSILTVPIFVYVFGVDPVLATAYSLFSIGVTSLVGGVKGFIYEDVDMDKLIKFGIPSMISVFVMRKYIVPLIPDEFYIRGYVISQEVVLMVAFAILMLFAAYAMFKDVNLPRPKYPFFAVVSKGVIVGSVTGIVGAGGGFLIIPALTSFFHLSMRKAVATSLVLIAINSMLGLLGDWRRIGMFQWNLLLTYTGLTVLGIFIGFYLSNKLDGKKLKKLFALVIMSVAIFVILTELGII
>2.A.102.1000.1000-WP_084290474
MELIAYLATAFIGISLGLIGGGGSILTMPVLVYLFGINPLLATSYSLFVVGTTSLVGAINNYRKEQVHLKAAFFFGSASIITVFITRKFILPSVPTHVLTINGFTITSALVTMVLFGALMLLAATSMIKDQGSQDAEKECKDCLRFFNLFGYGVGIGLVTGLLGAGGGFLLIPALVFLVKIPMKKAIGTSLLIIALNSMIGFAGDLGHFAVNWKFLMGITSVAITGLFLGTIISKKIRGNQLKKGFGWFILLMGIFIILKEVII
>2.A.102.1000.1000-WP_020583743
MELSLLQMIAAMGVVGLGAIVQGTIGFGMAVVAAPFLYQIDPVLVPGPLIFSGMAIGALSARRYANEIDVSILGYALLGRVPGSILGVMILMLVSTQHLSLVLGGAVLLAVVGSLFPYKLKTSPFTLFSAGLCSGMMGTAASIGGPPMALLLQNESGNRIRANLAVFFVVGSFISLVMLGINDLLSKEQLIYGLCLFPAVLTGHWMASKVAEKVEKERIRQIMLVLCSISGITAILSAV
>2.A.102.1000.1000-WP_043447472
MGGSGLEELHLATILLVLVAGYAAGWVDAVVGGGGLLQLPALLLVPGIAPVEALATNKMGSIFGTTTSAITYYRRAHPDLRTALPMAGVALMGSFGGAVLASSLPSSVFKPIIVVALIAVAVFTALKPTVGTLTELRYQGARHYGTACAIGLVIGFYDGLIGPGTGSFLIIAMVTLLGYNFLGASAKAKIVNMATNFGALMFFLPSGSLLWGLGLLLGVANMAGGYTGSRMAISQGSRFIRIVFLLVVGALIVKLGYDVWVENVRPLVTGG
>2.A.102.1000.1000-OIP39642
MLHLYLPIAGNSVNVFLVFGMGGIVGILSGIFGVGGGFLMTPLLIMIGIPPTVAAASDSNQIVGASTSGTLAHYKMGNVDFKMGILLLAGGVIGGTLGVQLIKIMRQMGNADFLIKVTYVLMLGFVGTYMFLESLQTLRKKEKSHAAPKKESMYAALVKRLPWQTRFDKSGITLSILMPLVLGSFVGVLAAIMGVGGGFIMVPVMVYLLRMPMHVVVGTSLFQILFTCIDVTIMQSYSNHTVDFVLAVILLLGSTIGAQFGARLSKSLKGDQLKILLASIVLLVMVKMLVDLLLPPHTLLGYTGGH
>2.A.102.1000.1000-ARS28519
MLMQLEWTFYAFAIPAVILVGVAKGGFSGLGALGMPLLALALPPVQAAAILLPILIVQDAVGVWAFRKTWDGRVLAVMLPGAVIGILCGWLLAARVSADVVLAAVGAISILFGIHRLWAERRGAIAASSRSPGWVGAIFGMVSGFTSQIAHAGGPPFQMWVMPRRLPRDVFVGTTAIFFAAVNWIKVPAYVALGQFTKANLLTTAMLLPVAIASTFAGVALVRRVSAERLYTLVYVLMIVVGVKLVWDAVA
>2.A.102.1000.1000-SCC91382
MDYGLLTLALAALAAGFVDSIVGGGGLILVPALFSAFPTTPPATLFGTNKGGAIWGTSAAMLSFLRRVRIPWSTVLPAALAAFVGSFFGALAISHVESGDFRKALPFILTIVLVYTFWRKDLGHHHKPHLTGRTETVLAVIGGGVIGFYDGFFGPGTGNFLVFLFVRGFGYDFLHATASAKVVNVACNLAALILFAAKGHVMWPYAALIAVSNITGSVLGTRLAMRRGTHFVRWMFLAIVALLIAKTAWDAFFGAVAR
>2.A.102.1000.1000-WP_067187477
MEIAGYVAAILIGLSLGIIGGGGSILTVPILVYFFGIDPVLATTYSLFVVGLTSSAGALSYYQKGNVSFKIALLFGLPSLVSILIMRKWVLPAIPIHLFAIGSFELTKPELLMLTFAGLMVAAAVTMIWNDNGNIALKPQLHHAKLVMQSIIVGVVTGFVGVGGGFLIIPSLILFAGLPMKKAVGTSLMVMTISSLLAVLGDLSRHVPVNYSFILLFSAFAITGIILGSYFTKYINDAKLKPAFGWFVLIMGGFVLVTTLIK
>2.A.102.1000.1000-KRO81173
MELLEIFGYFGALLIGVVLGLIGGGGSILTVPILVYLLAINPMTATAYSLFVVGTSSLFGAFQNFKKGLVDVKTALVFATPAFIAVYVTRRYIMPALPDAFFSVGTFVMTKNIAIMVFFAAIMLIAAVAMIRDKKKDNEGEEGPISYNYPMIVLEGGVVGVLTGIVGAGGGFLIIPALVLFAKLPMKKAVATSLLIIAIKSLFGFIGDVQTIAIDWMFLGSFTLLSIAGIFLGIYLSKFIPGHKLKKSFGWFVLLMGVYIMYKELG
>2.A.102.1000.1000-WP_085277982
MHLDTLLALLATIAAGTYFQTITGFGLGMIVMGATSGFALAPVPVAAAVVSMVTLVNSAVALRGKWHLIDWRAARAVLLGVLPSIIAGVVLLNYLSSTASLLLEFLLGGAITYSGIVFALRPAQLAERSPDRSFFVSGLFSGLFGGLFGMAGPPVIFHFYRQPMELAAVRSMLLLVFAFTSGTRTLFVASQGELSASVWLLTGLSMLLATFVTLLGRRYPPPVAPATMRRIAFCILLLIGVSLMFSALPALLGPGGA
>2.A.102.1000.1000-OYY74462
MDLLALGTYALLGIFAGLMAGMLGIGGGLIIVPILLWLFSLQGNVPVDIMMQVAVGTSLATIILTSIGSVWTHHLKGAVDWDIVRLMLLGLLIGSVSGSYLAHHIPSDLLKRIFGALEILIAINMAFGRPPAASRHLPGLPGMTLAGIVVGAISSLMGMGGGAVSTPFFVWCNTAMQRAIATSAALGLPAAIAGTAAYVLTGLSIPNLPAMSLGYVYLPAWLSIGVMSIVFAVFGAKLTHILPVSVLKKVFALLLLVLGIKMLLF
>2.A.102.1000.1000-WP_096346102
MITDPLFYLCAIPAVLFYGIAKGGFGGNIAILSVPLMALVVSPQKAAAILLPILIVMDITALRTFRGRWDKPNLRIIIPAALIGVLIGGLTFRLLEDAHIQLMIGAIALVFVLNIWLRREEPPVRGAGIVRGGFWGIISGFTSFGIHAGGPPINVYLLPQKMDKTLLMGTIAVFFAVVNLAKLPAYIYLDQFNTSNLLTSLALLPLAPVGVWLGFWMLQRSNEKLIYQLCYVFLFFTGCKLLYDGFSGLYPG
>2.A.102.1000.1000-WP_023606706
MIFLLYFIVIFLANTIGAISGMGGGIIIKPALDMIGFHNLTQIVLYSSIAVFVMSISSTLKKVRQGTKLDVGHVLFLSAGSIVGGFGGNKVLTYLLKNVAENTVLATQIIIMLVILFLVLLYTNYSDFQLHWLNNFSFFGVGILLGFFSVILGIGGGPINVSLLVLCFGFTLKEAMAYSIATIFFSQLTQLVTSWSNGSFVYLDSRFLLVILPAALLGGYVGSTINTHVNDASVRRLYNAILIGVMLLNVYNLVVALGIIG
>2.A.102.1000.1000-WP_085535875
MDSFIWMQSHADWMIFFIAALFIGMSKTGIQGVSLISIPLMAMVFGAKPSTGVILPILCFADLVAVLYYRRVAEWKYIIKLIPAALVGFGIALLADKIIPPEEFKRLMGGCLLIVFVFMLWSEWRGKESTMVTKWWYAPLFGILGGFTTMIGNAAGPVLAIYFLSLKLPKYSFVGTNAWFFLVINWLKLPLQAFVWDNISTTTLLLDLYAIPLVIIGAISGIVLIKKLPEKGFRYFTAAMTFISVIMLLI
>2.A.102.1000.1000-WP_007018610
MTFDLVFWLLAILGVVLTGISKSGFAGGAGVVAVPLLALWIPVEQAIAIMLPVLIAMDLQAVHLYWRDINWRIFKPLIPAALLGITLASFLLNQLPENTMLLILAILSIGFALWQSLSRWFAKLHFQGFFWGSFSGITSTLLHAGGPPINMYLLTLGLPKRQWIAITCIFFAFMNWIKVIPYSLSGLWQWDGFFKSLLLLPIAYLGIYLGHKIQSLLSEKQFMFACRCLLLFSGVGLLIKAVW
>2.A.102.1000.1000-WP_008225910
MTLDFWFFCIAGPAVLFAGISKGGFGSGAAFASASILALVIEPGMALGIMLPLLMLIDVSTLRPYWGKWGASEVKLLVAGGVPGVILGALLYKIASPDFFRLLIGGISVGFVIWQLGRSTGWIAAGKRSLPSSAGLFWGAVAGFTSFVSHAGGPPAAVYLLSRNLSKTQYQATTVLLFWTLNAVKFVPYAFLGIFTMETMTADLLLAPFAIAGAWIGVKAHRLISQKVFFGITYLLLMVTGTKLIWDGLT
>2.A.102.1000.1000-WP_065818140
MNALLSDPAFYFAAVPAVILVGLSKGGFGGAMALLGVPMLSLVVSPVQAAAILLPILIVMDVVSLWAWRGFMDRRTLSIMLPGALLGIAIGWATAAVVTEGHVRLIVGLVTLAFFLRWVFEKVAGRAHIADPSRPRGTFWGGVAGFTSFVAHAGGPPYQVYALPLGHDPRVYTGTSVVFFAIVNAVKLIPYFALGQFDRSNLTASLILIPLAPLATLAGVWVVKRMKPAVFYPFMYVMVLIVSLKLIHDGVSDLMGW
>2.A.102.1000.1000-WP_084077236
MEVTWQLLAILGVVALLAGCLDTLAGGGGLITVPALLVAGVPPLQALGTNKLQGTAGTFMATTQVIRRHGVRWVDVRRPMLWAFLGSAAGSVAILFVSTDALEVVIPVVLALIAAYFLFVPKSHEPPAAPRITDRAYEGAVVPVIGAYDGAFGPGTGSLFALSGVALRALPLRRATAVAKTLNFATNIASLLVFAVAGKMIWAIGGVMIVGQLIGAYLGSHLLLRVNPLVLRVLIVVMSLGMLVRVLVA
>2.A.102.1000.1000-WP_058470756
MLLVGYSLAILMGLVLGMIGAGGSILTVPILVYLLGVAPRVATGYSLLVVGSAAFLGAISYWRRKQVYLNVTLIFAVPAMITVFLTRAWLLPHLPEYFIGIPKDRFIMILFSSLMILSSFLLLKPLTIASVHPSQHLSKRHYGKAILSSIGVGLISGLVGAGGGFLIVPALILFFEIKVKEAIGTSLAIIAINSFAGINGDIASGAAFNWGLLILFTSLTLAGLSFGVSIGGKMQERRLKILFGIFTFCIGISILLKEIVSLI
>2.A.102.1000.1000-WP_089680022
MIEMLGYAASVAIGLSLGLIGGGGSILTVPVLVYLMGISPVAGTAYSLFIVGSTSLVGSVRYARKGMIDLRTAVLFGIISFLAVFLTRHYAVPAIPATLFTVGHVLVSKNLLIMLFFAVVMLFSARSMIRAGKADAAPTEEETPTQALVPLALKALLVGIVTGLVGAGGGFLIVPALVILARLPMKLAVGTSLSIIAVNSLLGFLGDLSHFAVNWHFLLIFTSLAIAGIFIGSALAERIDGQRLKTGFGWFVLLMGTGILAKELFF
>2.A.102.1000.1000-WP_022701854
MDASLIPFILTLLAVGAFAGLIAGLFGIGGGIVMVPALYYVLTALGYEAHAMHAAVGTSLMVIVTTSLRSVAAHAQKGAVDFAVLKGWTPFIVIGALLGSAVADLAPGRALTGLFGAVALLLSAQFFFGRPDWKLADQLPGHPWKALLGGVIGVLSSLMGIGGGVFGVTLMTIFGKSMHTAVATAAGFGVAIGLPGAIGFMVAGLDEPGRAPFSLGYVNMAAFVTLAASAVFLAPVGANLAHRLNAKRLKQIFAIGLLIMALNMLREAIFVG
>2.A.102.1000.1000-WP_082815974
MIRARGEVLGRLVPGRRGSVEVARMTWVWVALVVVAMMIALDKAMLPGAAILGIGFLAQLIPAKEATGITLAMCILGDWMTIWAYRRDVDWKTLGRLLPNVVIGVVLGAGFLFLADDAVTRRVIGAIILVFVSWNLVVMLNKRRSRVPGRLVVSPSSQVVAAGAEGVREVIGASAEGEQSSAVSVASRSGRGEDAVAGPQGPDAVASARQAGEAAAPTSATRLKRSVFGSLAGFTTMVANAGGPVTSMYFMTEGFPVRLFLGTGAWFYLVLNLVKLPFSIGLGMLTTKYLVPLLIAIPFMIATVALGRWVSGRINKAVFNALVIVLTLVTAVTLLI
>2.A.102.1000.1000-WP_085799293
MVEHDIGTIALGALAAIFAGISKGGFGSGAAFASVSMLALVLPPGQALGIMLPLLMLIDAVTLRPYWRRWSWPDTRTLLLSGILGTALGAALYTVADADLFRLLIGGISLGFVGWQFGTRAGLIRAADRPLPDWAGVLAGIAAGFTSFFSHAGGPVAAVFLLSQRLDKTTFQATTVLLFAALNVVKVVPYAYLDIFTAHTLMFDLFLAPFAILGAWLGVKAHWLVCERMFFAITYVALSLTGVKLIWDALS
>2.A.102.1000.1000-WP_085466970
MIPLISDPIFYAVAVPAVILVGLSKGGLGGAAGFIGVPMMALATSPVQAAAILLPILLLMDAVSLWTWRGGYDRTILAQTIPGSLVGIGLGWLTAAIVSAGMVRLMLGVVAIVFVGRWLYTLARRTGHIRQQPNAAKGAFWGVVSGYTSFVAHAGGPPFQVYTLPLRLDPRVFTSTGVYFFAFMNVVKLVPYFALGQFDRTNLATSLLLMPLAPLATLAGAWVVRRMRPDVFYPFTYGVMALIAAKLVWDGVSAILP
>2.A.102.1000.1000-WP_086105388
MEIVGYIASILIGVSLGMVGSGGSILTVPVLVYLMGVNPLLATTSSLFIVGITSLVGGSRAYAKRQVDFKAVTEFGIPSILSIFLTRHYLLPALPGTMFSIGDMVISKEILLMVVFAILMLAASITMIRSHDPVIKSTDEEKSRHNKVLPLMLLGFCIGIVTGLLGAGGGFLIIPTLVLFLKLPMKTAVGTSLLIIAINSLFGFLFSLKQFEFNWTILISFTLLSIIGIFIGSKLADKISGTSLKKGFGWFVLVMGIYIIVKELFIR
>2.A.102.1000.1000-WP_047578784
MNEHQLLGAGLGTLIGAILALTGAGGGILAVPLLVFGLGLSIVEAAPVGLLAVGLASAVGAILGLRDGIVRYRAAGYIASVGIVIAPLGLWLAHQLPNAPLALLFSAVLMYACVRIFRKASCELRHGPLATRPDFLPCVLNPLQGRLRWTMPCLRALTLTGMLAGLLSGLLGVGGGFVIIPALTRYTDLNMKSVVATSLAVIALVSLGSVLSATLSGVMHWAVGAPFAAGAVAGLIGGRQISRYLAGPRLQQLFAVVGVAAALMLVGSVMRG
>2.A.102.1000.1000-WP_069600856
MEPVIVLILFAVFLGAVSQRVTGMGFGLVSGPFLVLLLDPFSGVVLVNICGIVASGTVFVRTFREVEWGSFWKLSLGAVVGTVPGALLAAALPAPPLQILIGLLIIVSLISSMIIGRIGKTMPANFGTKFTTGFFSGTMSAAAGAGGPAVSAYAVLTRWEQRKFAATLQPFLVVGTTSAVIFKAVFDHGSWPQLAAPTWIGIAAVLVAGLVGGDWLSKKIESSTARIAMIILALGGGTATLVKGLSHLA
>2.A.102.1000.1000-WP_096391651
MAALFVGFGLVVGILFGFFGMGGSFLVTPALLLFGYQPSVAVGSGMAFVFGTAVIATLKHHDLGQVDYKLGGLMIVGTTVGIEIGRMTVFYLQDLGLAGGVINAVYVLLLGGIGAMVTRDALAADGDGDDGGGDDDSDGDDGGGDGNDDGPTEGGHGHGGADGADLSDHTPPAIAKRIQETVRIPPMVTLRGDVRVSVWVITVVALSTGFLSGLLGVGGGFIRMPAMIYAIGAPVPVAVGTDLFEIVFSGGIGSYLYGQSGGVDLGIVVPLLFGSALGARIGSAATAVVDSDGITVYFGGMLLAGAVAVAVGELGSLLGIALLETVGLVLVLGAAVAVAGAIVVTTLRRLRTGSPRPSVAE
>2.A.102.1000.1000-WP_086158986
MVGVRPVADITFTVAVLLCTAALLAGWIDAVVGGGGLLQLPALLIGLPDLSPTYALGTNKAVAVTGTSIAAVTYARKAPVDVRLALRLGAVALAAAGGGALFASAVDKRILQPLIMVMLLAVAAFVVLRPQFGTLATHRVPSRRRAAVALLVIGLGIGFYDGILGPGTGTFLVIGLVALLHMNLLTATATAKVVNVGTNLGALAVFTANGTVLWRLAAGMALFNMLGSWAGARMALRRGSGFVRVVLLVVVAALVARLAWEQWGT
>2.A.102.1000.1000-WP_058470652
MVLLGYSLALLMGLILGMIGAGGSILTMPILVYLLGVTPMVATGYSLMVAGSAAFLGAISYWRQKQIYLKAALIFAIPAMITVFLTRAYLVSHLPDSIIGVSLDHFIMILFSFLMIIASSFLFMPLAIPSSNSSQNWNIKQYSKAITSSICVGIISGLVGAGGGFLIVPALMAFFDLQVKEAIGTSLAIIAINALAGINGDIASGVVFDWSFLILFTILTLSGLIFGISIGSKLQDRRLKTLFSLFALLIGITIFVKEIISLF
>2.A.102.1000.1000-WP_087524394
MEILEILGYLGALVIGLVLGLIGGGGSILTVPVMVYLLGYNPVIATAYSLFVVGVSALVGALRNIQKGLVDFRTAIVFAIPAFAAVYATRKYIIPAIPEELATISDFVVTKDIAIMIFFAFIMLLASFSMISNKKQKQEEATEVKYNYPLILVEGLAVGVLTGLVGAGGGFLIIPALVLLAKLPMKKAVATSLLIIAIKSLIGFIGDVENLEIDWGFLLPFTAISVVGIFLGIWIGGFIEGKKLKKAFGWFVLLMAVYIIFMELSA
>2.A.102.1000.1000-WP_025046597
MITFDLWFLCIAGAAVVFAGVSKAGFGSGAAFASATVLALVIEPGLALGVMLPLLMLIDAGSLKPYWRKWSVPDVRLLVLGGVPGVILGAALYRVASPDVFRLLIGGVSVGFVLWQMALKLGIVRLAQQRMPDWAGVVIGTVVGFTTFVSHAGGPPAAIFLLTRDLNKTQYQATTVLLFWILNIIKFVPYAALGMFTAQTLLANLILAPFAILGTWLGVRAHVLVPERLFFALTYVLLVVTGSKLIWDGLT
>2.A.102.1000.1000-WP_011708853
MDILEILGYFGALLIGVVLGLIGGGGSILTVPVLVYLMAINPVTATAYSLFVVGSSSLVGAIRNIPKKLIDFRTAIVFAIPAFIAVYLTRKFLVPAIPEEIFSIFGLMITKNIGIMLFFAIIMVIASISMISEKESTQNTEEDKVSYNYPLIIIEGLVVGLLTGIVGAGGGFLIIPALVILAKLPMKKAVATSLMIIAVKSLIGFIGDVENIEIDWKFLLIFTGISIGGIWLGVYLNNFINGKKLKKGFGWFVLLMGIYIIWSELF
>2.A.102.1000.1000-WP_012778191
MTPDILFYICAAIAVFFTGLSKGGFAGIGAIAMPIMALGGDPIAGAAILLPILICQDAVGIWSYRKTVDKRIVFIMLPSMTLGVYIGYLYADMLSRDAIMGAVGAISLFFGLHNLWKKFKGKIQIAASSKLSSGLLFGTITGFTSQIAHAGGPPFYMWILPQKLQRDVLVGTKSIAFGYVNWIKVPAFLALGQMTTQNLKTSAILLPLAIISTFIGVAIVKRIETEKFYLIIYVMMCLLGAKLLFEAIY
>2.A.102.1000.1000-WP_025052127
MLNLDLFFFLVAGPAVLFAGVSKAGFGSGAAFASATILALVVEPGLALGIMLPMLMLIDVTSLKPYWRKWSLPDVRLLVIGGLPGVVAGALLYRVAAPDLLRLLIGGVSVGFVLWQLSLATGLVRLVRSRMPDWAGVFFGCIAGFTTFISHAGGPPVAVFLLSRGLSKTQFQASTVLLFWILNIVKFIPYAALGMFTAQTFMANLVLAPFALLGTWVGVRAHHLVPERVFFGITYVLLMVTGCKLIWDGLT
>2.A.102.1000.1000-WP_034607839
MYVMVGALAGLLAGLFGIGGGLVIVPMLLFCFTKQGISNDIMMQLALATSMASICFTSVSSVRAHNQRGAVDWSIVKGIAGGVLLGTFGGSFIASALPTTALKIFFVIFLYYVATQMLLGKQPKASRELPGMGGMLGAGGVIGVVSALVGIGGGTLSVPFMVWHNVPLHRAIGTSAGIGFPIAVAGTLGYIFNGFGVAERPGYSLGFVYLPALLGIVLVSVLTAPWGVKLAHSLPVPKLKKAFAILLYVVGTRMLINTL
>2.A.102.1000.1000-WP_011770691
MIVLDPWFYATAIPAVLIYGISKGGFGGALGIIAVPLMSMVIVASQAAAILLPILCVMDFFAVKQHYRHADYGLLRGMLPGSLIGVALAGLFLSVTPESGLKLLIGGLSLFFCLQYIALGADKQKKRGTLSAWFWSLMSGFSSTAIHAGGGPASIYLLPLKLDKIVFVATMAVLLGVLNLFKLIPYSLLGGFNQTNLMTSLVLMPLAPVGVKIGVWLLHRVSQPLVYRLCYIFLFLSGCKLFWDGGQTLLQS
>2.A.102.1000.1000-WP_007198858
MMTDPIFYAVAIPAVFLVGLSKGGFGGAMALLGVPLMALAIPPVQAAAILLPILIVMDAVTLWSWRKHWDPATLLIMVPGAVIGITIGWATAAWITDPIIRLIVGCVALWFFARYVTLALAARRNASPAPADEHRPVRGGLWGALAGFTSFVSHAGGPPYQIYTLPLRQDPKVYTGTSVRFFAIINAIKLVPYFALGQFDIANLSTSLVLAPIAPVATLAGAYIVKRMKPEIFYPFMYAMVFLTALKLIWDGVVHLLAG
>2.A.102.1000.1000-WP_013100571
MITLIIIGSIIGLISSLLGISGGFLLVPILYHYFISLGVPSTTAIKMAIGTSLFTIFLNSLFSLYFSRHQLDLRSSLHIGIFGIFGSFIGAYLTIKVFPEYVIKKIFGFFLIILSIYLIFKKHKDIENFQGNICNKKLSLLGFITGILSSMLGIGGGIIVIPSLNILLSVPIKRAITISIGMISIITFPGVIIYMFSSIGEFDSLYNIGYVSLSTSLTLLPFCITFSKVGAQIKDKINTKYLRYLLAIFILIGGLRMIT
>2.A.102.1000.1000-WP_044001799
MISTLTLGLLCGAAFLAGLIDAIVGGGGLIQLPAMLLLLKGTPTPTILGTGKVSSLLGTAAAFRRYAGQVPIQWRAVGPAAVVAGVFSFLGARVVSQLPQELLPKLVLGLLVIIAVYTFWRKDFGSLHAPKLPPRREPLYGALVGMVIGFYDGFFGPGTGSFLLFAFVGLFGFDFITSSASAKLVNIATNLAALAYFAYTGQILWAVALPMAVSNIAGSTLGAHLALRHGTGFVRGLFLVVVTAFILKLGWQMVSE
>2.A.102.1000.1000-OIN94718
MWNLYLPIAGSSVNVVLIFTIGGFVGLLSGIFGVGGGFLLTPLLIMLGIPPTVAAASDSNQIVGASTSGTLAHSRLGNVDFKMGILLLIGSVAGGTIGVQIIKILRALGSANFLITITYVLMLGFVGVYMFLESFQALREKTPTTAQVNRRKESRYVLLMKKLPLQTSFEKSGIELSLFLPVLLGAFVGILAAIMGVGGGFIMVPVMVYLLRMPMHLVVGTSLFQILFTCINVTILQASTNHTVDFILALILLLGSTIGVQFGAKISDRLRGDQLKIFLAILVLLVMVKMLLSLLLTPEIMLTYKGGH
>2.A.102.1000.1000-WP_091943937
MVIDPQTIAALFGVAVVAGAVDAIAGGGGLMTLPALLLAGLDPVSAIATNKLQGTAGSTSATLAFARRGLIRWKEAGPAALAAGFASVAGALCVSLLPRPVLDAMVPVLLVGIALYFATARRMSNEDATARIGPGLFALTLAPAVGFYDGVFGPGAGSFYMIGFVTLLGLGVVRATAHTKLSNAASNIGSLALFTLQGVVVWPVGLAMAAGAFLGAQIGSALAVRLGARLIRPLLVVIACAMAIRLLSNPENPLRQAVAGLFG
>2.A.102.1000.1000-WP_069095102
MLQVYLPIAEISVNLLVILMLGGAVGFLSGMFGVGGGFLLTPFLMFLGIPPAIAVATGANQIVASSVSGALVQWRRGNVDTTMGGVLIVGGLFGSIIGVLLVNLLKSYGQADLTIALGYVTFLGTIGTLMLAESVRALRRERAGKPVKGRRPGEHSWVHGLPFKMRFHRSKLYISAIPVLMIGAVVGILVSVLGVGGGFLMVPAMIYILRMPTSVVIGTSLFQIIFITAAVTMLHAVFNQTIDILLAFLLIIGGVLGGQYGARAGQNLRGEQLRALLAIMVLAVAIRLLLGLVITPSDLYTIAPVETPRW
>2.A.102.1000.1000-PCJ48735
MEISLYLVTGTFAGLLAGLLGVGGGLFIVPVLLFTLPLVGVNDTHLMTICVATSLCTIVVTSISSVIAHQKHQAILWPVFWQFLPGIVLGALLGSYVAVGVSEHLLTNLFAVSVILIAVKMFFKLQLSSEVTLPVTPVVIAIGSFIGCLSAMIGIGGGSLTVPILSYWKTPMAKAVATSSACGLPIAVAGTLGFIIMGQQQADLPAFSSGYVYWPAVGGIIITSVIFAPIGAKLAHKISAPLLSKIFATFLLLVGTKVLLN
>2.A.102.1000.1000-WP_013685891
MVLIITGYFLALLVGLVLGTLGGGGSILAVPILVLFFQMEPKDATVYSLFIVGVTSLFGAIQHFKSKLINLKNTLLFAIPAVISVSLTRLFVIPKLPPIIHVGDFIVFDLNTFIMGLFGLLMILAAIPMIKGQKELPSAKKNRPTILVIFGAIIGFISGLVGAGGGFMIIPSLSIFMKVPIKNAIATSIVIIAINSLSGFTAELFRPNIQLNWEILLGFTLIAVAGLMIGLRLNHLIQAAKLKKAFGVFVLIIGITILIAEIVAIR
>2.A.102.1000.1000-WP_045774714
MSSFELTAFLLITAAAAYLQTVTGFAFGLVTMAGVALIGALPLPEAAVFVGLLTFTNASQMLTTGGWKHVAKRPWIIVVLSSLPALAIGYLLLEWLADTRVQALKLLLGGVTILSSIQLALPSKGPQALAGPLKTIFFGTLSGLMGGMFSTAGPPLVYHFYRQPLPIPVIRETLVAVFGLNAMLRLGLVVLMGNIPSAAYAPCLLAIPVVMGSTALARHFPPPVSPLVFRRGVFCLLFLSGASLALPALSHLLRG
>2.A.102.1000.1000-WP_094196915
MSWTSTLLLLLIIAIGTYFQTVTGFGLAMIVIGINSAAGLTDMPFIASVVSLVSLVNSGVALPRHLHHIDWRLANTTLLGVIPASILGVVLLNFLNTQATSILELLLGCVISYGGITFALRPRQQKKISRLRSFFSVGFISGLCGGLFGIPGPPIIFHLYRQPISLTVTRNMLLLIFACTAFSRSLYEFITIGFPKATLTTTLLAVPCVALVTLLTQRFPPPISVNAVRHITFATLILIGASLIVRSLSRLL
>2.A.102.1000.1000-OFY99072
MNVKAKILEYYGYIAALIVGLTLGLIGAGGSILTVPVFVYLFGIDATDTAPAYSLFVVGFSSLIGVIIKSRQKEVNFKMALFFGIPTVIAIFFTRKYLVPAIPDQLFHIGTFVITKRLLIMGVFAIVMIVVALVMIKGSHIVNDIKLNQKNYILNFIAGLGIGSLTGLVGAGGGFIIIPAIIKIGKLSMKIAIGTSLAIVTMNSFVGFIGSLGEIVVDWNFLLPYTFIAGVGICIGIFLAQKIEGAQLKKGFAYFILSMGILILIKEIIIQ
>2.A.102.1000.1000-ALQ29607
MIGLAAAVFAGASTQRISGMGFALVASPFLVLVLGPFEGIMLVNFLGACSSLLIFAQVFRQVEYKKIALLLVPAVIMTFPGAWVATLLGGPWLTIGISIMVILALGASFLVRNLPAAQSKGLAIGAGAISGFMSVTAGVSGPAIAGYAVASRWPQAKFAISVQLYFLVLAVSSLVAKGGMPQLDWIQWTACLVAMVLGIVLGNFLAPKIPAKVSRAFVVLVALAGAVGLLVNGITELV
>2.A.102.1000.1000-WP_068639665
MDIETTAALLGVIAVGTYFQTVTGFGLGMIVMGITSGFGLAPITMVAVLISLVTLVNSAVALPGKLHHIDWPASRAVLLGVVPSVVCGVLLLEYLSAAAALLLELLLGITIIYSGIVFMLRPTPLSERSSRGSFFVSGFFSGLFGGLFGMAGPPVIFHFYRQPFSLETIRNMLLLTFAFTSGVRTIFAGTQGTFTQEVWVLVAFTVPLVTLATLAGRRYPPPFSAITMRRIAFGVLILIGGGLVFNAVSSMLR
>2.A.102.1000.1000-WP_046862672
MITDLTFYAAALPAVTLLGLAKGGFAGIGLLALPLLTLTISPLQAAAITLPILLVQDVVSVWAYRHTWDSRNLAILLPSATFGIVLGYVLAAQVSDAAVTLAVGAVSLVFALRRLIQFALSRKPAPRPADIPRGFIWGAASGFTSMIAHAGGPPFQIYVLPQGLARDVFVGTGAIFFAIVNWIKVLPYLALGQFTSENLATSAALFPIAIGSTMLGVALVRRVDGDRFFLAIYALLVAVGAKLVWDGWVAL
>2.A.102.1000.1000-WP_045752445
MELSLIFGYILAIAVGLSMGIMGSGGSILTLPIFVYLFHLAPAQALDYSLFTISTISIIGSISHLQKKEIDLKMSLFFILPSFISVYMTKQYILPRIPDHFQIYEMMIHKDQIIMTLFAIIMIASALAMIKKRDDRHQIKTSRNNTALMISIGFLIGILTGLVGAGGGFIIVPALILLLGNTIKQATAASLFIIAINTAFGLLSNFKQLNQINWTILIIFTGITLIGLMIGIQLKTKLKSEKLKVGFGYFLGAIGLIIASIEINQFINL
>2.A.102.1000.1000-WP_071875289
MNIGIVYFIVIVLANTLGAISGMGGGVIIKPVFDMIGAHSVAAISFYSAVAVFVMALVSTYRQIKNGIAIDWKLASWVSFGAVLGGGIGSFTLDQLLERLSGDRWVQLIQIILTIITLVFAFLYTRLNRPRFSLKRVIWYLLCGLLLGFLASLLGIGGGPINVSLLILLFSLPIKEATVYSIGTIFFSQLAKLVTIASTTGFAAFDLSVLPYIIVAAIIGGFLGAQFSGLLPSKKVGTVFQFVILLVLIINVYNGVKIFL
>2.A.102.1000.1000-OGA17772
MIGDPVFWLAAVLGVVLFGVSKGGFAGGFGIVAVPLMALAIPPAQAAAVMLPILLCMDVGAVWAYRRRWSRELIRILLPAGLAGTAIGTVAFRHLSSDGVRILLGAIAIGFVLYRVLRRAERSAVQPPSVAKGVFWGTLSGATSFIAHSGGPPISVYLLPLRLAPSTLVGTVAVLFAALNWSKVLPYWWLGLFSTQNLLTSLALVPVGLSGVALGVWLHRRVNEVLFYRLIYTFLTLTGLKLLYDGLT
>2.A.102.1000.1000-WP_058735362
MDLTIEAISFLIATAFVAGSIDALAGGGGLLTIPALMSVGIPPVAAIATNKLQGMFGTGSAVIAYWRAGRIDFRAFAMPAAGAFLGSLAGAFAVQRIDSGFLAAVVPVLLVAMALYYLLAPPMDDVDRHARLGRTGLSLVCAAIGFYDGFFGPGTGSFLTTALVALGGLGLVRAIANTKFINFATNVAGLSAMILGGKVLWMLGFGMAVANIAGNQLGAWFAIRHSGRGARPLLVIMSIALTIKLLADPKNPLWTIVKSGF
>2.A.102.1000.1000-WP_066487907
MTVYIALGVLIFVGTLCQGTIGFGLGTIATPIIAMVAPELVPAVILVLALCIASVTAWQHRAAIAWRIVALSSAARVPGSLLGAWAVAALSHRGLGIVIGCAVLLAMTLSGLGWTPKHNTPNTLAAGVASGFLGTSTSIGGPPMALILKDFDPARVRGTLSGTFVIGCIISLVTLGTAGQISQLQLTTALAYLPVAFAGLFVARRLNRFIDTVMLNRIVLVVAVTAAIALIAQSIIA
>2.A.102.1000.1000-EXI91201
MEFTPAEVSVFFALGMAALFAGFIDAVVGGGGLIQIPALFTTLPNEVPATLFGTNKFSSVFGTSNAAWRYSRRVNMPWRTTLPAAIAAFVFSYFGAAAVAWMPPELLRPLILLLLIGAAIYTFARSEFGAVHRPQHTGRREFVYALIVGGAIGFYDGFFGPGTGSFLIFLFIRFFGFDFLHASAASKVVNVATNLAAMGYFLPNGHILLGVAVLMASCNVLGSLIGTHLALRHGSGFVRKVFLCVVSAFIIKFAYDTFA
>2.A.102.1000.1000-WP_011397953
MLIAALLGIAVGVLLGLTGAGGSIIAVPLLMWSLGWTLPQAAPVALLAVSAAATLGVVNAWPQGSVRYRAATVMALAGMLMAPIGLWAAHRAPVHLLALVFAVVLLGVALRMWRQARRAPEEAKMGWASVQSDGTELKGPICQLNPDTGRLRWTRPCSMAIVSSGALTGFLSGLLGVGGGFVIVPALRMVSPLPFHSAVATSLMAVALTSAGTVSLFMLSGKTLPWMIALPFVAGAMAGMLGGRRLAPRFAGPHLQQGFAVIMAGVGVMMILKSLL
>2.A.102.1000.1000-WP_077362000
MKKIIVLALIGLMAQLIDGSLGMAYGVTSTTLLLMVGLSPAIASASVHLAEVVTSAASGYSHFKFGNVDMNIVKKLVLPGAIGAFSGAAFLSYIPAVIIKPYISLFLLGIGIYVIFRFLMLKISAVPVDKEESEKRGKLYRPVGFAAGFLDATGGGGWGPLTTPLLLTQRHLTPSMAIGSVNFSEFAVSLSASIGFFLFIGWETLYWQIVLAMMVGGVIAAPFAAWLVKHLKPALVGVLAGGIIILTNLRTILKEFFSLELFQEMHYLLPLLLIWFILIVAAVRKKS
>2.A.102.1000.1000-WP_014747028
MQIYLPIAELSIDAIAILLMGLGVGFLSGLVGVGGGFLMTPLLMFVGVPPPVAVATGANQVVAASVSGLLAHWRRGTVDVRMGGVLLIGGLAGSGVGILIFRWLQAIGQIDLVIGVSYVLFLGVIGVLMGIESVRSLLVRNQPAKKRHQHNWMHGLPFKLRFRKSKLYISALLPLALGAGVGVLTAILGVGGGFIMIPAMIYILGMPTLVVVGTSLFQILFVSMNVTIMHAVTTEAVDLVLAAILVIGSVIGAQVGSRLTTKLRGEHLRGLLAAVVVLTAIKIGADLVIRPDELFSAVVVGPG
>2.A.102.1000.1000-WP_067635989
MPHIDFLLVGGLAALIGAIVQGSVGLGVGLVTTPIVTMLFPSLMPGAILVIALLLPLATLAQEVRHVEVRGLGWAFGGRLAGTPFGVWLVAAVPDRVLGVIIGAIVLAALAMTAGARDVPRNRRTLAAAGVVSGTTGTASGIGGPPIALLYQRESGPRVRATLALYFFGGTLLSLTVLGLAGHLPARQVVAGLALLPFVLAGFLVAGPLRRYLDAGRLRLALLVVVGTSAVVLIVRNLL
>2.A.102.1000.1000-WP_085517863
MTLIEIIGFFSAAIIGISLGLIGGGGSILTVPVLVYLLGINPVTATAYSLFIVGFSSLVGGLSYAKKGLVNYKTGIVFTIPAFISVYLTRLLLVPALPDTWFTIAGLEITKSIGIMVIFAILMIAASYSMIKGKKKIKEAAEEVDTVQKFNYPLIIIEGIVVGALTGLVGAGGGFLIIPALVVLAKLPMKEAVGTSLLIIAAKSLIGFIGDIQSGGDIDWMFLIIFTVIAGAGIFIGTYLSNLIDGQKLKKGFGWFVLIMGSVMIVKELFL
>2.A.102.1000.1000-WP_086086817
MSIITDPVFYLIAVPAVILLGMSKGGFAGIGVVTTPLIALYLPPLEAAALILPTLITQDVISVWWYRKDWDPWNLKVLLPGAVVGMGLAWIFAGYVTDSALRIVIGTIGISFVLHHVLKTKPAEPQRKSALSGFFWGGVSGFTSFLSQAGGPPYQAHVLPQRLPKLTLVGTTTIFFAIVNALKIGPYFALGQFTPRNIATSLLLLPIAVAGNAFGIWLVRVTPQEAFYKIAYTIVFCVSIMLLWQGISGLIRG
>2.A.102.1000.1000-WP_029001630
MSELLLVALASALAGFIDAIVGGGGLVLTPALFAVYPQAVPATLLGTNKSASVWGTAWACTQYARRVQLNWRTLWPAVVAALVSAFLGAWAVTLVSPSGLKRALPLLLLAVLVYTLARKDLGRTHCPRFVGRHEALAAAVVGATVGFYDGFFGPGTGSFFVFLFVRVLGYDFLHASASAKLLNLATNIAALALFAPKGHVWWHIAPVLAAANVGGSLLGTRLALRHGAGFVRAIFITVVSALILKTSFDALRL
>2.A.102.1000.1000-WP_093152266
MFEVSFDVLAILVGTAFAAGFVDAIAGGGGLICLPVMLMVGATPVEAISTNKLQASFGSATAAHSYARAGHVDLWSQRWPAAVSFLASACGAVLVTTLPTDGVRAFLPWLLIAIATFFALRPGLNDIDRSPRMPAPLFVLTVVPAIGFYDGLLGPGTGSFFMLALVFLAGQGILKATAHTKALNLASNLGALVLFAFVGQIWWATGLVMAVAQIAGARLGAGLAMRKGARLIKPLLVVVSLLLAGRLLISG
>2.A.102.1000.1000-WP_013866911
MDLIIIFSLVILGMFIGFISGLLGIGGGFIIVPVLIYLFDFIGIPTDISVKMAVGTSLFVIFLTSLAGAHKHSLNKNVIWKYSLILGLFGIFGSIVGVNIVVGYLSGNLHKMLFGIFLIFVSLHILYSNFKNKNNLSIIENRNISDIKCKCKDIGVVGFLTGFLSSVFGIGGGIIIVPFLNIFLKFPIKSAIGTSLGMMIIVSFVGLLGYMFSSCPFNQNIYNIGYVSLLTGLIISPTAMIFSKYGAKIAYKTKSESLRIVLSIILMIVGIKMIV
>2.A.102.1000.1000-PAW86553
MTFDLWQWGLLFLGALVVGLAKTGIPGVSILFVGLLANAMPARQATGVILPLLILGDVFGVLLYRRHTEWRHLWKLFPWTMAGVVIGWLALGHIDDGQTRRLLGAILAVMLTLHYWRKFRPAPADTLVAHAPLWVAAGTGLLAGFTTLVANAAGSVMTIYLLAMRLPKMGFLGTNAVFFLLLNWFKVPFMFNLGLINHDSLALNLKLAPAVIVGCLIGRYAAARMNQQVFEQTALLLTGLATVKLLIF
>2.A.102.1000.1000-WP_013946452
MTLYLPIAEMSVSVIVFLALGMSVGFLSGLFGVGGGFLLMPLLTFLGIPSAVAVATSASHVVASSVSGAITHYRRGNVDIRMGLVMLAGGLTGTYLGVSAVKILRRLGYFDFTVALMYVIFLGVVGTVIFVEGINSSRRVRSTGGTTARKSGQHGWMEGLPFKMRFPRSKLYISAVPPVIIGMFIGCLSAIMGIGGGFIIIPAMIYLLRMPTGLVIGTSLFQIVFVAALATVLHAVENKTVDVVLALILIVGGVIGAQFGTMVGEKLRGEHLRALLGAVILLVAARMAYELVVPPADLFSLAAVAGAS
>2.A.102.1000.1000-OIP50106
MKMYMYLPIALTSVNYLLVIGLGLVVGLLSGLFGVGGGFLMTPLLMMIGIPPTIAAATDANQIVAASSSGMFAHWRLGNVDFKMGLLLLIGGFVGGAAGVHLIKLLRATGGADFLIKITYVVMLGGVGSFMFVESLLALHKNKGAAKSAVAAKQKKEEKQSGFLRSLPMQMHFEKSGVTHSGLVPLALGVFVGVLAAIMGVGGGFLMVPVMIYMLRMPMHVVVGTSLFQILFTCVEVTFLQAYSNRTVDFILALLLLVGSVFGAQIGTVLGRKLHGDQLKILLAILVLAVTVKIVLELVMEPSLHLAYAGGH
>2.A.102.1000.1000-WP_100169814
MDHLEWAALLVALAALVRGYTGFGFAAIAITGLNLIWPPQLSVPVILLLDLIGTAGLLKPALRQADKGLCLRLGQGALLGIPLGLTVLIQVPETWLKLIISAGVLLMTLLLIRRPAVTPREYPLLTRLVGILSGAFTAAASVGGLPVVCYLLTTPMKPALQRASMVLFLAATDLLALLMLYLNDVFDASLIGPVLILLLPTLVGVQLGQWAFHRLRPTSFHPVALPVLALLSVSGLGMGLYTAF
>2.A.102.1000.1000-WP_092165169
MIAVLVLGFAVGVILALTGAGGGILAVPFLVFGVGLSMAEAGPIGLLAVGLAATLGAVMGLRNGIVRYKAALLTASAGVICSPLGLWLAQRTPNRPLTILFALLLMYVAFRALQKTLPSHVRANAFETRKPPPCVLDENRGKLNWTGPCAWALTASGMIAGVLSGLLGVGGGFVMVPALQRYTNLTTQSVLATSLTVIALVSLSGVLTSSATGHLQWPIALPFSMGAIVGMLGGRLVAARLPEPYLQRGFALVSTLVAAALLVKALG
>2.A.102.1000.1000-EZP50993
MVRARAPAIKRGVDVYLPIANLSVNALVIILLGGGVGLLSGMFGVGGGFLTTPLLIIYGIPPTVAAASSASQVTGASVSGVIAHFHRRGVDTKMGGVLVAGGILGSFAGAWIFRLLQASGQIDTVIGVVYVLMLGSIGTLMARESIGAISVASGRRPVKPRKRRHHQLVAALPLRTRFYASGLYISPLAPLLLGFGTGILTILLGIGGGFILVPAMIYLLGMATSVVVGTSLFQTLFVTAVATMVHAMTTKAVDIVLAGLLLIGSVIGAQLGARFATKVKPEYLRLALAIMVLLVGLRILLGLVWRPEEIFTVELT
>2.A.102.1000.1000-WP_100100087
MDAAVGGGGLLQIPGLFNALPKNTIVPIVMGVNKFASASGTFVAAVQYTRRIPVPWAMLLPAAVLAFVFSYLGSHIVVYLPTAWMKPSILVILIVMAVYTFLKKDLGQVQRRSHLSRREYVFGLLMGALIGLYDGILGPGTGSLLAFVFVRFFAFDFITATASSKVINLTTNLAALAFFIPNQYVVWHWAIPLAAANLTGGLIGSRMAMIGGSELIRKGFIIVLCIMICSFGRDLLMSYLK
>2.A.102.1000.1000-EPX84190
MDNTAFHDPSTLAVMMIAAAVTGLAKGGLAGVGVASVPLLALVLPPVQAAGILLPVLCVTDLAALRAWWGQWHRRTLRLMLPGAMAGIGVGWLTAAQVSDDAVRLIVGGIALAFVARWLWQRRGGRTAPIRPESPPRAGLWGAIAGYTSFVAHAGGPPFSVYALPLGLAPAVLTSTSVAFFAAVNYVKLIPYFALGQFDGTNLAASALMLPVAILFTALGAAFIRRMRTDLFYAFTYAMTALVGLKLIRDGLAGL
>2.A.102.1000.1000-WP_090391431
MEVIGYICSLLIGVSLGLIGSGGSILAIPILVYFFKQTPEQATTHSLFIVGITSAIAVRNHYRVGNLKIKEALYFAIPSIISLILSRKYLLPSVPEVIADRGMLITKHLLMMLLFSLLMIAASFSMILRFSPVSGKVSVSRLFLLGALIGIVTGFLGAGGGFLIVPVLIFYAGMSMRNAIATSLLIITINSLSGFTGDLINKVAFDQRILITVAATAIAGMFAGLYFSRKIDGEKLKPLFGWFIFMMGLFILARELFFAAGT
>2.A.102.1000.1000-WP_014130424
MPIYLPIAELSVDLFFLIGIGAAIGFISGLFGVGGGFLLTPLLLFSGVPAPVAVASVTGQVVASSTSGAISYLRRGAIDLKLGAFLVLGGIVGSFVGVWIFGVLRALGQLDLFISLGYLVFLGSIGTLMMVESIRSLLRARKAGPPPPRRLPGQHSWVQILPLRMRFKKSKLYISVIPVMLIGFSIGIVGALLGIGGGFILVPALVYILRVPGSVVIGTSLLHLLAVMAMTCMLHAIQTQSVDILLAFCLMVGSVAGAQFGASAGQHLKGDQLRALLALIVLGVAFRFALTLFLAPADPFSMSSLGFGENL
>2.A.102.1000.1000-OJV52408
MTPITDWSFYAVAIPAVLLLGVSKSGFGAGFGSLAVPLMALSVTVPQAAAILMPVLLVMDLLGIAAFRKDFDRALLRFLLPWGLLGIGIGTLTFQLLQPRWVAGIVGVFTLLFLAQRLLFAPRADGAPPPRWAGALLTATSGFTSFVAHAGGPPINAYVIPLRLTPLRFTGTMAFFFFVINLAKWLPYAWLGLLDGRNLGTSLVLLPLAPIGVWAGVRIARRIDQRLFYRFVYLGMLLTGLKLVWDAWG
>2.A.102.1000.1000-WP_039131070
MMAFDAMFFVFAIPAVVFAGVSKGGFGSGAAFASASILALVLEPGMALALMLPLLMLIDLATLKPYWGRWNLRASLLLIGGGLPGVALGAWLYSAVNDDAMRVLIGAVSVGFVLWQMRGQLGFSAGAAGRLSDRAGLFAGVAVGFTSFVSHAGGPPAAVYLLSLKLRKTEYQASTVLIFWAVNIAKAVPYAWLGLFTWDTLLLDLVLAPFALLGAWLGVRLHHSIPERWFFALTYVLLTVTGAKLIWDGLT
>2.A.102.1000.1000-WP_027316453
MITDPLFYAAAIPAVTLLGLAKGGFSGLGMLSLPLMALVASPVQAAAIMLPILIVQDVVSVWAYRNTWDRRNVAILVAGAATGILTGYLLAAQVSDAFIKLAVGVISIAFALRRLVLERGGREPKPTPADLPRGIFWGWATGFTSMIAHAGGPPFQIYVMPQRLPRDVFVGTGAVVFALINWIKVPPYLALGQITLANMATAAALFPVAIASTWAGVLLVRRVSGTHFYTAVYALLVLVGAKLVHDGAAALL
>2.A.102.1000.1000-WP_091145947
MEFLGYLGALGIGLILGLTGAGGAILTVPILVYLMGIDPVIATGYSLFVVGTTSAFGALQQFRQGLVDIKTALLFAIPSFTAVFLTRKFLVPAIPTQLGNAAFSIPKDRFLMLLFALVMLLVAFSMLRKKKQSDGPAQSVAVFPAVVRMFFVGVLIGTVGAGGGFLFIPVLLYVAKLPMRNAVATSLLIIALNSLIGFLGDVANHTIDWSFLLGFTGLSVAGIFIGMHYAKAINEPQLKKVFGWFVAAMAVLVLLRECIIVI
>2.A.102.1000.1000-WP_005978699
MLIVFLLVSFFSSLVGSICGIGGGVIIKPVLDATGTMSVTAISFLSGCTVLSMSIISVAKAMKNSTVKINTKITTWLAIGSVLGGMTGKVMFQVVKEVLQNENRTGAVQSIVMIFITLGTLIYTAKKNDIKTHNFENKILCFIIGVILGILSSFLGIGGGPINLVILIFFFSMTTKEAAINSIYIILFSQIASLLHTILARKIPEVSVLYLGLMVLGGVCGGMAGSIVNKKISEEKVDKLFMGLMLVIVFINIYNAYVFMK
>2.A.102.1000.1000-WP_091740056
MEWLVLVLIGLISGTIGSLVGLGGGIITVPALLFLATIYPSYSEITPQIAVGTSLVLIIITALSSVFSYARQNRVDFRSGWIFFLGSGPGSILGAYLTNFFSPKEFNIGFGVLMIVVAGLLTFRNRLNLKQIQWSVQREFIDPDGNINRYGYHLPIALTVSFVVGIISSLFGIGGGALMMPVMLLVFRFPAHVATATSMFLIFLSSLVGSSVHLTQGNVDWWAVLWIAPGAYLGGNLGAWLSNRMSSQGILIALRIMIVCVALKMIVEGFSK
>2.A.102.1000.1000-WP_019834256
MHVYLPIAGLSVNMLVIVLLGGGVGLLSGMFGVGGGFLTTPLLIFYGIPPTVAVASSATQITGASVSGVLAQMRRNGVDFQMGCVMVAGGIVGSGLGAMLFRILERLGQIDTVISLTYIVMLGSIGGMMARESIQTILAHRRGETPRHRQRRHNPLIAILPMRWRFYRSGLYISPLAPFLLGTLTGVLTVVLGVGGGFIMVPAMIYLLGMAAQVVVGTSLFQILFVTAATTMIHATTTKAVDIVLALLLLVGSAIGAQIGSRFAMKLKPEYLRLLLALLVLVVAVRMAVGLTWRPGEIYSVTLG
>2.A.102.1000.1000-WP_068453395
MIILTYLLAGAFAGFIAGLFGVGGGIIMVPIFVFCFEAQGFDSSVLTHMAIASSLACIVFTSLSSARKHHLLGAVDWRVLLRVAPGITIGSVVGVLLALQLEGGALRILLGLFVIFVALKMALDRSKEYAPQESLSRRLMFPAGFVIGSVSSLFGIGGGTLSVPFFYRLGLSMGRVVGTAAACGFPIALLGATANIAFNLDSPLTPKYSLGYIYLPAVAVVSVCSVVFARLGAQCAQTINSELLKKLFSICLLIVGIKFVFF
>2.A.102.1000.1000-CDI01944
MEPILATLLSYLALGAFVGVMAGLLGVGGGLIIVPVLAWIFRNQQVSAEIIMHLAIGTSLATIVLTSISSVRAHHRLGAVLWPIFWRLAPGIVIGAWAGAAVAHFLSSFVLQKVFAVFVLAMSAQMGFGAKPAPGRDLPGTVGMGAAGGLIGLVSAIVGIGGGSLTVPFLLWCNVLIRQAVATSAACGLPIALAGSLGFMVTGWTIPDLPRWSFGYVYGPALISIAAVSMLFAPLGVKLAHTLPTETLKRVFAVFLALVGFKMLLG
>2.A.102.1000.1000-WP_076525899
MLLKLILFLVIGLVSGTVGTIVGLGGGIITVPALLFLASHLSEAEHITPQMAVGTSLVLVIITALSSTLSYARQQRVDFSSGWSLFWGSGPGAILGAWLTRYFAGNLFFIVFGVLMIGIALLLTLGDRLKVRRVKWSVQREFKDAEGNIYRYGYHRTIALTCGFVVGLLSGLFGIGGGALLVPLMVLLFRFPPHVATATSMFVIFLSSISGSITHLFQGNIEWMAVLLIAPGAWVGGRLGAWISRKMSSTALMWALKLAIAVVAIRMIVEGLS
>2.A.102.1000.1000-WP_009019086
MIEGDTQWLLLCLAGFCVGLAKSGFSGFALISVFLMAEMFGKQSVGILLPMLIIADFVVYPLYRRHGSWRAVWHLLPIAVVGVAVGFVLLEAMPEAWAKPVIGSLILIMVLLQLVRQFDPDVVHRLAHSKGFGLLAGGFAGVATTIANAAGPVFQLYFLARQLPKMELIGVGARFFLVINLIKLPFMGGLAYTTTETLWLNAKLTPFILLGIIVGRYALRWVSQQVFEWMIVLFAIFSALKLLMA
>2.A.102.1000.1000-WP_011973885
MDLFIVLILLLLGALVGFISGLLGLGGGFITVPALIYLLDYLGAPPNQSIKIAIGTSLFVIFLNSIAGIYKQSKHNNVIWKNSLLLGLFGIIGSIIGLKISMNLNGELHKFIFGLLLILLSLNIGRELYLDYKKEHKETKVANKINKLNKNNNHKNMGIMGLLAGIFSSIFGIGGGILVVPFLHHFLKCPITKSIGTSTGMISIISFFGLIGYILMPINLGTIYNSVLNQLYLVGNVSLYIGLIMVISGSIFSHLGAKFSNIADTRTLNIIFSIILLIVGIKMVI
>2.A.102.1000.1000-WP_012910490
MPDDIPSFAILAAILLVGSVLQGMIGFASALLGTPLFLLAGVTLPQAVAINLIASTVQNVTAAWKMRREIDFRGARRPALLRLVTLPLGALCLYLVGKSTSQTASIMVGLIVLTVLVVQTAVRVKPRDHWHAGWEFLTFLSSGFLLGLCGMGGPPVVLWVLAHRWEAQRSKAFLFFIFASGMLPQAICLALFFGWPIIEAMGVGLLGIPILLLGTLMGLKLGALIPAHVVRPLSTLVLAAVAISAIAWPLSSMLGQPAKSKVSQPATSNLGEPK
>2.A.102.1000.1000-WP_036820388
MAIENLFLLLAVIMVGTYFQTVTGFGLGIIAIGAATAFELTTVAIMAAVVSLVTLANCAFALPGATRKLDWKAVRAVVIGVLPGVVVGVMLLEFLSYSAASALQCLVGIMIVYSGVNFMLRPAQQSERSGDTSFFVSGFGSGLTGGLFGMAGPPLVYQFYRQPFDIGIIRNMLLVVFACTSASRSMFIGVQGQLSQEILILTAVALPVVTITTFLGRRFPPPFSATTMRRAVFSLLMVIGVYLIVTAIMGMVA
>2.A.102.1000.1000-WP_056054874
MRERRDEPAMGQVHLDVIATLFAVAALAGAIDAIAGGGGLLTLPALLLAGLSPVQALGTSKLQSSLGSISSTSAFARRGLIDWKTALPVAAGAAVAGLCGALCASLLSPQLLRAVVPLLLIAIALYFGFSRALKTEDVAPRMALIPFACFVAPVIGFYDGIFGPGAGAFYMIAIVTLLGYGALKATAHTKLANAASNLGSLALFISKGVVIWPIGLAMAVGAFLGAQVGSRLAMRFGPKLIRPLLVAISCVMAVKLLANPANPLRMVIGF
>2.A.102.1000.1000-OUT41022
MQIYLPIAEISIDATMLLMLGASVGFLSGMFGVGGGFMMTPLLIFIGIPPPVAVGTQANQLVANSVSGVLAHLKRGNVDMKMGLVMLTGGVLGTLVGIGIFRLLSVLGQIDLVISLSYVITLGIIGSLMIVESARTILRRGKGRKSSKKRHGRLHGLPWKTRFPRSKLYISALLPGGIGFLAGLLNSILGIGGGFFLIPAMIYLIGMPASLVAGTSLFQIMFTTAVSTFLHAWTNQTVDVMLALILLTGGVIGAQYGSRVASKIPAEVSRALLAVILLIVAGGLARGLVVEPDQVYSVDVVANAEGEVTR
>2.A.102.1000.1000-WP_012080900
MLSSLVLGATVGLVMGLTGAGGGILAVPLLVFALNMTVSDAGPIALLSVGISAAVGAMIGFRAGAVRYRAAMVIAGTGILAAPIGLWLAQRLDTNLLSILFAVVLIWIAYKNLMDGRQKTQKAVNGDSLPCIRDEKSGRFVWTSKCASRLLLAGSFAGILSGLLGVGGGFVMVPALQRYTDLAMKSVVATSLAVIAFISLTGVVVSISAGHFDQGVGVPFAAGSALGMLIGQPLSLRLPAKYLKIAFAIICILVACLMVGKTISS
>2.A.102.1000.1000-WP_066666583
MSIYLAVAGMPVNIFLIMGLGGLVGIMSGLFGVGGGFLLTPLLMMVGVPPAVAAASDSNQIVAASSSGAIAHKRLGNVDMKMGIIFLVGGVMGGTVGAQLVKILRGMGNYDFAVKVIYVVVLAGIGSFMFIESLNALRGRVKQADVSKPSVFKRLMISMPFQTEFKVSGIRASILFVVGLGFVVGLMAALMGVGGGFITVPAMIYLLGMPTMAAIGTDLFQIVFTSMNVVFQQAITNHTVDIVLAVLLFCGSTIGAQVGARFSKRFRGEQLRILLAVIVLAVMVQMFIGLISAPADIIGLTKGGGGH
>2.A.102.1000.1000-WP_027922657
MNLDTYFFLTVLAAFLVGLSKGGLPSISMLAVPLLSLVMSPVKAAALLLPIFVISDWVGVYLYRRDFSKANLRLLIPAGIVGVFAGWLTASFVSDRVVTFLIGAMGVAFCLNVWLRKQTDGAPQPADRAKGWFWGTLAGFTSFISHSGGPPFQMFTLPQKLAKAEFAGTATIVFAVINAAKIVPYQNLRPYSHETLLDAMVLIPFALIGTVAGAYLTRKISDIWFYRIVQLSLFLVSVKLLADAVHN
>2.A.102.1000.1000-WP_091929663
MGDVFPVDLLPEGISGSVLLLLLVAALAAGWIDAVVGGGGLVQLPALLLVPGISPVEALATNKLASIFGTTTSAVTYHRRVHPDLRTALPMALVALVGSFAGASVAAALPAAVFKPVIVVALVAIAAFTLLRPSLGEVTALRHTGRRHHGVAAALGVGIGFYDGILGPGTGSFLVFAMVSLLGYDFLHASAKAKIVNVATNLGALLFFAPLGAVFWGLGFAMGAANMLGGYLGSRTATTRGSGFIRVVFLVIVTALIGRLGWDVWTENVRPLLG
>2.A.102.1000.1000-WP_075787951
MQIYLPIAEVSVNAFLLLGLGGLVGILSGMFGVGGGFLLTPLLFFIGIPPAVAVATQAAQIVASSISGVLAHFRRKTVDLRMGSVLLAGGMAGALLGVWIFNLMRGIGQVDLLVKLCYVVFLGIIGALMFVESLAALNRTRKGVARKRKQRTWFAALPFKMKFRTSGLYLSAIPPLIVGAFVGVLSAIMGVGGGFIMVPAMIYLLGMPTKVVIGTSLFQIIFVSGFTTILHATTNHTVDLGLALLLLIGGVVGAQIGTGIGLKMKAEQLRILLAALVLAVCAKLALDLLIEPTELYSIADRVR
>2.A.102.1000.1000-WP_088713349
MDIYLPIAELSVNAAVIVALGFAVGMMSGLFGVGGGFLTTPLLMFYGIPPAVAVASSATQVTGSSVSGAMAHFRRGGVDVKMGAVLVAGGVVGAGIGSVIFRALQNIGQIDVTITLIYVFFLTLVGVSMLVETTRTLRRQATGQKAKKSKRRGSILSALPGRMRFRAAGLYISPLAPFIIGLLVGVLTFVMGIGGGLIMVPVLIYMLGMSVTAVVGTSLFQIVFTTAAITLLHAVQSKTVDIVLAALLLVGGVIGAQVGARVAMNLPAEKLRMALAILVLVVAIRLLIGLTWQPENLYSVDVVGM
>2.A.102.1000.1000-PDH58616
MDSVYFWPLMTLAAIFVGMGKGGLPVVAGLAVPCLSLIMSPVAAAGLLLPIYIVSDIFAIRAYRRDYNWQVLKISLIGMSLGVLVGGLTAHIVLEWVVTLMIGLMGLTFSLKQIFKQVDFAKPGKDLNSKVGIIWCTIAGFTSFISHNGGPPWQIFTLPLGLSKSVFVGTSVLAFSYCNLIKAIPYFMLNQMTLVTLKMSLYLMLPAAIAVFIGVKIIKIIPENIFFKIVTWALLLISLKLIYDGLKIHF
>2.A.102.1000.1000-WP_088482570
MLDLTIVALASLLAGFIDAVAGGGGLILTPALFSTFPNAAPATLMGSNKGAAIWGTGWATLQYVRRVQLPWARLLPAAVLAGAGSFTGAWVLTLVSPDGLRKALPLILLAVFVYTLARKDLGREHAPRFTGRAEATVAGAIALAVGFYDGFFGPGTGSFFVFLFVRVLGYDFLHASATAKLMNLVTNGFAIALFVSKGHIWWHVAAVMAVTNVIGSLAGTRLALKHGAGFVRGVFITVVGALILKTAWDAFLR
>2.A.102.1000.1000-OUX07008
MDVEMILSLLPFAAILCAGIFVQAAAGFAAGLVIVPALLWFGYSIPAAQCSLLVATIPQNIWGVWSLRESIKPKEVVWPGLGRVLFLPTGIIVLQWMDSVNEETIRQLVGVIVLLVTLMIIFIRPTPRKHLHPGWAMVAFPLSGFFQGLVGMGGPPMVFWVQAHDWSTEKTRSFLFMMYLVSIFPALAFLYIAFGSEVIEPGLLALAMIPVLWVVTYFGLKFGSLLGRQRLRRITLGLLLLMGAAGVISPMLN
>2.A.102.1000.1000-WP_093228296
MGCRQSLAHERRSEDVRKLIILSLIGFVAQLVDGSLGMGYGVTSSSLLLLYGITPALASASVHFAEVVTTAASGISHLRFGNVDKETVWRLIIPGSIGAFIGACFLSHLPGNEVKPFVSMILFCLGVYVLWRFLFNKNYYKSDNTKKKGRFLVPLGLVAGFLDATGGGGWGPISTPVLLSQNRLEPRKVIGSVDTSEFAISLSASVGFFISLDWTQIDWLWVFTLMLGGLFAAPLAAWIVKVFPTSLLGVAVGGVILLTNANVLQKTWGLNMTMSTIFYGAIVLVWTISFVYAFWKMKGTKLMKKEKQSDGI
>2.A.102.1000.1000-WP_056843401
MPFDLLSSLSVTPSVLLILVLVAFIAGFIDAIAGGGGLLTTPALLTVGLPPHLVLGTNKLSSTFGSATAGYTFYRRKLFHPGQWKNALLGTLLGAFLGAGAAHYMPAEWLNKMLPVIVFACGLYLLFGGTPKAPLDSDAPIKRKWQLPQGLTLGFYDGVAGPGTGAFWTVSTLLLYPLDLVRASGVARSMNFVSNIAALTVFIASGQVDWLIGLSMGLAVMVGAFFGARTAIGGGAKFIRPVFITIVLALTVRLAWQHWFGLA
>2.A.102.1000.1000-WP_077686896
MNMEWVLLVGAALLIGVAKTSFGGLASLSVAMVALTMPAKESTAAVLLLLITGDIVAVLRYRKAADWKLLRGLIPAVIPGLLLGAWFLSLVDDLVLKRSIGALLLIFVLIQLATKVFVRQHARAPHDETADAKPHRALTLTAGVTAGFTTMAANAAGPVMALYLQLARVEKLRFLGTGAWYFLIINIAKTPLTASLGLFTPEVLRTAAFLVPVVLLGTLGGIAIIGKVPQRAFDIITLITSIIAAGALIIL
>2.A.102.1000.1000-WP_094408459
MITDPLFYALAAPAILLTGISKGGLSGLGALTVPVLAMVLPPGQAVGLMLPILCLMDLFGLWAYRRSWSRDQLGVLLLGALVGIGFGILAFDHLDDNAVRIAIGANALVFTLLNWLKPFVTKGKPDDPAAPSNPKGFFWSGVSGFASYIAHAGGPPLLMYLLPQRIDKMLLAGTTVVYFAIVNFIKLGPYIWFGQIDGANFTQALVLAPLAPIGIWIGYWLTKRIDSKTFYQLSHILLLVAGLKLVYDGLKGFGLV
>2.A.102.1000.1000-WP_014269286
MSVLWILCPIIAIGAIIDSIAGGGGLITLTAYVAVGLPPQIALGNNKFASTSGTTIACIRYIRGNQVDWKVGTLAVVMSMAGSFLGSNLAALYADRYLQYLLVFLVPAIAVFMMIKPNFGQAKMRNAKVALILSGISGLVIGTYDGFFGPGTGMFLTLIFTSVIGLDLLKSCGTAKVVNLASNIAALATFIIRGNINYAIAIPCALSSIIGGYIGSGLALKGGAKVVKPVMLFVLFLLLLKVVFGMLGIG
>2.A.102.1000.1000-WP_007673338
MHVYLPIAEISVNVFLILGMGGMIGVLSGLFGVGGGFLMTPLLIFMGVPPAVSVATSANQIVASSVSGVIAHWRRGNVDFKMGLVLLVGGVFGSSAGVALFTLLRTFGQIDLVINLSYVIFLGTIGLLMLNESVRAIVRSRRPTVRRSKLHQHTWLHGLPLKMRFRRSKLYISALLPLGIGFCVGLLTALMGVGGGFVMVPAMIYLLGMPTGVVVGTSLFQIIFVTANVTFLQAINTQTVDVVLAVTLLVGAVIGAQFGTRLGVKLKGEHLRSLLALMVLGVCAKIAVDLVVTPADLYSVDFLMGHG
>2.A.102.1000.1000-WP_037726453
MPDISLTMVVVLCLAALAAGWIDAVVGGGGLLLLPALLLGLPNGTSAAQYALGTNKAVAIVGTTGAAVTYARRTPVDVRIAVRIGLAALAGSTAGALVAAGLSTEILKPVVMAVLLAVGAFVILRPSFGTTAPATGPVSARRVLAAVGLAGVGIGFYDGLIGPGTGTFLVLALTALLHLDLVTASATAKIVNCCTNAGALAMFAWKGTVYWQLAALMAVFNLVGGTVGARTALKKGSGFVRIVLLTVVFTLVAKMGYEQWVA
>2.A.102.1000.1000-WP_081090161
MLIVTEPWFYVTAIPAVLIYGIGKGGLGGALGIIAVPLMAITIAPTQAAAILLPILCVMDVFAVKHHYRNADYSVIKNMLPGAVVGVILAGLFLSITPEAGLKLLIGLLSLLFCGQYLLLGVDEKKAGGKISAWFWSTLSGFSSTAIHAGGGPASIYMLPLKLDKVVLVATMAVLFGLVNLAKLVPYAALGEFDTINMMTALILMPLAPVGVKLGVWLLHRVNQIWVYRLCYLFLFISGIKLTVDGLVSVVLFC
>2.A.102.1000.1000-WP_084649672
MKGLDVIWDLSFFAIAAPAVLFAGISKGGFGSGAAFASASILALILPPGQALGLMLPLLMLIDVATLGPYWRKWHWPSAKLLILGGVPGVIIGALVYRVANDDVIRFLIGAMSLLFVVWQIAKARGLIKISERPLGNSAGLLAGTTAGFTSFVSHAGGPPAAIYMLSLKLTKTQYQSNTVLVFWIVNSLKAAAYAFLGIFTLDLLMVDLILAPFALLGAWLGVKAHHLVPEKLFYAITYVLLAITGTKLIFDALN
>2.A.102.1000.1000-WP_092036652
MEEWILFVLIGLLAGTFGSLAGLGGGVIAVPSLLLMAALFPEYRHLTPQVVVGTSLVMIVLTALSSTLTYARQRRVDYRSGLLFFAASGPGAATGAYLNRFFEPDSFYIAFGLFLIFVSIVLTVGERGKERPVKWSVTREFTDPDGTVHRYGYHRPTALAVAFLVGMVSSLFGIGGGALMVPVMVFLFRFPPHVATATSMFMIFFSSVIGSLGHVAQGNVEWKAALFLAPGAWFGGRLGAWISSRLSSRGLLVALRLALLLVAVRMIWEGLS
>2.A.102.1000.1000-WP_096298550
MSALAVTLLGYWLLGAVAGTMAGLFGVGGGLIIVPALAAVFTFQGLSPDVVMHLAIGTSLATIVVTGISSALGHWRRGSIHFPWFVALLPGLMAGAIMGVLVAGQLTGSLLGMLFGLFVLSMAVKMALGFKPTPNQAVNTPAYAMVLAGSVIGGVSALFGIGGGTLAVPWLSRCGASLTQAVATSAACGVPIALFGAATFIWMGWGHPQLPPWATGYVMWPAFITIVMTSIPFARVGVRLAHRLPSHVLRWAFAALLTVVGLKFLLS
>2.A.102.1000.1000-WP_009816310
MTGDVIAVGVFAALLAGVSKGGFGSGASFAGAAILALFVPPGVALGIMLPILMLIDIATLRPYWRQWGRVEVTMLILGGLPGIGLGMAFYRMADADLLRLLIGGIALAFVLWQAVLRARVMRRGKSPLPGWVGLFAGLVAGFTSFVSHAGGPPAAVYLLSRGLDKTRYQATTVLMFFVFNIVKAVPYGMLGLFTQQTLMIDLVLAPFALLGAWIGVRAHRIMPERAFFAVTYVLLTLTGIKLIWDGLF
>2.A.102.1000.1000-WP_086342232
MIGIIYFIVIVFANTIGAISGMGGGVLIKPIFDLIHVHSVAAISFYSSVAVLTMSVVSTSKQLQNGIQIKWPFAIQVSLGAVVGGLLGNIVFEKILALFPAGREVQLVQIVLTVITLVFSYLYSKGMWQNFNYQSPVLTLGSGLLLGFLASLLGIGGGPINVALLMLLFNIPIKQATVYSIITIFFSQLTKVITIFVTVDMSRYDMNMLYYIIPAAILGGFLGSFVSGKVTDERVNQVYQWVIILVLIINIYNGWQVF
>2.A.102.1000.1000-WP_027856800
MELDVALIALLFLTGLGAGTVDAIAGGGGLITLPVLLTTGMSPVEALATNKLQGSFGTFAATRYFVKKKLVDLSQMRLMIGCTFAGAVLGTVLVQLLDTSLLATVMPLLLVLIALYFMLSPRISDQDSDQRVKPALFAFVFTTAIGFYDGFFGPGTGTFFTVAFVSLAGFSLARATAHTKVLNFTSNIASLIFFALGGNIVWLAGMIMAAGQLIGGQLGAKMVVTKGTRLIRPLIVTVTLLMSAKLLSDQYGEQVIAWF
>2.A.102.1000.1000-WP_058318982
MPEIELLLMMLGLLMAIGAIAGVLAGLLGVGGGIVLVPSYFYAFQTLGYDGPQLMQMCLATSLATIIVTSLRSVHSHNKKGAVEWSILRGWGPGIVVGAIVGVLVAASLRSATLQGIFGVLALVIGAYMGLGRSEWRLGQQMPRGIARLVISPMVGFLSVLMGIGGGSFGVPLMTLFATPIHRAVATAAGFGVIIAVPAVIGFLFVSIDPAQRPPMTLGAVNLVAFAITIAMTLMTTPLGVKLAHAMDPKPLKRVFAVFLTLVALNMLRKAFGL
>2.A.102.1000.1000-OGS77655
MLEIIGFCAALLVGMVLGLLGGGGSILALPVMVYLFHIPANMATAYSLFVIGIAALIGTFQNVRNRLVQPKTALLFSIPAVISIAIARKFILPNLPDKIHIGDQLVFQRDTFIMILFALLMILASIPMIRGQRERQAAKRPRPGILAFFGIIVGVISGMVGAGGGFLIIPALSIFMKVPIKTAIATSIMIIAINSLAGFSIEMTDPKIDWKFLFLFTAIAVVGVLFGLFLNKRVQAEKLKSGFGYFVLGIGVFILIKEWF
>2.A.102.1000.1000-WP_077452786
MIGLIYFLVIVLANAVGAVSGMGGGVLIKPIFDFIGAHSVAAISFYSATAVFTMSIVSTARQLASGRKINWSIALWVSGGAVLGGVLGNVAFEQLLLVFRDDKLVQLIQILVTVLTLLFAFLYTKYNWRGFALKKVGWYAACGLILGFLASLLGIGGGPINVSLLMLLFAMPIKEATIYSICTIFFSQLAKILTIAFSTGFGAYDLQILWFVIPAAMVGGLLGAKASNVLSPQRVTLVFQTVIVLVLLINLYNGYQLL
>2.A.102.1000.1000-WP_073371344
MEISQTIGYFLAVFVGMILGMLGSGGSILSVPILVYVMSIEPTLATAYSLFIIGTTSLIGGIHKAKQKLVDFKKMVLFGIPAVISVFITRKELVPRIPDIIFSTENFTLSKSMLIMVVFAVVMIVVSGSMIKPFKEKVVLENEKFNYYSVILMGILIGLLSGFVGAGGGFLIVPILLLFAKTPIKMAVGTSLFIVSSQSLIGFTGDIMEKQVIDWQLLLFFTLASIIGIFIGNFISKKIKETKLKTGFGWFVLAMGIYIILRELFWS
>2.A.102.1000.1000-CZR09954
MLGLNGIEWMMLIIAAIIIGFSKTGIQGATIPAVALVAIIFGGKASAGIMLPMLMLGDLIAIFQYGKQGKFSDVLKLLPAAVIGIVIGAVTGNFLDDRQFKALLGVVVLVCLGLLVYREVAKRVLALPKNRIFHWMVGAVSGFSSMVGNAAGPIFNVYLLSQDISKNKMIGTTAWFFLLMNVVKLPFHIFMWGTVTWGTIRYMLLMIPFISFGSWMGITFVRKINELWYKRIIMAMTGIAAIRLFI
>2.A.102.1000.1000-WP_092664146
MELFGISVVLLGTFTGFGLLIGILFGFFGMGGSFLVTPALLVMGYEPNVAVGSGLAFVFGTSVIATLKHRDLGQVDYKLGVLMIAGTTAGIEVGKIGLEYLQHIGLAGSVVSVAYVLLLGGIGAFVTREALKGGDDDSGGLEHDVDEDADVEDADIPDIAQKIQSYRIPPMMSLRGGFTVSLWMILAVAFATGLLSGFLGVGGGFIRMPALFYLIGVPVPVAVGTDLFEIVFSGGIGSFLYAQSGAVDLSIVVPLLAGSALGARLGAAATSLVEEEDIKVYFGVMLLLGAVAVAIREVGNAIQMPVLDTVSLAIILGAALLVSGAVSYSAVRELRDEARPTTNATAD
>2.A.102.1000.1000-WP_075222463
MHLDPVSIGVFGFAVALLGLSKGGLAGMGLMAMPLMLLVMPPATAAGLMLPILMTQDALTVWIYRGQWDTKNLKILVPGAMIGIAVGLVSFAVMPARLLLFVLGAVTLAFAVRGLLAKAAPARVPHAGVGVFLGAVSGFTSTILHQGGPPFQIYLIPQRLPRDVFIATGAIFFAIVNLSKLPGFIALGQLNQHNLLIALAAAPWALFMTWVGSRVAKRISVEKFYVIIHWLLALVGAKLLFDALV
>2.A.102.1000.1000-WP_018019909
MLSAFIIFFIVVLGSLLQRVSGMGLGLIAAPVLTVLLGPIEGILVLNVLAVVNAAITTATVRQWVDWRMFSIIGSVLVLGSIPAALLIRAVSAAWLMILVGALLLLALGIVTYGKRWVPPVSGALPAAISGIVGGFMNTIAGVAGPAITVYAKASGWEQRSYAATLQPIFIVSGLVSLTMKLVLGAGSLASTPVQIWPVGLVAMLIGIYLGVRCAPRIPRDKAHRLALFLATAGGVSALIRGVLSL
>2.A.102.1000.1000-WP_012375268
MHFELWQWVLAVIGALLVGVSKTGIAGLGMLFVVIFAQIMPAKQATGVVLPLLIFGDIIAVASYRQHTQWRFLWRLFPWTAIGVVIGFVALGRIDDRQAQVMIGLIVLSLLALHVGRRVIKPKAAGIKPQNVAASVTARSAPRSGAATGQNDTSVWRAGSPDPAAKTVITAGSGDPAVQPQEASHGWWFAPTIGVLAGFTTLVANAAGPLMVIYLLAMRLPKMEFVGTGAVFFLLLNLFKVPFMVNLGLINGGSFALNLWLAPAVFLGAWIGRKILLRINQRLFENLALALSAAAGVKLLC
>2.A.102.1000.1000-WP_020581977
MLPEFSILAVAIPAVVINGLGKGGLGGALGMIGVPLMSLVMSPLQAAAILLPLLLVMDGFAIWGWRHSVHWKTMRIIMVPGLMGVVLGVLIFYRLPDSAIRLMIGIIAVLFCLHHWLNHLIQGSLKHSSKPGFIAGIFWATVSGFTSFGLHAGGPPMSIYLLPQKLDKKVLAGTTAVFFGIINVAKLSAYGQMGQFTVDNLLLTLILLPFCPLSVRLGMKLVNTLPEKTFYQCLYLGLFITGMKLIMDVMV
>2.A.102.1000.1000-WP_072819309
MTPENLLPFLVVTAMAGYFQTVTGFGLGMIVIGLSSSLGIVSVATVAAVVSLQMVVNSAVALPGKLQHVHWPAVRAVVVGLLPAILGGVLLLDYLSASASNLLQLALGGLILYGGISMLLQPSRQTVLSSSGSFFVSGVLSGLCGGLFATPGPPLIYQCYRQPLPLIGISSMLILFFSLTSLVRTLFIAFQGQLDTEILVLAAWSIPVIAMATYVGRRFPPPLSAVMMRRLAFLVLVGIGGGLVGASLDVL
>2.A.102.1000.1000-PCH81844
MELYLPIAELPVNVLLIFAMGASVGFISGLFGVGGGFLLTPLLIFSGIPSAVAVATVTAQVVASSASGTLTYWKRGQLDVKLGVVLMSAGIVGSTVGVFVFRELRSLGQLDLIISLSYVVFLSTIGSLMLFEAVRSILNKRRGIAISIRRPGQHNWVHGLPFKMRFKKSKLYVSVLPVFFLGSMIGFLGTVLGIGGGFIMVPALIYLLRVPTSVVIGTSLFQILATMMVATVLHSVANQTVDVVLALILMIGGTMGAQLGAQAGQKLHGEQLRAMLGLLVLAVGLRFAFNLIIKPDEIFSVAPLVLQ
>2.A.102.1000.1000-WP_024955356
MEFETYYYFIFLGAGFLSGFVDSIAGGGGIISVPVLLASGMPPHIALATNKLQSSFGSFTASANYIKKGLVSIKDVYMGIIFTFIGACLGTYSILLLNADLLSKIIPIMLVLIFLYTFFTPKIGKEDRHHILKPNLFYFIFGISLGFYDGFFGPGTGSFWTIAIVMLLGLNLKSATAQTKIMNFTSNVVSLGVFIIGGQVLWTVGILMGIGQILGAYTGSTLVVKKDVTFIRVFFLSIVGITILKLLYDSYLAN
>2.A.102.1000.1000-WP_100163564
MLEMNASFFAVTGAAVLFAGVSKGGFGSGAAFASSAILALFLPPGLALGIMLPLLMLIDLATLGPYWKTWHWPTARLLVLGAVPGVVLGAAIYRLAPPDLIRLLIGTIALSFVSWQVAQRSGWIKLRAQKLPAGAGVGAGAVAGFTSFVSHAGGPPVAVFLLSQRLEKTQFQGTTVLVFWAINACKFVPYAFLGLFTKQTALVDIALAPFALLGTWLGVLAHRWVSERLFFSLTYVMLTLAGLKLIWEGLT
>2.A.102.1000.1000-SEG30515
MPDCGKFTASMWDSALQLLHSPWAWALYFFCAMLIGISKTGIQNVGTFAVPLFALLFGAKYSTGIVLILLCMADLLAVIYYRKQFIWSEIKAMLPSAFLGLFIGLFVGEYIDDQTFKITMGACILVSVLLMVWGTNKAKNQGEGRDFTDNWWYAPMFGLLVGFSTMIGNAAGPALTIFLLTRKMDKYTLVATGAWFIMILNFTKIPLQLFVWQNLSWEGFMLNLMAIPFIVLGGFIGIRLVKIIPEKEFRIIILTLVLASSLMLIFG
>2.A.102.1000.1000-WP_039131481
MEIIGYLAALVIGISLGLIGGGGSILTVPVLVYLFGVDPITATAYSLFIVGATSLVGTWPKHRQGEVNFKTAFIFGIPSILAVFATRKFIVPAIPHDILSIGDFLITKPILMMIIFAVLMVFASVSMIRENGKAKEIVEGPQQFNYPLIIIEGAIVGTLTGLVGAGGGFLIIPALVLLSKLPMKQAVGTSLLIIAAKSLIGFTGDLGHTIMDWKLLLLVTALAIAGIFLGNSMSKKVSPEKLKKGFGWFVLVMGIYIIIKELFFGGGGH
>2.A.102.1000.1000-WP_099509115
MQIYLPIAEMPVSVLLILGMGAAVGFISGLFGIGGGFLMTPLLIFLGIPPAVAVATQSAQIVASSTTSVLGAIRRDALDHKLGAILVAGGLVGSALGVWFFAAARRAGQLDLVIVVSYVTLFTVVGSLMLKESIREFWHRRKGGALRLRRRAGEHAPYLGWPLRMRFYRSKLYVSVIPILALSLFIGFAGALLGIGGGFIVVPALLYVFRVPTNVVVGTSQFQIVCTTLVALILHAVTNQAVDMVLAILLIVGGVFGAQFGARMGRHLRAELFRFLLAILLLAVGLRFGLELVLKPAEPFSISVQEARQ
>2.A.102.1000.1000-WP_035508558
MGYVIASSVILGAIVGLILALTGAGGAILAVPLLLFGLHLGVAQAAPIALLAVGLSAAFGAIIGLRARIVRYRAAVLMAAVGTVCSPVGLWLAHRLPNGPLSLIFSAVLAYVALRMFRQTTESKSQPVQRNRTLQPCQLNSGTGRFVWTAACTRALAFAGTGAGFLSGLLGVGGGFVIVPALKRSTNASVQVIMATSLAVITLVSASGVISSAIAGRMNWQIGVPFAAGAMMGMLGGRLIGNRLSDHRLQQAFALVAGLIAIGMVAKVAMAA
>2.A.102.1000.1000-WP_082435982
MINYHTKNRIKFSLILFLIKGSDKILNTIYFLIALFATTIGALTGIGGGVIIKPVLDLLGNFDVSTISVLSSFTVFSMAIVSIIKQSKENVKMDKRKTIIIGIGSVFGGFIGQYLLDLAIKLLINPSIIKIIQNTIMIVLLVFVYICTKRKNKEPLVRSDNRAIYLLIGVILGILASFLGVGGGPINVAIFALVFSMDAKESAINSIITIFFSQAAKLVTVAVSTGFAIYDLKTLPFMVLGGILGGILGSSLNKKFQNKTVEKCFSIVMLMIMSLNIYNIVEILSY
>2.A.102.1000.1000-OYU64558
MNLDFSILQWVFMVLAAFIIGFSKAGIKGLDVLNVLLMAVVFGGKASTGVILPLLCFADILAVIIYKRHVEWKYFWKLIPAMIVGVLCGVWFGKGIDEQLFKRVISVIIVLTVVIMVYSERSKNTSFPNKVWFSTGMGLLAGFVTMMGNLAGAISNIYFLALKLDKNTFIGTAAWIFLVINFFKLPFQIIFWNNITTQTLLLDLIVLPALMIGFYIGLKLVGKVNDAHFRKLVMAITFLGALLILFK
>2.A.102.1000.1000-WP_058086526
MLELDATNLGLMLLASAGAGLVDAIVGGGGLIIVPSLFALFPQAVPATLLGTNKAASIWGTGWSAWQFAKRVKLPSGRLLGAIVAAMLGGLIGAWLATRVPADRFRLALPMVLTAVWAYTLCRKDLGHAHAPHLSPRAEALTATGLGGLIGFYDGVFGPGTGSFLVFALVRCLGWDFLHASAAAKRLNFATNVAALAWFIPAGHVVWALALPMAVANVLGSSVGTKLALRHGAGFVRIVFLIVVAALVGKTGWDAWRLLQG
>2.A.102.1000.1000-WP_048603629
MILTGLIYFIVIILANSIGAVSGMGGGVIIKPILDFIGAHSVAAISFYSTVAVFTMALVSTWRQIKNGVAVKGRVIGWISLGAVIGGFLGNVTFERLLELFQKDQMVQLIQIGLTVLTLLFAFFYTKYDWKNFHFQSLGWYLACGLTLGFLASLLGIGGGPINVSLLMLLFAMPIKEATVYSIGTILFSQLAKIVTIGSTTGFARYDLTMLAFIVPAAILGGLIGAKMSNLLSPKKVTLVFQGVILLVLFINIYNGVHLF
>2.A.102.1000.1000-WP_009481373
MPALLTVDATLPFLASGGVEVGAGLLLALAGAALLAGWVDAVVGGGGLIQLPALLLLVPGAAPVQLLATNKLASICGTTTSAITYGRRLRPDTRTAVPLALAAFAGSCGGAVVASILHKEAFTPIILVVLVVVGAWTLWKPDIGQVQRMRFTGRRHMGAAALIGAVIGFYDGALGPGTGSFLVVALVGICGYAFVEASGLAKIANVATNLAALVVFLPQGAVMWRIGLVMGAANVLGGYLGARSAVALGPKFVRGVLLVVVGAFVVRLGGQLLHLW
>2.A.102.1000.1000-WP_075725954
MTSLLPLIVFAVVALGAGLQRVAGMGLGLIAATILSIVIGPVEGVLIVNVLAIFTAIGTSWAARHDIEWRHFWLIAPVMVFGSVPAAILITRIDKSGLQVLVGATLLIALTTVTWGKQKIPTVTHPAWAMIAGVIGGFTNTLAAIAGPVITVYAQASRWPHHQFAATLQPLFIVTGLLSVSTKLIFGAGTLSDTHWTIWAGGFAGLVVGVFLGSKLARRVPRDKARILAITVAIAGAISALVHGLEGLLLHG
>2.A.102.1000.1000-SEO22969
MFFNTLLMDSYIILFLCLAAFAAGFIDAIVGGGGLIQTPMGLILLPNLPVSTVIGTLKIPAFSGTAFAAFQYLKKVVIQWKLLLIMMCLAVPSAFLGSTILTLVSNDFMKPLLLVVLSLLFIYTYAKKNFGQHVAKDHSAATQIIYAVVISIIVGFYDGFIGPGTGSFFVVAFIALLGFDFLHASANAKMVNLATNFGSICLFMIKGKIIWSIAIPMAVSNGLGGWLGAKLAINKGNGFIRIFFLIVVVGTLIRFAYDVFYK
>2.A.102.1000.1000-WP_073006711
MFIIYFLIGLIACTAGAMAGLGGGIIMKPLLDMLGHYNLSTIGILSAATVFSMSVVSIVKARNSSLHINWTNSLFIAIGSIAGGFIGKGIFNYFVVQSGLSTVIGMIQSILLAILLIIIFIFMKYNHRIKTYQVQNRALILFVGFILGLLSAFLGIGGGPLNVALLVYIFSMNTKDASINSIFIIFFSQLSSLILVAISTGYAPYDLSMIWFMVPGGILGGMIGSNLVKKISTSVVERIFNITLLIIILITIYNIVMELV
>2.A.102.1000.1000-WP_035461372
MLVELLPPSIDTLTFAVLLAVAATAGFIDAIAGGGGLLTIPALLTAGLPPHLALGTNKLAASFGSATASLTFYRRGFFNPIFWWQAALFTFIGAILGTLMADWLDATWLDRLLPIIVCLTALYVLLQKKQPKQQELPPLTPGRPLYQRLQGLSIGFYDGVAGPGTGSFWVVSSMGLYKLSMLYASGVARSMNFISNIVSLAVFLLLGHVHLFLGFSLGVAIMTGSYLGARLAIHFGSPFIRPLFISVVLIISARLVWQAWFS
>2.A.102.1000.1000-WP_016402112
MFLSFLLIGAIAGLMSGLFGIGGGLVIVPVLIGSFGAMGFASDSAIHLAIGTSLASIIVTASSASYAHYCRGSIDWQVVNRLGIGLIVGSMFGAWLATQLHADHLSTYFAGFLLFMAAYMAFGRTPKAQKSLPGPLGTGLLGTLVGSISAMFGIGGGTITFPSLSWFGVPAPKAVAISAVCGLPIALVGTISYIYNGWHVAELPSWSLGYVYLPAWCGIVLTSSIFARLGSRLAYRLPARRLKQAFALLLLIMAIKLLTE
>2.A.102.1000.1000-WP_052254023
MEQGVQLAAIIGLAAAVFVGASTQRISGMGFALVSSPFLVMVLGPHEGVMLVNLLGACSSLLIFAQVFRQVEYRKVAFMLIPAMLMTIPGAWVANSLDGPWLNIGISFMVILALCSSFMIRNLAMAQSRGLAIGAGAVSGFMSVTAGVSGPAIAGYAVASRWPQAQFAISVQLYFLVLSLTSLIAKGGMPQLHWQQWGACFGAMVLGIVLGNFLAPRIPQKFSRAFVVLIAFSGAVSLMASGLLALSSN
>2.A.102.1000.1000-WP_026846063
MAVLPEGLTPTALLLVVLAGSIAGFVDAVVGGGGLVQLPALLLVPGLSPVQALATNKLGSVLGTTTSAVTYQRRVRPDLWTAVPMAVLALVTSFLGASIAALLPADVVKPVIVVALVAIGAFTLLRPSIGEVTVLRHTGRRHHGVAAVVGAVIGFYDGVLGPGTGSFLVFAMVSLLGYDFLAASAKAKIVNCATNLGALLFFVPHGLVFWGLGLLLGAANTVGAYLGARLATTRGSRFVRIAFLVVVTALLLRLGWDVWVEDVRPHA
>2.A.102.1000.1000-WP_067823872
MSTETVVMLLLAAVGAGWVDAVVGGGGLLQLPALMLAFPGQPVAALATNKVASIAGTTSASIAYLRKTKLDKDVALPGAGLALACSAGGALCASAISSEVLKPLVMVVLLAVAAIVVLRPDLGRAPRVVLRTRRRTAAAVLIPGVAIAFYDGLVGPGTGTFLVLAFTTLLGSDFVTASANSKIINASTNLGALLVFAAQGEVLWAIGLAMAVCNAVGAQLGAHMAISRGAGFVRVVLLVVVAALVVKMGYEQFG
>2.A.102.1000.1000-WP_026978655
MEIIGYIASLFIGISLGLIGGGGSILTVPILVYLFDVNPKLATTYSLFIVGLTAAFGAIRHYNMGNIKVKSAMYFAIPSLITLLLVRKIILLRIPELIPIGSSYTVNRGLLIMVLFAILMVLASYSMIKKQNFVNTLSQIKPIQLMFIGAAVGIITGFLGAGGGFLIIPALLFFAKMQMKQAVGTSLLIIAFNSLLGFAGDVLNGVEIDYMFLLTIAFIAGIGIFIGTYLSKKMDGAQLKPIFGWFVLVMGIYIIAKELFL
>2.A.102.1000.1000-WP_048781790
MHIIIYSIIVLGATMIGAITGLGGGIIIKPAFDFVGIDTTSMISVYSTVAVFTMCLVSIYKRSKQGFHVQKQIALGLAFGSIIGGKIGDVIFLQAVDSWGSQAVSATQSVILFLLLAGIILFTLNKESIRTLEVTNLVAIVTIGLTVGMISVYLGIGGGPLNIALLVYFFSMKAKDAAAYSILMIFFAQIIKMGTVIRDFEKYNNVSLVILAIAIFAVLGGWIGTKIQSKLTHEAVEKLYLGLMAILVFMTAFNVFKFIGV
>2.A.102.1000.1000-WP_019952661
MIFLLYLLLGAVAGVLAGLFGVGGGLIMVPVLVHSFTLLNIDPAVVTQMAVGTSLATIIFTSLNSIYGHHKKGATRWPLVGWMSLGIVAGSALGALTATLIPGQQLQFLIGLFAIVMAIQIAFDLRPGGGDDTYRPPGRSWLIGGGSIIGWASSIFGIGGGSLTVPFLLWRNLPARAAVGTSAACGLPIAIAGALSFMWFGHDQSNLPAWSVGYVYLPAVLGIALTSMVSARLGVRLAHQLPQKLLKRLFALLLVAIGISFLI
>2.A.102.1000.1000-WP_034292496
MDVSIFLLLIVGFLAGLMDAAVGGGGLLQLPALMGLLPNAPIATVFGTNKLASFLGTSMATTQFIRKIRVPWKMLLPAAVLAFIGSYIGAKLVTYVPVQYMRPAMLVLMLLMFVYTFYKKNLGQTVREHALSHREYAIGLLFGALIGLYDGIFGPGTGSLLAFVFVRFFAYDFLTATASAKIINLTTNLAALSFFVPNGHILWDWAIPLALANVCGGMVGARLAILGGTRFLRHGFMVLLVVMMAKFAWDTF
>2.A.102.1000.1000-WP_089109099
MSTVLLLIAGLLVGIFVISMGGGGGAIYLGLLASVFKISPISAAATSIVTALPSIFIGSWGYYRQKKIDFRLGNQMLIAAVPAVIVGALAAPYIPVHIYRMVIGIILIILGIRIFVPNKQSSTPKAKSLVLASVYGVISGLMVGIAGLSGGGPVLAGLLILGLDTFEAVATSSYVLAGLSVVGAVMHLAGGNVDWQLGLPLMIGAAVGALIAPILMRHLSKSAHFGLVQLVMGVLIIFMGINTMR
>2.A.102.1000.1000-WP_095229897
MDIWILVILAVIFFLAGFIDSIAGGGGLLTMPSLLLAGISPEIALGTNKSIVTLGTLTALINFIRHKLLNYKAAIVGSITGIIGAFFGAKTVLLLDTHVIYKVFFIILPIALILTLIPKKNSDKTVMNRKDIYLFTPIIALVVGFYDGFFGPGTGSFLILGFSVVIGLNLVHASALAKAINLSSNIGSLVTFILAGKIMYAIILPLIIANMLGGYAGSSLVIRKGQKIVKIFMLVVFFAIFISLIYKYLKGF
>2.A.102.1000.1000-WP_078737393
MYILGYLASILIGLSLGIIGGGGSILTVPVLVYLLGVDPVLGTAYSLFIVGITSAVGSVSYFRNSSVDIRTAILFGIPSIVAVFLTRAYLIPAIPTTIARVGSFVIDRNVLLMLLFAVLMLLASISMIRPTKEGEGRKLEAKTQKPTPYLLILLEGMVVGTLTGLVGAGGGFLIIPALILFGGLPMKKAIGTSLVIISAKSLLGFLGEKNLASLDWQLLLMVTAFAIIGILAGTRFARYINGEKLKPAFGWFVLLMGLYIILKETIL
>2.A.102.1000.1000-WP_038029697
MHEILGYLLSVVMGFTLGLLGGGGSILTVPILVYVMGIDPVMSTAYSLFVVGLTALIGAYGYWRKGQLSLKTAVVFAIPAFASVYATRKFLMPAIPDTIAQIGTFILTKDILVMVVFAAMMILAAVSMIRKKKGGEAIADEEANPKFNYPLILTEGIVVGVLTGFVGAGGGFLIIPALVVFARLPMKLAVGTSLLIIAVKSLIGFIGDVQNYGDAIDWTFLGLFSLMAIAGILLGTWVSKYISSAKLKPAFGWFVLVMGIMILLKEMMNA
>2.A.102.1000.1000-PIY06815
MTLVALYLGALVGVILALTGAGGGILAVPALTLGLGFTMVQASPIALLTVASAAATGMMGGLLKGYVRVRAALLISAVGISVAPFGQRLAHVLPERGLIGLFACIMLIVAARLFLTAARRASGGGAATTSRSKTCVINTKTGRIDWNVEAFLKLSLIGVISGMATGLLGVGGGFIVVPALLRCSNISMNGIVATSLMVITLISGGAVITAFMAGHLEVSRLSLLFIGGAVGGMLLGRQFAEVIPAARLQQTFSILVTGVALALLYKMLL
>2.A.102.1000.1000-WP_075214943
MELYLPIAELPMNVFMLVGMGAAVGFLSGMFGVGGGFLLTPLLIFSGIPPAVAVATVSSQIVASSTSGALSYFRRKAVDVKLGSYLLVSGVFGSYLGVMAFTRLRELGQLDLVIALSYVTLLSTIGALMLTEALRAIAAQRSGKPLPVKRPSTQGWMQRLPLKVRFSRSKLVVSAIPVACLGLIIGFLGALLGIGGGFIMVPALIYLLKVPTAIVIGTTLMQTLGSMAFATIAQASTNQTVDVVLGLCLMIGGVIGAQFGAEVGQKLRGETLRALLGLLVLSVGLRFAVDLVLTPDDLYSLSFPTGEQL
>2.A.102.1000.1000-WP_085837099
MTPDLTFLIVLTISVTILGLSKGGFAGIGMVSTPLVAAFSDPLTAVALMLPIMIVQDVVAVYLYRFEFDKSLLIKMIPGGVLGVFAAYLLASSVPEWVIKAALGGVSLLFSIWQAVLMARGMPEIPAKPRHDTLLGVAAGAAGGFASAIAHVGSPPFQIYVMPKHLRKEIYVGTSVMFFAALNLMKLPSFAALGFYNRETVHLSLFFIPLAVVSSWAGSRLVRYVDPRAFNLIITLILFFVSFVLIWQAYIDAVA
>2.A.102.1000.1000-WP_036784175
MRKLLIFAFVGFFAQLIDGALGMSYGLSSSSLLLAYGVAPAVASSSIHMSEIATTAVSGYSHYKFKNIDKSLILPLIIPGSISAFCGAAFLSSLPGDVIKPFVSFFLLLLGVYILVRFLLLNVERSNSRPNLSLKKRFIYPLGFVAGFLDAIGGGGWGPVNTPILLSQKGATPRKVIGTVDTTEFAITTSATLGFILFLGWEEFNWLWVSAFVIGGVVAAPLAAWLVQVIPALILGVLAGGFIVLTNLRTLLLTVHLDTTLIYMIYGILVAAWLTVVMFSIRKYIRIRDYGKSYVKQ
>2.A.102.1000.1000-WP_087007901
MQGAHPVIEFFVIGFVVLCASCLQGSIGFGLGMIAAPLLVILKPDLIPSTIILLAINISIFAFLRERRNVDWSIVLWGSIGRIPGIVAGTFAVATFSRTGLSLTLAAIVLIGVAFSLIGWKPAPHRRNVLVAGGLSGMFGTSTGIGGPPIALIMRSVDTSTARATISAYFVIGSLMSLTGLAIGRQLTLTHLAYAAAWAPFMIVGFALSSVVIKKANTRILHAIAAGVAVLGSLFVVGQALLS
>2.A.102.1000.1000-WP_072747867
MHIYLPIAEVSVNPLLILGLGGLIGVLSGLFGVGGGFLLTPLLIFSGIPPAVAVATGANQIAGASLSGVMAHWRRRAVDLRMGAVLLAGGVAGSALGVRIFSALREMGQVELLVSLSYVVFLGGVGGLMMLESLRALRQAGRPGAPRRRKRHSWVHGLPLKMRFRASNLYISAIPPFMVGALVGVLSAVMGVGGGFIMVPAMIYLIGMPTNVVVGTSLFQIMFVAGATTIMHAVENRSVDALLAVMLLVGGVFGAQLGARIGTRLRAEQMRVLLAALVLAVCARVGYDLVATPEELFSIAPVAP
>2.A.102.1000.1000-WP_010836255
MGALDWTVLLVAATAAGWVDAVVGGGGLILLPAILLAAPHLSPATALGTNKLTACTGTTAAVLTFARRVPMNLRVLLPAGVLAALTSAAGAATVSLIDRDLFVPIIMCVLIAVAVFVTLRPTIGTTAPATPPTKRRMLLVVLTAAAVIGYYDGILGPGTGTFLILTFATLLGTEFVRSAAMAKVLNLGSNIGALTFFAATGSVWWTLGLAMAVCNVLGAVVGSRMAISKGAGFVRVTLLIVVVGMVIRLGWQQFG
>2.A.102.1000.1000-XP_010092689
MKSQYSCKWLFLLLILTTFGDSYAKEAKPISDILTFSHFLNKTNEWIILNTRPPIEAKLELSTPIVLAGFLCFIAASISSAGGVGGGGLFIPIMTITAGVDLKTASSFSAFMVTGASIANVVCNLASAIPRFAGKSLIDFDIALLSQPSMLLGVSVGVICNVMFPEWLVTILFAVFLAWSTSKTWRNGVMCWKLETEVKRLRKGCGELENGLSEDVKLSSIKEPLLGSDHQLRKCQYRLPWMKLGVVVLIWCSFCFVYLLRGNRYGEGITPIEPCGVGYWLLSSFQIPLAIVYTAWILCRKDSSQNQNLNQKNVMENLTQVGQSKKLIFPLMALLAGMLGGVFGIGGGMLISPLLLQVGVAPEVTAATCSFMVFFSSTMSAFQYLFLGMEHTDVALIFAAVCFVASLLGLVVVQKAIQEYGRASLIVFSVGIVMALSTVLMTTFGALDVWRDYISGEYMGFKRPC
>2.A.102.1000.1000-WP_081280730
MIITDPWFYIVSIPAVLIYGIGKGGLGGALGVISVPLMAWTISPTQAAAILLPILCVMDFFAVKHHRHFADVWVIKRMLPASALGVALAALYLGSMTESSVKLIVGLLSVLFFFMHLFQRKQPKPGGTFSAWFWSTLCGFSSTAIHAGGGPASLYLLPLRLEKTTLIATMAVLFAIINLFKLVPFTLLGTFDSTNLLTSLVLMPLAPIGVKIGVWLLDKVPQQTIYQLCYGFLLLSGTKLLLEGIS
>2.A.102.1000.1000-WP_022979513
MWDLLLVAAASGLAGCVDAIVGGGGLILVPALFATYPAAPPATLMGTNKGGAIWGTAWAAGQFARRVQLRWAALGPAVGAALLGSFVGAWTLTLVHADSLRRALPFVLAVILLYTLLRKDLGRVHAPRLAGRAEAIAAGLIGLAIGFYDGFFGPGTGSFFVFLFVRVLGYDFLNASAAAKLLNTATNAAALALFIAKGHLWWQVAAVLAVANVAGSLLGTRLALRHGAGFVRGVFIVVVSLLILKTGWDAFGH
>2.A.102.1000.1000-WP_057908028
MGKIVLYVMIILFSNTIGAISGMGGGVIIKPVLDLLSGDPLVAINFYSSFAVFIMSIVSTGKGLKRGVRIDWHEALFLSAGSIIGGKLGDGGFILLSKILQNDHSLNLIQIIIVVIALVLALLFSKSGGFHFNKQITYFLFVLSGLALGMLSTFLGIGGGPINVAVIIYLFGFEPKKAAFYSIISIFFSQLIKLLTNLSHVSDLGLNVSLLPGIAIAAIIGGYLGAVISCRLTNRTVLSIYRAVVVCVIGLNVYNGIMLVI
>2.A.102.1000.1000-WP_007438643
MQVYLPIAEMSVDALLLLGIGFGVGWLSGMFGVGGGFLLTPLLILIGIPSPVAVASGANQTLGASVSGLLAQWRRGNVDMKMGGVLLAGGFVGSFLGVQLFAWLRRQGQVDLAVSVFYVVVLGSVGALMVRESVRAILRRRQKGAAPKRLHPHFWMHGLPFKMRFRKSRLYISVIPPALVGFSIGVLSAVMGVGGGFMLVPAMIYLLGMPTSVVIGTSLFQVVFVAANVTLLQAITTGAVDIVLTLLLLIGGVAGAQFGAAMGTRLRGEETRALLGALVLAVAASLLWGLVATPVSPFAIGPLP
>2.A.102.1000.1000-WP_009666826
MQIIQDPLFYAAAIPAVLITSISKGGFAGGLGIVAVPLMALVISPTQAASIMLPILCVMDLTGFVTWRKRADPGLLKLLLPGALIGILIGALMFHQLNDAMVTAMVGVMALVFALNYWFKGKVRVPVHLPDKASAGLWSFLSGFTSFVSHAGGPPMAIYLLPKHLDKAIYVGTVTILFTTINYAKIVPYALLGQLSVDNLATAAVLSPLAPIGVKLGAWMHDRIDAKVFYRISYGFLLLTGLKLSWDGLRHWIG
>2.A.102.1000.1000-WP_018022886
MDPVMLAVLFGGAMLAGWVDAVIGGGGLILIPLILAAFPQIAPAAALGTNKLAGVMGTASAAVTLVRKRGVDRSIFWRYVPLALVASGAGASAASLISKDVMRPVIIVLMLVVGVFVALKPAFGSPDAVAQSSRTRTLLGLVAVAAVGFYDGIFGPGTGMFLIMAFTAIFSQSFLDSAVMTKVVNVSTNLGALVVFALGGNIWFTLGLALAVANVIGAQIGARTVLGGGASFVRCAVLALVVIMACVLTYQQLHLT
>2.A.102.1000.1000-KRO72171
MIIIAYLASLLIGLSLGLLGGGGSILTLPVLVYLFGVDTVDATAYSLFIVGATALVSIVPKARAGEVDFKTALWFGLPSIAAVYFTRAVIMPAIPDPIWTSGDFALGKGTTLMLLFAVLMVWAARGMIKGRKPIDPNAPKKELSPAAKVGLVLAEGAGVGILTGLVGAGGGFLIIPALVLVTGLEMKVAVGTSLTIIAFKSLIGFTGDLDHIDADWTLLLSVTGIAIVGMIVGTILSKRIASGPLQKAFGWFVLVMGLFILTKEFLS
>2.A.102.1000.1000-WP_037483995
MITDPAFYAVAVPAALLVGISKSGFASGIGALATPLLAMSVSVPQAAALVLPLLCLSDVMGLVTLRRHADWTVLRQLLPAGLIGIVLGWIGFGVLSPQLVGGLTGLVTLIFLAWNLRFPPRADAAPPSAAASGALALTSGFTSFIAHSGGPPIVMALLPRHMAPLAYAGTSAVFFAAINAAKWGPYGLLGLIDGGQLATSAVLMPVAAAGVLIGIQATKHVSPRWFYRLVQWGMFLTGVKLLWDALK
>2.A.102.1000.1000-WP_027286643
MSRMPELSVLAWLLLAIAALLVGLSKTALPGSNTISVAIFAALLPAKESTGALLVLLIVGDAFAVWSYRRHASWPVLRRLVPTVLAGLVLGALFLAVASDAEVRRVIGVILLAVIALTLARRHLTRHRQEQPETKARQHLQSGIYGTLGGFTTMVANAAGPVMSMYFLASRFSVKTFLGTAAWFYCVVNLVKVPFSVSLGLITGQTLLINAVLLPAVVAGALAGRALVAKMNQSLFDRLVVLLTIGGAIYLLI
>2.A.102.1000.1000-WP_059427093
MEFELWHYGLLFFVAFFSGFVDAVAGGGGLITVPALLSVGLPEHIALATNKLQSTFGSFTATVNFSLKGLIDYKELFAGIIFTFIGAVLGTAFVLVIDAKILSYLIPVFLVLIFVYTILSPKIGEEDRSAKLSPKVFYIAFGLILGFYDGFFGPGTGSFWMFAMVALLGIHMKKAVAHTKALNFISNVVSLGVFIAGGQILWILGIVMGFGQVLGAYFGSKMVIKKEVKFIRTIFLIVVACTILKLVYDLLFK
>2.A.102.1000.1000-WP_089874186
MEIFGYIASIFIGISLGLIGGGGSILTVPVLVYLFGIDAFLATEYSLFIVGISSLVGSFSYFKKGLVDLKTAFIFGVPSIVSIFLTRNFLLPLIPDEVFIMRNFVLTKNIFLLLVFAVLMIIASYKMIQKKAELKIEKVPSQNNNILLAAGEGSVVGILTGLMGAGGGFMIIPALVNLLKIPMKVAIGTSLVIISLNSLVGFFSSIDHIKIEWSLLGRISAIAIIGIIIGSQLSNKIDGKKLKPAFGWFILVMGIYIVIKELFF
>2.A.102.1000.1000-WP_077339548
MLSLFSYELSYNALLLLFLVAFFIGMAKTGVSGISMFAVPLLALNFGGKESSGIMLPLLVMADLFGVFYYHRSANWYYLKKLFPWAAIGVIIGTLIGEYVDDQIFRQLMGIILFGSLALMIWQEQNKRVNVPDYMWFAILMGLLGGITTMVGNLAGVVMALYLLSMRLPKNEFIGTAACFFLAVNLFKVPFHVFVWETITIDSFLLNIISLPFIALGAYAGVYIVKRIPNKQYRWWVIGMTVLAAVFMVL
>2.A.102.1000.1000-WP_012457584
MLIAGYLASILIGLSLGLIGGGGSILTVPVLVYLMGIDPVLGTAYSLFIVGATSVVGSISYFRRSLVDVRTAVLFGLPSIFAVFLTRAYLVPAIPECVLSPGSFAIDRNMLLMLLFAVLMLTASVSMIRPAKMQEKASQRPPKPKQPRYALILLEGIVVGTLTGLVGAGGSFLIIPALVFLGGLPMKQAIGTSLVIISAKSLLGFLGENNPAGLDWGLLLSVTAFAIIGIFIGMKLSQYIDGDKLKPAFGWFVFVMGLYIILKETILV
>2.A.102.1000.1000-XP_020677357
MPEAAAAMAQDYLQVVVNFLWHPNESSYQHVWPPIEFGWRIIVGSLIGFFGAAFGSVGGVGGGGIFVPMLTLIIGFDPKSSTAISKFMIMGAAGSTVYYNLKLRHPTIDMPIIDYDLALLFQPMLMLGISIGVAFNVLFADWMVTVLLIILFIGTSTKAFMKGVETWKKETIMKKEAAKQANATGNSRNWNEETDYKPLPAGPGGGTATKLLIKEARKEEVSVIENVCWKELGLLVVVWATFLVLQVSKEYTLTCSKWYWLLNLLQIPVSGGVTLYVAIGLYKGKRVIASKGAEGAEWKAIKLFMYCLVGILAGVVGGLLGLGGGFILGPLFLELGIPPQVSSATATFAMTFSSSMSVVEYYLLKRFPVPYALYFAAVATMAALIGQHLVRKLINILGRASLIIFILAFTIFVSAVSLGGVGISNMIQKIHNSEYMGFDNLCMYDP
>2.A.102.1000.1000-WP_021131724
MQIYLPIAEMSVNVFVILAVGGGIGFLSGLFGAGGGFLLTPLLIFLGVPPAVAVGTGTNQIVASSVSGALAQWRRGNVDLRMGLILILGGLVGSGLGVMLFHWLRRLGHIDLVISGSYVVLLGGIGGLMVTESVRALLRRRAGGGAEPMARRHARGWIDRLPLKVRFRRSQLYISALLPALVGIAVGMISAIMGVGGGFVLVPAMIYLLGMPTAVVMGTSLFQIVFVTANATFLHATINHTVDVVLALVLVLGGAIGAQFGVRVGARLKGEHLRALLGLLVLAVAVKLLVDLLLPPAEPFSLAAAVGAIR
>2.A.102.1000.1000-WP_083388349
MRGAGQGEDAGQPRGAQAAEGRGVELTALGWGLLALASALVGLAKGGLAMVAMLAVPILSLVMSPVQAAGILLPIYVISDVFGLIAYRRHYDRRVVVRLLPGAILGVGLGWATASMVDDAVIGGLVGFIGASFALLTLLRPPPEDGAPGKADWGRGTGWGMVTGYTSFVSHSGAPPYQIYVQPLRLGKETYAGTNTVFFAVVNAVKLVPYAALGQLGAANLGKAAVMIPIAAASVFAGVWLVRRVPQAFFYRFITWALLAVSLKLIADVFRG
>2.A.102.1000.1000-WP_055293774
MIEFGWQFFAVGIPAIIFGGMSKAGFGSGAAFVGGAILALVVPPGAALGIVLPLFMLVDAATLKPYWGKWHWPSAKGLMIGAVPGCIIAAWLYAAVDADVFRLLIGAICLAFVAFQWARALGWLKIPIMPFSAPFAWIAGMVSGFTSFISHAGGPPSAVFLLSQGLSKTTFQATTVLVFWAINWMKAVPYAFLGIFSWDTITGSLLLAPFALVGAWIGVKAHHLVPERLFFALTYVLLLLTGVRLIWIALS
>2.A.102.1000.1000-WP_068087322
MHPITDPYFYLVAIPAIILTGFSKGGLGGGIALIAVPLMSLTISPVQAAGILLPILVIMDIVGLLSYRGNWDSHTLKLILPASTLGIIFAWMTAAYVTDAHIRLIIGSLSLYFILNHWLKRKLPKEPKGHNPKKALLWGGLSGFTSFISHAGGPPYQMYTLPLQLPPVIFAGTSVLYFSIVNALKLIPYFIMGQFDSTNLSTSIILLPFAPLATYAGYRIVKRINQKLFYKITYTCLFVVSIKLIHDGIEGLFAG
>2.A.102.1000.1000-WP_020180121
MQVYLPIAELPVDVLLVLAMSLGIGFVSGMFGIGGGFLMTPLLIFIGVPTAVAVASEAPQIAASAFTGALAYWRRRAIDVKLGLVLLGGGVIGSALGVAFFNAMRAAGQLDTFIAVSYVAMLGAIGGLMLVESLRASFRKEDEPAQRRPSARRLVDRFPLKLRFRRSMIHASAIPLVALGAFIGFAGAVLGVGGGFLLVPALVYVFRVPTAVVVGTSLFQILVTMLASTMMHAVTNGSVDIVLATLLMIGGSIGSQFGVRIGQRLSGPRLRLLLAIMLLTVAGRFLVDLVRQPEEPFSLSTTDRA
>2.A.102.1000.1000-WP_063556674
MITYIIVCPLVFIAGFVDAIAGGGGLISLPAYMISGIPVHFAIGTNKMSSCMGTIIATCRYAKNGYIKLKLGICSAVCALIGSPLGALLSLKIEDFYFKILMLFILPITAFYVLRKNNLEDNKKETLINYKTYITCMIIAFFLGVYDGFYGPGTGTFLLLLLTSIANLSMNTSAGITKAINLSSNIASLVTFIINAKVFLVLGLVAGLFSIAGNYIGSGYFTKSGSKVVRPVIIIVLTIFFIKILVEILSKQL
>2.A.102.1000.1000-WP_035078315
MDLITVFGFISAVIIGISLGLIGGGGSILTVPALVYLLHISPVLATAYSLFVVGATSLVGSFTFMKKGLVDYKTAAVFSIPSFIAVFLARKYLVPAIPYEIFAIGEWIMTKDIAIMVFFALIMLAASISMIRNGQIEAKVCEVTYNYPLIAIEGALVGVLTGIVGAGGGFLIIPALVLLARLPMKLAVGTSLLIIAVKSLIGFLGDIFNQSIDWPFLMLFSGLSLIGIFIGSWLSAKMDGEHLKKGFGWFVLVMAVYILGKELVF
>2.A.102.1000.1000-OJV13960
MQTSEVLGFSASILIGISLGLIGGGGSILTLPVLVYIMGINPVLSTAYSLFVVGTTSLAGSFNFMRKGLVNYKAALVFAVPSFVAVFLTRKYLVPIIPDSLFTLGGFEVTKNTGIMLFFALVMLAASYSMIKEDKTEPEDARGELQFNYPLIGLEGGVVGILTGIVGAGGGFLIIPALVLLAKLPMKMAVGTSLLVIAAKSLIGFAGDISNTTIDWTFLLEFTSLSIAGIFLGSFLAKFISGEKLKKSFGWFVLVMGIYIISKEILFKS
>2.A.102.1000.1000-WP_040799708
MLALVALSIVVGALSQRITGMGFALVASPLVVILLGPFDGVLVVNLCGVVSSLLIIPRVWRHIEWRTLAWLAIPAVVAIVPGSLLVTRLPGAVMQLGVGVLVIVALTATLLIRRAEHVVPARPAAIVAGAASGFMNTAAGVGGPALSIYAVIMRWPQVNFAATLQPYFVIVGTASLVTKAIFSGGQLPDLDAVSWIIIVGALLAGLALGEVLNRHVSHGVARIAVIIVAYVGGTVAVIDGALGLAA
>2.A.102.1000.1000-WP_055894711
MELLWMALASLLAGFVDAIVGGGGLILVPALFAILPNTHPATLFGINKSASVWGTAIAALQFSRRVDLHWHAMVPAAVCGLVGAFVGAWAVTVVSPDFLRKLLPLVLLAVLAYTLAKKNLGQHHAPTLSHRTEAIAAATIGLVLGFYDGFFGPGTGSFLVFLFVRWLGYDFLHASASAKLVNTATNLAALSLFAWKGHVWWHYALALAVANIVGSLLGTRLALRHGAGFVRVMFLFVVTALICKTGYDAFLR
>2.A.102.1000.1000-WP_070399336
MDWLSTDLVQGVSGLHYLAAGVLVLVGACLQGVSGLGFAMFAAPLAAMWFPELVPGPLLVLSCPLALMGGLRDRADIQWNLASVAVAGRLGGTVLAAACLVLLPVKTLSLMFALLILTGVSLSLTGWRVMPSRRNMAVAGVASGMMGTITSAGAPPFAIAMQNMGAAQLRGTFGAIFFIGSAVSITVLTVVGRMGAHEYLLSALLMPWMFAGFFASNPIKRFVPAPLVRKMLLAMAAIGAIVVLLRTLSAA
>2.A.102.1000.1000-PAW67320
MTLEPWQWAVAVLAALVVGVSKSGIGGLGILAVVLFAQIMPAKQATGVVLPLLCFGDLVGATVYRKHAKWAHLWRLFPWTAAGVIIGWLALDRIDERQSRLLIGGIVVALVAMQVARRKAAGHETEHGAWFAPTIGVLAGFTTLVANAAGPLMVVYLLAMRLPKMDWVGTSAVYFLILNLFKVPFMVELGLINRTSFAFNLWLAPIVLAGAYFGRKLVTKIDQRTFENIALGLSLLAGVKLMF
>2.A.102.1000.1000-OGS60237
MEILGYVGALFIGLVLGLTGGGGSILTVPILVYLMSISPVTATAYSLFIVGTTSTFGAIQNYRKNLVDIKNGFIFAIPSFIAVYLTRKYIVPEIPEIITESPILITKNTFLMLFFAVIMIFGALSVLKKKSQDTNNEEKRNLILIGIQTFTIGIIIGLVGAGGGFLIIPSLILFAKLPMRKAVGTSLFIIAMNSLVGFIGDVQNLEIDWVFLLTFSAISVVGIFIGMYLTKYTNESQLKKIFAYFVLVMAAIILLKEM
>2.A.102.1000.1000-WP_082569759
MLVVGLMVLAAFIIGFSKTALGGLAVVAVAIFASIMPTKESTAAILAVLLVGDVVACWHYRRDADWALIRRLLPAVIPGLVLGALFLRSVDDTVLRRSIGVVLLILVILQVWVRTRVGATVSSAHHRPAAAWSAGTASGFATMTANAAGAVMALYLSASGIDKRRFVGTNAWFFLIINITKLPFSIALGLMSWADAQRAVLLAPAVLGGGLLGYWTIARISQARFDVAVLVASGVAAVALIVP
>2.A.102.1000.1000-WP_065240383
MGLLVDYLPLLLVVALATYAQTITGFAFGLIFMAGVVLLDIVPVTLGAILISILSLFNCAVALYGKRATLDHRIVLISAAIGLITVFLGVWALNVLSGDYVGWLQVILGGAIIVSSLMLVCHPKPRRHRSPDWSFALFGGLSGFMGGMFSTSGPPMVFHLYRQPLVPAVIRDCLLMIFAINSLQRLAIVTFQGDLDNEVLLLAVASIPVVLLFTWLGRRYPPPLSAASLRRVAFILLMGSGVSLCLSGIPEIGLLK
>2.A.102.1000.1000-WP_009553574
MITDPALYAVAVPAVLLVGLAKSGFASGFGALAVPVMSLAVPVPQAAAIMLPLLVIMDFMGLAALAKHADRSLIKLLLPTGLVGILVGTASFGLMKASTVAGVVGALTLTFLAIRTLFPPKADSPPPRPWVGGLLGMASGFTSFVSHAGGPPLGFYLLPQKLPPLVFAGTSAVFFTVINLSKWPSYGALGLIDLTNMSTSLVLAPVAPLGVWTGLRLSKRVSTTWFYRMFLTGMFCAGCKLLWDGLRPWLAGAGA
>2.A.102.1000.1000-WP_008377606
MGLPDGGLLALLIGGSLVAGWIDAVVGGGGLVLIPLMLIVFPTIPPATAFGTNKLAAIWGTATAAFMYLRKVDVDRRMVAVSVPIAGGCAVIGALAASAVSSDVMRPFVIVLMVTVGAFVAFRPQFGATHESSEPVSRTRFAIALGMLGVIGFYDGVFGPGTGMFLIITLTALLHQSFLQSAAMAKVANTATNVGALIVFASQGHVMWLLGAILALANVAGSVLGSRLVLGRGTAIVRYALLAVVVVMAVKLSIDQFA
>2.A.102.1000.1000-WP_074916318
MESLTIYLIVCPLVFLGGFVDSIAGGGGFISLPAYMMSGLPVHMAIGTNKLSSAMGTSLATYRFAKKGYINLKTAIYCAICALIGSMMGAKTALLIDDKIFKLIMLVILPITGLYVIFNKSLERNKKQCNDEDDFSYKKTLIIAMTVALFIGFYDGFYGPGTGTFLMIALTSFAHMTLNESAGITKVINLTTNITSLCVFLLNGKVMFGLGLVAGFFGIAGNYIGTNLFSDKGVKVVKPLMIVVLSIFFIKLIMETI
>2.A.102.1000.1000-WP_027897358
MTFDFFLVALPAVLLTGISKGGFGGAFGGLAVPLMALVLPPTQAAAVMLPILCMADLVGLKRFYGKWDVRNLKIMLPGALLGVLIGSLTFGVFSERFIGLLLGAISIGFVLINALVDRAAAQVAEPAVGKGTLLSAIAGFTSFVAHAGGPPVMMYLLPQHLEKLRYVATINAFFLLTNAIKLIPYAWLGQFSVDNLLASLSLVPVVVVGVWLGLWLQGRVNHLWFYRIARLGLLVTGIQLIVQNW
>2.A.102.1000.1000-KRB80980
MLHDPWFWLLGIPAVIMIGLGKGGFIGVGTLAMPVMAQAMPPVQAAAVLLPLLIVQDAVGVWSFRHSWDRRIMLLMLPSAVVGVALGYLFATSLSEAWILIALGLISILFAGQQLWMGRGRRAAPRHVLPGWVGIGCGAVSGLTSQIAHAGAPPYQLWVMPQRLPRDIFVGTTVIFFAAVNWVKVPAYAAMGQFTPVNLIAAAALMPVAIAATFTGVWLVRKVDADRLYSFVYWLTVLLGAKLLWDGWSRLT
>2.A.102.1000.1000-WP_082735534
MQIYLPIAEIPINMFIIFGMGGTVGFLSGLFGIGGGFLLTPLLIFSGIPPAVAVATVTTQIVASSSSGVIAYWRKNAIDFKLASVLLCSGVIGSALGVWLFGLLQSLGQLDLVISLSYVTFLGTVGALMLAESLKAIMRRRSGEKSSTRKPGHHSWVHGLPLKMRFRRSKLYVSVFPIFAIGSSIGFLGSVLGIGGGFMMVPALIYLLHVPTSIVIGTSLLQILVTMAAATVMHSMNTQTVDIVLALTLMVGGVIGAQLGARIGQNLRGEHLRLLLALLVLGVGVRFAVNLVLKPEDRYSIIAKAPKQQQQHEQTTTVPLKAPSKVPLQKKQDQASFLNPRQILPNQEALL
>2.A.102.1000.1000-WP_070156451
MDCGLDIIALLAGVAFIAGFIDALAGGGGLLTIPALMAAGVSPVSAIATNKLQGTFGTGSAFLAFARKGHIDFQRFRWPAIGAMIGAGAGSYVLQLIDSGFLAGFIPVLLIAMAIYFLAAPDMSDVDRHSRVGMAGLFAIVATIGFYDGFFGPGTGSFFTTALVALGGLGLVRAIAHTKFLNFCTNMMSLLVMIAGGKVVWIIGLPMALASILGNQAGAHTAMRFGGKGVRPVLVVMSLALTVKLLSDPANPLRMMLHF
>2.A.102.1000.1000-WP_055046202
MPPDLYFWTVAVLAVFIVALSKSGLLGSLGMVAVPMMSLVMPARDAAGMLLPLLLVMDAIAVWTYRKDADWRILKIMLPGAMVGTLIGWALWSFVSDAMVLLFIGIITLLFILDALLPLRKKLEGLPPSRPWGAFWGGFAGFTSFISHTGGPPFQIYVLPQRLTPVIYSGTTAFFFAIVNTAKLVPYFFLGQLNVSNLTHAAILAPLAVVGVMVGVWLVRRISVKRFYQLTYWLVFLLSLKLIYDGAVGVFMPGAAA
>2.A.102.1000.1000-WP_056026704
MGPEVVALLCVAALAAGFVDAIAGGGGLITVPALLAAGIDPVSAIATNKVQGSIGTASATWTFWRAGRIDLEVIKVPLVMALVGAVAGALAVMVVDTRWLMLLLPVMLVAIALYFLLGPKVGEQERHARLGSVGYGLVAGGIGFYDGFFGPGAGSFYTLSLVTLLGMGLVRATAHTKVLNLTSNVVSVVVLGMGGHVLWALGAAMAVGQFIGGRLGSRAAMRWGPRLIRPLLVVISLAMTVKLLADPANPLRMMIAGLLA
>2.A.102.1000.1000-SHS43430
MENILLLLIGMIAAMFGSLVGLGGGFIIVPSLALLYSFPVADIVGTSMAVLVFSSLTSTFVFARQKRIDYKSGVLFACSMIPGSILGAWIADFITSKAFFISFGVFMLLMAISLIVKPSKGLTLKPTTNRTLVDATGKEYSYSFNLKVGTFIAFLVGFLSSLFGIGGGSVMVPTMVLLLTFPVHIATATSSFFILITALIGSFSHMMFDHILWEKVLFLALGSVVGGHFGAKLAAKVPEKTILGVLSTCLIVVAVRLMFN
>2.A.102.1000.1000-WP_097928216
MELDATFFAFAVPAILFAGISRGGFGSGPAFAATPFLALVIPPQLAVGVLLPLFMLSDLTNLRPYWRKWSWPDARALMVGMLPGVVTGVVLFKYTNDDSVRVVIGVIAITFVLFQLAKGRGLISSATRPFSAKRGGFWGFVAGFTSFVSHSGGPPATVYLLGRSLDKQTYQATTVIAFWWVNLVKFFPYMALGLFTRETMIANLFLAPVIVIGTLIGVVAHKKVPERLFFGLTYIFLTITALKLFWDAAT
>2.A.102.1000.1000-WP_029753929
MSPTAALLGAAVGLVLGLTGAGGGIFAVPALVFGLGWGVSQAGPVALLAVGVAAAVGSVQGLRAGLVRYRAAMLMAGIGVCVAPLGAWMAHRLPERWLVGLFALAMLVVAARMYRASRGLSANAAKAVTAANPPAGETANPSDDQAASRAASQAANQAASKTGEALPPCRLNPATGRLHWTPRVAGVLGVIGAVSGFASGLLGVGGGFVIVPALRRFTDITVHGVVATSLFVIALISAGTVANAWWQGMHPGAQGWVFVAGAVVGMLLGRALAPRLAASRLQQIFSTLMAAVAIGMFVKAFGA
>2.A.102.1000.1000-WP_034488512
MLLVAALGAGWVDAVVGGGGLIQLPALLLLNPGQPVATALATNKVASIAGTTSAAYAYLRRTKIDRTVAFTGAGLAVAGSAAGALCASVISSEVFKPVIMAVLLAVAALVVFRPSLGREPRLVLRTRRRIAAAILVPGLVIAFYDGILGPGTGTFLVVVFTALLGVDFVHASAHAKVINVSTNFGTLLVFAVQGHILWALGLAMAVANATGAQLGARTAIRRGSGFVRIVLLCVVTLLVAKLGYEQFA
>2.A.102.1000.1000-WP_024847366
MYSLLADPWFYATAVPAVVLVGLSKGGLGGAMALIGVPLMTLVISPVQAAAIMLPILIVMDIVSLWSWRGHRDDLTLKLMLPGALAGIGIGWLTAAVVTAGAVRLIVGVVALAFALRWLWQKLRSIEHVGSHSAIRGTFWGVISGFTSFVAHAGGPPYQVYTLPLRQTPSLFVGTSVTFFAIMNAVKLIPYFALGQFDATNLAASAVLMPLAPLATLAGAWIVRRIKPEMFYPFMYTMVMIVGAKLIWDGVFELWG
>2.A.102.1000.1000-OYZ14730
MPAGIAELLSAQGWAFWVAALVGVTILGLAKGGFAGLGVLGLPIMTLGMNPVMGAAILLPILLVQDVFSMKAFGGHRNDAVLKLMIPGACIGITAGWALARFVPVAAVELAVGLIAFSFGIQRIRAERRGVAGRPGGALAGVAMGAAAGFTSQVAHAGGPPFQMHVLPMKLPRDMFIGTSTVFFAVINWIKVPAYYALGAFTPENLWLAAALMPAALLSTWAGTLLVRRIDGPRFYAMMHALMILVGGKLTWDGLSSLLA
>2.A.102.1000.1000-WP_063334347
MDFLMYLLLGACSGVLAGLFGIGGGLVIVPVLVFSFTAQGVAHDVLTHLAVGTSLAAILFTSINSVLAHHKQQAVLWPKVTWLGTGILFGSAFGGVTAAYIPGDYLQKIIGVFAVLMSLQMFSGWRPAGQASSLSKPVMTISGGVIGWASAIFGIGGGSLMVPFLTWKGVDIKKAVATSAACGLPIAFSGALSFMYMGWQKATLPQYSMGFVYLPALFGIALTSFFFARLGAKLAHQLPPVMLKRLFALLLALVGANFLL
>2.A.102.1000.1000-WP_021690305
MDVYLPIANLSVNGLVIVALGAITGVLSGMFGVGGGFLTTPLLIFYGIPPTVAAASAASQVTGASVSGVFAYTKRNAVDYHMGLVMVAGGILGSGIGALLFRFLESVGQIDTVINILYVILLGTIGGLMAHESYLAIRAARSGAAPLPRKRRHHPIVASLPLRWRFYRSGLYISPLAPLLIGVGVGILTMLMGVGGGFILVPAMLYILGMSANVVVGTSLFQILFVTMSSTMMHALTTKAVDIVLAALLLLGSVTGAQIGSQLAGKVQPQKLRMILAIIVLLVALRMAFGLGFRPSEIYSVEPL
>2.A.102.1000.1000-PJJ80075
MEVLAYIASALIGISLGLIGGGGSIMTVPVLVYLFGTNPLLATSYSLFIVGSTSLVGAVNNYYRGFVNIKTALLFGLSSITTVFITRKFIIPHIPSHITYIGNFEVTEGKITMVLFAILMVLAAMAMIRNRNHEDNVDDKDASANSNTIKLLAYGIAIGLATGILGAGGGFLLIPTLVILVGLPMKEAVGTSLLIIALNSLIGFTGDLGRFSIDWWFLTKVTAIAIAGIFVGDYLEDKIDSSQLKKGFGWFVLVMAIYIIIKEILINKK
>2.A.102.1000.1000-PCI34263
MVDPFWFFILAVPVVLLTGISKGGFAGGLGTLAVPVLTLMVDPRLAAAIMLPILCTMDIFTVWQYRRNWDARSLKILIPGAILGIVIGGLSFHLMNADMIRVIVGVMALYFVGNYWFVQRKNGHMAPHGHNSLKGGVLGALSGFTSFIAHAGGPPVSQYLFPLRLDKTVMVATSVMFFITVNYVKLIPYALLGQLSAENLKMSLYLVPFAPVGVWLGIWLHNRVSNTLFYIICYGLLFLVGIKLLAEGLIALL
>2.A.102.1000.1000-OQY33633
MLPDFLTAFDWGILVLCAMLIGLNKAGLRGVNIIVIPIFATYFGGKSSASIILPLLVAGDITAIFIYHKKISWIHFLRLLPAAMLGLIAGMILGQSISDETFRLIMAVLVLICLILMIYKEFSRTPLSLPDHWASHALGGFSGGFTTMVGNAAGPIMAVYLLSMNLPKEIFIGTGAVFFLVVNLLKIPIHLFVWKTMLPHTLLLDAVLVPFVMIGMYAGLKIVKRIPEKPFRLFIIFATLTGTIKLFLS
>2.A.102.1000.1000-WP_025058320
MLDLWFFALAGPAVIFAGISKGGFGSGAAFASSSILALVIEPRLALGVMLPLLMLIDLASLKPYWGKWHPKEALLLIIGGLPGVALGVALYKIASPDLLRVLIGTISVGFVLWQVSQKKGWLTLGKGPLPDSAGFLAGLVAGFTSFVSHAGGPPAAIFLLSRNISKTGYQATSVLVFSTINLAKFVPYAFLGMFTLETATANLALAPFALLGTWLGVHAHRALSERAFFTFTYVLLTLTGLKLLWDGLS
>2.A.102.1000.1000-WP_090128938
MPIDSYLILASLGALLIGMSKGGLPMVGMMSVPLLSLVMSPVKAAVLLLPLFVISDVVGVWLYRRQYSAPNLKILIPTGVMGVFIGWLTASMISDQTIKFIIGLVGVGFCLQIWFRRGQSLEPQPANKVKGYFWGIVAGFTSFISHAGGPPFQIYMLPQKLPKAEFAGTATILFAIINLSKILPYQNLSPYSQEDLMKAAVLVPIALLGTYLGAYLTRRINDVWFYKLVQTGLFLVSCKLIWDAVGI
>2.A.102.1000.1000-WP_013651635
MAPITDPIFYAAAIPAVILAGLSKGGFGGSIGMLAVPLMALVIPPLQAAGIMLPILLVMDAVGLFAYRGTFDRRTLLILLPAGVAGVGIGWATAAWVEDAHVRLIVGVIALLFVADYLLGGARSREPRPQRTGPGLLWGSVAGFTSFVSHTGGPPFQLYVVPLRLAPAVFAGTAVIFFSVINAIKLVPYFYLGQFDATNLVTSAVLLPLAPLATLAGVRLVRLVDQGLFYRLIYAFMAIVGLKLVWDGAWPLLG
>2.A.102.1000.1000-WP_054747833
MDIILLILAGFVIGTIVITLGGGGAAYYLGILTTIFGLGPASAAATSLVTAFPSLLIGSYSYFRLHKIHFKIAWRMILAAVPAVIVGSLVSPYIPEKIYSYIIGGILAYIGIQLLFESKQAPKQTGSAVAVIYGIIGGLMVGVGGLSGGGPIMAGLLVMGADMVTAAATSSLVLVTMTFVGICFHLQAGNVDWKVGIWIMLGAVLGSFLAPILLNRLNPAKFTKYVKPILGVLLVVMGGFTAFK
>2.A.102.1000.1000-WP_013171411
MDLELIQWLVIVATGVMIGLAKTGIPALGILVVTLMATVFPARESIGIVLPILIVGDIVAVTYYRRSVDWPILTRLIPWVSGGLILGFILLFTVTESRPIEIGIGLIVIGMILLQSFKGLQRNTQGTKPLWFVIGMGTLGGFTTMIGNAAGPVMTLFFLSYGLSKLQFVGTGAWFFLTVNLIKVPLFMYLGLITLHTLTINALMIPMILAGTWLGIRLLPWIPQALFNRIVLILSFIGAVMLLV
>2.A.102.1000.1000-PHQ72231
MTLITDPLFYFIAIPVTLIIGISKGGFAGSLGILSVPLISLVISPIQAAAIVLPILCVMDIFGLIAYRRKADWRNLFYLLPGAIFGILVGYLLFNHLSTDVIKILLGGICVVFTLNQYLRKQRSDVRAGRSLVKGSLWGSVAGFTSFVAHAGGPPVQFYMLPQRIDKTLFVGTSVWFFFVINYVKLIPYTLLGQFSSENLGTSLVLLPLAPIGIWLGIKLHKIVPEDIFYRIAYILVLMTGAKLLWDGLRGMGVLF
>2.A.102.1000.1000-WP_056757418
MLTDPLFYAVAIPAVILLGLAKGGFAGIGVVAVPLMALVISPVLAAAITLPILLAQDVVSVWSFRRTWDRGLLVLMLPAAAVGVFVGWLLAARVSVAAVELSIGVISIAFSLQRLWAERAAKAAEAVEAGPGRPLIGLGLGALCGAIAGFTSQVAHAGGPPFQIYVLPRRLPRDVFIGTSAIFFATVNWMKVPAYVALGQFTPQVLTTAAVLLPLALASTWAGVWLVRRVPAEGFYRVIYVLLIAVGAKLAWDGAHGLLA
>2.A.102.1000.1000-WP_054965049
MNLYLPVAEMSVNIFLLLGLGGVVGILSGLFGVGGGFLLTPLLMMMGVPAPVAAATDANQIVAASVSGTIAHMRRMNVDFKMGTYMVVGGLVGSKLGVEVVEQLKALGQIDFVITVLFVVMLGTIGSFMFLEGLRALRGGAAEQAAAKPAKEPRVRLPLRTYFPTSGLETSVLVPLGVGAFVGVLAAIMGVGGGFIMVPAMIYLIGMPTQVVVGTSLFQILFTTANTTFWQSVQNQTVDIVLALLLLIGSVVGAQVGTHLGSKLQGEQLRILLALIVLATAVKLLMDLVLVPADLFVVGAGGGH
>2.A.102.1000.1000-WP_074621171
MELFTPSVFAVAIPAVIFAGISKGGFGSGVAFASASILAIVLDPGVALGLMLPLLMLIDVASLPAYWRKWDWAAARVLLIGSIPGTILGALFYAWTDPDAIRLLIGLVALLFVAWQMAQATGLVRLGETKFGPGVGLVSGVVLGFTSFVSHAGGPAASVYLLGQKLGKTAFQSTTVLIFWAVNLSKSGIYAGMGIFTWETLKLDLVLIPFALFGTWLGVKAHHMVPERLFFGIAYVALTLTGAKLVFDALT
>2.A.102.1000.1000-WP_049721113
MIDQWLFYLLAIPVVLLVGLSKGGFGGGLGSLAVPVLSLAVDPRLAAAVLLPILCSMDLVSLWSFRGQWDKRNLKIMFPGVILGLAFGAAMFTYMDANMIRLLVGLMALYFVGHYLWGRHVLQRVAVQSASVVRGSFWSAIAGFVSYIAHAGGPPISIYLLPQHLPRTVFVGTTVLFFSVVNFIKLVPYVAMGQLDMSALVTSLVLLPLAPIGVCLGVFLHRRVSDKWFYGVCYVLLGVAGIKLVGESLLTWIGG
>2.A.102.1000.1000-PHS10494
MELIEIFGYLCALIIGISLGLIGGGGSILAVPVLAYSFFLNEKIATAYSLFIVGSSALVGGIKQHYKGFVNWKIAFVFGIPAIIGVTIVRKFIIPILPDVLITFDGFDFTRRMGMFGLFAILMIPAAISMLKDRKEIIDQTNKNTTYNYQLIVIEGIVIGSITGLIGAGGGFIIIPALVILANLDMKTAIGTSLIIIALKSLLGFFLGDAFTLEIDWEFLTVFTMISLVGIFIGSYLNNFVNGKKLKKGFGYFVFAMAFFIFYMEFFVKK
>2.A.102.1000.1000-WP_079667244
MEIAGFLASILIGISLGLIGGGGSILTVPVLVYLFQVDAVLATTYSLFVVGATSLVGSTSYFKNNLIDLKTVITFGLPSIVGVYLSRHFILPQIPNTLFEIEDFHVSKSMFLMLVFAILMLIASFKMIKKDKCEISPTNQKYNYPLVIFQGLMVGVITGFVGAGGGFLIIPALVGLLKTPMKKAIGTSLLIIAVNSAFGFLTSYEHFGEINWMFLMTISGLAILGILIGARLSKNIDGKKLKPTFGWFVLVMGIFVIVKEMFL
>2.A.102.1000.1000-WP_034733443
MEILAYTASVLIGISLGLIGGGGSILTVPVLVYLFGLDALLATEYSLFIVGASSIVGSFSYCKKGWVDFKIVLIFGIPSVMAIFLTRTYFLPFIPDILIKIHDFAITRNVFLLLLFAGLMILASYKMIRTQATLGISEVDHGENKTLLAMAQGAVVGVLTGLVGAGGGFMIIPALVNLLKVSMKTAIGTSLVLISFNSLIGFLSSVNDAKINWNILSSVTAIAIIGILIGSQLSKKIDGKKLKPAFGWFILIMGIYIITRELFF
>2.A.102.1000.1000-WP_073322969
MEQSVVFWLVAIAGVVLTGISKSGFAGGIGIATVPILSLVMSPVQAAAIMLPLLILMDGFSLKAWWGQQSNHYLGLLIPPAIAGIVAGYLLFEYLNEEMLKLVLGVMSMLFALWGLGNGLQRVTFGSRLAGRLFGAIAGLTSFVAHAGGPPVNIYLLAKKLPKAQFLATAVIFFAVINVVKLVPYAMLNQFNTDNLLIAALLMPFGWVGVRLGLVIQRKLNDKVFYRIILVLLLAIGIKLIADAMGY
>2.A.102.1000.1000-WP_010758541
MVGWIYFLVIIVANTVGAVSGMGGGVIIKPVFDFIGADSVATISFYSTVAVFTMSFVSTFRQLKSGTKLNWCLIGWVAGGAIIGGVLGNIAFEFFLQIFSDEALVKLLQIVLTMVTLILAFLYTKYDWKNFKFDNVLWYLTCGLVLGFLASLLGIGGGPINVSLLMLLFSLPIKEATIYSIATIFFSQLSKLATIAITSGFARYDLTMLIFLVPAAIIGGLLGNKVRNILSPEKVTEVFQGVIILVLLINLYNGWQIIH
>2.A.102.1000.1000-WP_021596220
MPHLDFLLVGGLAALAGAIVQSSVGLGVGLVATPIVAMLFPSLMPGAILTVALVLPVATLLQEGGHADLRGFGWAFGGRLAGTPLGVWLVAAAPERVLGIVIGVVVLAALALTAWTREVPRNRRTLATAGVVSGATGTASGIGGPPVALLYQHESGPRVRATLAVFFIAGALLSLGTLALAGRLPGRQVVAGLELLPFVLAGFAAAGPLRRHLDAGRLRVALLLVVGASAVTLIVRNLV
>2.A.102.1000.1000-WP_090258830
MLSTLSLADWLLVAFAAFVLGLSKSGIKGISIIIVALLVFVFGAKASTGILLPMLIVGDIFAVIYYNRHAQWKYLFRLLPFMMGGVIIGTLVGENMPEEVFRRSMALVIFISVVFMFWWDQRKSKQVPQHISFAGVMGLTAGFTTMVGNLAGSFANIFFLAMRLPKNAFIGTTAWLFLFINLFKVPFHVFSWKTIDWQTLQVSAVFIPAIFLGLFVGVRILKRVNETFFRKFILIMTGIGAVLIYFT
>2.A.102.1000.1000-WP_095504929
MDNLLLIIALCMLVGVVQGFLAGMLGIGGGIVLVPAFIYLLPQLNISTELATHIAIGTSLGAIILTSFSAALGHQKRDNISWPVAKALLPGIVLGSISGGFIAESLSAKTLTTTFAVFLLLMAVKMVMPLNTARVRPLPAPTLLFISATGIGAFSALMGIGGGVILVPFLTFFGLEMRKSIGCAAASGIAVALFGCMSYVIAGWGADDLPSGALGYVYLPALIGVISTAVFTARLGVKAAAVLPVKLLKRFFAAFMTFIGLRLLLG
>2.A.102.1000.1000-OGT88843
MPIDPETLLALVAVATLAGFIDAIAGGGGLLTLPALLWAGLPPVQALATNKLQGTFGSLTATLNFIHKGEIGLGEMAGTVALTFLGSALGTFAVQQIDPGLLRSLLPLLLIAFALYFLFSPRVGDRDAHRRIGVPLFGLTAGFGIGFYDGFFGPGTGSFFALAFVALLGFNLRKATAHAKLLNFASNLASLLAFIAGGKLIWFLGLAMAGGQFVGAWTGSHLVLRQGTALIRPMLVAVSLAMAVRLLLG
>2.A.102.1000.1000-WP_029472158
MIGIIYAIVIFIATFLGACAGLGGGVIIKPVLDFIGAHDLATISFLSASAVFTMSLYSTFKQIRNKVKFDFIMILLISVGAIVGGNIGSTLFNSMLSIMDEGLLKAIQAILLAGLLIIVLVNMNGNFKTYHIKNKPVMLIIGLVLGTLSSFLGIGGGPINVAVFVFFFSIEMKTATVYSIATILFSQASKLFTIATTSGFAIFDLSLLFYTLPAAVLGGIIGTFVNKKSDEKIIRNIFNVTVALLVLLNIYNAVTALL
>2.A.102.1000.1000-WP_090920471
MTITIFIVFLCLGAISGLLAGLFGIGGGMVIVPALVYLFAHIGVPDELIMSMALGTSFSTIVVNTFSAAQHHHKLGNIEFSVIKFFVPPLMIMGFVTAAVVTGLPKHIITKVFAVLMLYLSLKMFLSIKTPKRQLKQLTTKSMVIAGGTIGVLASLAGIAGGGFIVPFLESRGLPLKRAIGTSSLCGCLLGITGMCSFVFYGYDAPHLPAYSLGYVYLPALLGIVSVSFFTSKLGAKLATILSVGSLKRAFSLLLVVIAINMFFKY
>2.A.102.1000.1000-WP_086091181
MHLPTDPLFWIVAAIAVTLLGLAKGGFTGVGMVATPMLALIVPPLQAVTLMLPILLLQDVISVWVYRKHWDPWNLKVLIPGGLIGVGLAGLLAAYVPGYVVKLNVGIIGAAFVLWRWFGPKGGDIGIRPSAASGLFWGAMSGFTSTLANAGAPPWQVHMMPQHLPKLIFAGTATMYFAATNFVKVVPYAALGQFNTDNLLISAVLFPLAIATNFIGVWLVRVTPQETFYKIVYVITFVISLELIRSGTTTFLHG
>2.A.102.1000.1000-WP_046316510
MTIFWLTVIGLLIGTLVILFGGGGAAIYLAILTSVFGLNAAVASSTSLVTALPSLIVGAFNYYRQGQINTKIGNQMLLTAIPVVVIGSLVSKYIPAKIYQLLIGIILVLLGIHMLLQKQVKSASTVKKMRSAHLEAALYGLLAGLMVGVAGMSGGAVIIAGLFLLGLQDFQATATSIYVLVFMTITGALFHIASGRVDWVAALPLMAGAIAGAFIAPKLAQILAKTKITQYMKPTIAILLIVLGAKSLL
>2.A.102.1000.1000-WP_079468353
MHLLGYIASLLIGVSLGLIGGGGSILTMPLMVYLFGVSPVTATSYSLFVVGSASLVGAAKQYKQGFVNIRIALLLAAISAAIVFLTRKWLVPAIPEHIATIHGFVITENWLTMILFACLMVISSVSMMRNKSVSSTGIADRKISTGKMILSGAGIGLVTGLLGAGGGFLLIPALVLLLHLPMKEAIGTSLLVIALNSLIGFTGNLYDKGIDWQLLLTVTSLAIAGILAGSYLNRKIPAGGLKKGFGWFVLAMGIYILVKEFAGAL
>2.A.102.1000.1000-WP_092770843
MLTATTLALLCLFAFLAGLIDAVVGGGGLIQLPALLVLLPGVPVPTLLGTGKVSSLLGTVAALRRYAGQVPLRWRAVGTAAAVAGVFSFLGARVVSRLPQELLPPLVLGLLVLIAAYTFWRKDFGSIHAPRLPASREPYYGAALGLVLGFYDGFFGPGMGSFLLFAFVGLFGYDFVTASASAKLVNAVTNLTALIYFAASGQILWAAALPMAASNIVGSTLGAHLALRHGTGFVRVLFLLMVSAFILKLSWQVFFGG
>2.A.102.1000.1000-WP_034803716
MTLATALLLAVAALIIGFAKTAIGGLASISIAIFAFVMPTRESTGAILLLLIIGDLVAVRHYWGDADLGLLKRLIPAVIPGLALGAVFLALVDDTMLRRSIGILLLVMAALQLVLLWRAPDTTRIASSHAAAIGTGVASGFATMTANAAGAVMTLYLVAQGVEKRRFLGTGALFFFGVNLCKVPFSVGLGLMGLGTLRNTALLAPLVLLGAWIGLRTVRRLSQARFDHAVLAATVLSALVLVLR
>2.A.102.1000.1000-SDW80506
MMEAVLLLLTGIFAAACGSLVGLGGAFIIVPILALFFPMPASDIAGTSMAVLLFTAISSTWTYSRQKRIDYKSGVYFAIAMMPGAVFGAWLTQFFDTDTFYTAFGIFLFCMALFLLFRPKNKQRSAGRPTTRRTFTDLTGHTYEYSYNRWIGLSIALAVGVISTSFGVGGGSVMVPTMVMLLAFPPHIATATSMFLMVLSAAVGTAAHAYFGHVQWESVLWLAIGAVIGGQIGSALAAKLPGAIILRVLAISLIFVSLRLIFGSS
>2.A.102.1000.1000-WP_091311605
MQIIGFTLSILIGISLGLIGSGGSILTIPILVYIFHVSPSDATTYSLFIVGISALVGSINGAKNKLLDYKTALYFGLPSVISVFLMRKLLVPLLPNELFRISNFTVTKDLLIMIVFSVLMILASFSMIQKRKTTENDSLEINYNLLILKGIFVGLLTGFVGVGGGFLIIPALIFTAKLTMKKAVATSLIIIVFNSLIGFLGSISNTSIEWNFLMLFTFFSIIGIFIGMYLSKIIPNEKLKPVFGWFVLITGIYIVVKELII
>2.A.102.1000.1000-WP_008200883
MLLSFTSEISTTSWILSFLAAFVIGLSKSGIKGIAIINVTFMAIAFEAKQSTGIVLPLLVVADVFAVIYYNRHTQWKYVAKFLPWMILGILLGSWFGMDLPEKAFKICMATIIFLTVAFIVYWDQKKEKTVPTHWAFSSGVGTLAGFTTMVGNLAGPISNIYFLAMRLPKNHFIGTAAWLFLIINVFKLPFHFFIWNTISAETLLLDLKLIPGIILGFLLGIKIVKMIDEAFFRKMILVLTALGAIIILFK
>2.A.102.1000.1000-OUV08944
MQIYLPIAEMSVNIFLILGMGASVGVLSGLFGVGGGFLMTPLLIFIGIPPTVAVSTESNQILANSVSGVLAHWRRGNVDFRMGSILSVGGFVGSVVGVIIFQQLRQIGQIELVISLCYVFFLGIIGCFMGFESIQSIINKNKIYGAGKLWTMKKPLRQKWIRNLPFKIKFRESKLYISAILPITIGFIVGILAAIMGIGGGFVMVPAMIYLLGMPTNVVVGTSLFNIIFVTANTTFLQATINQTVDIVLAVLLLSGGVIGAQIGARLISKIQNEYLRGLLAIIVIIVCAKLIADLIVSPSDNFSFGIVNK
>2.A.102.1000.1000-OYY11433
MDINTLILLCIFAFLAGFVDAIVGGGGLIQLPAGIMLLPQFPVATVMGSLKIPAFTGTAFAAKQYLKKVTVNWRQVGLMCIIAFSAAFAGSQLLSVVSNQYMKPVIFIVLIVVAVYTYSKKNFGQTVHKELSNKTQLKYAVGISLVIGFYDGFIGPGAGSFFIMAFIGILGFDFLKAGTYAKLINLSTNLGSISLFMLKGTILWSVAIPMAVCNAIGGILGAKLAIYKGNQFIRIFFLLVVMATLLRFGYDIFLKP
>2.A.102.1000.1000-OGA25950
MEVLDNVWFYPVALAAVFLTGMGKSGFGMAGGLAVPMLALVMSPVQAAAVMLPLLLASDAASVWAYKRDWDRENMKIIVPAGLLGTLVGWATFRFLDENALRIILGAISLGFVASSLIWRNVPTRKPSRLKGWFWCTVSGVTSFVAQAGGPPLWVYLLPQRLEKRLQAGTTIWFFAILNVSKIYPYFTLGLLTAANLTLAAGLIPVALIGIAVGLLVQRKLSTAWFFRVCYTVLFLTGVQLLYKGLASW
>2.A.102.1000.1000-WP_013188264
MDVLQILGYLSALLIGIVLGLIGGGGSILTVPILVYLLYINPITATAYSLFVVGTTALVGAIKNLKKGLIDIKTAIVFSIPAFIAVYLTRKYLVPAIPDTLFSLGDFIVTKNIAIMIFFALIMLIAAITMIRDKKKTTTKEEKIKFNYPLILIEGAVVGVLTGIVGAGGGFLIIPALVLFAKLPMKKAVATSLLIIAIKSLIGFIGDIQNLDIEWSFLIIFSSLSVAGIFIGIWLNNFIDGKKLKKGFGWFVLVMGIYIILKESIFK
>2.A.102.1000.1000-WP_068297257
MTFLDTWTVFHSPAMLWVTLLAVGLVGLSKGGLGGAFALMGVPVMSLVMPPVLAAAVLLPVLLSMDAASLWIWRHWRDTEVLKVMLPAAMIGIVIGWATAAVTSDAMVRLLVGLVALGFALRALLGRFIGMAPRYVSRMGWLWGTIAGFTSFVAHAGGPLFQIQVLPKRLDPKLYTGTSVLFFAILNSVKVVPYAALGMFEQEVLISAALLLPLSVISVRIGAAIIKRMGPEVFYPFTYSMVLIVGVKLIWDGISALL
>2.A.102.1000.1000-WP_014501126
MDSTLYCDLFLFIISIIAGIVDTLGGGGGLITVPALALTGMGAVTALGTNKFQSAIGEFSAALHFWKSRHLKLRPLYLSLFSTVIASALGTILLQICDEKRLNKIVPWLLLSVFLYYIFSPTSYSQPEKESLPENPKLLPCLGGAVGFYNGFFGPGTGAIWTIILNHIYRLRLNIATMYAKPLNIAGNVTALTIFIGGGKVNYFAALMMGIGSFLGGQIGAYLVIYKSSKLLRLLFLTIMLVSVTFSFLKYYNHL
>2.A.102.1000.1000-WP_090348045
MLSLEFFLFAVPAVLLTGLSKGGFGGALGGIAVPLLALGVAPTQAAAIMLPILCMADVVGLRAYYGKWDVANLKIMLPGALIGVLIGSLSFGMLNERIIGLMIGGIAVAFVLANLIHPPKARPGQPPAKGSGTLFSTLAGFTSFVAHAGGPPIMMHLLPQQLDKVRYVATINVFFLLTNAVKLVPYGMLGQFTQENLLASLALGPLVPLGVWAGLWLQDKVNHQWFYRIARAGMLLAGVQLLVKHW
>2.A.102.1000.1000-WP_005267225
MELIIFFAIGALAGFAAGLFGVGGGTIIVPLLFIVFTQMDYSPDVIMHLALGTSLATIVVTSISSLMAHHRNGAVMWSVFKNLAPPMAIGCFAGAAIAGWLSGIHLQLIVGLFLIWVAYTMFMGAKKVVDSSRTLPSTGKQVAAGSVIGVASAIFGIGGGSLTVPFLNRYGVVMQKAVGTSAACGLPIAFAGALGFMIFGMKAHAAVPNSIGYVHTYAFLGISLMSFFTAKLGAKTAHALSPQMLKKCFAVLLSIVGCFFLFKGLS
>2.A.102.1000.1000-PCJ83040
MQIYLPIAELPVSILLLLGMGAAVGFISGLFGVGGGFLLTPLLIFTGIPPAVAVATVTSQTVASSTSGALAYWRKQAIDLKLASVLIAGGVTGSAAGVFVFRLLRDVGQLDLIISLSYLTFLSSIGFLMLREAIRVMIKNRDGKRPPARMPGQHNWILGLPLKMKFRKSKLYVSILPVLGLGILIGFMGSVLGIGGGFIMVPALIYLLRVPTAMVIGTSLMYIVVTMSVATVLHATTNQTVDVLLALSLMIGGVFGAQFGAQFGQKLRGEHLRALLGLLVLAVGLRFAINLILKPDELFSYSVISMLGGV
>2.A.102.1000.1000-WP_090132597
MIFLLYLALGIVAGILAGLFGVGGGLIIVPVLIYSFTLQGVDPGVMTHLAVGTSLATIVFTSINSIYGHHQKGATRWPLVGWMSIGIVVGCALGALTASWIPGNDLQMVIGVFAIAMSIQIAFNLRPKGGGSDYRPPGRPWLIGGGTIIGWASAIFGIGGGSLTVPFLLWRNLPAQQAVGTSAACGLPIAIAGALSFMWFGHGHTDLPPWSIGYVYLPGMLGIALTSMVSARLGVRLAHRLSPTLLKRLFAALLLVIGINFLLQGVPHSLNHG
>2.A.102.1000.1000-SEN93336
MTAEGGGRVEDMGFWAIAGLAAVLVGMGKGGVPVVAMLSVPLMSLVMSPVMAAGLLLPIYVVSDAFGLYAYRHAFDRRVLAILGPAATVGIGLGWATAEVVPEALVTGLVGLIGVVFAANLLLRRRVPVEPQAARVLPGLFWGAAAGFTSFVSHAGAPPYQVYTMPLRLRKEVFAGTSTILFAYINAAKLIPYWALGQINISNLKLTLVLCIPASLAVFAGVRLVRVLPEKLFFQLVTWALLILSAKLVWDGARGLAG
>2.A.102.1000.1000-WP_019990165
MPEFTTLFLLCLTALTAGFIDSVVGGGGLVQIPALFLLFPHFPVPRVIGTNRFSSFMGTGVAAWQYVQRVAVPWPIVLWAAVAASICSFLGARLSSLLPGAVLKPIMLVLMTGIAIYTYRNKTLGQEENLRIAPDKLPWLAGALGGAIGFYNGFVGPGTGSLLVFGFVSLLGFDFLRASAQAKIINVVADVSSLIFFITNGYVTYELAIPMMLCNMAGSFIGSRMAIGRGSAFIRALFLIVVFGLIARFGYEVVRDWGGW
>2.A.102.1000.1000-WP_042622203
MKALILIAIAGLAAQLVDGGLGMGFGVTSTTILIVLAGLGPAHASAVVHAAELGTTLVSGFSHWKFGNVDWSVVLRLGVPGALGAFAGATFLSNISTEAAAPVTAAILTLIGMNLVWRFSRGRVRRAAGDRSYRRGFLGGLGVFGGFIDASGGGGWGPVTTSTLLTMGKAEPRRIVGTVNTAEFLVTAAATLGFAIGMWDEIVQYLPAVLALLIGGCVAAPVAAWLVSRLDAVLLGGVVGTLLVVLNLPAVLGVAGVEGAAVVGVRIAAVIAGLGFAVLGYRRAKAARAHDVPPLTGETVAPEGVLARQRTR
>2.A.102.1000.1000-PIR38477
MYIYLPIAEMPVNIFLILFLGGITGVLSGMFGVGGGFLMTPLLMLIGIPPAVAVSSSANQIIAASFSGFLAHLRRANVDIKMGIVIIIGGFIGSSVGVSIFAFLQGIGQIDLAISLCYVIFLGTIGTMMAKESITVILAKRRGDTVMPRKRQNWLTGLPLPFKMEFKRSDLKISILLPIFIGMFTGILVSLMGIGGGFVMIPAMIYILGMPTSVVIGTSLFIIIFITANVTILQSVTTHTVDVVLAMLMLTSSVIGAQFGTRIGLKMPAEQLRAILAIMVLAVVIKLAIGLFIAPNNPYTIAIIGK
>2.A.102.1000.1000-WP_094075660
MSIYLPIAEISVNILVLVLMGGAVGFLSGLFGVGGGFLITPLLIFYNIPPSVAVATGANQVIASSFSGMLAHLKRGTVDVKLGLFLLAGGVIGAFIGTQVFRILREQGQLDLVVSLLYVVFLGIIGGLMLTESLKALRRSRGGKKVPMRRAGEHNWVHGLPLKMRFRQSRIFVSIIPVIGLGLFVGFLSAIMGVGGGFIMVPAMIYLLKVPTNVVIGTSLFQIVFTSAFTTVSHAVTNQTVDIVLAVTLMAGGVAGAQYGALVGQKLRGEQLRALLALLVLLVGLRLGFDLVVTPDDLFSVATGGA
>2.A.102.1000.1000-WP_028525207
MSTLEIFGFGASILIGVSLGLIGGGGSILTLPVLVYLLHLNPVTSTAYSLFIVGSTSLVGSFTYMRKELVNYQAAIVFAIPSFIAVYLTRKYLVPSIPSSLFTVGGFEVTKNIAIMVFFALVMLGASYSMIKDKKEAKGNDSEELKFNYPLISLEGGVVGILTGIVGAGGGFLIIPALVLLARLPMKMAVGTSLLIIAAKSLIGFVGDMSNMQVDWPFLLEFTALSVVGIFVGTYMSKYIPGEKLKKSFGWFVLVMGMYIIAKELMFS
>2.A.102.1000.1000-WP_090225461
MSIWLHLAFLICVALATFAQSLTGFAFGLILLGLVAMLHLAPLNEVSIAVSVLTLFNAAVTLAGSKTRMDMSVLRPLLVTSLPGVVIGILLLGWLSGSQVTLLRVLLGGVILLCSLMLVMQTRPRAQRSGPLSFHVAGALTGLLGGLFASGGPPVVYHLYRQPLPYEVIRNTLVAVFAANALLRIALVLVQGHFTLNVLLLSAEALPLVLVLSWLVKRYPPPLSLRAIRWIVFSLLVIAGSSLIGEALPGLLGR
>2.A.102.1000.1000-WP_056657773
MISDPWFYAVAVPAVLLMGLSKSGFASGFGSLATPLMALAIPVPQAAAVMLPLLLVMDAVGIQQLWRERDPALLKLLLPAGLLGTLVGAFLFGVLSQHTVAAVVGGLTLLFLAQRLLFPPRSDVPRHSPPLGFALGIASGFTSFVAHAGGPPINAYVLPLRLPQLTYTATMAVFFGAVNLSKWIPYAWLGLIDARNVTTSLALMPLAPVGVWAGVWLARRIRPTWFYRLAYTGMFLTGVKLLWDGLAR
>2.A.102.1000.1000-ODT81507
MPVYLPIAELSLDLFFLLGIGAAVGFVSGLFGVGGGFLLTPLLLFSGVPSPVAVGSVTAQVIASSTSGALAHFRRGSVDIKLGAFLVLGGVFGSALGVWLFGVLEGLGQLELFLSLGYLVLLGSIGMAMLIESVRAAIKRGRHQPVARRMPGRSTWVQGMPWRTRFRKSQLYISVVPVVMIGFAIGIIGALLGIGGGFVLVPALVYILRVPGKVVVGTSLLHLVAVMAVTCFLHAISSQSVDTLLAFCLMLGSVAGAQFGVAAGANLPGEQLRTLLALLILAIAIRFGVGVVLWPADPFTLAKV
>2.A.102.1000.1000-WP_068575751
MLEFVILGLGIGFLAGLLGIGGGFLIVPALVILGKPIHLAIGTSLACITVSSFSSAVTHLRRDSVLPKVVLLKEVFSVPSAIIGSYASSLLPEKVLRIAFGILLLYLSYTLLKKSENSEENRSVNYRAIPIIGIVSGTMSGLLGISGGVLNVPLFHSLAGIPMRYAIGTSSLALFFTALAGSIEHYRLGHVDPRMILTLAPGLIVGGYLGATTAHRAHPETLKKVFAGFLVVVALRMIL
>2.A.102.1000.1000-WP_027859581
MELTLLISFLVIMALGAYVQTVTGFALGMIVMGGVTAFDLAPVLFTSVIISLMALANGLQALKGNWKELNREAVKFAFIGLVPALALGVWLLTWMSSELNQMLKILLGVTIIAGGLFIMLKPEPLKQPSGPLAFATAGAAGGFLAGMFSIAGPPLVFQFYRQPYSMKCIRLCLLAIFLCSSSFRTLMVGLQGELNLDMFIYAGICLPVVSAATWLGKKYPPPLSDKTMRRLAFTLLIIIGGTLLVKELL
>2.A.102.1000.1000-WP_068440169
MTEGILLIYLICIIIGLAASFAGSLVGMGGGVILIPSLLFMYHYSDAFAWATPQVIVGISLITMVFTAFSSTVSYYKSSRIHLKIGMLFLTGSIPGGILGSWLNQFVNADHFSLYFGILMIVLSFLFLIKREKRTENDTSGKTPVLSVFVISVIIGTISGLFGIGGGAMIVPAMLFLFGLSIHTATATSMFVILFISIMSAGTHIALGHVVWEYVIFFIIGAWVGGTLGAKVNQLIDSNVLEWILRLMLIIVGIRLIIEGLM
>2.A.102.1000.1000-OIQ44654
MQTLAIAFVVVCLGAILQTLSGFGMALLAAPVLVLIDSEFLPAPILTLGFVLSLFNATRLRAYLDIAPIGYALVTRAIGSVLAIGLLSIMPIDWLITGFAVLIIATVALTVKTVNIQYSRRNMMIAGFLSGVIGTTTSIGGPPVAMVLQNSPLQQARAQLSLFFLISTFMSLILLSVTGNFSAHQLELTAFLLPALVVGFVCANAMSARFKPQYFKPVINIVSVLASLFLLAKTWVI
>2.A.102.1000.1000-WP_018689063
METLGLFLLASLIVGASKGGLASAGALAVPILSIWMDPLMAAGALLPIFIISDAMGVWLYRKEFSRKNVLLLIPAGLGGVILATFLAPYVSSTYAELAAGLIGLFYCGHALHKKLRGQDPVAPFDPIKGVLWGIITGITSFISHTGAPPFQSFVQPQKLPSLQYAGTNTLVFAAINLFKLPAYSAVGLFAKIHVPTVLAMAVVASMGAVLGRWLVQWLPQQVFTLVIQLLLFVVSSYLVIKALGHLID
>2.A.102.1000.1000-WP_088885513
MLNYLLDFFIGLGIGFIAGLLGVGGGFLIVPTLVLLGEPIHLAIGTSLACITISALASAYTHLRRGAVLFKVVLIKEAFSVPFAIIGAYLSAVTPERALRLIFAVLLLYLAYTLIRSRGKCHGETAGDVNYLRVPIVGILAGLTSGLLGISGGVLNVPLFHTFVGIPMRYAVGTSSLSLFFTALAGTIAHYRLGQVDIHMALLLAPGLIVGAHYGALTVHRVEPSLIRRLFAVLLVIIALKMLL
>2.A.102.1000.1000-WP_045446866
MQIYLPIAELSLNVFLLLGLGGAVGFLSGLFGVGGGFLMTPLLIFIGIPPAVAVATQSNQIVASSISGVLAHWKRQTVDFKMGLVLLAGGILGSVGGVYLFKYLREIGQVDLLISFSYIAFLGIIGTLMLVESVRAIQAARSGKSLPGRRPGQHSWVHGLPFKMRFRRSRLYISAIPPFLIGASVGTLVAIMGVGGGFIMVPAMIYLLKMPTNVVIGTSLFQIIFVTGLVTILHSVENQTVDVMLALLLLIGGVVGAQYGARFGANMRGEHLRALLGLLVLLVCARLGFDMVATPQDLFSLAPQGAN
>2.A.102.1000.1000-WP_078595360
MLGLDTGEFLIVLLCALLIGLAKTGLPALGILVVAAMATIFPARDSIGIVLPMLIAADLIAVVYYRHSVHWKTLFSLVPWVGGGLIAGFILLLFITASRPIEVILGVIVLVMAAGQMAREKGRTKWLENMPKSGSFRGVIGTLAGFTTMIGNAAGPIMSIFLIAINLPKKVFIGTGAWFFLAVNLIKVPLYIWLTLITWETVLFNLWLVPVILAGAFLGIKFLPLIPQNKFNTVILFLAAAGGIQLLL
>2.A.102.1000.1000-WP_016370039
MPSQLLIYPIVILIANTIGAISGMGGGVIIKPALQIFDLDSVLIINFYSSVAVFTMSITSTLKQLHAEQHINMKYAIWLGIGSVIGGALGDFTFKQIYDALGDDLSVVVQMVLVIISLILSLYGSSGHIQPLYLAGTSVMFMSGLGLGWLATVLGIGGGPINIACFLVLLGLEIRPATIYSIITIFFSQGAKIIQALASKSIMNVDPLMIIVIIITALLGGWLGAIISNRITEKRILMLFNLVVVFVLILDAGNLIGYLV
>2.A.102.1000.1000-WP_067789012
MDVYLPIANLAVNGLYIVLLGAFTGILSGIFGVGGGFLTTPLLIFYGVPPTVAAASAATQVTGASVSGVFAHKERGGVDFQMGTVLVVGGIFGAILGAGLFSALQAIGQIDTVINVLYVALLGTIGGLMARESLQAMGKVKGSSRAARRRHHPAVANLPFKWRFYRSGLYISPLAPLLLGVIVGILTMLMGVGGGFILIPAMLYILGMSANVVVGTSLFNILFVTIATTMTHAMTTKAVDIVLAVLLLFGSVTGAQIGTKIALVAKPEILRLLLAVLVLSIAIILFFRLTVVPSEIYSVVGL
>2.A.102.1000.1000-WP_011496861
MELLLEPSHWAMLALVGLFAGFIDAVVGGGGLLSIPALLTIGMPPHIALGTNKLAACFGSFTASLTYYKQQLFVPSFWYHSLGATFIGAIIGTLAVFLVDSQWLEKILPILIIGIALYTLVSPKVMDASQQAPKMPSSAAKQWTQGLGLGAYDGFAGPGIGAFWTLSSIKLHKLPLLNSCGLARAMTSISNATALILFAALGQVHWLLGLWIGICMMVGAYIGAHSAIRFGVPFIKPLFIIMVLAMGANLTWTAWQ
>2.A.102.1000.1000-WP_095421484
MIVQKLLPLLALMGVASYFQTITGFGLSMIVIGAASGLELAPVTSLAALLSLVTLANSATALPGKFHHIDWRAVGAATLGVLPSVVVGVLVLNLLSHAASSVLQLLLGAVVLYGGLSAALRPAPLACRSGDRSFFVSGLFGGLLSGMFGVSGPPLIFQFYRQPLSLMQIRYALILIFTVTSITRTLFSAYQGQLDADLWMQAAFAVPVVALMTMVARQYPPPLSGVMTRRIAYAILVVIGASLILHALRQLVR
>2.A.102.1000.1000-WP_095175392
MVSYLIVCPLVFLASFVDAIAGGGGLISLPAYLLAGVPIHNAIATNKLSSAAGTVISTARYCKNRYADVPLAVPSFLVALLGSFMGANLALITSDKVLKLMLIAVLPVVAFYVLKNKSMESKLKRQLTKRQKYAIVITASFVIGTYDGFYGPGTGTFLLLVYTGLAGMDIRTASGNTKIVNLASNLAALGAFFFSGKIVVTLGLAAAVFSIAGHYIGSGMVIKNGTRIVRPIVVTVLVLLFIKIVSGFFV
>2.A.102.1000.1000-WP_082495289
MGEMNTVALVVVLLAIVLGAFVQSTVGIGLGLVAAPVVTLAAPQLMPGGMLMVVVLLPIVTLARERDEIDWGGLGWAFPARVVGTVVGVWVVASVDDRQLGIAVGAMVLAAVLLTARTVVIPVNRGTLSGAGFVSGVTGTASSIGGPPLALLLQRRTPRQIRTTLAVYFLLGSLLSLVGLAWAGELTVDEAWFALAAVPALVLGFAVSGPLRRRLPAHVVRPLVLLVSGASAVALIVRSTFG
>2.A.102.1000.1000-OUC08213
MFWVTAVLAIVLIGVAKAGFGGGVGVIATPLMALTISVTDAAALLLPLLIIADIFSLRHYWHTYDRPSIQRMLPGAIVGILLGALFFGYFSDNERVLKVGIGVLALAFVAYQAGRSLLLGALTKTQPPAIAGVFLGAAAGFTSTLAHAGGPPATIYLLPQRLPRDIFVGTNVIFFSALNLIKLIPYAYLGLLRVGNLTTILILSPLAYLGVRLGVYLNRRFSDRWFNRLVYTLLFLTGVQLILGRNLLDLLLQWG
>2.A.102.1000.1000-WP_087177749
MVIVFFAVSILSSIAGSICGIGGGVIIKPVLDATGIMSVSAISFLSGCTVLAMSVVSVYKNVRSKAAKLDLRIATGLAVGAAAGGVIGKTMFQSLKAAVGNEAVVGMTQAIVLIAVTLGTLIYTVFKHRIRTKTYTQIWLCVVIGILLGVMSSFLGIGGGPINLVVLAYFFSMSTKEAALSSLYIIMFSQITSLIQTCATGSVPKVSAAYLAAMVVGGILGGTLGSKVNKKISEEGVNKLFIALMAVIIGINIYNAVKFGMA
>2.A.102.1000.1000-WP_025246034
MDWLVVSPWLLAGLFFVAVLAGFIDTLAGGGLITIPALLAAGLAPTQALATNKLQSVGGSFSASLYFVRRGTVKLADQKRNIAMTLLGAVAGVVFIQHVRADLLRQLLPLLVIAIGLYFLLMPRIGAEDRQRRLSGWPFALVAGGCVGFYDGFFGPGAGSFYALAFVMLSGYNLATATATATATATATATATATATATAHANVLNFTSNFGGLMLFVLSGKVIWAVGLVMLAGQILGARLGARMVLAKGQQLIRPMIVAVSLLMSIKLIYDNHGAAIAHWLAVWL
>2.A.102.1000.1000-WP_080049463
MEFLIYLVLGACAGVLAGLFGVGGGIIIVPVLVYSFTLQGFAPEVMTHMAVGTSLATIAFTSLNAIRTHHRKGAVLWPVFVWMTFGILLGTVLGALTAALISGPALQKIIGVFAIVMAIQMGFELKPKASQAVPGRAGLTGVGGVIGWASAIFGIGGGSLTVPFLVWRSVPMQQAVATSSACGLPIAVAGSLSFIWTGWAKAGLPDWSLGFVYLPALVGIAATSMLFAGYGALLAHKLSQRLLKRLFALLLFCVGINFLM
>2.A.102.1000.1000-WP_007348933
MSFFMLFSLYLALGALAGSLAGLFGIGGGLVIVPVLIFSFGAQGFSPDIAAHMAVGTSLATIVFTSLSSIRSHHVHGAIRWDIFRAMTIGIVFGALIGAWTASLLSGPALELIIGVFVIVVAVKMLLGFDPKPSRSVPGNTGLRAAGVVIGWVSAIFGIGGGTLTVPYLSRCNIKMQHAIGISAACGLPIALAGALGNLWTGWGDPQLPAYSLGFIYLPALVGVILTSVLFARVGANLAHRLNAPLLRRIFAIMLVLIGLRFLLS
>2.A.102.1000.1000-WP_016647230
MEFEIWQILILVGVAFIGGFIDAIAGGGGLICLPALMAVGVPPHAALATNKLQGCFGTLSATVNFTRKGFINFKEIFIGIIFTLIGACTGTISVLFIDPKFLNYIIPILLIFVVIYTIFSPNLGETQKEAKMSKNAFFIIFGLLIGFYDGFLGPGTGSFWTFAFLGVLGLSMKQAVANTKILNFTSNIVALIVFIFGGHILWLIGLLMGVGQMIGGYMGSNMVIKKDVKFIKTLFLIMVCATILKILYDIVK
>2.A.102.1000.1000-KRP13206
MELLEIFGYVGALFMGLTLGLLGAGGSILTVPVLYYLFQVDAVLSTAYSLFIVGITALAGAVPNMRKGLVNYRIAILFAIPSLIAVYLARAFIVPAIPASLTTIGSLEITKDIAILVFFAIIMLLAAWSMLRNGRKEEAETQLHSHSRNYMLILLEGLVVGLITGIVGAGGGFLIIPALVILGKVPMKLAVGTSLLIIAIKSIIGFMGDVQSGQDIDWIFLALFTSITVVGILIGTWMSNFVEGKKLKVAFGWFVLAMGVYIIIKELFLDA
>2.A.102.1000.1000-OUR77708
MNFISDPFFYSVAIPAVLLIGISKGGFAGSLGMLGVPLITLAIPPVQAAAIILPILCTMDIFGLIAYRRHADWRNLAYLLPGAIAGITIGALMFSILNDDIVRIMIGAIAVIFTLNYWFKTKISEKKIGPSFVKGSFWGSLAGFTSFVAHAGGPPLQFYMLPQKIDKTLFVGTSVWFFFAVNYVKLIPYTYLGQFSSENLGTSLVLVPLAPLGVWLGVKAHKLVPEIIFYRIAYILLFATGIKLLVDGVNGYFEIF
>2.A.102.1000.1000-WP_060874813
MDIEIVGYALALLVGISLGLIGSGGSILTVPILVYILKIEPFLATAYSLFIVGSTALVGGVQNAINRKVNYKLVVLFGLPSLLAVYVMRAYVLPLVPNVIAIGSLNLSKNVVLMVLFALVMFASAMKMIRPKAIIQNQTQSQPQQTQLILQGILIGIVAGTVGAGGGFLIIPALILFANISMKEAVGTSLFIIAIQSLFGFLGDVSNPLLDWNLLLTFSAISIVGIFLGIFLTRYIPDNNLKKGFGYFVLLMALYIFSKEVFF
>2.A.102.1000.1000-PAW77986
MHWYPELLSYAWMLAAIAALCIGLAKAGLGGFGMLTVLFMAEVLPARESTGVVLPLLIVGDLFAVHAYRHHAQWRYIRHLLAPALVGIGMGYLAMNAIPDKNFKHVMGWIILGLTLLQWSRQFFNEATITRLAHTHVFGYSMGGLGGASTMMANAAGPVMSLYFLAVNLPKYELIGTAAWFFLIVNVTKIPFSAHLGLINFTSMALVAMLAPFVVIGIGVGKAVIHLVPQKVFEWLLLVTAAAGAIRLICS
>2.A.102.1000.1000-WP_042680554
MLQYILNIFIGLFIGLLAGLFGVGGGFLIVPVLTLMGLPIHDAIGTSLACISMSSFASAYGHLKRENVIFKVVILKEVFSIPSALFGAYITAFLNTRQLSAIFGFALIYVAYKLIKEPEIVSTKKKVKVDYKKVPMIGIISGFSSGLLGISGGILNVPLFYSLGLPIHYAIGTSSVALFFTALAGVIGHYTLGQVHFDKAILLAPGLILGGFLGAKIAHNTHPEHLKRSFSLILIIIAIRMILRGFGFVIP
>2.A.102.1000.1000-WP_047675031
MFDLSNWQIVIIVIVGVCVGFAKTGVSTMGIFNAMLMTVIFPAKLSVGILLPMLIVGDLMAVSYYRKNVIWKHLISLIPWVLLGVIGGYFVLLKTGNDQLKLLLGSLIFGIILLQVIKDSLGAKLDSKYPSSLWFISAIGFLAGFATMIGNVSGAIMAIYLFAKKVPKQEFVGTGAWFFLLVNLIKVPFYIQLGMITSQSLLFNTWTIPLIAIGAYAGIKLLPLIPQVYFQRLILSLGAIGALKLLGESLVHLK
>2.A.102.1000.1000-ODS53968
MLPDLTPIQWLLVITGAAGIGITKAGFSGVGFVHLLIFAFVFGPRESTGLILPMLVVGDVLAVIAFRQHARWDYMRHMLPPACLGVIVGALVMWRVTDDSLFRPLMGWILMALTVMQLAHMARPQLFAGAPHSRPFAWAMGLLAGWTTMLANGAGPIITLFTLAIGLPKFELVGTGAWFFLIMNAFKLPFSYALGLIGGSSLALNLVLIPPIVIGIVVGRWLTHAVPQRLFNAVLLVLTAVAALRLVWG
>2.A.102.1000.1000-WP_088759605
MVWLTGLIIGVLMGLTGAGGGILAVPALMFILDLPITKASPLALIAVSAAAVIGACIGLKRKETRYRAALLMAVSGMPFTWPGIWTAAHVSHTFLVFIFSFCMLLVAYRFLVPGEKSNKQVLCEQSSETGRLIWHWYSVLAVAAVGALSGFATGLLGVGGGFIIVPALKRLTRLSMASVTATSLCVISLTGGTAVLAAWQNGMLVFDTTAWVFLAAVCTGLLAGRWGVQRLPGNSVSHIFGGLLVIVAFSMLISTIR
>2.A.102.1000.1000-WP_039001420
MELDPTFFAFAVPAVLFAGISKGGFGSGASFAATPLLALILTPGQAVGLMLPLLMLMDLGALKAFWGKWNWPTAKLMIIGSLPGIALGSVLFGVANPNVFKFLIGVVAVGFVAHRIALSSGMLRIPDTEMPAWKGYFSGAVSGFTSFISHAGGPPAAVYLLSKRMSKTEFQATTVIVFWAINLMKFPPYYMLGMFTKETAVAVAYLAPVAFLGVYLGVIGHRKMPETLFFRVTYVFLLITGGKLIWDSLV
>2.A.102.1000.1000-OUU72652
MISLDLLLNSLIDIPTTSWIIALLGAFSLGFSKTGFPGLAMVNVLIMAELFGAKASVGIIVPMLIVCDLTVYPMFRKYSSWREVWSLLPSIFMGLIAGYFLLDLINESSARKGIGFIILLMLTIQISRLKLGNALSKMTHSISFKWGSGLLIGTSTIIANAAGPVFSIYALVEKMAKETFLGVGARCFLLINIIKLPMVGHLGLINGQSLKINLVVLPALIAGIFLGQKIIRIIPQKGFEVLLYSFSAIAGIRLFFF
>2.A.102.1000.1000-WP_097153341
MPLPADFYFFAIPAVILVGLSKGGFAGSMGMLGVPIMALSLSPVQAAAIMLPILVVMDMVGLWAYRGKADWSILQIMIPAACLGIGLGWLMADLLSAELIRLAVGLTALAFVFDYALGKLKKNGSEQEQPEKGSISAIFWGAVSGLTSFIAHVGGPPYQIHTLSLRLDKITFVATSVYFFTIVNAIKLVPYFALGQFSTQNLQTSLTLLPLAPIATLTGIWLVRHISQTYFYRLAYSAMFVIALKLIWDSVTAWL
>2.A.102.1000.1000-WP_075626948
MLPDLNFYLVAIPAVLLVGFSKGGMGEALALMGVPLLSLVVSPVKAAALLLPILIAMDMVSLWAWRKNGDRRTLLILLPGALAGIAIGWATAAVVPRDALRLIIGLIAVLFALRYAVLVWRARHGYVMTPKPHRPALAVLLGAFSGYGSFVAHAGGPPFQVYALPLQLPPRDYTGTMVRFFAILNAVKLIPYFALGQLDTENLIVSVSLFPFAVVATMAGAFFVRRMRPQIFYPFMYAMAFLAGARLIHEALGALLDTR
>2.A.102.1000.1000-WP_099372943
MIILGCILAIIVGITLGLIGSGGTILTVPILVYIMGVDAALSTTYSLFAIGITSFIGAIRGIYRKEADLPKVLSFGVPSLIVVFITRSFILPLVPEVIHIAGYDFHQNVLLMILFSFVMVASSLSMIRSAKNGIELPAENTKTPIEVIVLQGALVGLVTGLVGAGGGFLIIPALVNFYRLPMRRAVATSLIIITINSFFGVMGDLEKFEFFDWNLLLGYTGGTVLGIFIGFYLADKIPNKSLKVAFGYMILLVGLYILVKETLLS
>2.A.102.1000.1000-WP_043825425
MSVIQYVMFLALVGLATFCQNLTGFAFGLIFVGVAGATHLMGIGDAANVACLLSVVNGVAYLRAHRQVPQWTLLKPMLISSVIGVIGGVLLLQWLSGNALSGLRMLLGLAIVACALLLLLQKQVNAQVSGPVSLWVAGVASGVLGGLFATPGPPMVYHLYRQPLDRLVVRQCLFAMFLTCALLRLVMVAWEGEITASVLLAAALAFPVVTVVTWLHMRHPPALPKRLVEWMVCLLLVLSGTSLLVSGWNASHPQPVVPDDEMAMAVPQRSPAAAPAPR
>2.A.102.1000.1000-WP_027137915
MNYFDILQSFNLSGWHWLAVAFAVFVLGLSKAGIKGVGIIIILILAFVFGEKASTGVLLPMLISADIIAVIYYNKHAQWDYIKKLMPAMVIGVLVGVYVGNDISEQLFKQIMAIIIIGSVFIMFYTEKRQSLIVPKNRWFAGIMGFLAGFSTMIGNLAGPIANIYFLATRLPKNEFIGTAAWLFFIINLFKLPFHFFVWKTVTLETLVLNSVLIPAVCIGFFFGARIVKRISNLNYRRFILIVTAIGGVIMLFR
>2.A.102.1000.1000-WP_087008805
MGSVIILILLAVFVGALAQRVTGMGFAMVSGPFLVLLLDPLSGVVLVNLCGLTSSLIVLWRTYREVDWRLAAGLIVTCVLGTLPGALFAVVMPARGLEIFIGSLIVVTLTLSLVLNRFAPPMRRSWTAVGVTGLISGAMSSSAGVGGPALSTLALLSRWEQRSFAATIQPVFVATSSAAVMSKLLFDPSGWPDLDGVTWALLLGALVGGQVLGEWLSKITPVQAARAGMLTLAFLGGLLTIGRGLGVL
>2.A.102.1000.1000-WP_062403187
MNFPLITDPFFYVIAVPAVLLLGLSKSGFGAGFGSLAVPMMALAVTVPQAAAILMPVLLVMDLLGMAAFRNDVDKALLRFMVPFAMVGIVLGALLFKLLDAQLVAAIVGAFTLLFLAQQMLFKPDPHGPPPPRWLGGLLLITSGFTSFIAHAGGPPVNAYVMRLRLKPILFTGTLAYLFFFINMAKWLPYAWLGLLDWRNLATSLVLLPLAPIGVWMGVRLARRIRPDLFYRLIRLGMFLTGCKLLWDGVR
>2.A.102.1000.1000-OXS58409
MNETARSGRGFLQLDGLELLIGVAAGLMIGFSKTGIPSSGIFAVTLMAMAFPAKDSVGIILPMLIFGDIIAVAYYRRKVVWKYLIVLIPWVLVGVVAGYFFLDIVSDHTLKLTIGWLVLALIALHLIRERFGDKFSGQGWLASWFNPFLGGTAGFATMIGNAAGGVMSIYLLAKKLPKEVFVGTGAWFFFLVNLLKVPFSVQLGIITWDSLLFNSLMIVPIVVGAWVGIRVLAKLPERWFQYCVLGLSAAGSLRLIFF
>2.A.102.1000.1000-WP_035041967
MHLYLPIAEVSVNALLLVALGGLVGFISGLFGIGGGFLMTPVLVLMGIPPVVAVASEANHVAASSVSSVIAYSRKRVVDFRMGGVLAAGGAMGSFIGVEVFRWLRLIGQADLAVSLSYLIFLGIIGGLMLTESVGAILRRRRGQPPKPRRERRPMLLYALPFKVRFPRSRLYISVIPPITLGVFVGILSAIMGVGGGFILVPAMIYLLRMPASVVVGTSLFQIVITTSLTSVLQAGRNQTVDIVLATLLLIGGVVGAQLGARASGRFRAEEMRALLALLVLLVGLRMGLTLFLTPDDPFVLMSGAAR
>2.A.102.1000.1000-OJW50964
MTAEIANLDLLPILALAAFCAGFIDAVVGGGGLIQIPALFTSLPRELPATVFGTNKFASVFGTMNAAWRYARRVEMPWRTTLPAAFAAFACSYLGAMAVAWLPRELLRPLILVMLVGAAAYTFWRKDFGAIHRPQHAGNRELVYALLLGGAIGFYDGFFGPGTGSFLIFLFIRFFGFDFLHASAASKVVNVATNLAALSFFIPNGYLLPVLAVAMALCNVGGSVVGTHLALRHGSAFVRKIFLFVVSALILKFAWDTFA
>2.A.102.1000.1000-WP_008419571
MIQYIIVCPLVFLAGFVDAIAGGGGLISLPAFIFAGIPVHFAIGTNKMSASMGTVISTYRYAKKGYIKLKLAACSAICALIGSPIGAMISLKIDDLYFKILMLAILPVIAFYVLRKRNLNENENVETLINYKTYIICILIAFLIGIYDGFYGPGTGTFLILMLTGIANLRLNAAAGITKAINLSSNIAGLITFIINGKVYLMLGLIAGLFSIAGNYIGSGYFTKSGVKIVRPIIIIVLTVFFVKILFEIL
>2.A.102.1000.1000-WP_056235703
MPIFDPYFVTVAVIAVLIVGLSKAGLLGSLGMVGVPLLALVMPARDAAGMMLPVLLAMDVIAVWTYRKEVDWRILRIMLPGAAVGTLLGWALWSVVSDDGVLLFVGVVTLLFILDALLPIRKKLEGLPPSRLWGTFWGGFAGFTSFISHTGGPPFQIYVLPQRLTPAIYSGTSAFFFAIVNSAKLIPYFFLGQLNTHNLQLSAALIPVGIVGVLAGVWLVRRISMKWFYRIAYWLVFLLSLKLVWDGARGVFWGL
>2.A.102.1000.1000-WP_056019415
MLTDPFFYAIAIPAVILLGLAKGGFSGIGVIAVPMMALAVSPVLAASITLPILIVQDVVSVWSFRKTWDKSVLAIMLPSAAGGIALGYSLAAFVKPGAVELAVGAVSIVFALMRLWAERGSAPLKPAKAEKLPWRGVLAGVAAGFTSQIAHAGGPPFQIYVMPKNLPRDVFIGTSAIFFAVVNWMKVPAYWALGQFTREAMMTALVLLPLAIASTWAGVWLVRRVPAGNFYRIIYVLLIAVGSKLAWDGAASLLG
>2.A.102.1000.1000-WP_008845558
MFELFTYSLTYQQLSLLIVVAFFIGMAKAGVHGISMFAVPILALIFGGKASAGLMLPMLIMADLFAVKYYHRHANWGFLIKLFPSAALGVLIATFIGNTIDDEIFKQVMAWIIILSLGIMLWMETANKDKIPDYLWFAILMGMLGGITTMIGNLAGSVMALYLLSMRLPKNEYIGTSAWFFLVINVFKVPFHVWSWDTITVNSFSLSLLGLPFIALGIVAGIYIVKRVPDKQYRWLIIAVTALAACFMLV
>2.A.102.1000.1000-KUO53885
MNLYLPIAEMPVNVLIFLGMGGAVGFLSGMFGVGGGFLMTPLLIFSGIPPAVAIGTEAAQIVASSVSGAVAQYQRRNVDIKMGIVLLTGGIMGSILGVQIVKELRQLGQFELFVSLAYVIFLGIIGSLMMIESLNTMRKARSGAAVSARRPGQHSWIHGLPLKMRFHRSKLYISAIPVIVLGAIVGFLGAIMGVGGGFIIVPAMIYLLRVPTNVVVGTSLFQILFVTAATTILHSVQNHTVDIVLAMILMIGGVIGAQFGAVAGEKLKGEQLRFLLAGLVLLVCLRVAWNLVVMPSELYSISSVIGGH
>2.A.102.1000.1000-OFK19946
MLYLLYFLVILFANTVGAVSGMGGGVIIKPALDAIGAHPLNVIGFFSSAAVFTMSIVSIIKQVRGGFQISWQRLFAIALGSIIGGRLGDTIFNILMSLYNNPDKVQLIQIIITVITLGLSIWYTYDPERKQLRLGGLFSFFLASLGLGILSTLLGIGGGPMNVALFIALFGASTKQATVYSIITIFFSQLSKLTSIILAGSVAAESTSFLLVILPAAVIGGYVGSALNQRMTNKAVNRTYLIITASVILLNIVNGVLLFL
>2.A.102.1000.1000-WP_090937441
MEFLLYLPLGAAAGVLAGLFGIGGGIVIVPVLVFSFTAQGFDPAVLTHLAVGTSLATIVFTSINSVLAHHRKGAVLWPIFAWLTVGILAGAVLGSLTAAAIKGPMLQKVIGVFAIAIGLQMGLDLKPKARREVPGKPGLSLAGVVIGWASAIFGIGGGSLTVPFLTWRSVPMPQAVATSAACGLPIAMCSALSFMVVGWNEAHLPSWTLGFVYLPAVLGIATTSMFFARFGANLAHRLPPRLLKRLFALQLLGVGLFFLF
>2.A.102.1000.1000-WP_081180070
MMLETILPFMAILAIATYVQTVTGFALGMIVMGAVTIIGLVPIAFTSVIISIVSLFNCFFVLKGEFRTFDYSLVAKTCIGIFPGLLIGLILLDYMSSSFSEILQLLLGLTIIIAGLLIILKPEPLKERSQDWAFSFSGVASGLLAGLFSMGGPPLVYLFYRQPLPLKTIRLCLLTVFLVSSVSRITMVGFQGGLSWDMLLFGLLCMPVVMAFSWVGKHYPPPLSANNMRRAAFTLLIVIGLGLIVA
>2.A.102.1000.1000-WP_019945749
METIGYLASVLIGISLGLVGGGGSILTVPVLVYIFGISPVVSTSYSLFIVGSTSLVGAYSNYRLGLVNVKAALFFGLSSMVTVYLTRKLLVPLIPQNLFRIGHFQVTERLLTMASFAVLMLAASVGMIAGKQKEPGCLKCDLGRNIVKLGLSAVGIGLTTGLLGAGGGFLLIPTLVLVLGMPMREAVGTSLLIIALNSLVGFSGDLGHFTIDWYFLLTVTLVAMVGISIGGLLARKLDSRQLKKSFGWFVLIMGCFILFKELIF
>2.A.102.1000.1000-SEC59326
MNSGIRGARPAPGASVERGSGGGAHAKMIGDPWFYVAAIPAVIILGLSKGGFAGIGTLATPIVALAVPPVQAASILLPILVVQDLYGIYVYRRHWDAFNLRALLPGALIGVVAGYLLAARLPEAAVGFAVGVISIAFGLRQLLGRSAASAPPGRPGIAAGWFWGALSGFTSMISHAGSPPFQIYVMPQKLEARVFVGTSVLFFAAVNWMKIPPYLALGQFTAGNLATSAVLFPLALAATWFGVLLVQRFSNERFYLCVYVLMVLIGVKLVVDGVAAV
>2.A.102.1000.1000-WP_019976160
MSQYIGYVMTILVGVTLGLMGSGGSILTVPNLVYLFGLNPIQATSYSLFIIGISSIIGSYPKVKNKLVNYRIAIIFGIPSMLVMFATRRLFMPQLPSTLQLPFVGEVEKNFILMITFAIVMLLAAYSMITNKQKDCIDCGKKMEKNTVLLVIQGVIIGFISGIFGAGGGFLIIPGLVVFAKVPMKNAVATSLFLVAINSLVGFGSDYQQFSSLNWLLLTMLTLLSVVGIMIGNSISKFISSTKLKPLFGYFILVIAVLILGQELLF
>2.A.102.1000.1000-WP_088882665
MLDYLLDLIIGLGIGLIAGLFGVGGGFLIVPTLVLLGLPVHVAVGTSLVCITFSSLSAAFTHLKKKAVLYRVVLLKESFSAPFALAGAYVSSLLPEKYLRLIFAFLLLYLAVHMFRGKGEENSRAGNFEARKVALVGVLSGLTSGLLGISGGILNVPLFYSYVGIPMRYAIGTSSFALFFTALVGSIGHYSLGQVDVYTALLLSPGLLMGARLGALLTHRLHPEHLRKGFSVLLVVIAIKILM
>2.A.102.1000.1000-WP_076414377
MLAMIDPTTLALASLIIFFGAMTQSLIGFGLAVVASPLLYIVDPELVPAPVIIMGFSISLLTLFRERGALEFNGLQYALLGRIPGGFLGAALLIFAPQPILGLAIAGIVAAAVILSLLKFNIVVNRTSLFSAGVVSGIFGNIAAIGGPPMAILLSGRDASQFRAALSAFFIFSSMIALVILAITGLLTIKHLWLSLFLLPSVILGYLVAGKLVGRVDKNRTRSATLILCSISALVLTVKSIMELG
>2.A.102.1000.1000-WP_092425204
MTETTLLILAALIVGLSKGGLASAAAIAVPMLALFMNPVKAAATLLPVYIVTDWIGVWLYRRNYSARNLAILTPSIVLGVGIATLITPYTPESVLLLFTGAIGLWYCLRTWLKRGRAEKAEARVAPGIFWGATTGIASFITHSGAPPAQAYLLPQQLPKLEFAGTIAIAFAVGNLVKLPAYFAIGQLDGLNWGLIGGLAVAGIAGTYAGRRLTAWLPEALYMRVIQGFLFLLSLILLFRGARDLIS
>2.A.102.1000.1000-WP_034702442
MKIVYVGIIYFIVIILANTVGAISGMGGGVIIKPVLDTMHFHSLAAISFYSSVAVFTMSIVSTLRQLKNGLKLRFPIAVFVSIGSVVGGVTGNTVFESLLQLFSEEKYVQLIQIILTILTLLFAYFYTKIGNGRSFELTQPIWYVIVGLFLGFISTLLGIGGGPINVALLMLCFGIAIKEATVYSIITIFFSQAAKLVTIAQVTGFGRFDLSVLFYVVPAAILGGFVGALISGRISSERVTQVYQIVILLVLLLNSWNGIQLFL
>2.A.102.1000.1000-WP_049700567
MSLDVVVLFVAAVAAGWVDAVVGGGGLIMIPALLITNPGLAPATALGTNKLMAIFGTSSAAWRYSRRVPMDLRRLAPVFACAVVFSALGALVAGLLPADVFTPIVLVLLVAVGLFVALNPRFGSHEMTGKSRRSIILGLAICGVVIAFYDGVLGPGTGTFLIITLTALVGTSFLESSAMAKVINTGTNLGALAVFAAQGNVMWLLGLALAIGNIAGAQLGSHMALGRGSSFVRWVLLAVVVVMVAKLGFDMWSK
>2.A.102.1000.1000-WP_075582284
MDFLSLSWEYLLITLCGGFLSGFIDSIAGGGGLISLPVFLAMGMPPHYAIGTNKFAATFGSGISTVQFMRAGKVDTGLMKKLVPFTFIGAVLGCLLMLHMSAAVLQPLVIAALVAVAIFVFSRRDLGAASTYTGETKKKLIQAVAFAFAIGIYDGFIGPGTGTFLIIAFAMIGFDFVVAAGNAKVLNFVSNVTAFCLFIYSGKVLYAYGLTMALGIFIGAFFGSRMAIRRGSGFVRVVMMTVTTLLIGKLILQYLGLF
>2.A.102.1000.1000-WP_074647362
MTFDLHFFLFAVPAVIFAGLSKGGFGSAAAFAATPFLALILTPGQAVGLMLPLLMVMDVTAIRVFWRKWDGSAARVLIAGAVPGIVIGALVYGIAKPEVFKFLIGLVAIGFVAYQGAKAKGWIKPPKRAIGAFGGTMWGLVTGFTSFISHAGGPPAAVYMLSQRMDKTTYQATSVLVFWAINLIKVVPYSIVGIFTPETLKADLMLFPFAILGVLMGAWLHHKISDRFFFALAYVFLVITGVKLIWESLG
>2.A.102.1000.1000-WP_068942409
MEIIGYAASVLIGVSLGLIGGGGSILTVPVLVYLFGIDALLATEYSLFIVGISSAVGSITYFKKGLVNFKVALIFGIPSIISIFLTRMYLLPLIPEELLSIKGFTVTKNMFLLLIFAFLMILASYKMIKNSTSEEVDGNDLNKNKSLLAAGEGTIVGIVTGLVGAGGGFMIIPALVNLLKIPVKTAIGTSLVIISLNSLIGFSSSINNTKIEWSLLISIAAIAIIGIIIGSQISKKIDGKKLKPAFGWFILVMGIYIITKEIFL
>2.A.102.1000.1000-WP_027070244
MEVGLEVIAALMAVAFVAGVIDAMAGGGGLLTIPALMAAGVPPVAAIATNKLQSSFGTASAVYAFARKGRINFRRFLWPAVAAFIGSAFGAWVLQRLDPSFLEGFIPILLLLMVVYFLVAPKASEEDRHSRLGMASLILIVAVIGFYDGFFGPGTGSFLTTVLVALFGMGLVSATAHTKLLNLASNVAALVTLVIGGQVLWAIGLAMAVASVAGGQVGARLAMRVGGKMIRPVLVVMALLLIAKLLSDPGNPLTAFFLTR
>2.A.102.1000.1000-WP_089397400
MISEYVVLCLAGFLAGLIDAVVGGGGLIQTPALFAVFPNITPATLLGTNKLASIWGTAAAAFSYAKKVKISWSTAAPAAAAAFVFSFLGAYLVTRIPPDFLRRLLPFILIAVAVYTLKKKDLGTVHQPAFTGNKEKALAGITGGSIGFYDGFFGPGTGSFLVFFFVRLFGFDFLHASAAAKVVNVSCNLAALLWFWHSGHMIWQLGAAMAVCNIGGSLIGSRLAIRYGSGFVRKLFLLVVSALIFKTGFDAFFR
>2.A.102.1000.1000-PJA60673
MQIYLPIAEMSVNALLLLGLGGAIGVLSGLFGVGGGFLLTPLLIFIGIPPAVAVASQANQIVASSFSGVLAHWRRKTVDLKMGLVLLAGGLVGSYFGVWLFALVRALGQVELMVSLCYVVFLGIVGGLMMVESVRTLRKRRRGAPAAVRRGHTWAHRLPMKIRFRESKLYISAIPPLVIGLFVGVLAAIMGVGGGFVMIPAMIYLLGMPTSVVIGTSLFQITLLAGFTTLLHAQQNQTVDVVLAVLLIVGGVIGAQFGAQLGAKLRGEQLRFLLAALVLVVCAKLAFDLVATPDELFSLSRPGQ
>2.A.102.1000.1000-WP_089775967
MWTVLLLALAGLAAGFVDAVVGGGGLIQLPALLLVPGISPVQALATNKVGSIMGTSTSSLTYYRRVHPDLRTAAPMAIAALLAAVGGAALAANIPAEAFKPIIIVVLVAVAVYTVAKPKVGVSTDLRWTGNHHYGMAMLVGATIGAYDGLLGPGTGSFLVIGLVSVLGYAFLPATALAKIVNFATNLGALAFFVPHGAVLWGIGLLVGTANMVGAYLGARTAVARGSRFIRIAFVVVVAVLIIKLGWDVAHGR
>2.A.102.1000.1000-WP_062572330
MIEHQLLGAGLGAIIGAVLALTGAGGGILAVPLLVFGLGLSMVEAAPIGLLAVGLAASVGAVLGLRQGLVRYRAAAFIAVIGIACAPFGLMLAHRLPNTPLALVFAGVLVYACLRIWRKAARELRGESPCGEREIMPCVLNPLQGRLRWTLPCARALAFTGMLSGLLSGLLGVGGGFVIIPALNRYTNLNMKSIVATSLAVIALVSTGSVISASVAGVMHWWVAAPFAVGAVLGLLLARPLASKLAGPRLQQLFAVVGCGAAVLLAGKALLG
>2.A.102.1000.1000-SJN49138
MEIIGYTLSIFIGITLGLIGAGGSIITVPVLVYLFHIHPTLATSYSLFIVGFTSLIGSFLKIKENGVDYSAATYFGIPSVFVILIVRKVLLVHIPEVILQIHHFQLTKSTITMIAFAVLMLGASWSMIKNKQIQVSTNHPIKQPITKMIFWGIGIGLVTGFLGAGGGFLIIPALVILLRMPIRIAIGTSLSIITLNSLIGFLGDIDHVQMDWLFLVKLLSITILGVAIGSYLQKKIATDKLKPIFGWFIFFVGTYILIKELF
>2.A.102.1000.1000-OUW80491
MGLCAIGIGMAKTGLGGLGMVVVPVLANIFGAKSSTGILLLLLIMADIFGVRYYHMHSDIKQLFKLIPSTIIGIITGVFIGDQISDEYFQILLGMVIISGALMTIIKVDIKENKIFSIIVGFLGGFITMIGNAAGPIMSIYFLSMGFNKNKFIGTVAWFFLFVNLFKVPFHIFIWNTVDLQILLFDLSLFPLILIGALMGVWVVKKIPERPYKIFVIASVVLSTFNLFI
>2.A.102.1000.1000-WP_096172538
MLTDPIFYLAAVPAVILVGLSKGGFGGSLGMLGVPLMALVISPIQAAAIFLPILICMDIVGLYSYRGKANWQVLRGILPYALVGITVGWLLADLVDENIVRLMVGLVALAFVLDYVVRILRKKEFGTRGPISAAVWGTTAGFTSFVAHAGGPPFQIHTLPMGMHRITFVATSVYFFATVNTVKLIPYFFLGQFSTQNLWTTLVLLPLAPLAMITGIKLVHLVSQTFFYRLAYIGMFVIALKLCSDSLLSFM
>2.A.102.1000.1000-WP_051312478
MTALATWLIDGHWLWIGLIIFAGACLQGLSGVGLGMVASPVLAVLNPELVPGPLLMISFVLAVMSVLRERGALDTGGLGYALAGRLVASIPAALLMGMLPVRALAIAFSLTILLAIAVSLLRVPLRPRPGTLFAAGCLSGVMGTLTSVGLPPIALVYQSVPPAQLRASIGGFLAIGTLISIGALSWVGRFGMHEIVLGLAMLAPLLLGFSVSGRLHALVSARRMRGIVLGVSALSAIVLLLRQLTV
>2.A.102.1000.1000-WP_098791358
MKKLIIFSFIGFLAQLIDGSLGMAYGVTSSSLLLTFGIAPAIASASIHISEVITTAASGIAHIKFGNVDSKALYKLIIPGSIGAFIGACFLSNLPGDIVKPYISLFLLILGIYVIIRLLFKVKKNSEKQNLNLSTKQAIPLGLIAGFADATGGGGWGPLMTPILMSKDGNSARKVVGTVDTSEFAIAISATLGFLISLGWQDINWFWVIALMLGGVIAAPIAAWLVRVMPSYLLGVFVGGFIILTNVWTLLKVWAISDLGEVFLYIVIFIFWIVAIIFASKKNQKNN
>2.A.102.1000.1000-WP_012567781
MQVYLPIAELSVNALLLLGLGGIVGFLSGLFGVGGGFLMTPLLIFIGIPPAVAVGTQANQLVGASVSGVLGHWRRNNVDVKLGLVMLAGGAVGTVLGVWLFGLLQTLGHIDLAIGLSYVFFLGVISSLMLWESVRALLRGRDAAVAKAKMHHHTWLHGLPFKVRFPRSRLYVSVLLPGGIGFVGGVLVAIMGIGGGFMLVPAMIYLLGMPTAMVAGTSLFQIIFTTGIAAFAQATFNHTVDILLALLLLVGGVIGAQFGSRAGTKLRGEQARALLALMVLAVAVKLAVDLVVRPDDLYSVTLPLPV
>2.A.102.1000.1000-WP_088634083
MLELNWAFFAVAVPAVLFAGISKGGFGSGAAFASSTILALFLTPGQALGVMLPLLMLIDATTLRPYWKTWSWPDARLLILGAVPGVVLGALLYKVAEPDVFRVLIGGISLAFVVWQAGRRMRLIRAGGTRLSAWVGGLAGLVAGFTSFVSHAGGPPAAVYLLSRKLDKTSYQGTTVLVFWVINIVKFVPYAFLGLFTAETALANLALAPVAIAGALIGVKAHRIVPERLFFGLTYVLLVVTGAKLIWEGLA
>2.A.102.1000.1000-WP_057745652
MSSTTIIYILIIIFANTLGAVSGMGGGIIIKPAMDFINQDNLNNINFFSTVAVLTMSIVSIYRQTRSGINIDKKTSLVLAAGSILGGLLGGEILQTFIRYASSLKVVSIGQTVITIGVLIIILLNSLWPHANLTLKKPYYYFFTGLCLGTLSSGLSIGGGPMNTALLVFMFSTPIKSANLYSLVIIFFSQAASLLSLSVKTHGFSGYKTNLLMYIIPAAIIGGLLGSALAKRLPNHVIQKLFIIMVSGIILLNLYNLSQII
>2.A.102.1000.1000-WP_029060632
MIPIIDPWFYFAAIPAVIVVGLSKGGFGGTMGMLAVPILTLAISPVQAAGIMLPILVLMDIVALIAYKGRANWQCLSILLPATVVGIGIGWAAAAYVNDDFVRLLVGLISLAFVADHVFKGRKQKTASRHNPAKGFFWGGIAGFTSFISHTGGPPYQMYTVPLRMPQAIYAGTAVIFFATGNAIKLVPYFLLGQFDTTNLTTSAVLVPLAFLATLAGIRLVRLVKAETFYTFIYVFMAVIGLKLTYDGLVNLLA
>2.A.102.1000.1000-WP_015709836
MSEFLRSLPFQQLDVPWKWAAWIVLGLCIGLSKAGFTGITAIIFPIIAIIFGAKASTGLNLPLLCFADVLAVIYYNRHTEWKYIIKLLPWTLAGFGLALWVDTLVPVQAFKYLMGGCILAGLIVMIWNDRRGKDAPAPSSWWFSALFGIAGGFSTTIGNIAGPIMSVFLLSMQLPKNSFVGTSAWFFLIVNYIKLPVQVFLWKNITLDVLALDLTLIPFILIGGIVGVVSIKKISESLYRKVIVVLTLVSTIFLFI
>2.A.102.1000.1000-WP_087641781
MYVGIIYFLVIIFANTVGAISGMGGGVIIKPVLDAFHFHALAAISFYSSVAVFTMSIVSTLRQLKNGLTLRVQIALLVSLGSVIGGIAGNSSFEFLLKWFSDEKYVQLIQIVLTIMTLLFAFIYTKFGKERTLQLSHSFWYVITGVFLGFISTLLGIGGGPINVALLMLCFGIPIKEATVYSIITIFFSQAAKLITIAQGSGFGRFDLSLLLYVIPAAVIGGFIGALISGKVSSERVTQIYQVVILLVLLLNVWNGFRLFI
>2.A.102.1000.1000-WP_057636010
MLELLPPELPWLLVIAFIAGLVDAAVGGGGLIQLPGLFTTLPQHTPAALLGTNKFSSVFGTTASAWRYARSVQFPWRPVLLASAAAFACSFLGATAVTLLSKDAVRPLVLTLLIVMLGYTLAKKDFGALHRPREIGRKELTIALIMGGVIGFYDGFFGPGTGSFLIFLFVRFFGLDFLRASAASKVVNVATNVAALSFFVPSGNVLLAIAVPMAMANISGAVVGTRMALRGGTPLIRKLFLALVVVLIARMAWDTLGAA
>2.A.102.1000.1000-WP_035105560
MMTAVAIMLTVAFGSSLQRISGMGLGLVGGPILTLLLGPVQGIMVINVLACLNAALTTYTVREWVDWKKFALISSVMVIGSIPAAVLVSRVESSTLLIIVGASLLIALSIVVFGNRFVPRTEGKTPAVVAGVIGGFTNTLAGIAGPVITVYAQAARWPQQMYAATLQPIFMVGGAVSFIVKGLAGAGGGFSTDWLIWPAGIAGMVIGVTLGNLLAGKVSRTLAHRLSLIVAFGGAASALIRGIVS
>2.A.102.1000.1000-WP_055668301
MLNYANLFFLCIAGFLAAFVDSIAGGGGLISVPAFLIAGFNPHYALGTNKFAATTASFTSSLKFAKSGKVNFKVLKFIIPFTLVGAALGVKTVLLIDQQFLYPLVMVMVLFVGIYSLFSKTIGLDNKFEKITPTNITLGILLGFSIGFYDGFFGPGTGSFLIFGLIHIFKFDFTNASGNAKFLNFISNITSLVMFAIEGKIQYLYGIPIALFMIVGAQLGTKAALAKGSKLIKPIFVTMSLGVAIKMLINML
>2.A.102.1000.1000-PHX73372
MTLEPWQWALAVLAALIVGISKSGIGGLGILAVVLFTLMMPAKQATGTVLPLLCFGDIVASVTYGRHAKWLHVWRLFPWTAGGVVLGWLAFDRVNERQAQGLIGAIFLGLVVTQLIRRKWGGHEAEHGAWFAPTIGVLAGFTTLVANAAGPFMVVYMLAMRLPKLDWVGTSAVFFLLLNLFKVPFMVDLGLIHATSFTFNLWLAPVVLAGAWFGRKLVLKIDQQVFENLALALSLVAGLNLVYTSWRG
>2.A.102.1000.1000-WP_054725443
MDMPHLFGFVGALTVGLILGLIGGGGSILTVPVLVYLLGYNPVLATAYSLFVVGITSMVGTYQKHRKGLVDFKTGLAFSFPSFLAVYLSRRYVVPNIPETIATFGNYELTKEMSIMLFFAIIMFLAAISMIKNKKKDALCPTKQHYSKTFVQGLFIGTITGIIGAGGGFLYIPALVLWAHLPMKKAVGTSLVIITINSLIGFIGDVQTLKIEWQFLLVFTSMAIGGIVIGVFLSKFISGKKLKKSFGFFTIIMAIYIIYKEIN
>2.A.102.1000.1000-WP_015433532
MIFISFLILGAVAGFLAGLFGIGGGMIIVPTLVWLLPQMGVANELLMSIALGTSFATIVFTTFSAAQRHNKLGNVEWSVAKFFVPALMTAVFISGLLVSDLPKEIMTKIFGTLVLYMAIKMFLALKPKQTETKPMTTQSMLIGGGIIGVLSSFAGIAGGAFIVPFLNSRGVELKRAIGTSSFCGCLLGAAATISFIISGWKNPNLPEYSLGYVYLPALFGIAATSIFTSKIGASMANKLPVATLKKAFAIMLMLIALNMFLK
>2.A.102.1000.1000-CDE84150
MEAVKEFLSSPFQMSALFGCAFLIGMSKTGIQGVVMLSIPIMALAFGAKESTGVILPMLCFADIIAVVYYRREARWRYILKLVPAAVLGFFAAIFVDSFVPRESFKILMGACILLGLFIMVLSRKFGDNLEGIFQSRLYAQFFGLLGGFTTMIGNAAGPVMSIYLLSIRLPKFAFVGTSAWFFMIVNYLKVPLQIFAWDNISWNTIAVDALAVPFIFLGAAIGVWAVKKMPEGGYRTFVEAVTALSALALFF
>2.A.102.1000.1000-WP_093896974
MDTLTLWQLAALAAASALVGFSKSAVSGANTISLAVFAAVLPARESTGVLLPILIAGDVLAVLIYRRHAHWPTLLRLFPAVAVGVVAGTVFMLWADDAAVRTSIGAILLFMAGVTVWRRRPAVTGREAMEESGAPPMRGTGRFKARSYGVLGGFTTMVANAGGPVMSLYLLSAGFRKLGFLGTSAWFFLIVNVSKVPFSVGLGLIDAQSLLLDACMLLFVLPGAYIGRKCVDRINQKLFEQLVIGATVLGGLQLLLR
>2.A.102.1000.1000-WP_093393685
MITDPLFYLCAIPAVLLYGIAKGGFGGNIAILSVPLMSLVISPQIAAAILLPILCAMDLIALRTFRGRWDKANLRIIVPASLVGVVLGALTFRVLNEAHIQVMIGAIALLFVLSIWLRRDNPPPKGVSPVRGSFWGMVSGFTSFGIHAGGPPINIYLLPQRMEKTVLMGTIAVFFMVVNLAKVPGYIYLGQFTTSNLLTSLVLLPLAPIGVRMGFWMLQKTNEQVIYKLCYIFLFFTGGKLLYEGVQALMTG
>2.A.102.1000.1000-OJX17010
MQIYLPIAELSMNLFFLIGIGGAVGFLSGLFGVGGGFLLTPLLIFAGVPSPVAIASVTGQVAASSTSGALSYYRRNAIDLHLALYLILASTIGSMIGVGIFTLLRAAGQLDLFISFAYLLLLGFLGSLMLTEAVRSILKRRSGATVPDKLPSQHSWMHRLPMRIRFKKSRLYISVLPVLAIGLFIGIVGALLGVGGGFILVPALVYLLRVPANVVVGTSLLQVVAMMCVTMVLQILTSQSVDILLAFCLMVGGTVGAQFGASAGKYLRGDQLRALLALLVLAVAIRFGLTLVLTPSDPFSTAVLTAGGAG
>2.A.102.1000.1000-WP_062323605
MKEGIRLALLYLLIGLGATIIGSLAGFGGGILIKPILDFLGHYDLKTIGFLSASTVFAMAVVSVYTRRRMLKEMRLDHAILLATGSILGGLFGKGIFRTFSHLPWIGMAQTGALIVIFSLVLYYVNHKHQFKQFHIESRLMVLIIGLILGLMASFLDIGGGPHNVAILSLLFAFDTKKAGFYSIFIIFFSQLASLVSTVVSGNLSTMDLSMLLFMVLGGISGGVIGSRLAKFLPIETVEKVFNVTIFLLILLNIYNFIQYMA
>2.A.102.1000.1000-SDL07690
MPFDIDPGVFALLIVAAVFAGWVDAVVGGGGLIQLPALLVAFPTAPVQLMLGTNKMASVCGTTISAITYSRKIKLEHRLLWPTVGLALLGSGAGAVAALAVSASALKPIIIAVLLAVLVLVIARPQLGLEPQPKLRTPLRAAALMLTAGVGVAFYDGIIGPGTGIFLAVAFTAITGFDYVAAAAHTKVVNATTNIGAVTVFALQGNVSWLLGLVLGAGCMAGAWFGARTAMARGSRFVRIVLVVVVLALLARLSWDVWAGAR
>2.A.102.1000.1000-WP_056339785
MLADFHFPDLQFYAIAIPAVLLVGLSKGGMGEALSLMGVPLLSLAVPPVQAAALLLPILIAMDMVSLWMWRQHGDRRTLTILLPGALAGIAIGWATSAFVPRDALRLIIGLITVLFVLRYVHMSWRMRSGAVIAARPHKPMLAHLLGALAGYGSFVAHAGGPPFQIYALPLKLPPRDYIGTIVRFFAILNAVKLVPYFALGQLDFSNLSISLTLFPLAMLATVAGAFIVRRIQPQIFYPFMYLMAFLAGLKLIYDGITVLAGGA
>2.A.102.1000.1000-WP_015028403
MEIIGFILAFVIGITLGLVGAGGSILTVTVLVYVLQISPTMATTYSLFIVGITSLVGSIDYFRKGLVDLKKGLFFSFPAFVMVFLMRKFVMHEIPEVVWQTANFILSKNLLVMLFFALLMIGASYSMIRSNKKPNEQVGHQVSYWMIFLEGILVGILTGFVGAGGGFMIIPAMVVFAKLPMKKAVGTSLLIITINSIFGAIGDFSAGVSLDWYFLTKFAVLTIAGILTGGYLSKKINGEHLKPAFGWFVLVVGCWVIIKELFLH
>2.A.102.1000.1000-WP_065977096
MEFFIYLFAGMFAGLLSGLFGVGGGLIIVPILVAVFTGLEFPQQYIMHLALGTSLATIIFTSIASTRAHHNRSNVDWQTVGRIAPGIVLGTLLGTVVATSLQTGWLEAIFAAFVFLAATQILLNFSPDPSREMPGMFGTGLAGISIGLVSSLVGIGGGTLSVPFLVYCNTAIKKAIGTSAAIGLPIALSGAIGYMANGLRAEALPEYSLGYVYLPALFGIVLASSLTAPYGARLAYWLPAMALKRAFAILLYLIGLNMLWSMF
>2.A.102.1000.1000-WP_066814570
MFEVSLDLALMLIAAAFAAGFVDAIAGGGGLITLPALLLAGASPMQAIATNKVQAAFGAATAAASYAVAGHVDPRRQIGSAAIALAAGVGGALMVALVPTDWLRLALPVILVGIALFFAFKPGLDDLDRAQRMRPAVFAGTVVPLIAAYDGLVGPGAGAFYMIGFVTLAGYGVLKATAHTKLLNLASNLGGLLAYAVMGAPWWVTGLAMGLAQVAGARLGARLAMRIGAGVIKPLLVITSSALAARLIWQML
>2.A.102.1000.1000-PIE33920
MHITYEMFGLLFLGGLCAGFVDSIAGGGGLIALPVILSLGLPTPLALGTNKLQGSFGTASASYNYFRKGNIRFQECYVGIIFTLVGAAIGTWTIQQLDPEFLTYIIPVLLLVIFIHTLFSPKLGYVEQAPKMSPNFFFTVFGLILGFYDGFFGPGTGAFWIAALLVLGGFNMTKAVGLTRIMNFISNIVALCLFAMGGNILYSAGLCMALGQIVGAHLGSNLAMRRGAHFIRPIFLIVVFFTLLKILYTTLTSL
>2.A.102.1000.1000-WP_050347406
MPQLSLLAWSLLVGGALVVGFSKTAIGGAAMVAVGLFAMALPAKESTGTLLLLLLVGDMVATWAYRHTVDRGLLVRLVLPVLVGVGLGVGFLALVDDRVLRRTIGAILLVLLGIQLAAARRPLSGTGSRASGRAYGALAGFTTMVANAGGPAMNLYLLRESYEKWTFLGTTAWFFVAVNVVKLPFMVGLGLVTARGLVLLPLLAPVVLLGAWVGRRVVARIDQVWFARVVTACVALSALQLTLL
>2.A.102.1000.1000-WP_081373067
MDFAPYIQSNWSWIILFVAALFVGMSKTGVQGLTILTVPLLAMTFGAKPSTGLMLPVLCFADLIGVSYYRRQAEWKYILKLLPMAIAGFFLALWVDHLIPAQEFKHLMGACLALVLVVMLWSQWKGKENILADHWWYSPLFGLLGGFTTMIGNAAGPVMAIYLLSIRMPKLAFVGTNAWFFLCVNYLKIPLQVFAWHNINYTTLAIDACAIPFVLMGAFLGIRLVKFLPEREFRIFTTSVTIISVLVMLFA
>2.A.102.1000.1000-WP_073356797
MEWLIVSLASLFAGFVDAIVGGGGLILVPVLFAVYPTAAPAALFGTNKSGAVWGTAFSAWRYARRIEFRWAVILPAVLAAFGGSLLGSWAVTVASADFLRKLLPFVLLAVLCYTLWKKDLGQTAHPLQSRRREQVLAMCIGALIGFYDGFFGPGTGSFFVFALVRLLGYDFLNASAHAKLLNIATNVASVALLGMKGYVWWHLTVPLAVANILGSLLGTWMALRYGAGFVRWIFVAVVSVLIARSAWDAFLR
>2.A.102.1000.1000-WP_070190695
MTSTAAPPEWLAWLLLGIAALCIGFAKTAIGGLGSLAVAIFASVLPTRESTGAILLLLIVGDVVAVWHYRRDADLTLLRRLLPSVLPGLVLGAAFLALVDDAVLRRSIGALLLVMAGLQIALRFRSPSLGAVASSRGAAMATGAASGFATMTANAAGPVMTLYLVAQGVEKRRFLGTGALFFFGVNLCKVPFSAGLGLLGGDTLHRTVVLAPVVLVGAWAGLHLVRRLTQARFEQAVLVATVLSAVALVVR
>2.A.102.1000.1000-WP_016837731
MEIDVITVILLIFFGFLGAFLNAIVGGGGLITVPALMFVGLPPASAIATNKLAATMGNLTSTLTFLKAGKVDMKLLGPIVPFVFIFSMLGAWTVHLLDPAILKPLVIIMLLLVFIYTVIKKDWGQIEKKKELTWKRKIVFLCSLLAIGFYDGFFGPGTGSFIIFVFLMMGFDFLQASGNAKLLNFTSNLAALVMFFILGEVLFIYGIIMGISMICGAYVGTKFALKQGTTVVRILFIVTTLILLAKNSYDYFF
>2.A.102.1000.1000-WP_088737130
MLTLGFVCTLAFMAGLIDAAVGGGGLIQIPALFTALPNMSPATLFGTNKLASAVGTLSAARSYLRKVRLPWRLILPAAAAAFIMSFAGAAAVSLIPKDVMRPLVLALLLVMAVYTLWKKDFGARHSPGPIGRREMLVGVAIGGAIGFYDGLFGPGTGSFLMFLFIRFFSFDFLHASASAKVVNLTTNVAALAFFIPAGHVLYQYAVPMALCNMLGAMAGTWIALKKGARFVRILFLMLTSSLICKLAWDMFFAAAG
>2.A.102.1000.1000-WP_067218672
MHPVTDPLFYAFAIPAVILVGLAKGGFGGPLALLGVPMMSLVIPPVQAAGIMLPILVVMDMSGLIAYRGKYDGESLRILLPPAILGIGIGYLAAAHVSDAHVRLLVGSVAILFTLDYLRGGARRGEPKPQRPWAGRFWGAISGFTSFVSHTGGPPYQIYMLPLRLDPIRFAGTTVLFFTSMNAVKLVPYAALGQFDATNLATSAMLLPLAPLATLAGVWLVRRVQPALFYRITYLAVGVIGLKLLWDGLSALLA
>2.A.102.1000.1000-WP_020487700
MGAGNPVWTGVPLWAWLVLAACALLIGFSKTAIGGVAMIAVVATAIVLPAKESTGFVLLLLLVGDLVAIWTYRRHVDWRLIGRLVVPVLVGIGLGAAFLNWVDGPILKRTIGVILLVLLVLGLWPDKLATHRPSVGMAYGGLAGFTTMVANAGGPPMNLYLLAAKYDKWRFLGTTAWFFFAVNLTKLPVSIGLGIIRADTALLALPLVPLVLIGTWLGRVLIKRIDQATFDRLVTIFVAVSALYLVLF
>2.A.102.1000.1000-WP_028281006
MAIGLFFLVLTLILLGAVAQRIAGLGFALLISPFLVLILGPHEGVILVNICGVVSSALIVPRVWKDIDWSMFRWLVIPSVFGSIPGSIAAVYLPSAPLAVTVGAVVLAALTASLVLQRSAVVVQGNPPKVVAGIAAGLTNSMAGVGGPAVSAYALLARWPQRPFAATLQPFFMVMGLVTVTVKLLVDPSRMPPLDGWMWVVILPAIIGGIFAGEKLSRFIRDDHARIAVVVIAFLGAATALTSGLLDLFG
>2.A.102.1000.1000-WP_077734362
MSFLTLSVLLLVIAIGTYFQTVTGFGLAMIVIGLSSGLELTSVPFIATVVSLISLVNSAIALPRHLHHIDWRIANTTLLGIVPSSVIGVVLLNFLNAQAASILEFLLGLIIVYSGISFALRPKQRTKESSLKSFFGIGFISGLCGGLFGMPGPPVIFHMYRQPMEMAVIRNMLLLMFACTAFTRTFYEVITEGLPTETLVTSAIAIPCVAIFTLLAQRFPPPVSPTTMRRITFISLVIIGLGLMYGSVKSMTFMF
>2.A.102.1000.1000-WP_098531153
MKMLSLFHLNLSEWIWLIVAAVLVGFSKTGISAFSMPVIPIIALIFGGKESTGMILPLLIIGDIFAIYYYNRHADWKDIKALLPWVAAGLLLGLVVGEYTNDAQFKMIISICVILCLIILVYMEKKGEGAKVPKGKWFYALTGILSGFASMIGNAAGPIFSVFLLAKGFKKDKFLGTTAWFFFIVNISKVPMQALVWHNIHLKTLLFSLMMIPAIAVGAILGAFLIKRINEKPFRIIILIVTALSAIRLIF
>2.A.102.1000.1000-WP_076733034
MDIQQIITYFGAFLIGAILGLIGGGGSILTVPLLVYFLSFNPVIATAYSLFVVGSSSLVGVIQKHKKGLVDFKTGLIFSFPSFIAVYFSRRFLVPAIPETLFTFGDFSFTKGMAIMIFFAVIMFLSAFSMIRSKKNATEERKPQAYFKTFLQGIFIGIVTGLIGAGGGFLYVPALVLWAGLDMKKAVGTSLIIIAINSLIGFAGDVQVLSIDWKFLLTFSFVTILGILVGGYFSKFISSRKLKKSFGWFVLAMSVYIIFKELTK
>2.A.102.1000.1000-AKK08628
MFLDLALIFIVVVIGSAMQRISGMGLGLIAGPVLVVIMGPVEGILVVNILAFLNAAATTMTVREYVDWRKFAIISSVLIVGSVPAALLVREVSGDLLQALVGGLLLLALAVTTFGKRFIPPVSGTAPAVVAGIAGGFMNTLAGIAGPAITVYAQASRWPQQSFAATLQPIFMVAGLISFLTKVLSGAGDLTQTDWLIWPVGVLGMALGLWIGVQLSRKVPREQARKLSLLLATAGGLTALIRGISGMI
>2.A.102.1000.1000-WP_047261937
MLSGFSLGVVVFVVVFIGSFLQRVSGMGLGLVAGPVLSLILGPVEGILVVNVLAVINAVFATISVRNLIEWQKFWLISPILVFGILPGAWLVRTLEPGLMQALVGMILLLALSFVSFGSQCLPTVSGRWPAAFSGLIAGFTSALAGVAGPAITVYAQASKWEQRSFAATLQPIFFVSGLISIVAKVGFIGFTPITTTSPVVWIGGVCAMIVGIFLGVKAEASIPRTKARTLAVALAMAGGATALVRGILALIS
>2.A.102.1000.1000-SHE58664
MGNMDVLGYLASLLIGFTLGLIGGGGSMLTMPVLVFLFRVNPITATAYSLFIVGSTSLVGVVPKLKQGAVNLKAALAFGLPSLAAVFFMRIFLVPRIPEHMQILGTAISRDMLLMLVFAALMILASLTLIRQSKTNWVDKEQNECGIRLPLIIGSGLLEGTFTGLVGAGGGFLIIPALVLLNKIPMKEAIGTSLLIIAIKSLVGFTGDLSHFSMDWHLLCSITATAIAGIFAGNYCNRRINGERLKRGFGLFVFAMGIYILCKQLLP
>2.A.102.1000.1000-WP_078254411
MDIQLGLEILMLLFGVAMVAGFVDAMAGGGGLLTIPALLLSGVPPIATLATNKLQASAGSFSASLTMIKKGVINPKDIKIAFMMAAIGSAIGSILVQLSPPEMLKVVIPFLVAGVGLYTLFAPNLGQIERAPKISQSTWQKTIVPLIGFYDGYLGPGTGTFFALSNVALRGMDLIRATGTAKLLNFATNIASLALFIVGGQVLWKVGFVMMAGQVIGAFFGSQMVVKGGAKFIRPVIVLMCFAMVVRYVFW
>2.A.102.1000.1000-WP_085765617
MELIEILGYVGALVIGLVLGLIGGGGSILTVPILVYALGLNPVLATAYSLFVVGSTALIGAVRNMFKGMVDFRTALVFAVPAFIAVYLTRAYMIPAIPEVLFEFRFRESEITITKNLAIMLFFAVIMLLASVSMIRNKRKETDVETEVSYNYPLIVVEGAVVGTLTGIVGAGGGFLIIPALVLLAKLPMKKAVATSLLIIAIKSLIGFIGDVQNLEIDWSFLTVFSGLSIIGIFIGIWLNKFVDGKKLKKGFGWFVLVMGIYIIYQELTS
>2.A.102.1000.1000-OJW96205
MSLILLCFFAFLAGIIDAMVGGGGLVQLPAFFVLMPQLSLVQTLASNKTASFLGTSVSAYRYIKRVPINWRHLTPAIITAFVGSFCGALLVSFIHKEQFMPFILTALILVLIYTVFKKELGLHHVDKSLSNTRYYAYAIGTGVIIGFYDGLIGPGTGSFLIFAFVVLFGYNFLNASANAKVINCVTNISALSFFIASGNVQWHLAIPVGIANMAGSYTGSHFALKKGSGFIRLFFILIVLALIVKLAYDYFLS
>2.A.102.1000.1000-WP_067633293
MKILYSLIVFTATSIGAMTGLGGGVIIKPMFDFIGYHDVTSISFYSSCAVLVMSCYSVYKNLKGERQFDLNIVVTVAIGAALGGFVGTMVFDALIEVFSEPIVSNIQSAILIVLLLFVLSSMIIRYKSYKIKNKLAIFTVGIVLGFMSAFLGIGGGPINVAAFTILFGFNFKAATIYSIATIMFSQITSLATKGLTRGFTYFDLSYLLYIIPFALLGGVIGTYIGRRTSENTLKRLFSCVMVFLVLLNFINFLVL
>2.A.102.1000.1000-WP_058721226
MFELSILALASLLAGFVDAVVGGGGLILVPALFGVFPQAAPATLFGTNKGASVWGTAWATAQYAKRVSLNWRALLPAAGIALLGSFAGAWTVTLVDAGFLRRALPLILLAVLIYTLARKDLGRQHAPRFAGRAETWVAAAIGLVIGFYDGFFGPGTGSFFVFLFVRVLGYDFLHASATAKLMNVATNCAAIVLFSAKGHIWWQVALVMAVANVLGSLVGTRMALARGAGFVRSMFVLVVGALILKTGYDAFLR
>2.A.102.1000.1000-WP_096086384
MITDIWFYLSAIPAVFFYGMGKGGIGGILGVLSVPLMAMSVSPVQAAAILLPLLCGMDLMALFYHHKNCNYAELKIMMPFAVLGVIIASYFMENLPPHLVELIIGGLALIFLVQKLLLKASGQPKLIKGYMLNLLSGFSSTIAHAGGPPASMYLLPKKLPKEQLIGTSVVFFAGLNFVKLVPYSYMGQLDEQNLMTSLLLVPIAFLGVRTGVRLVNIISQELIYKISYSVLFITAIKMLYSGIVTL
>2.A.102.1000.1000-ODU82129
MDVYLPIANLSVNGLIIIGLGLLTGMLSGIFGVGGGFLTTPLLIFYGIPPTVAAASAASQVTGASVSGMLAHHQRGGVDYRMGLVLVAGGVLGTGLGALLFSLLQALGQIDTVINLLYVSMLGGIGAMMARESIQTLRAGGTGARPVRKRRHHPLVTRLPGRWRFYRSGLYISPLAPLLLGMFTGILTMLMGIGGGFVLVPAMLYILGMSAQVVVGTSLFQILFVTMATTMMHALTTRAVDIVLAGLLLIGSVSGAQLGARFATTASPVKLRLALAAIVLAVAARMALGLTWRPDEIFTVSLL
>2.A.102.1000.1000-WP_089911809
MILLGYIAAILIGLSLGLIGGGGSILTVPVLVYLFHIAPLPATSYSLFIVGLTSLVGAYGNLKEHQVSVSTALWFGAASVVTVLVTRHFLIPAIPDTLFFAGSFAITKSFAIMVLFAILMLFASISMIRPDKPSAPQALNSPGKKHYMQLVIYGMLIGLVTGVLGAGGGFLLIPALVLLVKLPIKKAIGTSLLIIAINSLIGFLGDAGHYPIRWPLLLSISILAIAAVLAGNVLKRKIDGNRLKKGFGWFVLVMGIYIITRELFI
>2.A.102.1000.1000-WP_094072506
MTPIADPWFYAAAIPAVFFVGLSKGGFGGTFAMLGVPIMSLVISPLQAAGIMLPILIVMDVVALLAYKGRADWKCLVILLPAAVLGIGIGWATAAYVNDDFVLFLIGVMSLAFVADYVFKQRKATGAANHNLPKGTFWGTVAGFTSFISHTGGPPFQMYMLPLRLAPLLFAGTAVIFFATVNAIKLVPYFLLGQFDTTNLSTSVTLFPVALIATLVGVQLVKIVKADTFYAIIYIFMGLIGAKLAYDGLMGLLAG
>2.A.102.1000.1000-WP_014217136
MEILGYIASLLIGISLGLIGGGGSILTVPVMVYLFGLNPILATSYSLFVVGSTSLVGAFNNFRKGLVNIKAALLFGASSIVTVFLTRKYLVPAVPQKIATIGGVTISEALLTMVLFAVLMLLASISMIRNKKAVVEEKECRDCLRFNKLMVYGIIIGLVTGFLGAGGGFLLIPALVLLLKLPMKKAIGTSLMIIALNSLIGFTGDLGHFTIDWIFLLKTTVIAISGIFIGGVLNKKVPGDKLKKGFGWFVLVMGIYILVKETLLK
>2.A.102.1000.1000-WP_091523578
MHDLLTDPWFYAAAIPAVMLVGLAKGGLGGAMALMGVPLMSLVMSPVQAAAILLPILVLMDAVSLWTWRGERDTVTLKLMMPGAMAGLALGWLTAAMVSASMVRLIVGIVAIAFFARWIWQKIASGERAAPHNVVKAAVWSLITGFTSFVAHAGGPPYQVYALPLKQPPALYVGTSVIFFAVLNTVKLVPYFMLGQFDPATLAASAVLAPVAPVAILAGAWIVRRMRPALFYPFMYILALVVGLKLTWDGIFQLWG
>2.A.102.1000.1000-PHX73945
MDIFSSYPGFDWPLILLASFIIGLGKAGLKGLDMLSVTLMAFVFGGKSSTGIVLPLLCVADVAAVLYYNRHAQWKHFWKVTPWMVIGVLLGVYFGKDMNEQLFRKIMAVIILVTIFIVLFMEYRKSEKVPTHPAFTIATGVSAGFTTMLGNLAGAFSNLYFLAMRLPKNDFIGTAAWVFLFVNLFKLPFQVFYWKNIHLQSLKVDTILLPTLALGFILGIKLVEKIQDEQYRKLVMLLTLVGSIFMFFKH
>2.A.102.1000.1000-WP_044791095
MVEIIYFLIIIIASGLGSISGMGGGIIIKPLMDSFGYHSVSDIAFYSSFSVFIMAIISTTKRFSQSKEIKWRLIFTVSFSSVLGGFLGHLIFQVLLSQLSVRLVSIVQMILLFVMLLVSFVLTDFKKTYQFDKIGFYMICGLLLGLISSFLGIGGGPLNVSLLMVFFSISIKEATMYYLAIIFFSQLSHLATIVVVTGLNQYHLAPVPVIFLASICGGVLGTVVSKVLPENWVRYCFKGMLFFVMGMTLYNLFHIL
>2.A.102.1000.1000-WP_065701443
MLPDFQFFLVAIPAVILVGLSKGGLGGALALMGVPLMALAVPPVQAAAIFLPILIAMDLVALWAWRHHNHRETLLILLPGAFIGIAVGWATSAIISPDTMRLVLAIVTIIFVAQYFYERFVKGPKVEVVAKPQNRAKATLWGSFSGYCSFVAHAGGPPFQIYVMPLKLDPKSYTGLSVRFFAIVNAIKLVSYFALEALDTTNLIASFTLLPVAIVSTMLGARVVRYLKPAVFYPLMYTMVLLAALKLLWDALS
>2.A.102.1000.1000-WP_083485260
MLVLIYGFLIGAFISVMGGGGAPLYLGVLTSQIGISTAVAAPTSLIVAIPALLFGCATQMRIHNVRFDLGNRMILAALPGIFLGTGISPFIPTKIYDWVVGTLLMVMGAIVVIRGLRHAKKVPTGRSRLGLAVGLGFLSGMMVGIGGLTGGGPTVAGLSILGLSAMSAAGTSTYVLSVMAIVGAISHLFTGTIAWTAGITLMIGSVVGAVVTPLLLHKLDMVKLNKWLTPLMGLVIVYFGVNIFFK
>2.A.102.1000.1000-WP_075663021
MLFLGLSAEALAVLAGGALVAGWVDAVVGGGGLILIPLIMAVAPELAPAVAVATNKVAVICGTGSAAVTLMRKARPPVQLLRYYLPVAVICAMAGAATTSLVPAEVMRPLVIVLMLAAGLVVAANPALGRETSAPLPGRARRLLALVALAVLCYYDGMFGPGSGVFFIMIFAGILARDFLASAALAKTVNTATAVGGLAVFIVTGHVAWGLALVLAAANVVGAQLGARTVIAGGTRFLRAALLVVVVVMGGYLAWQQWG
>2.A.102.1000.1000-WP_092948883
MELFTVAVASLLAGFVDAVVGGGGLVLVPALFSTFPNAAPATLFGTNKGASVWGTAWATHQYAKRVSLPWLALMPAAIAALAGSFCGAWAVTQVDPSGLRKALPVILLAVLLYTLAKKDLGRRHAPRHTVGVQTAIAAVIGVVIGFYDGFFGPGTGSFFVFLFVRLLGFDFLHASATAKLLNTATNAAALVLFASKGHVWWHIAAVMAVANVAGSLVGTRMALARGAGFVRGMFVAVVALLILKTGYDAFLR
>2.A.102.1000.1000-WP_067743486
MTLLSLLEPVSVSPVLFAVLTGVAVISGTVDAIAGGGGLIMMPVLIATGLPPHCVLGTNKLQSILGTSVATWRFRRAGLLSLRGGLPFAALSLLGAVAGALLIRRIDAHALGLLVPMLLIGVALYTVLSRRMEDHDAPPRLGPGAYAPVVAGIGFYDGFFGPGAGQFYAASLVSLRGMGLTRAMGLTKLINVASNLGSLIVFASGGEVLWLLGLTMGLGAMTGALIGSRLATRHGAAVIRPLLVTVSLLLTAKLIWAWFTA
>2.A.102.1000.1000-WP_062390758
MGLIAYLILGLVIGFIAGLFGVGGGFLLIPSLVILGVPIHKAIGTSLACISISALASAYTHIRSGRVLYRVVLLKELVSMPSAVFGAYLSSYLPERLLRVVFGVLLLYLAVAMFWSKKEESDVESDKIKYRNVPLVGLISGLVSGLLGVSGGILNVPLFHTLVGIPIKYAVGTSSLALFFTALAGTFEHWHLAHVQPNVVLFLAPGLIIGARLGAKTVSRVNTRSLKAGFAALLVIVAIRMLL
>2.A.102.1000.1000-KFB78540
MAAPDYSLLAGLAVAALFAGLLDAVVGGGGLIQIPALFNALPQEMPATLFGTNKFSSVFGTSNAAWRYARRVEMPWRTTLPAALAAFACSYAGAMAVTWLHPAMLRPLILGLLVGAAAYTFFRRDFGAIHQPRHKGGQEFAYALILGGAIGFYDGFFGPGTGSFLIFLFVRLFGFDFLHASAASKVVNVATNIAALGFFIPHGHFLPLLALIMASCNVLGSFLGTHLAIRHGSGFIRKGFLCVVSVLIIKFAIDTIRLE
>2.A.102.1000.1000-WP_011927827
MLMMICAGAVAGLLAGLFGIGGGMILVPAILTIMNSQNIPSHGYAQHLAIGSSFAVMMFTSFSSTYAQYRKKSVAWQAFFALAPALVLGAIVGAVVAQYVPNFALQIIFVIFATTVAVRSLLNITPKATHQLPKNHILWAIGTFFGILSSLVGIGGGSLVVPFLVYCNIDIHRAVGTSSALGWIIAITGAVGYAFSGFSVPDLPPHSLGFIYLPVVPILALTTVIFAPIGVRLSHRLSSPALKKGFGILLLFIAGKMLLRVFASA
>2.A.102.1000.1000-WP_052026100
MAAAFVAGIIDAIAGGGGLITLPALILAGAPPVTAIGTNKIQGACGAATAAFSYARAGHVDLRRQTGTAAIAFAAGMGGALLVSWLPVDTIQLGLPPLLIAIALFFALKPGLGDVDRAARLSPFVFAVTAVPLIAGYDGLLGPGAGAFYMLAFVTLAGFGVLRAVAHTKLLNLASNLGSLLVFSLVADVWWGVGVAMAIAQIAGARIGAGLAMRIGARVIKPVLVVTSVALALRLMWDWV
>2.A.102.1000.1000-WP_005758423
MLTFFIITLLVGTIVGFLAGIFGIGGGLVIVPTLLYLLPMVGVPDEKLMATALGTSFATIIFTSLSSAYRHNKMGNVVWETVKYLAPSAVIAIFISGLFIGKLPKDISSKLFALLVVYLAIKMVLSIRQKKSENTAITPLTPQKTILGGIGIGIASSTAGIGGGSFIVPFLNSHGIEMKKAIGSSSFCGAFLGCAGMFSFMIGGWATEGMPNWSLGYIYLPAVLGIMVTSFFTSKLGAEVANKLPVTKLKTYFAIFLILMAIKMILG
>2.A.102.1000.1000-PCJ06174
MWPWRQRIPDSHARHERASGTLVELLAYFYIGLAAFLVGFTKTSVGGVGILAVLLMALAIPGPASPGVLLPMLIAADIMAVFYYRRACQWGILLRLVPPAILGVALAWWFLSATSGYNFTKLIGWVILVMLALDILLTDGLRALVRGRLLTSIIGAMAGAASMIANAAGPIFGIYLLQLGLNKSEFIGTRSWFFLLINLIKLPFAIGLGITTSQSLTLNLYYLPLILLGAYLGKQLISYINLNLFKTLIRAAVLLAAMRLILG
>2.A.102.1000.1000-WP_016625112
MLMRTGFIYFLIILLANTFGSISGMGGGVIIKPALDFFQLHTIEEISFYSTTAVFITAMVSTAFHLKSGPTFKWSLALWLSFGSIVGGYLGNAAFEYLLGIMTAESVNLLQIVTMFILLLLSLIYGVKNKPSYHLKNVSWYVISGLILGFIGSLLGIGGGPMNLALLILLFSVPIKEAAAYSITVIFFSQLTKILAITTSGELANYDLSMLWFIVPAAVIGGISGALISDHVSSGFVRNTYLVIVLLVLGINVYNGFEIFF
>2.A.102.1000.1000-WP_020681667
MIQDPFFYLVAIPAVLIVGISKGGLGGGLGLIAVPLLALAVPPTTAAAIMLPILCLMDLVGLWKFRGKGDARCLKVLLPAAVVGIVLGALSFRYLTDDHIRLIVGTIAITFTLNYYLRKKAQHPRKQNLAHGSFWGALSGFTSFSVHAGGAPLNIYLLPLRLEKQAYIGTTIVFFAAVNYIKLIPYGMLGQFSTDMLTTSAVLAVLAPVGVLTGAWLQHRINERIFYHLCYGFLMLAGIKLFYDVFSH
>2.A.102.1000.1000-KEP24534
MTHVLEIDALTILLLVLAGLTAGWVDAVVGGGGLIQLPALLLVPGIAPVQALATNKVGSIMGTSISAITYYRRVGPDLRTAAPMAVAAFVAAIGGAAVASRIPAEAFTPIILVACVAVASWTLARPSVGRTTALRWEGNRHVGAALGLGLLIGAYDGLLGPGTGSFLVISLVGVLGYAFLPASAIAKIVNFATNAGALVFFVPHGAVIWSLGLAVGAANLVGGYIGARMAVAKGSGFVRVIFIVVVGALVVRLGYQTVQQYWG
>2.A.102.1000.1000-WP_071057890
MDFSFSWDMLLLFFAAACLAGFIDSIAGGGGLIGIPVLLLSGLPPINALATNKVQGMAGSFTASMTMIRKGVVKLDKIWFAALMSFIGATIGTICVHFINVSVLDILIPIVLIMIGLYFLLVPSVGEIEKKPRMEEKLFNTTVVPGIGFYDGIFGPGTGSFFSLSNIALRGQQIVTATGNAKVFNFASNIAAVLVFVFSGKVVWLVGAVMICGQILGAYLGSLMVIKNGSKLIRPLVVIMCFLMVARYMYSKFWL
>2.A.102.1000.1000-OJW65313
MQLYLPIADLPVNVFLILAMGAAVGFVSGMFGIGGGFLMTPLLIFVGIAPAVAVASVSTHIAASSFSGALSYWRRRAIDPLMAAILTGGGIAGTALGVALFTLLRRVGQLDLIISLSYLILLTAVGGLMVWEGIRTLLRIHRSGPPPLARRARAQGWILGLPLKVRFKRSKMYLSVIPIAGIGLFIGFLGAIMGVGGGFLLVPIMIYVLRIPTATVIGTSMVLTLFTMLIATVLHAATNHQVDAVLSLVLMVGGVIGAQFGAQAGLRIRGEHLRLLLGLLILSVGIRFAAELAIRPQDLYSIRELGMSP
>2.A.102.1000.1000-WP_047191733
MLDVSLTFYAVAIPAAMLVGLAKGGLPVVGMVSVPLLALVTSPLEAAGLLLPIYVITDMFGLWFYRRDYDPRNLKILTPAAIAGVGVGWATASFVTEASVAVLVGSVGIAFCLNNWLRRHAPIKPQPADVGRGLFWGALSGFTSFVSHAGGPPYQLYVLPQRLEKMIYAGTTTILFAIINATKLVPYWALGQLSPASLRSSALLVPAGILATLVGVRLVRIIPEREFFVVVQTGLLLLSLRLTYQGLSHLLG
>2.A.102.1000.1000-WP_092134295
MALLEIFGYLSALIIGIVLGLIGGGGSILAVPVLAYLFSVDEKIATAYSLFIVGASALVGGIKQHLKGYVDWRTALVFGIPSIIGVTLVRYYVIPALPEVIFTLNNFAFTRRMIMFGLFAVLMVPAAISMLRGRRETTIKDQSAVTYNYPLILAEGLVVGGITGFIGAGGGFLIIPALVLFANVQMKIAIGTSLVIIAFKSLLGFFMGDALTMEIDWMFLAAFTSLSFAGIFIGSYLSNFIDGNKLKKGFGYFILVMAVFIFYMEFFVKH
>2.A.102.1000.1000-WP_053224821
MFSDLTFIDWSVVLAAAFVLGLSKSGIKGISIIIVALMAFVFDAKASTGILLPMLLVGDIFAVIYYNRHAQWKYLFRLLPFMMLGVIFGTYVGNSMDEDSFRKSMAIVIFISVVVMFWWDRRKSKAVPQHISFAGLMGLTAGFTTMVGNLAGSFSNIFFLAMRLPKDAFIGTTAWLFLIINLFKMPFHVFSWGTITWETLKINLVVIPAILLGLFIGVKLLKKVNDKLFRQFILVMTAVGAIMIYFS
>2.A.102.1000.1000-WP_028055297
MSMAGCAAFMVLSMIAAYVQTLTGFAFGLLLMGGIALTGLMPLPDAAIVISLLTLANAAVVMGSGWRDIARKPLLLSLAGAIPMIVVGYVLLDVLASTSLSMLRLTLGVVIILSGLQLVLRLAPVPRMSPAPAFVLYGGLGGLMGGLFSTAGPPLVFQFYRQPMPYVVIRETLVTIFAINSLFRLGIVAASRDWQPYALLWASVGLPAVLVATVLARRWPPTLSPRALRLAVFILLFLSGSSLILPSLSDI
>2.A.102.1000.1000-WP_047883333
MDTSTLIYCALALAAGCFVQSTVGFGMAIVAAPIVYFFEPRFVPGTVTFVGLVLALINMWQYRAMISLKGLGAAFVGRVPGTLVAGALLLYISAEALALVLGAGVLIAVLISVLKVRIRPTSTSLFWAGFASGLMGTTTSIGGPPMALVLQHAEAGSLRANLAGYFVFSCILSLITLSATGHFSWWHLKYALMILPAPILATWFAYRIQHLIKAEWLRFALLGLCSFSGVIAIWQGLSPQMA
>2.A.102.1000.1000-WP_093374215
MDVEVSTLLLLLLAALTAGWIDAVVGGGGLVQLPALLLVPGISPVQALATNKLASIMGTSVSAATFYRRVHPDLRTAGPMALTAFVGAIGGAAIASRIPSELFTPIILGVLVLVAVFTIARPSVGATTQLRWSGNGHLGAAAGIGLVIGAYDGLLGPGTGTFLVISLVSVLGYAFLPASAIAKIANFATNAGALIFFVPHGAVIWGLGLAMGAANLTGGYIGARMAVAKGSGFVRGVFVVVVSALILRLGWQVFAG
>2.A.102.1000.1000-WP_011770480
MTELFFDPGTWALLVFVGLIAGFIDAVVGGGGMLTVPTLLSLGLPAHLTLGTNKLSACFSSGIASYTYFRKQLFNPQFWKNSFYSTLTGAFIGTVFVNLIDTQWLEKILPVIILIVALYTLLNQIHDIDNHKLPENKSIFRIKQIIQGFLLGFYDGSSGPGTGAFWVISNMRLYKLNILLSSGIAKAMNFTSNVTSLLIFIYFGQVNWLIGLTMGACLMLGAYIGAHSAIHFGAKFIRPVFILIVVIMAIKLGYDAWFS
>2.A.102.1000.1000-WP_045837002
MTLYLPIAEMSVSVIAFLALGATVGFLSGLFGVGGGFLLAPLLTFLGIPPGVAIATSTSHVAASSVSGAMTQYRRGNIDIKLALVMLAGGIAGSYVGVAFVKVLTARGLFELTVSLTYVIFLGVVGTIILIEGINTSRKTRTAGSASGRKPGQHSWMERLPFKMRFPRSKLYMSAVPPIVIGMFVGFLSAIMGIGGGFVMIPAMIYLLRVPTALVIGTSLFQIVFVSATATVLHAVENKSVDIVLAAILIAGGVLGAQFGTMAGEKIRSEHLRVLLGVLILLVAARMAVDLAIKPSDLFSLASTPGAR
>2.A.102.1000.1000-WP_076453236
MFLTTSFDITLTAWALAFTAAIVIGLSKAGIKGIAIVNVTLMALAFSAKASTGIVVPLLVVGDIFAVIYYNRHTRWSHIVKFLPWILVGIVCGVLIGNDLDEGVFKIAMAIIILVSVIMMYWWDRRKSKSVPTHWLFAGLVGTIAGITTMIGNLGGAFSNIYFLAMRVPKNEFIGTAAWLFLIINVLKLPLHIFVWETITVETLLFDLKLIPGIILGVFLGIRLVKIIKEDFYRKMILVLTALGAIMILIR
>2.A.102.1000.1000-XP_020200042
MDSSSSQLLTAATAANSSFYLSQWRSQVMMGVESSLLAQQSSLLRTVLACILSFLAATMSSAAGVGGGSLYVPILNIVAGLSLKTSVAFSTFMVTGGTLSNVLYTLLARGPGLIDYDVAVVSQPCLLLGVSVGVVCNVVFPEWLITVLFTGFLSLATFKTYGTGLKRWRAESAATERGVLEGASTREGAEEPLLIGQKEGAGHGYHWVDLAVLFSVWLCFFVIHLFIGGEGAKGAFDIKPCGVAYWLITVAQIPVAVAFTACIVHQKGKSQTRKSQVVELATSMKSRLDALPVYAFPVAALLTGVMGGLFGIGGGLLLNPVLLHIGVPPKTASATTMFMVLFCASMSMVQFIILGVDGIVGALVYALTCFVASIVGLVVIEGAIRRSGRVSLIVLMVAAILALSAVVIACSGGVHVWAQYTSGQYMGFKLPC
>2.A.102.1000.1000-WP_084781048
MTLGLAGTAVLAGAIVQGAVGFGLGLVAAPVITMLAPSVMPGAIQMVNVTLPLFTLLAEWRRVDWRGLGFAVLGRLPGSLVGGLVVVYVSTRALGVLVGVMVLVAVAVTVRAAAVPRNPATLTGAGFISGITGTATGIGGPPIALVYQNAKGPQIRATLAMFFFLSAAQSLVILAVLGRLPMRSVTFGAALIPFLIVGFLASGPLRRYLDGGRVRAGILTVAALSALGLIAQSALG
>2.A.102.1000.1000-CDD78236
MDPTVSIVTFLIALPACFLGGLLNAISGGGGFITVPALLLAGLPAHYALSTDKIQSFFGMATASFRFIKNGLIYWKVILPAIPAALVGSACGTSLVVLVDAELLSWLIMIILPIVAYITLSKHFKRVAVENDDPITVKQRVLCVVAAFVIGAYDGFYGPGSGTFLTIAFTFAASMGIIRANAHSKLLNLTTNIGAIIVFALNGKVLLFLAIACGIANMIGSWIGAGLVMKKGINIAKPCILIALGLLAVKLIGEQLGLF
>2.A.102.1000.1000-WP_006296993
MTLSSFLSTFPLITHPAFYAVAIPAVLLMGVSKSGFGAGFGSLAVPLMALAVPVPQAAAIFMPILLVMDLLGLWAFRQHVDWRLLRFMLPCALVGVAAGTLLFRLLDARLVAGLVGLFTLLFLAQRLLFPPRPDSAPPPRWLGAVLTATGGFTSFVSHAGGPPINAYAIPLRLAPLVFTGTMAYLFFVVNLSKWAPYAWLGLLDMRNLATSLALLPLAPLGVWIGVNIAKRIDQKLFYRLVYWGMALTGCKLVWDGWLA
>2.A.102.1000.1000-AQQ71458
MLAAADITYMDITAWQWAVMCLCAVLVGLSKTGLPGVGILNVTLLAVIFEAKASTGILLPMLAFADLFAVAYYKRHAQWAHILRLLPPALAGIAAGSLLIRRLENAQVGPLIGVMVLAMLGLNYWRMYRLKDPESVPSHWSFAAGMGFAAGLTTQLANAAGPIMAIYLLAMRFDKNKFIGTAAWYFLILNWLKLPIFISEGRINAESLKAVAFVLPMVIVGVVLGIILLKKLPQKWFNISVTVLVIAAAIKLIITPFL
>2.A.102.1000.1000-WP_095643480
MTPTDPFYLGVLILTGFFTGIVSGMLGIGGGFIMSPVQYWLLQETGLQHDIAIRIAFGTTLFVVLLNAINVAHIYHQKNAVLWKQATIIGVFGSIFSFAGAAVASYLPASTLSKIFGIVVLIGVIRTYLTPAVTEKNYISSNSFPYVFSGIIIGFFSGLLGLGGGVIGIPIMLIFLHLDMRKAIGTSAAIIIFTSFSGSIGYIINGWGKAGLPPYSVGYVNLLNWILLAFPAFFAAQNGAKIAHLVDPEHLKLLFIILMLYVGLEMIGVIDRILYP
>2.A.102.1000.1000-WP_087624187
MSVGLIAVLVAVFAGAIAQRIAGLGFALFVAPFLVMVLGAHEGVIVVLVCGLVSSAIIMARVWADVEWSSLWWLAVPAAAATVPAAFLARRLPPAPLAIVVSVLVLAALVISLLLHRTEFTVRGRLPMCLTGVISGATNALAGVSGPAVSAYAVISRWPQRGFAATLQPYFVLVNVVALSVKFAVDPAQSPSFGVSTWLGIVALIVAGVVVGDRCQRYVRDHHARIALIVMSFIGAFAALVKGIADL
>2.A.102.1000.1000-WP_054884923
MMDIAVLSLFAFAAGLIDAAVGGGGLIQIPALFNVLPTAQPAALLGSNKLASVCGTAFAARSFIRKVTLDWGLIVPAALSAFVMSFAGAATVSRVPPSVMRPAVLVLIVLMAIYTFCKKDFGTLHKPARIGRREQCLAVLIGGAIGFYDGLFGPGTGSFLIFLFIRFFALDFLHASASAKVVNIATNLAALVFFVPSGNVLYAIALPMAACNILGALTGIWLAVRKGAGFVRGLFLILLCVLIAKLSWDLLN
>2.A.102.1000.1000-WP_015467255
MQIYLPIAEMAVSAEMILLLGALVGFLSGIFGVGGGFMTTPFLIFLGIPPAIAVGTQSNQLAASSLSGVLAHMRKGNVDFRMGGVMLGGSLAGSVVGIMLFRLLQYVGQIDLAIPILYVLLLGSMGSMMLVESLLAFVRKTAHEDGGKGLAHHPIFEKLPYKMRFPHSRLYVSALLPASIGFVGGLLVSIMGVGGGFLLVPAMIYILGMPTLLVAGTSLFQILITSIFTTILHALTNQTVDVVLAFLLIAGGVVGTQIGVRVARRIKGAYSRIALAVLLLIVCVELATELFVRPEDLYSTVIR
>2.A.102.1000.1000-KRO66752
MELFAVLGYISALIIGISLGLIGGGGSILAVPVLAYLFSINEKAATAYSLFIVGSSALLGGLKQHFKGYVDWRTALVFGLPAIIGVTLVRKYVVHALPDILFSVGDFEFTRRMGMFGLFAALMIPAAFSMLMTRKDKTKNSTDKVSYNYPLILAEGLLVGSITGLIGAGGGFLIIPALVILANVDMKVAVGTSLIIIAFKSLLGFFLGDALTMEIDWFFLSVFTSISFVGIFIGSYLSNFIDGQKLKKGFGYFILVMALFIFFMEFYVQA
>2.A.102.1000.1000-PHX58729
MLDWLSAQTLLPANGWMLLLALFGAMCIGLSKSGLAGTATLNVVIMAWIFGAKPSVGLVLPLLIVADLLGFLINRKGGSWRQIMPMMPPAIAGVILGWMLLDRIDNAVARVVIGWIILGLLAFNFILRRRREQFLALTEHRGFAHGMGFLAGTVTMIANAAGPVMTVFLLSQRLEKREHLGVFCRFFLFINLFKLPFSNSVGLITAPSLLTNLVLLPGVLLGIFLGWQILKHIKQDAFETTLAILTAFAAIWLIV
>2.A.102.1000.1000-WP_034994116
MTGVVYFVVIVLANSLGAVSGMGGGVIIKPVFDFIGANSVVEVSFYSAVAVFVMSIVSTIGHLKNGFCLKWLVVLWVSLGALIGGMVGDLVFSKIVAVTGQRNALLVQVILTIITLLFAMLYTRFNWQSFNLEGFFWYLLCGITLGFFASLLGIGGGPINVALLMWMFGIKIKDATVYSICTIFFSQLSKILTIAFTTGFAKYDTSMLMYIIPAAIVGGLVGSRLSKVLSAEKVVIVFQLMILTVILINVYNGIEVLI
>2.A.102.1000.1000-OYU13929
MDLYLPIAEMSVNALVIILLGGGVGFLSGMFGVGGGFLTTPLLIFYGIPPAVAVASSATQITGASVSGALAYWRRGQVDLKMGGVLVAGGVIGAGIGQIIFRALQKIGQIDVAINIIYVLFLGGIGSLMLKEALGALRRARVIAAGGSAPPVRTRRHMPLVAALPGKMRFYKSGLYISPLAPLLLGALVGVLTVIMGIGGGFIMVPAMLYVLGMSASVVVGTSLFQIIFVTAATTMLHATSSRSVDIVLALLLLLGGVAGAQLGVRAAQRLAPERLRLALALIVLAVAARLLIGLTWTPASLYALYPSQ
>2.A.102.1000.1000-WP_042087102
MPLYLPIAEMSLNIFLVIGLGAAVGFLSGMFGVGGGFLMTPLLIFSGVPPAVSVATGANLITASSVTGAITHWRRGGVDLKLGSVLIAGGAVGSLLGTWLFAYLSRIGQVELMISLSYVLFLGSIGGLMLWESVAALLRSRKGTARRPGKRGGRAWHHRLPFKMRFRKSRLYISVLLPLVIGALVGLLAAILGVGGGFIMVPAMIYILGMPTNVVVGTSLYQIIFVTAIITFLHAVQTQTVDVILSLLLLVGAVFGAQLGARIGMKLKGEQLRALLALIVLGVGVRMGWGLVVPPDDLYSIMAVMP
>2.A.102.1000.1000-WP_025731819
MEFVLYMVVGACSGVLAGLFGVGGGIIIVPALVFAFKAQGIDPTVLTQLAVGTSLAVILFTSVNSVLGHQKKGAVRWDLFKWMAMGILVGAVLGSLTATWIPGDKLQLIIGIFAVCMSIQMALNLRPKGDPSQDQEHVTIKPLWLQIAGLIIGWASAIFGVGGGSLTVPALSWKGIPMRQAVATSAAGGMPIALFSSLSFMFFGWGNPSLPNWSLGYVYLPALVGMAIMSMLFARVGVALAHRLSQKMLRGLFAALLFCVGMSFIL
>2.A.102.1000.1000-WP_046310092
MEEIICLCLFAFMAGFIDSVVGGGGLIQVPALLIFLPGVPLPTVFGTGKFAGIAGTTAAMVKYVRSVKINYLAILPAALAAFVCSFLGARALSHLDASLLKPLMLVLLVLVAVYTFIRKDFGSLHAPKLTESKERFYGLLIGAAIGFYDGFFGPGTGSFLIFIFIGIFGFNFLAASAASKVVNVATNLSALLYFAWNGHVLYEVAVPMAVCSILGSQLGTRTALKRGVGFVRVLFLVVVTGIILKFAYDTYGTGGSDLAKAASSVQQLFGRKG
>2.A.102.1000.1000-WP_095207564
MEFGLDVQALLALAAFIAGLIDAMAGGGGLIAIPALLAAGVPPVEAIATNKVQSSFGTTSAVVTFARRGLIDFRRFLWPVVASFAGSVGGAIALQVVDPSFLTGLVPVLLVAIAAYFLFGPKASETDTRARLGHAALVAIMFAIGFYDGFFGPGTGSFMATALVALFGFGLLSATAHTKLLNLASNVAALITLVVGGHVLWLLGLVMAAASILGAQVGARLAVRVGGRAIRPLLVVMSLALTVKLLAEPGNPLGEILRGWLGGG
>2.A.102.1000.1000-WP_040276924
MDAGAEIVALLLGAALAAGWIDAVVGGGGLLMLPAMLVAFPNAPVAPLLGTNKLTAIMGTASAAVTYFLRIRPDPRIVWPTAALALMGAGGGAALAGSVSSDALRPTIMVVLAVVLVLVVARPAMGAVADPTLLTPRRIVVAVLLAGGGVGFYDGIVGPGTGTFLIMVLTAVVGVDFVHASASAKVVNTATNLGALAVFAWNGDVLWLLGLGLAVCNVIGAQIGARMALNRGSGFVRLVLVAVVLMLLARLGWEQLA
>2.A.102.1000.1000-WP_027298840
MEIYLPIAEVSLDVFVLLALGGAVGFLSGVFGVGGGFLLTPFLIFIGVPPAVAVASSANQLVGASVSGVLAHWKRGNVDFKMGAILLIGGFLGSLLGVWLFGILRRLGQIELVINLCFVILLGTLGALMLVEGTRTLLRRRRMGVPRRKLHQHTWIHGLPLKMRFRRSKLYISALLPLALGFLIGILSAIMGIGGGFVMVPAMIYLLGMPTMVVPGTSLFQIIFVAATVTVLQAINNRTVDAVLALVLLVGGVLGAQIGTRMGSRLRGDQLRIMLAVLVLGVAVKLAVDMTVTPDQLYSAAPVL
>2.A.102.1000.1000-WP_087740116
MTLDKLIPLLALMGAASYFQTVTGFGLGMIVIGVASGTNLAPVASVAALVSVVTLANCSIALPGKLHHVDWRAVGAATLGIVPSVIAGVALLDYLSAAASAVLHLLLGIVVLYGGIGSALRPAPLEQRSGNRGFFVSGVFGGLLSGMFGISGPPLIYQFYRQPLSVTQIRCALIVLFGETAAIRTAFSASTGQLNSAIWIQAAIALPVVSLATLAARHRPPPLSGVMTRRVAFGVLVIIGGQLVLTSVWRLVA
>2.A.102.1000.1000-WP_076554829
MFVDGSLIAQYFYLGVFLLIAASLIAGYVDAIAGGAGLILVPACMLVGMPPQLALGQEKLVSTIGTIAAIKNFIKAKSIIYQILPIGIVSALVGAFIGARAILLFPSEVIEYIIFLFLPIGLLATLFKGKLVGNAQMGEVKKSAITVFVTCLLVGFYDGFFGPGTGSLFIIALFLINRLSLLQASATSKIFNFSSNIGAFVAFAMAGQMALLIGIPMILANLLGNHLGSMHAIKSDGVIIKKVLMITVGLMMATLAYRFLVA
>2.A.102.1000.1000-WP_013687756
MDVIGYIASIFIGISLGLIGGGGSILTVPVLVYLFGLDTILATAYSLFIVGSTSAVGSFSYFKKGLVSIKTAIVFGIPSIAAIFLTRRYILPAIPQDVFTIGSFTVTKDILLMLLFAVLMVAASYSMIKKNQQTSEEIPSQQTFNYFQILLQGVFIGTITGLIGAGGGFLIIPALVNLLKLPIRTAVGTSLVIISINSLMGFLFSLSHTSVQWGFLLSIAAIAIVGILIGSYLSTLIKATKLKPIFGWFVLIMGLYILLKETLFTLKS
>2.A.102.1000.1000-PIL21263
MDLLTLSILAVAIPAVLFAGISKGGFGSGAAFASSSILAIVLDPGQALGIMLPLLMLIDATSLPAYWKKWSWPDARVLLVGAVPGTILGAVFYRMANPDVIRFLIGAIGIAFVAWQMAQKAGLIQLAQRRLGARTGLTAGVAIGFTSFVSHAGGPAAAVYLLGQRLPKTTYQATTVLVFWAVNLFKSGFYAFMGIFTLQTLTLDLALAPFAVLGTWLGIRAHSMVPERLFFGLTYVMLTVTGAKLIWDALS
>2.A.102.1000.1000-SHN51306
MRGFHRLCHSANRYGMDVYLPIANLSVNGLFIVLLGGLTGILSGLFGVGGGFLTTPLLIFYGIPPTVAAASAATQVTGASVSGVLAHSRRNGVDYRMGTVMVGGGVIGALIGAVLFRLLQALGQIDVVINILYVLMLGSIGALMMREAIVALRPALLGKGGAPVRKRRHHPLVASLPYRWRFYASGLYISPLAPLILGMLVGILTMLMGVGGGFLLVPAMLYILGMSGNVVVGTSLYQILFVTMVTTMTHALTTKAVDIVLAALLLLGSVMGAQFGTQIALKARPEYLRLALAALVLVIALRMLYGLGVQPDEIYTVAPL
>2.A.102.1000.1000-WP_087466797
MINDPAFYLLAIPVVLLVGISKGGFGGGLGVLAVPLLSLMIDPRIAAALLLPILCVMDIFSVWSFRGAWDKANLKRLMPGALLGILAGALTFSITNVDMIRILVGILAMYFVGHYLWGLRLLQQAARREPGNIGGTFWGAMAGYTSYIAHAGGPPVSIYLLPQQLPKITLVGTTVLFFAIINLIKLVPYVWLGQLNTATLMTSLVLLPLAPIGVKIGVYLLHRVSERWFYWTCYGFLMMAGIKLFLEGLINLLNP
>2.A.102.1000.1000-WP_092528166
MLLWQYAAIFLSLALASYVQTLTGFAFGLIVMGLLAALEVLPIESAALLCTLLSLFNNSMALRGRWQQIDVALMRRLLLFGMLMLPVGYYLAIWLGESRAPLLGMLLGFVILFACIVLMRSPQPRETRSPDWQFRVAGVLSGLMGGLFSTNGPPLVVMLYRQPMTLIAIRCTLLGAFLVMGLARMGLALLSPGRAGEHLSELMLLGTIGAVVVAGTTELARRRPPPLSDPTLRRIAYAILLLASLNLIAKGLMV
>2.A.102.1000.1000-WP_026745028
MLQDPLFYMMAIPAILIIGISKGGFGGALAVVAVPMLTFAVDPVLAAAILLPVLCTMDLIGVKAYWKQWDMTLIKNLIPAAVVGILLGSLSFHYFNASAVRLLLGVIAIGFALQYWFKRSDNKKAPSIFWGRFWSSIAGFTSFVAHAGGPPISVYLLPLKLEKSVYQATTVLFFTLINYIKLIPYFWLGQLNTDNLVTSLVLLPLAFVGMYLGIVLHHRIPEQLFYRLAYVFLFITGLKLLWDGITGLL
>2.A.102.1000.1000-WP_087640562
MKILLIYFVTVFLSNTVGALSGMGGGVIIKPALDFLGYHSLNTIAFYSSVAVFTMSISSTYKQYQNGIHIQWKKAAGVSMGSLIGGMIGDLLLNRALIATSNQEQVQMIQYSIMLVTLILVLLYNQFSDWHFQFKRSSVFVFVGLFLGILSTFLGIGGGPINVACLIFFFGMEIKSATVYSIITIFFSQLAKLGTIAFSTGFAGFDLTMLWAIIPAALLGGYVGGVFSKKMSEQHVAQLYSFVIFLVILLNSYNLWMIVKGYL
>2.A.102.1000.1000-WP_092066942
MIATDLSFFLIAAPAVIFASVSKAGFGSGAAFVSSSILALVLDPGHALGIMLPLLMLVDAFSMRPYWKKWSWPDARLLILGGIPGTALGAWLYTIADANLFRLLIGAVCLLFVLWQSLLWLGVARMLNRPMPPSAGLIAGVVAGFTSFVSHAGGPPASVYLLSRRLTKTEFQGTTVVLFWVLNIVKFVPYAFLGIFTAQTLLIDLMLAPFALLGAWIGIRAHALVPERAFFALTYVLLTATGLRLIWIALA
>2.A.102.1000.1000-WP_034731492
MLITGWLWCLAGGVIAGLLAGMLGIGGGLVIVPLLIYLLPVLGVPPELVVQMAVATSLATIIMTTLSSARSHYRHGQISWFWVRRLIPGLMVGAIFGAWLATQLKPEWLQRIFSVVLLILAVRMLIPQRTGEPLTDVSKRLMGVISAFVGSLSALVGIGGGSLTVPILQRLRVPIRQAIAVSSVGSLSIGISAVLAFIVLGQRMDSHGGLFGYVHLQAWLAISITSMLCAPLGAALTQRIPVKKLQLGFAGFLVLVALELFIG
>2.A.102.1000.1000-WP_071792528
MADIINPLQSDWLTWGITLFCAFVSGISKSGLKGFAMINIPILAHLYGGMASAGILLPFLIFGDLFALIVYRKKMEWSYISKLLPWALIGITVATFTGKYVSDDQFRFTIAIAILVCLAIIIYKDIKKEEGGFTEKKWFSTSLGLSGGFATMIGNAAGPIFNLYLMTMRLPKETFIATGAAFYLLLNTLKVPIHAFYWHSITWQTIQLNFVLLPALLAGAFLGKRLVKIIPEKAYRRFVIVVIGLSAIMLFF
>2.A.102.1000.1000-WP_088075919
MLFDLSTLNILIVLFCAILIGISKTGIPTLGILVVAAMATVFPARESIGIVLPMLITADLIAVTYYRRSVNWKTLLYLVPWVLGGITAGYILLFAIEASRPIEVILGLIILTLIIVQFCKERFGTAWNKLPHSKTLIIVMGTLAGFTTMIGNAAGPIMAIFLLAIGLPKNSFIGTGAWFFLSVNLIKVPLYSQLGLITLETLTLNLWLVPIILIGTFIGIKLVPLISQKHFNIIVLILAAMGGIRLLLP
>2.A.102.1000.1000-WP_009553779
MLETLLVVAASALAGFVDAIVGGGGLILVPALFGAFPGVAPATLLGTNKSASVWGTAWASVQYFKRVSLSLRSLAPAVAVAALGAWAGAWAVSYVDPTTMRRALPLVLCALLAYTLARKDLGRTHAPRFFGVRETAAAAGIGALVGFYDGLFGPGTGSFFVFAFVRLLGYDFLHASAAAKLMNLATNGAALALFASKGQVLWHLAPMLALANVVGSLLGTRLALRHGAGFVRLMFVVVVLALIAKTGWDALHL
>2.A.102.1000.1000-WP_068256976
MRMLLLIALAGLAGQLVDGALGMAFGITSTTVLLTGGISPAVASASTHLAEIGTSAASGLSHWRFGNIDWGKILWLAVPGGLSAFVGATFLTSIPADAATPVVAVILFGMGVYILTRFAFDRSGPTVRAGGLPRWFLSPLAVVAGFLDAVGGGGWGPVGSSTLLASRRMEPRKVVGTMAAAEFVVTLGASAGFLLGLSTSEIPFTIVGALLLGGVVAAPFAAWVVRLMPARVMGTLVGGLILVTNARTFLLAIGGDALVGPGMYAAVTAVWLGAVTVAVRAHRREKAAVESPEQQEAPTTPRVEV
>2.A.102.1000.1000-WP_068857575
MLVILGLMVGLVLGLTGAGGGMLAVPALMFGLQWSVTQAAPVALMTVALSASVGALDGLRKGLARYRAALLMAAVALPMSALGLMLAHRLPASVLTLLFMVVMVLAALRLLSSNATNESAELLIIPVNPNSGRFVWTPKRVLAMSTFGAFSGLLTGLLGVGGGFIIVPVLRFFTDLSMAAIVATSLMVVALVSSLSVLMVIGKLSLTSLMPALPFIFAVVVGLVFGRLIAPRMPAQRVQQSFAILMLIVATALGIQEFSMLG
>2.A.102.1000.1000-WP_005436821
MLDFIELFILGIGVGSFGALVGIGGGLIMVPLFMYFMMPPSGSTFANVQEVVGTSLFGVLLNALSGTWAYFRQKRIILSVAMPFALATVPGAFLGSYVSEWFSGPAFSITFGASLAFLGCFMYWSSRNKAANRSADEFDPNELPRSKIWLGIGCSFFVGFISSILGIGGGVVHVPMMVFLLGFPPLVAVATSTFVLMVSAAIGVVGHALLAHIVWAPAVAVGCGAIVGAQLGARLARKSKPRLIVILLSCVMVALGCQLVWRGFSL
>2.A.102.1000.1000-WP_066269383
MELLLVSLASMFAGFVDSIVGGGGLILVPALFSMFPATHPATLFGVNKGASVWGTAAATLQYARRVQMPWGALLPAAAVGFAGSMAGAWTVTVISPDFLRRALPLVLLLVLGYTLARKELGRHHTPRFEGRREMLAASLLGGVIGFYDGFFGPGTGSFFVFLFVRWLGYDFLHASASAKLLNTATNLAALLLFAWKGHVWWHFVLAMAIANVVGSVLGTRLALKHGSGFVRIVFIFVVSALILKTTYDAWLRA
>2.A.102.1000.1000-WP_045929386
MAALIDLVDPLSWLLMALLIVLAAFLQGVGGVGFAMLVAPIAALVFPQLVPGPLLALGGSVSLLAALRERQHIVPDVVVCALGGRATGSIIAILAMTQLPIEAVNLGFALAILVAVALSAWGLRILASKRNMILAGIASGIMGTLTSVGAPALAIAMQNLAPAQLRASLGLILFLGASLSLVLLIVAGLFSLQQAMLSIVLYPFMLLGFTLSGQLRHKVSLPLMRRLLLGICSLSAVVLITRTLWQ
>2.A.102.1000.1000-CCQ11738
MEFALDPSTWALLCFVAMAAGFIDAIAGGGGMLTVPALLTAGLPPHLALGTNKLAASFGSVTASFAYYRQKLFDPSFWWQSIVATAIGALLGTLLVDHLSIDFLNKLIPVIIICVACYSLLGKLSPTESNELPSTSAIFRIKQWTQGLTLGFFDGMAGPGTGTFWTASNSMLYKMSLLLNCGLARSMNFVSNFISLITFIALGHVNFILGLSMGAFLMCGAWFGAQSAIKFGNKLIKPLFNTVVILLAIKLIYEAYL
>2.A.102.1000.1000-AAY68308
MYIYFPIAEISLNIFIVIGLGGFIGFLSGLFGVGGGFLMTPLLIFLGIPAPVAVATEANQIVASSVSGVIAHWRRKNVDFKMGTVLLLGGMVGSSLGVLLFALLEKIGQLDLVIKLSYVFFLGIIGILMLWESVSTYIRSRKTEFYRRKLHEHNWLHGLPLKMRFRRSKLYISALVPFSIAAFVGVLSAIMGVGGGFIMVPAMIYLLGMPTSVVIGTSLFQIIFVTANVTLLQSVQTQTVDFLLAGTLLFGAVIGAQIGTRFGGMLRGEQLRGMLALIVLLVSIRIGYELISIPLDIFSSEIVK
>2.A.102.1000.1000-WP_089888403
METIQIFGYFGALAIGLILGLMGSGGSLMAVPVLTYLFHISPVTTTAYSLFVVGTSASVGAFRNYNKGLVDFKVALIFSIPAFITVYTTRKLVMPAIPKELLLMEGFVVTKDVGIMVFFALLMAAASISMILEKGLSTDDSGPIRYNYPLILFEGVIIGMLTGIVGIGGGFLIIPALVLCVKLPMKKAVATSLFIIALKSLIGFTGDLDNLEVNWTFLISFTLISILGIFMGMYLSSFVKGDKLKKTFGWFVLFVAIGIFYKELFT
>2.A.102.1000.1000-WP_082048516
MSYTEILQSYNLSTLQWCAIAFAVFLLGVSKAGLKGISIFIVVILALVFGEKASTGVLLPMLIAADILAVTYYNRHANWSIIKKLIPWMIVGVLVGVWIGNDISEIVFKRLMAIIVLISVAIMVFTEKLKANNVPNNKFFSSIMGFLTGFTTMVGNLAGPISNVYFLAIRFKKNEFIGTAAWLFFIINVFKLPFHFFVWKTVTKDSLVLNSVLIPAAVIGFFTGAYIVKLISNVNYRKFILIVTAIAGLLLFFR
>2.A.102.1000.1000-WP_066755692
MEFFAYALAILIGVSLGLIGSGGSILTIPILVYFLGIDPLTATAYSLFIVGTSALVGGLRKAFEGMVDYKTVVYFGIPSIFMVLATRTFIMPSIPPVLFADTLCALSKETFVMVLFSLVMLLASFSMIRNRPQEDFVQHQQFNYLTVFFKGIVLGLVTGMVGAGGGFLIIPTLVVSARMEMKRAIGTSLFIVAFNSLIGFLGYWEIDDHPINWPLLLLFSFLSILGIFIGARIAKEIDGQKLKVGFGWFVLCMGIYIFVREMVL
>2.A.102.1000.1000-OFZ87856
MILPTIADPWFWAVAVPAVTLTGISKGGLGGGAGGAATPLMALVIPPAQAAAVMLPVLCVMDLAGIKAYLGRWDRRIMRIIVPAGLIGCGIGALGFRWLDDNLIRILLGVIALGFLAYSLKPRTVAPAPPGDRQGWFWGTLSGVTSFVAHSGGPPLMVYLLPQRLDKAVFVGTSLVFFASMNYAKIVPYLWLGLFDPRNLATSLVLVPVGVAGTYFGVWLQKRLNPIVFYRIVYLLLFVSGSKLLYDGLAGL
>2.A.102.1000.1000-WP_022685852
MHLAPDIFAFLVAVAFVAGTIDALAGGGGLLTIPALLASGVPPVAALATNKLQSAVGTGSAFVTFWRAGHVDLRRFALPAAGAFAGSVGGAVAVQHVDPRFLAAFVPVLLIAMAFYFLLAPPMSEVDRHARLGRAGLTVATTLLGFYDGFFGPGTGSFLTTALVALGGLGLVRAIANTKFLNLSTNVAALVAMIAGGKVLWLLGGAMAAANVLGNQCGAWAALRFGGKGVRPLLVIMSVALTVKLLADPANPLWAWLGR
>2.A.102.1000.1000-WP_087663039
MKRELIYFIVIIIANTIGSISGIGGGIIIKPIFDYVAFDSVMTTSFYSSVAVFVMSIVSTIRQVQAGQKLDFINIANLAWGSILGGYLGSLTFDYLLSLSGTKSSQLVQIVLTMAMLIFSLLSTKNIFKHYYLIKIRWYIFFGVFLGFLSSFLGIGGGPINVAVFIIFFGIPIKIATIYSITTILFSQISKIISLLVLSHFNNYSVTVLIYIVAAGLIGGLLGAKFSRILTADKVAIVFQTVVLLVLFLNFYNLYTLLER
>2.A.102.1000.1000-ERT61977
MEIFGMTMSLYTFLLLLGGGFLAGFIDSIAGGGGLVSLPVLLASGMPTHFALGTNKFSATFGAVMSAWQFWRAGKVDRALLKKLLPFTFLGAAAGCTLMVFLSAALLRPIVIAALIGTAVFVFTKRDLGVQVRSAETIRRRLAKGIAAAFLIGAYDGFVGPGTGTFLIMSFAMLGFDFIVSAGNAKVLNLMSNATSLALLIYWRQILYFQGLVMAAAIFGGAYFGSRLAIRRGSSFIRYVMLTVTTVLIGKLLLEYVGIL
>2.A.102.1000.1000-WP_056015225
MEVFGYIASVLIGISLGLIGGGGSILTLPVLVYLFGIDAFLATEYSLFIVGVSSVIGSISYFRKGFVNFKIVLLFGIPSIISIFLTRKYILPLIPDEIVRFSSLVITKDIFLLLIFAGLMILASYKMIQKSTELHMEKCISTRKKTLLIAGEGSIVGILTGLVGAGGGFMIIPALVNLLKTPMKVAIGTSLVIISLNSLIGFFSTMNHLNIDWKLLTSITSIAIIGILIGAQISKRVDGRKLKPIFGWFVLGMGIYIIVREFFLK
>2.A.102.1000.1000-WP_023937475
MYIAGYLASVFIGVALGLIGGGGSILTVPVLVYLMGVDPMLATAYSLFIVGITSAVGSVSYFRLNLVNIRTAAVFGFPSIVAVFLTRAYLVPAIPYEVFRINGFLVTRGMLLMLLFAVMMLVTSLSMIRTEKDKPKAETNRSHFNYGLILLEGTIVGTLTGLVGAGGGFLVIPALLVLGKLPMKEAVGTSLIIISAKSLIGVLGEQGIAYWNWSLLLLVTVFASVGIYFGIILSKRIDSNKLKPLFGWFVLAMGVYIIFREVIGI
>2.A.102.1000.1000-OUU10799
MEVLSPMHWTLLGLGSFIMGMSKGGVPGAGNLTVAIFALVLEDALGPMGVPLSVGLLLPVLISADLTATIVYRRHADWKYIVRLLPFFLIGTTLGWWVFDYFQGGDDRVHLLKVLIGGILLSMTVLHFFVKFRKKNKASNRTVDEKNEETPKGSIGLGILFGSLGGVATMLANAAGPVAQLYLLVMGLPKYAFIGTSAWLFLIVNVCKVPFMIELEIITLDSMTVSGWMFIPAIIGAATAPLLVKYLNQALFERLIWIFIVIAGLRMIY
>2.A.102.1000.1000-WP_006033948
MIVVLYLVLGAAAGLIAGLFGVGGGLIIVPALVFSFSLQDLSPLVLTQVAIGTSLATIIFTSMSSIKTHRSKGAIDWSLVKRLTFGIVIGAVLGSIFADYLPGETLQMIIGIYALIVAVQMGLNLKPKAEHELPTGAGLSVAGGVIGAISALFGIGGGSLTVPYLSWCRVEMRNAVATSSACGLPIAVAGMCTYVITGWNNPELPEYSLGYVYLPAFFGIIITSTVFAKQGAKLAHSLPSHILKRYFALLLLGVGSKFIFF
>2.A.102.1000.1000-WP_092934555
MIEHTPLVVAIAVVAAFLVGLSKGGLPMVGTISVPLLALVISPVTAAALLLPIYVASDMVGLYLYRKDFSRRNLVILTPAALFGVFLGWMFSAHLSAVVIGALVGLVGVLFCLNIWFGARYRKAAREADVRGGLFWGTLTGLTSFVSHSGAPPYQMYVLPQRLEKMTFAGTSTILFAIVNVAKIFPYWQLQQFSNYDTSLVLWLAPAAVFGTIAGRRLTLVIPDGLFFQIVQFTLMILSIKLIADYVITLVR
>2.A.102.1000.1000-SAL20299
MSIAGVLHALTLLALMGAASYFQTVTGFGLGMIVLGAASGFGLAPLASVAALVSLVTLANSAIALPGTLHHIDWRAVGAATLGLLPSVIAGVLLLDYLSGAASGILQMMLGAVILYGGLAAALRPAPLARRSDDRGFFLSGVFGGLLSGMFGISGPPLVFQFYRQPFSLMQIRCALILLFAMTALIRSLFSAWHGQLGHEIWMQTVFAVPAVALATVAARRYPPPISGVATRRIAFGVLVVIGAYLMVRAVRGWLQ
>2.A.102.1000.1000-OGA81381
MVDNPWFYVAALPALVLTGISKGGLGGGVGGVAVPLMALTISPAHAAAIMLPILCVMDLPAIKAYFGRWDKQQMRIILPAALAGMVVGTFTFRYLNDSWLRILLGIIAVGFVANNLRRTNPHPARPSRAKGWFWGSVSGYTSFVAHAGGPPFSVYMLPLKLDKTVFVATSVVFFAVGNYVKILPYLWLGLFDSRNLATSIVLFPVGVAGVYLGVWLHKRLNQALFYRIIFVLLGVTGVKLLYDGITRL
>2.A.102.1000.1000-ERI51986
MPQAVLPRRALCYPAPSFAAAAAMSLSDFLLFALPAIFLTGLSKGGFGGALGGIAVPLLALATSPKQAVAIMLPILCLADLVGLKAYWGKWDAANLRVMLPGALIGIVIGALTFELFDERSIGLLIGVIAVSFVALGLLAGNQAPRPLHKGRGTLLSSLAGFTSFVAHAGGPPVMMHLLPQQLDKLRFVATINLFFLLTNAAKLLPYAALGQFSRDNLLLSLMLAPIVPLGVWSGLWLQSRVNHQWFYRIARLGILLAGVQLIWRNL
>2.A.102.1000.1000-WP_016176159
MTGILYFLVIIVANTIGSISGMGGGVMIKPVLDLLARDSVAAISFYSTVAVFVMSIVSTYRQLKNGMSIRFQLVLFVSLGAVIGGIGGNVLFEELLRLNNEETVQLIQIILTIVTLLFAFFYSRYEWKNFTLRGIPWYLVCGLILGFMASFLGIGGGPINVSLLMLMFAMPIKEATVYSICTIFFSQLSKLVTIAFSTGFVRYDLTMLWFVVPAAILGGLLGARASQLFPAKRITIIFQGVILCVLIINIYNASRLFW
>2.A.102.1000.1000-WP_075663926
MVLILLVTILIGATMQRVSGMGLGLVGGPVVSLLLGPVEGILVINVLAVVNATIVTATTWRNIDLRKFLLVGSTLVVGAVPGAIVVREFSPDLLQVVVGSLLLIALGVVTFGLRWVPTPRGKAPALISGAIGGFMNTLAGIAGPAITVYAQAARWDQRVYAATLQPLFVVAGFISVVIKLVTGAGDLTVVNPWLWPAGLVGMLLGIWAGTRLSRHIPRDKAHALALALAALGGLTVLVRGASGLLS
>2.A.102.1000.1000-WP_057930497
MISQAVAYMLAAVVGISLGLIGSGGSILMVPILVYILGIEPILATTYSLFIVGMTSLIGGISGIIQKSVIFPIVFIFGIPSIISVYLTRAFIIPVIPNILFSINGVDFTRDVSLMVIFSMVMILSSVSMIKKPKSLTTGEGKVDAKKNVILFLQGTSVGILAGLVGAGGGFLIIPALVLLGRIPMKKAIVTSLCIIALNSVIGFAGSLQSGISVDWKFLLSFTLCSVIGIFTGIYFSQKVQSAKLKIAFGWFVMFMGIYILFKELVP
>2.A.102.1000.1000-OYU79628
MEYFGYLASVIIGIALGLIGGGGSILTVPILVYLFKVNPENATSYSLFIVGITAMVGAYRHYKLGNLKIQAALIFAFPSIISLLFVRKLLLPAIPTNLFEIGNVAVTKNLLIMVVFAALMIAASTSMIRKSKAGVEDVGGVNALRLSLIGFLVGIVTGFLGAGGGFLIIPALLFFAKLPMKQAVGTSLLIIFINSMIGFGGDVLSGVSINYQLLLSIAAIAIIGMLIGTALSKKIDGARLKPVFGWFVLVMGLYIIAKELFIQ
>2.A.102.1000.1000-WP_085880723
MHRARDKEFDVTHPELFWFAAVAAALFVGAAKGGLPMIALLSVPNMSLVMSPLQGAALLLPVYLISDAYGIWIYRHAFSRRNLAILAPATTIGVVAGYLFVGRIDENAVRIVIGAVGLTFLAMQMVSRLQGGAAARPADIPRGLFWGAVSGFTSFVSHAGGPAFQLYTLPQQLPKMTFAGTATILFAYVNLIKVPPYLALGLIGWGDMGSVLILSPVAIFGAWAGYRITRVIPERLFFILVEIALLLISLNLIWAGLRAG
>2.A.102.1000.1000-OYW28061
MREGRLLDVFQPDLLATMFAVAALAGAFDAIAGGGGLLTLPALLLAGLDPVAALATNKLQGSFGSVSSTLAFARRGLIDWKTALPVALAAGLAGLCGALCASLLSPTFLKALVPILLIVIALYFGLSKALKTEDGHGRLALPVFAGFVAPLIGFYDGIFGPGAGAFYMVAIVTLLGYGALKATAHTKLANAASNLGSLALFILKGAVIWPVGLAMAAGAFLGAQVGSRLAMRFGAGLIRPLLVTMSCAMAVKLLADPQNPLRQALSHLIGS
>2.A.102.1000.1000-WP_082401251
MTTSTLVTFLVVVAVASYLQALTGFALGIFALGGVILLDLSSLATAALVINVLMVTNVVLALRKSWHAINVRLALVTLSGIVPGAVAGLWLLGNLGEAYAGYVQLALGLLIVGAGVTMCVNPKPRSLRSPSYQFVFYGLMGGVFGGLYSIPGPPVVFLFYRQPLSIAVVRATLLAVFGLMSIFRLIAVAGQAEIPLDAVELSLWSMPVVIAVSALFARFPPSLPDVLLRRAAFVLLVCMGGFISATALQ
>2.A.102.1000.1000-SDS98166
MIATFTPLEWLLLAVAACAVGLSKSGMPAFGPIPAALFAAVLPARASTGAVLGLLLVGDLIAVRMYHAHADWGILRRLMPSVVVGVLLGVLVLWFADDATVRRIIGAILVLLVVLRVALLARERRQSAEPRPLPAGLAHVFGPLGGFTTMIANAAGPVMSLYFVASRLPVQAVLGTAAWFFLIVNAFKVPFSVGLGLMTPESLLLNLLLVPALLIGALIGWRVARRISPVWFERIVLVLTLASGLFLLLRP
>2.A.102.1000.1000-WP_076020430
MITDPLFYWVAIPAIILVGISKGGFGSGVGLLATPLVALAVPMSQAAAIMLPILCVMDVVGIITYRGRWMRDHFGLLLAGGVAGIVLGTVTFRYIDDAMLRVGIGAFAIGFVVHRLSSASVGAPEPHSNGKALFWSTMSGFTSTLIHAGGPPLNVYMLPRRLEKTVFVGTTVFFFAVMNVVKLVPYAWLGLFDPTNLKTSAVLVPLAPVGFLLGVWMMKRIPQDLFYRICYVMLVLVGAKLLWDGITGWK
>2.A.102.1000.1000-WP_019519190
MLDLSLEMVAMLVAVATLAGFVDAIAGGGGLLTMPAMLMANIPPLFMLGTNKLQATAGSFSASITMILNKKIHPKEIWQAIMTCFIGAMLGAIAVQLSPPDLLTKAIPFLIAMIGIYYLFAPNLGKVHTKPRLTLNQWRYGAIPLIGFYDGYLGPGTGMFLGLSGVLGRGYDLIKATAVAKLLNFTSNIASLTFFIIGGKVLWSVGFAMMIGQFIGASLGANLAVKGGVAFIRPMIVLMCFAMLSKYVFFS
>2.A.102.1000.1000-OHC74346
MQIYLPIAEMSVNVFLILGMGGMVGVLSGLFGVGGGFLVTPLLIFIGIPPAVAVATGANEIVASSVSGVLAHWRRANVDFKIGMVMLVGGVVGSTFGVFLFTFLRDLGQIDLVIKLSYVAFLGTIGGLMFIESTYSMMRSKRRQAPRRRHRHTWMHGLPFKMRFRRSRLYISALLPLTIGFVVGVLAAIMGVGGGFVMVPAMIYILGMPTAVVVGTSLFQIIFVTANVTLLQAVNNQTVDVVLALLLLTGGVIGAQIGARMGNKLQGEHLRVLLAMMVLGVCAKLAYDLVVTPPDLFSLGIGGA
>2.A.102.1000.1000-WP_017257701
MHLYITYFLALFIGLALGLTGGGGSILTVPVLVYVAKIEPVIATAYSLFIVGFTSLVGAGSYVKKGLVNIRMSFIFAVPAFITVWLMRKFVIHAMPDVLFNLGGFVLTKDLFLMLFFALIMLISGFKMVYGEAKDNSLVGNETNYPLVLLSGITVGILSGLVGAGGGFLIVPALVFFMYLPMNKAVGTSLLVIAINSLIGFTGDWLNIPQIDWNFLLIFSLIASIGVFLGVYINRFVDNQKLKKVFGYFVFIMAIVIVIEELVL
>2.A.102.1000.1000-SDQ76760
MSAGPDPLTAAGLAALAPDLELSGTALALLLLAALAAGWVDAVVGGGGLVQLPALLLVPGIAPVQALATNKVASVAGTTVSAVTYARRVPLDWRTAVPTALLAGTAAGLGATVAAQVPAAALRPLVLVALVAVAVWTLVRPAAGAHTSLRHTGRRHLGAAALVGTVVGAYDGVLGPGTGSFLVASLVGLGYGFLAASAFAKVVNAATNAGAIVVFTLLGAPLWGLGAAMAVANVAGAYLGTRTAVARGSGFVRAVFLVVVTALVARLGWQVWTDLAA
>2.A.102.1000.1000-WP_028110058
MIYLLYLLLGAFAGVLSGLFGIGGGLVIVPVLLTTFKVLNFDNAIAIHMALGTSLATIIVTSINSMMAHHRRGGVDWRVVFTMVPGIVLAAYLGGYVAHLLDATILSYCFTAFILAVALKMWFGLKPKGQQPLPGPVGLSLSGAGIGFFSAIFGIGGGTISVPLLSRFGLEMRNAVGISSALGFPIALTGALSYAISGWNQPSLPEMSLGYVYLPAFVGIILTSSIFSRFGAHLAHKLDPRVMQKSFAILLFVIATKTLLTS
>2.A.102.1000.1000-WP_050714957
MLDLLIVSCASLLAGLIDAIVGGGGLVLVPTLFAAYPAMPPATLLGTNKSASVWGTFIAAVQYSRQAPMRWPVLLPAAAAALLGSLGGAWTVTQVEPDFLRRLLPLILIAVLAYTLARKDLGRIHAPRYALRGEQLAASLIGLGIGWYDGFFGPGTGSFFIFLFVRLLGYDFLNASAAAKLLNVATNVAAIALFAAKEHVWWQAGLVMAAANVAGSLIGTRLALRHGAGFVRGAFILVVSALILKTGYDAFFK
>2.A.102.1000.1000-OYT60732
MIVTTFLLFVVAVCVSVVAAALGIGGGSLMVPFLVFLMGLDVKCAIALSLFSIVSTSLSATVVYSKKELVNFKYGSLLEIFSVIGAIIGSNIAIVVDERLLKIAFSVVLVYSAYRLLRKNRNRLLLRGDVKRSLTVGSLGSFAAGSLSGMLGIGGGVLKVPILFLLLRLPIKVAIATSEFMISLTTSTAVLTYYIKEYANPYFAVATIFGSFIGANIGSTVAIKTKPKILKIMLAALLIIFSSMMILSCLGVKVWS
>2.A.102.1000.1000-WP_067733004
MSALGQAFADVLGVSIAATPQIFLLACLAVLLGSVMQGLSGVGLGLVAAPVVILIDPSIGPGPLLVLAMLVSMLMLLRRHGPLDRPGLALTLSGRVAGSLAGAGVYALLPLSVFGLVFGLLILLGVLLTALGFSVKRTRGNLVSAGFISGVMGTLTSAGSPAIALIYHKSDGDTAKATLAAFFCASSAISILALFLTGKFSLQQALESLLFVPAMVLGFLVSGVVARWVSARQVRAMVLIVAALSATALVARSLLLLI
>2.A.102.1000.1000-OJY34095
MPEFFAHPSFWAAGLLSVILCGLSKGGFSGLSMLSTPVLSLALPPLEAAAILLPVLLVQDFFSIWSFRRECDREGLIVLLVGAILGMIVAGVFATTIPVSGLTFLLGVIATVFGGFWWIRRWFGAKQAPPHRASRPVGVFWGFLCGLTSFIAHVGSPPAQIYLMPIRLAPAVFAGTMTWLFFAINVIKTGPFIALGLLSRETLYASAALVPVAATAVLVGVRLVRVTPVERFYPIIHTLLLLAGLKLCWDGIVALR
>2.A.102.1000.1000-PCJ24068
MEILGYISAILIGLSLGLIGGGGSILTVPILVYLLGVDAADTAPAYSLFVVGTASLIGASIKYKHGFVDIKTAIVFGLPAIVAVYATRRFLVPEIPDEIFTIDNFIFTKRLFVMGLFATLMILASVSMIKGRKEIVQAEERTFNYPLILIEGILVGVLTGLVGAGGGFIIIPALVMLSNLPMKKAIGTSLAIIAAKSLFGFLGDLSIITIDWKLLLSFTTLAVIGIFIGNQLSHKIDGSKLKKGFGYFVLLMGVIIIIKETIIN
>2.A.102.1000.1000-WP_088076394
MEWLVLVVLGLFAAMLGSVMGLGGGIIIVPALMLLGNYSTILNGITPQVAVGTSLLIMIFTGLSSTLAYLKQKTVDFKSALIFFSGSGPGALFGVWLNKGIQTDPFLILFGIFIVIVSFILMMRKHIKPLRRRPNGVNRIYITQQGNTIEYGYQRIIAIPIAFFVGTCSGLFGIGGGSLMVPAMIILFGFPPHLAVATSMMMIFLSSILSSASHIALGNVDWLYALALLPGAWFGGQLGALINRKLASETVVNLLRIFLVIIGIRLIYQGITGS
>2.A.102.1000.1000-WP_078811507
MNTLLTLIGASLIGLSLGLTGAGGSIITLPVLVYLAAIPAREAVGMSLFVVGAAALAGAIQRVRAGDFHPSAALMFSLSGMAGATLGARLTPLLPAAVLMMLFALLMLGVALKMLLSSGREPVVPAECRPARCLLAGFGVGVLTGFIGVGGGFLLVPALIQFARLPVRTATGTSLAIIAFNSAAGFLSHLHDAPLRWPLMLLFAGLAVAGTWIGSLFAKRLPVRRLQQTFAVLVLCTGSYVLWQNFHSMT
>2.A.102.1000.1000-SEG34815
MQAEHVVMLLVAALAAGWVDAVVGGGGLIQLPALMAATTGQPVAAALATNKLASIAGTSSAAYTYLRRAKPDVRIAGPAGLLAVCSAAAGAGCAAVISSEVLRPVIMVVLLGVAALVVLRPDLGRTSRLVLRTPRRTAAAILVPGVLIAFYDGLVGPGTGTFLVMAFTILLGVDFVHASANSKIINASTNLGGLIVFALQGYVLWTLGLAMAVCNIAGAQLGARMAVDRGAGFVRAVLLCVVGALVVKLGHDQFG
>2.A.102.1000.1000-WP_094822337
MTLVDHLLFLGCVALATYAQTMTGFAFGLVLLGLTGLLSLAPLPEMSNVVNMLTLVNAVVALSGTSAKLDWSLIRTPLIASLVGVAFGVFALEWISGSAVLLLRGLLGLTILACAIMLIARSRPLEQVSSQASFISYGLVAGVLGGLFSSAGPPMVYLLYRQPLPLTLIRNSLLILFAANAVVRLSLVAANGSLSVSSLWMGLEALPVVVILTWLVRRYASKDSVKMVKRLVFVLLMIAGFGLLIPVIQALLT
>2.A.102.1000.1000-WP_018386529
MDVEVIAALLCVAFAAGWVDAVVGGGGLIQFPALLLALPNAPIATALGTNKLVAITGTTAAAVSYARRTSVDWRTVGRAAALAVPCSAAGALIASELPADVFRPAIMVVLLGVALFVTLRPAFGRSAREGTASRGRLYAAAALAGGGIGFYDGVLGAGTGTFLIITFVALLGADFVGGSAMAKWVNLGTNAGALLVFAVQGHVLWLLGLGMACCNVAGGTVGARVALSRGAGFVRGVLLVVVLLILVKLGHDQWG
>2.A.102.1000.1000-GAO56532
MLLADPFTLFVCALAVVLVGMAKGGFAGLGVLATPLVALALPPSQAAAIILPILIAQDVISVWSFRHSWDRWIVAWMLPGAVVGIGIGWAFAAWVNENVLMAALGAITLGFGLYRLWLERGHRVVAASTSPGWVGLLFGAATGLTSQIAHAGGPPFQIWVAPRKLPHVTYVGTNSILFAAINWLKLPSYIALGVMTHQVLVAALMLLPLAAASTLVSIRLLRRLKPDRFYHITYWLMVFLGAKLVWSGLF
>2.A.102.1000.1000-WP_069436881
MFQIYLPIAEISVNLLVMLGLGAAVGFLSGMFGVGGGFLLTPFLMLSGIPPAIAVATGANQIVGTSVSGTLAQWRRGNVDLHMGALLIAGGVAGALVGVLLLKYLRGVGQAGLIISLTYVVFLGTIGALMLWESVNVMRRQRAGKSVSARKSGQHNWIHGLPFKMRFPRSRLYISAIPPLAIGGLVGLLASFLGVGGGFIMVPAMIYILRMPTNIVVGTSIFQIIFVTALVTLLHATLNHTLDILLAFLLIIGGVIGGQFGVRAGQKLRGEQLRALLALMVLGVAVRILIDLVARPADIYSIIPAAGG
>2.A.102.1000.1000-PID78130
MAVFSLYICIGVIAGFLAGLLGIGGGLVIVPALTMIFSHISFPPEYIVHTALGTSLASIVFTSVSSMRTHNSLGGVVWKVVFIITPGIIAGTMTGAWIASKLSTSFLKVFFGLFLLYAGTQMLFGIKPKPQRELPEFTGMTAAGSIIGVFSSLVGIGGGSLSVPFFVWCNTPIHKAIGTSAAIGFPIAVAGSLGYILNGLGISSMPDFTIGFIHLKSLSGIVMASVLTAPLGAKLAHNLPVDKLKKIFAFLLYILGLRMILSIF
>2.A.102.1000.1000-WP_076694188
MVSLFEQMLAHHWHWIALVVFAGAFLQGLSGVGLGMVASPLLALFAPELVPGPLLMISCVIAVMSVLREHAALDISGLSFALVGRLLASVPAALLIGFLPVRGLAIAFALVILLAVVASLLKLPLRPTRLNLLIAGSVSGFMGTLTSVGLPPIALVYQSVPPAQLRASIGGFLAVGALISILALAAVGRFGPHEMGLGLAMLAPLFLGFAVSGRLRHLLPAAHMRLIVLAIAAGSAGLLLLRQLVA
>2.A.102.1000.1000-WP_008486175
MTDLLLQPDVWLWLPLVAFAAGFIDAIAGGGGLLTVPALLTAGLPPHLALGTNKLSSTFGSSAASWTFFKKRLFDPLLWKTAALGTLFGALFGALAVDLLKAEWLEKALPLAIFGAALYTLFMPKVQEGRRHQPQGEHLPLKQGVQGFTLGTYDGVFGPGTGAFWTVSTLALYKLDILHASGVARTMNFISNATSLVTFAILGHIHWGLGLAMGAALMVGAFLGAHSAIRFGGKFIRPVFITVVLIMAAKLAWEAW
>2.A.102.1000.1000-WP_071799094
MPILDGLTLFGDPATLIAALIAVFLVGLSKGGLGGAFALMGVPILSLVMSPVQAAALLLPILLMMDGISLWAWRGWFDRATLLHLLPGAVVGIALGWATAAYTSEAVVRLMVGLVALGFVARMWLARGGGRAQGQSWARGGFWGMGAGFTSFVAHAGGPPFQVYVLPLRFDPKVYTGTSVIFFAVVNLIKLGPYAALGQFDRVVLVSAFAMLPLAVVSTLLGAWIIKRMRAEVFYPLMYGMIALVGVKLVWDAVGALLG
>2.A.102.1000.1000-WP_027852925
MITDPWFYVAAVPAILIVGISKGGFGGGLGLLAVPLMSLVVSPAQAAAIMLPILCLMDLVGLWSFRGQGDKGLIRVLIPAALIGIIIGAFSFSYLSDQHLKLIVGSIAVLFTLNYWLRPRQRDPKPASTLRGGFWGVVTGFTSFSVHAGGPPLNIYLLPLRLDKSVYIGTTIIMFAAINYLKLIPYAMLGQFTTANLTTAAVLALLAPVGVRLGYWMHHRISETWFYRICFVLLFLTGSKLLYDALIPLP
>2.A.102.1000.1000-WP_056716193
MLLDPAFFAAMVPAVILMGLSKGGFSGLGLLSLPLMAQVVSPITAAAIMLPVLMAQDVVTVWSYRRDFDRRTLATLLPGAALGIFAGYLLAARLADGAVVLAVGLISIAFAIRNLAARGGQDLPPTRSNFPLGTFWGALSGFTSMIAHAGGPPYQIYTMPLRLPPAVFVGTGALFFALINIIKVVPYLALGQFTTQNLTASLALLPVAILSTIAGVWLVRRVPVKRFYGIIYTLLLLVGLKLTYDGLTGLRWLP
>2.A.102.1000.1000-WP_070479010
MIVVLLIASLVAGWIDAVIGGGGLVLIPVLMSTTGMPAAAVLATNKFAAFTGTSSAAVTMVRKVGVPRCTWGFALAAMCASAGGALAVALVSDSVIRPLIIVLLLAVGIFVVCKPSFGSEGNRIITPRRVALGVAVALLVGGYDGVFGPGTGMFLIMAFTAVFSQTFLESAAMAKVVNTATNIGALGVFIAGGYVDWSLAIALAIANVIGAQLGARTVLQGGSKLVRIALLTLVVVLCARLGWQEFVQ
>2.A.102.1000.1000-OJY96953
MHELFAAHSLLDWILISLAAFFIGLSKAGLKGVDMLNITLMAVVLGSKASTGIVLPLLCFADLMAVKYYHRHVQWNHFWKLIPWMAIGVLTGVFIGQDMDETVFRKVMAVFIILTVIIMLFLEIRKTVVIPSNKLFVSSMGLVSGLTTMLGNLAGAFSNIYFLAMRLPKNDFIGTAAWVFLAINYFKLPFQIFFWKNITVSTLKTDILLLPSLLIGFLLGIKIVAAIKDDNYRKIIIVLTFIGALFIFLKR
>2.A.102.1000.1000-ODT07506
MTALLLDPWFYAAAVPAVILVGLSKGGFGGAVGFVGVPLMALVISPVQAAAILLPILILMDLVSLWTWRGVYDRSILWQMLPGSVAGIAVGWLLASVVTADMVRFIVGAIAIIFVLRWIYTSLRHGAEHQEKPNRVAAAFWGSIAGFTSFVAHVGGPPFQVYTLPLRLDPKVLTGTSVIFFAVTNAIKLIPYFALGQFDTANLTASLALMPLAPLATLAGAWLVRRMRPEIFYPFTYATVALVAVKLLYDGIRDFM
>2.A.102.1000.1000-WP_086489563
MEIIFLLILGFIAGILAGLLGIGGGAVIVPALVWIFHYGQSVPSVHLMHIAIGTSLATIVATSIASIWAHHRHGAVQWSIVWQLAPGVALGAFLGAWIAHYLSSDFLRIIFGIFLLLLSIEMIWGKKPAAHRQLPNRYLTGMIAVFIGILSALVGIGGGSLTVPFLTFCNVTLRHAIATSAACGFPIALAGAMGFIVTGWSVSHLPNYSLGYVYLPAFILVAAISVFTAPLGAKLTHTLPTTLLKKLFGIFLAIIALKMLWG
>2.A.102.1000.1000-WP_086451444
MVDIWFWVAAVLAAISVGLSKGGLASLGTIAVPIMALVMDPIMAAGLLLPVYIVSDIFGVYTYRKAYDVPVLKVVLIGGTLGVIAGGLLASIVPKAFVTLLVGVIGAVFTLNFILRRGREVSPAPLNKAKGNFWMFLSGFTSFVSHAGAPPYQMFVLPLKLDKLVFAGTTTIAFAYINAIKLIPYAMLGQINVSSLRNAAILMIPAVISVFVGAKLVKVIPEKIFFNFVVITLGLVSIKLIYDAIGQF
>2.A.102.1000.1000-WP_072596588
MDLYLPIAGLSVNALVIILLGGLVGLLSGMFGVGGGFLTTPLLMFYGIPPAIAVASSATQVTGASVSGAITYWERKGIDFRMGIVLVAGGVIGSLAGSFLFRALQKMGQIDIAISAAYVLLLGSVGGMMLTETVRALRAARAGKRPPTRPRHNRLVAALPFRWRFYRSGLYISPLAPLALGFVTGVLTVILGVGGGFLIVPALIYLLSMPANVVVGTSLFQILFVTAATTMVHSVQSKTVDIVLASLLLVGGVVGAQLGARMALKLKPEYLRLGLALIVLVVAIRMALGLGWQPDEIYTIYGSAA
>2.A.102.1000.1000-AMD29129
MLIVTLTLSFLVVALASYVQASVGFAYALLTAPLLQLIAPDMVPGPVLFSSLALSGLTAWREREWLDRRGVSFALMGRVPGVLLAGFVVGLFAARTYNIVFGSLIIVATLVSFWGRGLQPTPVALVGAGFASGFISTLTSVGGPPMALVYQNASGPTVRSTLNAYFAVGATMSIGVLAAAGRFGLKESLWGIAMLPPLAVGIYASRFTRGRLDGPRLRPILLSIAALSSLAVVIRALFS
>2.A.102.1000.1000-PIE06613
MDGMTFWLLAVLAAMSIGLSKGGLPMAGAIAVPLLALQISPVTAAGLLLPVFVVSDLFGLWAWRKAFDRRVVKIIAASATFGIGIGWATAAWVNEGWVTRMVGLIGLAFVANHLIGRRQRGEPQPARIGPGLFWGTITGFTSFVSHAGAPPYQVYALPLQMPRATFAGTSTIVFACINAVKLIPYYFLGQLNPDNLKIAAILTIPATLAVFLGVWLVKVMNERLYFTLIFSALFALSLRLLIYS
>2.A.102.1000.1000-WP_077151831
MLGILYFIVIVFANTIGSISGMGGGIIIKPIFDFIGAQDVATISFYSTTAVFTMSIISILSQYSSGHKFNWQIMGGVSIGAVLGGFLGNITFEFFLSYFENKVILQLIQIVLTVITLLFAFLYTKYNWKNFLLTCVIWYCISGLFLGFLASLLGIGGGPINVSLLMLLFSIPIKDATVYSIGTIFFSQSAKLITIALNTGFNHYDLTLLKFTIPAAFIGGFLGAKCSNVLSSNHTTIIFQYVVILVLFINFYNAYRLLM
>2.A.102.1000.1000-KQO97739
[truncated: 5,802,218 more chars]
