# Supplementary material for: Expansion of the Transporter-Opsin-G protein-coupled receptor superfamily with five new protein families
Source: PLoS One. 2020 Apr 22;15(4):e0231085. doi: 10.1371/journal.pone.0231085 (PMC7176098; doi:10.1371/journal.pone.0231085)
Supplement: S3 File — Individual sequences are named following the same format as S2 File. (TREE) [file pone.0231085.s024.tree]

#NEXUS
begin taxa;
	dimensions ntax=306;
	taxlabels
	AR_1_1
	AR_1_2
	AR_1_3
	AR_1_4
	AR_1_5
	AR_1_6
	AR_2_1
	AR_2_2
	AR_2_3
	AR_2_4
	AR_2_5
	AR_3_1
	AR_3_2
	AR_3_3
	AR_3_4
	AR_3_5
	AR_3_6
	AR_3_7
	AR_3_8
	AlaE_1_1
	AlaE_1_2
	AlaE_2_1
	AlaE_3_1
	AlaE_3_2
	GP_10_1
	GP_10_2
	GP_10_3
	GP_10_4
	GP_13_1
	GP_13_10
	GP_13_11
	GP_13_12
	GP_13_13
	GP_13_14
	GP_13_15
	GP_13_16
	GP_13_17
	GP_13_18
	GP_13_19
	GP_13_2
	GP_13_20
	GP_13_21
	GP_13_22
	GP_13_23
	GP_13_24
	GP_13_3
	GP_13_4
	GP_13_5
	GP_13_6
	GP_13_7
	GP_13_8
	GP_13_9
	GP_19_1
	GP_1_1
	GP_1_10
	GP_1_11
	GP_1_12
	GP_1_13
	GP_1_14
	GP_1_15
	GP_1_16
	GP_1_2
	GP_1_3
	GP_1_4
	GP_1_5
	GP_1_6
	GP_1_7
	GP_1_8
	GP_1_9
	GP_21_1
	GP_2_1
	GP_2_2
	GP_2_3
	GP_2_4
	GP_2_5
	GP_2_6
	GP_3_1
	GP_3_10
	GP_3_11
	GP_3_12
	GP_3_2
	GP_3_3
	GP_3_4
	GP_3_5
	GP_3_6
	GP_3_7
	GP_3_8
	GP_3_9
	GP_8_1
	GP_8_2
	GP_9_1
	HE_1_1
	HE_1_10
	HE_1_2
	HE_1_3
	HE_1_4
	HE_1_5
	HE_1_6
	HE_1_7
	HE_1_8
	HE_1_9
	KD_1_1
	KD_1_2
	KD_1_3
	KD_1_4
	KD_1_5
	KD_1_6
	KD_1_7
	KD_2_1
	LC_1_1
	LC_1_2
	LC_1_3
	LC_1_4
	LC_2_1
	LC_2_10
	LC_2_11
	LC_2_12
	LC_2_13
	LC_2_14
	LC_2_2
	LC_2_3
	LC_2_4
	LC_2_5
	LC_2_6
	LC_2_7
	LC_2_8
	LC_2_9
	LC_3_1
	LC_3_2
	LC_4_1
	LC_4_2
	LC_4_3
	LS_1_1
	LS_1_10
	LS_1_11
	LS_1_2
	LS_1_3
	LS_1_4
	LS_1_5
	LS_1_6
	LS_1_7
	LS_1_8
	LS_1_9
	LS_2_1
	LS_2_2
	LS_2_3
	LS_2_4
	MP_1_10
	MP_1_11
	MP_1_12
	MP_1_1a
	MP_1_1b
	MP_1_1c
	MP_1_2a
	MP_1_2b
	MP_1_3a
	MP_1_3b
	MP_1_4a
	MP_1_4b
	MP_1_4c
	MP_1_5
	MP_1_6
	MP_1_7
	MP_1_8
	MP_1_9
	MR_1_1
	MR_1_2
	MR_1_3
	MR_1_4
	MR_1_5
	MR_1_6
	MR_1_7
	MR_1_8
	MR_2_1
	MR_2_2
	MR_3_1
	MR_3_2
	MR_3_3
	MR_3_4
	MR_3_5
	MR_4_1
	MR_4_2
	MR_4_3
	MR_4_4
	MR_4_5
	MR_4_6
	MR_4_7
	MR_4_8
	MR_4_9
	MR_5_1
	MR_6_1
	MR_6_10
	MR_6_11
	MR_6_2
	MR_6_3
	MR_6_4
	MR_6_5
	MR_6_6
	MR_6_7
	MR_6_8
	MR_6_9
	MR_7_1
	MR_7_2
	MR_7_3
	MR_7_4
	MR_8_1
	MR_8_2
	MR_8_3
	NI_1_1
	NI_1_2
	NI_1_3
	NI_1_4
	NI_1_5
	NI_1_6
	NI_1_7
	NI_1_8
	NI_1_9
	NI_2_1
	NI_2_2
	NI_2_3
	NI_2_4
	NI_2_5
	NI_2_6
	OS_1_1
	OS_1_2
	OS_1_3
	OS_1_4
	OS_1_5
	OS_1_6
	OS_1_7
	SW_1_1
	SW_1_10
	SW_1_11
	SW_1_12
	SW_1_13
	SW_1_14
	SW_1_15
	SW_1_16
	SW_1_17
	SW_1_18
	SW_1_19
	SW_1_2
	SW_1_20
	SW_1_21
	SW_1_22
	SW_1_23
	SW_1_24
	SW_1_25
	SW_1_26
	SW_1_27
	SW_1_3
	SW_1_4
	SW_1_5
	SW_1_6
	SW_1_7
	SW_1_8
	SW_1_9
	SW_2_1
	SW_2_10
	SW_2_11
	SW_2_12
	SW_2_13
	SW_2_14
	SW_2_15
	SW_2_2
	SW_2_3
	SW_2_4
	SW_2_5
	SW_2_6
	SW_2_7
	SW_2_8
	SW_2_9
	SW_3_1
	SW_3_2
	SW_3_3
	SW_3_4
	TS_1_1
	TS_2_1
	TS_2_10
	TS_2_2
	TS_2_3
	TS_2_4
	TS_2_5
	TS_2_6
	TS_2_7
	TS_2_8
	TS_2_9
	TS_3_1
	TS_3_2
	TS_3_3
	TS_3_4
	TS_4_1
	TS_4_10
	TS_4_11
	TS_4_12
	TS_4_13
	TS_4_2
	TS_4_3
	TS_4_4
	TS_4_5
	TS_4_6
	TS_4_7
	TS_4_8
	TS_4_9
	TS_5_1
	TS_5_2
;
end;
begin trees;
	tree tree_1 = [&R] ((((((((((AR_1_1[&!color=#666666]:0.43266,(AR_1_3[&!color=#666666]:0.35266,(AR_1_4[&!color=#666666]:0.136463,AR_1_5[&!color=#666666]:0.136463)[&!color=#666666]:0.216197)[&!color=#666666]:0.08)[&!color=#666666]:0.380184,AR_1_2[&!color=#666666]:0.812844)[&!color=#666666]:0.156793,AR_1_6[&!color=#666666]:0.969637)[&!color=#666666]:1.99219,((((AR_2_1[&!color=#666666]:0.3125,AR_2_5[…
end;
begin figtree;
	set appearance.backgroundColorAttribute="Default";
	set appearance.backgroundColour=#ffffff;
	set appearance.branchColorAttribute="User selection";
	set appearance.branchColorGradient=false;
	set appearance.branchLineWidth=2.0;
	set appearance.branchMinLineWidth=0.0;
	set appearance.branchWidthAttribute="Fixed";
	set appearance.foregroundColour=#000000;
	set appearance.hilightingGradient=false;
	set appearance.selectionColour=#2d3680;
	set branchLabels.colorAttribute="User selection";
	set branchLabels.displayAttribute="Branch times";
	set branchLabels.fontName="sansserif";
	set branchLabels.fontSize=8;
	set branchLabels.fontStyle=0;
	set branchLabels.isShown=false;
	set branchLabels.significantDigits=4;
	set layout.expansion=0;
	set layout.layoutType="POLAR";
	set layout.zoom=0;
	set legend.attribute=null;
	set legend.fontSize=10.0;
	set legend.isShown=false;
	set legend.significantDigits=4;
	set nodeBars.barWidth=4.0;
	set nodeBars.displayAttribute=null;
	set nodeBars.isShown=false;
	set nodeLabels.colorAttribute="User selection";
	set nodeLabels.displayAttribute="Node ages";
	set nodeLabels.fontName="sansserif";
	set nodeLabels.fontSize=8;
	set nodeLabels.fontStyle=0;
	set nodeLabels.isShown=false;
	set nodeLabels.significantDigits=4;
	set nodeShapeExternal.colourAttribute="User selection";
	set nodeShapeExternal.isShown=false;
	set nodeShapeExternal.minSize=10.0;
	set nodeShapeExternal.scaleType=Width;
	set nodeShapeExternal.shapeType=Circle;
	set nodeShapeExternal.size=4.0;
	set nodeShapeExternal.sizeAttribute="Fixed";
	set nodeShapeInternal.colourAttribute="User selection";
	set nodeShapeInternal.isShown=false;
	set nodeShapeInternal.minSize=10.0;
	set nodeShapeInternal.scaleType=Width;
	set nodeShapeInternal.shapeType=Circle;
	set nodeShapeInternal.size=4.0;
	set nodeShapeInternal.sizeAttribute="Fixed";
	set polarLayout.alignTipLabels=true;
	set polarLayout.angularRange=0;
	set polarLayout.rootAngle=0;
	set polarLayout.rootLength=100;
	set polarLayout.showRoot=true;
	set radialLayout.spread=0.0;
	set rectilinearLayout.alignTipLabels=false;
	set rectilinearLayout.curvature=0;
	set rectilinearLayout.rootLength=100;
	set scale.offsetAge=0.0;
	set scale.rootAge=1.0;
	set scale.scaleFactor=1.0;
	set scale.scaleRoot=false;
	set scaleAxis.automaticScale=true;
	set scaleAxis.fontSize=8.0;
	set scaleAxis.isShown=false;
	set scaleAxis.lineWidth=1.0;
	set scaleAxis.majorTicks=1.0;
	set scaleAxis.minorTicks=0.5;
	set scaleAxis.origin=0.0;
	set scaleAxis.reverseAxis=false;
	set scaleAxis.showGrid=true;
	set scaleBar.automaticScale=true;
	set scaleBar.fontSize=10.0;
	set scaleBar.isShown=false;
	set scaleBar.lineWidth=1.0;
	set scaleBar.scaleRange=0.5;
	set tipLabels.colorAttribute="User selection";
	set tipLabels.displayAttribute="Names";
	set tipLabels.fontName="sansserif";
	set tipLabels.fontSize=5;
	set tipLabels.fontStyle=0;
	set tipLabels.isShown=true;
	set tipLabels.significantDigits=4;
	set trees.order=false;
	set trees.orderType="increasing";
	set trees.rooting=false;
	set trees.rootingType="User Selection";
	set trees.transform=false;
	set trees.transformType="cladogram";
end;
